# Supplementary material for: The Transcriptional Landscape of Berry Skin in Red and White PIWI (“Pilzwiderstandsfähig”) Grapevines Possessing QTLs for Partial Resistance to Downy and Powdery Mildews
Source: Plants (Basel). 2024 Sep 13;13(18):2574. doi: 10.3390/plants13182574 (PMC11434962; doi:10.3390/plants13182574)
Supplement: Supplementary file 1 [file plants-13-02574-s001.zip]

Archive with 12 entries (12 files):
- Figure S1 - GSvsMM in selected modules.pdf
- Figure S2 - Top10 optimum genes.pdf
- MDPI_Plants__Supplementary Table S1 - Sequencing_results_reads_quality.xlsx
- MDPI_Plants__Supplementary Table S10. Score values of genes in all tissues considered in this study.xlsx
- MDPI_Plants__Supplementary Table S2 - Mean  normalized counts in all varieties.xlsx
- MDPI_Plants__Supplementary Table S3 - DEGs.xlsx
- MDPI_Plants__Supplementary Table S4 - GSEA von DEGs p0.05.xlsx
- MDPI_Plants__Supplementary Table S5 - WGCNA module gene lists.xlsx
- MDPI_Plants__Supplementary Table S6 - Module-genotype-trait associations.xlsx
- MDPI_Plants__Supplementary Table S7 - GSEA on WGCNA modules cutoff 0.25.xlsx
- MDPI_Plants__Supplementary Table S8 - GSEA on WGCNA modules cutoff 0.10.xlsx
- MDPI_Plants__Supplementary Table S9 - Tau values of genes in all tissues considered in this study.xlsx
