# Supplementary material for: The Transcriptional Landscape of Berry Skin in Red and White PIWI (“Pilzwiderstandsfähig”) Grapevines Possessing QTLs for Partial Resistance to Downy and Powdery Mildews
Source: Plants (Basel). 2024 Sep 13;13(18):2574. doi: 10.3390/plants13182574 (PMC11434962; doi:10.3390/plants13182574)
Supplement: Supplementary file 1 [file plants-13-02574-s001.zip › MDPI_Plants__Supplementary Table S1 - Sequencing_results_reads_quality.xlsx]

## Sheet: Table S1
Supplementary Table S1. Sequencing results for each replicates of the grapevine varieties reporting overall number of reads before and after filtering, high quality number of bases
Red varieties	CC1	CC2	CC3	CV1	CV2	CV3	CS1	CS2	CS3
Total reads pre-filtering	45.4 M	43.9 M	46.7 M	40.7 M	41.2 M	40.6 M	42.3 M	41.7 M	41.6 M
Total reads post- filtering	44.8 M	43.4 M	46.1 M	40.1 M	40.5 M	39.9 M	41.8 M	41.1 M	41.1 M
Q30 pre-filtering	6.3 G	6.1 G	6.5 G	5.7 G	5.7 G	5.6 G	5.9	5.8 G	5.8 G
	-0.928	-0.935	-0.933	-0.932	-0.929	-0.922	-0.934	-0.932	-0.931
Q30 post-filtering	6.2 G	6.1 G	6.5 G	5.6 G	5.7 G	5.5 G	5.9 G	5.8 G	5.7 G
	-0.933	-0.94	-0.939	-0.938	-0.936	-0.928	-0.938	-0.937	-0.936
Read passed filters	44.8 M (98.7)	43.3 M (98.8%)	46.1 M (98.6%)	40.1 M (98.6%)	40.5 M (98.4%)	39.9 M (98.3%)	41.8 M (98.9%)	41.1 M (98.7%)	41.1 M (98.7%)
White Varieties	SN1	SN2	SN3	SR1	SR2	SR3	SB1	SB2	SB3
Total reads pre- filtering	44.1 M	45.1 M	40.2 M	41.1 M	40.2 M	40.6 M	40.9 M	40.7 M	43.5 M
Total reads post- filtering	43.4 M	44.4 M	39.6 M	40.5 M	39.7 M	40.4 M	40.2 M	40.2 M	42.9 M
Q30 pre-filtering	6.1G	6.3 G	5.5 G	5.7 G	5.6 G	5.7 G	5.7 G	5.7 G	6.1 G
	-0.931	-0.929	-0.925	-0.932	-0.934	-0.936	-0.933	-0.933	-0.932
Q30 post-filtering	6.1 G	6.2 G	5.5 G	5.7 G	5.6 G	5.7 G	5.6 G	5.6 G	6.1 G
	-0.936	-0.935	-0.931	-0.937	-0.939	-0.941	-0.939	-0.939	-0.936
Read passed filters	43.4 M (98.6%)	44.4 M (98.6%)	39.6 M (98.7%)	39.7 M (98.5%)	40.0 M (98.6%)	40.4 M (98.9%)	40.2 M (98.7%)	40.2 M (98.7%)	42.9 M (98.8%)
