# Supplementary material for: The Transcriptional Landscape of Berry Skin in Red and White PIWI (“Pilzwiderstandsfähig”) Grapevines Possessing QTLs for Partial Resistance to Downy and Powdery Mildews
Source: Plants (Basel). 2024 Sep 13;13(18):2574. doi: 10.3390/plants13182574 (PMC11434962; doi:10.3390/plants13182574)
Supplement: Supplementary file 1 [file plants-13-02574-s001.zip › MDPI_Plants__Supplementary Table S10. Score values of genes in all tissues considered in this study.xlsx]

## Sheet: Cabernet sauvignon
Supplementary Table S10. Score values of genes in all tissues considered in this study
Gene_name	tau	frac	qn	score
Vitvi00g00443	0.4	0.31	2.771	0.458
Vitvi00g00444	0.333	0.215	2.931	0.372
Vitvi00g00491	1	0	0	0
Vitvi00g00495	1	0	0	0
Vitvi00g00541	0.5	0.257	2.491	0.39
Vitvi00g00544	0.467	0.243	1.865	0.343
Vitvi00g00547	0.533	0.265	2.056	0.375
Vitvi00g00610	0.32	0.167	3.606	0.36
Vitvi00g00612	0.4	0.192	3.71	0.39
Vitvi00g00614	0.314	0.195	5.399	0.483
Vitvi00g00615	0.325	0.21	6.018	0.531
Vitvi00g00616	0.44	0.16	2.349	0.285
Vitvi00g00663	0.667	0.586	3.273	0.761
Vitvi00g00668	0.35	0.298	4.154	0.52
Vitvi00g00670	0.733	0	0	0
Vitvi00g00671	0.3	0.203	6.445	0.547
Vitvi00g00672	0.375	0.219	5.4	0.507
Vitvi00g00673	1	0	0	0
Vitvi00g00674	0.7	0	0	0
Vitvi00g00675	0.029	0.027	8.153	0.463
Vitvi00g00676	0.233	0.192	5.983	0.512
Vitvi00g00710	0.05	0.05	5.711	0.355
Vitvi00g00711	0.12	0.098	5.733	0.404
Vitvi00g00756	0.533	0.277	1.976	0.383
Vitvi00g00757	1	0	0	0
Vitvi00g00786	0.4	0.35	5.482	0.643
Vitvi00g00789	0.033	0.033	7.793	0.449
Vitvi00g00790	0.02	0.02	10.876	0.601
Vitvi00g00792	0.111	0.109	9.634	0.624
Vitvi00g00794	0.7	0.269	1.025	0.324
Vitvi00g00795	0.025	0.025	9.132	0.513
Vitvi00g00812	0.8	0.8	4.965	1.065
Vitvi00g00813	0.06	0.056	10.48	0.616
Vitvi00g00814	0	0	9.934	0.531
Vitvi00g00816	0.133	0.116	6.882	0.484
Vitvi00g00817	0.8	0	0	0
Vitvi00g00824	0.06	0.048	9.919	0.578
Vitvi00g00859	0.733	0.12	0.734	0.159
Vitvi00g00864	0.9	0.705	1.495	0.785
Vitvi00g00869	0.029	0.029	8.433	0.479
Vitvi00g00870	0	0	5.764	0.308
Vitvi00g00880	0.1	0.097	5.35	0.383
Vitvi00g00893	0.8	0	0	0
Vitvi00g00894	0.475	0.371	7.55	0.774
Vitvi00g00897	0.067	0.064	7.526	0.466
Vitvi00g00903	0.28	0.186	7.578	0.591
Vitvi00g00909	0.24	0.15	4.175	0.373
Vitvi00g00910	0.2	0.175	4.776	0.43
Vitvi00g00911	0.24	0.205	5.906	0.52
Vitvi00g00921	0.1	0.096	5.16	0.372
Vitvi00g00922	0	0	11.397	0.609
Vitvi00g00935	0.089	0.084	9.502	0.592
Vitvi00g00936	0.44	0.205	3.1	0.371
Vitvi00g00937	0.15	0.134	5.359	0.42
Vitvi00g00950	0.16	0.158	6.699	0.516
Vitvi00g00951	0.333	0.241	3.31	0.418
Vitvi00g00956	0.05	0.049	5.916	0.365
Vitvi00g00959	0.333	0.187	4.228	0.413
Vitvi00g00960	0.5	0.133	1.595	0.218
Vitvi00g00961	0.4	0.124	1.812	0.221
Vitvi00g00973	0.378	0.26	6.807	0.624
Vitvi00g00974	0.25	0.188	7.068	0.566
Vitvi00g00983	0.04	0.039	6.596	0.391
Vitvi00g00994	0.2	0.181	5.754	0.488
Vitvi00g00996	0.8	0	0	0
Vitvi00g00997	0.25	0.223	4.494	0.463
Vitvi00g01010	0.2	0.187	6.013	0.508
Vitvi00g01011	0.111	0.102	9.552	0.612
Vitvi00g01013	0.567	0.401	5.403	0.69
Vitvi00g01018	0.25	0.247	4.784	0.503
Vitvi00g01019	0.3	0.244	2.367	0.37
Vitvi00g01020	0.533	0.413	2.976	0.572
Vitvi00g01022	0.05	0.047	9.116	0.534
Vitvi00g01036	0.171	0.162	7.927	0.585
Vitvi00g01039	0.267	0.264	3.55	0.454
Vitvi00g01047	0.3	0.224	2.495	0.357
Vitvi00g01048	0	0	6.442	0.344
Vitvi00g01060	0.2	0.187	3	0.347
Vitvi00g01061	0.04	0.04	7.045	0.416
Vitvi00g01062	0.6	0	0	0
Vitvi00g01079	1	0	0	0
Vitvi00g01098	0.15	0.12	7.422	0.516
Vitvi00g01101	0.7	0	0	0
Vitvi00g01102	0.36	0.325	5.841	0.637
Vitvi00g01105	0.175	0.155	8.029	0.584
Vitvi00g01106	0.8	0	0	0
Vitvi00g01109	0.9	0	0	0
Vitvi00g01110	0.1	0.099	7.345	0.491
Vitvi00g01118	0.8	0.174	0.523	0.202
Vitvi00g01123	0.35	0.304	4.348	0.536
Vitvi00g01134	0.8	0.362	0.863	0.408
Vitvi00g01144	0.12	0.12	6.294	0.456
Vitvi00g01146	0.7	0.581	2.634	0.722
Vitvi00g01149	1	0	0	0
Vitvi00g01151	0.175	0.175	9.278	0.671
Vitvi00g01163	0.6	0.406	2.131	0.52
Vitvi00g01167	0.367	0.326	6.526	0.675
Vitvi00g01168	0.075	0.075	9.041	0.558
Vitvi00g01173	0.8	0	0	0
Vitvi00g01174	0.6	0.07	0.146	0.078
Vitvi00g01175	0.2	0.187	3.805	0.39
Vitvi00g01183	0.143	0.124	7.534	0.526
Vitvi00g01184	0.514	0.453	7.122	0.833
Vitvi00g01186	0.04	0.038	6.35	0.377
Vitvi00g01191	0	0	4.845	0.259
Vitvi00g01196	0.257	0.17	5.823	0.481
Vitvi00g01202	0.4	0	0	0
Vitvi00g01205	0.171	0.153	7.42	0.549
Vitvi00g01216	0.6	0.048	0.074	0.052
Vitvi00g01222	0.6	0.414	0.874	0.461
Vitvi00g01223	0.2	0.125	3.56	0.315
Vitvi00g01231	0.4	0.294	3.04	0.456
Vitvi00g01238	0.267	0.267	3.568	0.458
Vitvi00g01243	0	0	14.506	0.775
Vitvi00g01245	0.4	0.373	2.939	0.53
Vitvi00g01247	0.2	0.162	4.74	0.415
Vitvi00g01250	0.2	0.174	2.865	0.327
Vitvi00g01256	0.3	0.246	6.531	0.595
Vitvi00g01259	1	0	0	0
Vitvi00g01267	0.1	0.078	2.579	0.216
Vitvi00g01283	0	0	3.889	0.208
Vitvi00g01285	0.167	0.149	6.763	0.51
Vitvi00g01289	0.08	0.08	6.553	0.43
Vitvi00g01298	0.4	0	0	0
Vitvi00g01301	0.2	0.15	3.192	0.321
Vitvi00g01302	0.16	0.131	5.773	0.439
Vitvi00g01306	0.6	0	0	0
Vitvi00g01309	0.467	0.28	2.713	0.425
Vitvi00g01312	0.6	0.412	2.147	0.527
Vitvi00g01315	0.4	0.373	0.97	0.425
Vitvi00g01316	0.333	0.286	6.279	0.621
Vitvi00g01319	0	0	12.767	0.682
Vitvi00g01320	0.044	0.043	9.728	0.563
Vitvi00g01321	0.2	0.075	0.684	0.112
Vitvi00g01324	0.25	0.206	4.082	0.424
Vitvi00g01326	0.15	0.145	5.501	0.439
Vitvi00g01327	0.05	0.048	5.702	0.353
Vitvi00g01329	0.733	0.549	2.751	0.696
Vitvi00g01332	0	0	9.193	0.491
Vitvi00g01333	0.4	0.315	2.08	0.426
Vitvi00g01338	0.08	0.075	6.489	0.422
Vitvi00g01341	0.333	0.333	3.479	0.519
Vitvi00g01344	0.267	0.262	3.57	0.453
Vitvi00g01352	0.5	0.378	1.923	0.481
Vitvi00g01354	0.2	0.086	0.545	0.115
Vitvi00g01355	0.3	0.29	7.034	0.666
Vitvi00g01357	0.4	0.094	0.249	0.107
Vitvi00g01360	0.8	0	0	0
Vitvi00g01364	0.267	0.223	6.35	0.562
Vitvi00g01367	0.2	0.158	3.808	0.361
Vitvi00g01369	0.8	0.115	0.37	0.135
Vitvi00g01374	0.267	0.231	6.925	0.601
Vitvi00g01380	0.65	0.374	3.391	0.555
Vitvi00g01382	0	0	12.948	0.692
Vitvi00g01383	0.244	0.174	7.578	0.579
Vitvi00g01384	0.086	0.082	7.898	0.504
Vitvi00g01385	0.143	0.129	7.662	0.538
Vitvi00g01390	0.343	0.228	5.671	0.531
Vitvi00g01392	0.171	0.154	7.778	0.569
Vitvi00g01397	0.12	0.12	7.012	0.495
Vitvi00g01402	0.6	0.4	1.115	0.46
Vitvi00g01403	0.267	0.248	3.375	0.428
Vitvi00g01405	0.8	0.8	1.186	0.863
Vitvi00g01406	0.6	0.595	2.014	0.703
Vitvi00g01412	0.7	0.557	1.95	0.661
Vitvi00g01413	0.6	0.122	0.245	0.135
Vitvi00g01416	0.8	0	0	0
Vitvi00g01421	0.2	0.133	2.152	0.248
Vitvi00g01424	0	0	6.88	0.368
Vitvi00g01425	0.55	0.182	1.667	0.271
Vitvi00g01429	0.52	0.52	6.43	0.863
Vitvi00g01431	0.35	0.278	7.102	0.657
Vitvi00g01433	0.7	0	0	0
Vitvi00g01439	0.3	0.204	1.909	0.306
Vitvi00g01457	0.7	0	0	0
Vitvi00g01462	0.75	0	0	0
Vitvi00g01467	0.8	0	0	0
Vitvi00g01764	0.2	0.146	4.439	0.383
Vitvi00g01766	0.8	0	0	0
Vitvi00g01805	0.325	0.305	8.525	0.76
Vitvi00g01806	0.3	0.3	2.97	0.459
Vitvi00g01823	0.8	0	0	0
Vitvi00g01835	0.9	0	0	0
Vitvi00g01892	0.367	0.211	4.619	0.458
Vitvi00g01893	0.667	0	0	0
Vitvi00g01928	0.2	0.176	7.951	0.601
Vitvi00g01930	0.6	0.386	1.368	0.459
Vitvi00g01932	0.36	0.305	5.579	0.603
Vitvi00g01968	0.7	0.065	0.306	0.081
Vitvi00g01969	0.08	0.072	6.115	0.399
Vitvi00g01970	0.167	0.148	6.591	0.5
Vitvi00g01978	0.022	0.021	9.842	0.547
Vitvi00g01994	0.7	0	0	0
Vitvi00g01996	0.35	0.301	4.912	0.563
Vitvi00g01999	0	0	9.324	0.498
Vitvi00g02022	0.511	0.417	8.306	0.861
Vitvi00g02040	1	0	0	0
Vitvi00g02041	0.1	0.078	4.736	0.331
Vitvi00g02044	0.333	0.166	2.345	0.291
Vitvi00g02047	0.9	0.557	1.319	0.627
Vitvi00g02048	0.333	0.258	2.987	0.418
Vitvi00g02059	0.6	0.066	0.145	0.074
Vitvi00g02062	0.267	0.235	3.744	0.435
Vitvi00g02067	0.667	0	0	0
Vitvi00g02075	0.1	0.09	4.913	0.352
Vitvi00g02077	0.867	0.67	2.804	0.82
Vitvi00g02081	0.5	0.26	1.214	0.325
Vitvi00g02082	0.3	0.271	6.616	0.624
Vitvi00g02084	0.267	0.218	3.241	0.391
Vitvi00g02098	0.2	0.162	4.732	0.415
Vitvi00g02099	0.6	0.028	0.124	0.035
Vitvi00g02106	0	0	5.832	0.312
Vitvi00g02111	0.067	0.06	4.251	0.287
Vitvi00g02116	0.067	0.059	4.16	0.281
Vitvi00g02117	0.333	0.167	2.039	0.276
Vitvi00g02120	0.8	0	0	0
Vitvi00g02141	0.025	0.025	9.216	0.517
Vitvi00g02142	0.533	0.217	1.565	0.301
Vitvi00g02145	0.2	0.196	3.671	0.392
Vitvi00g02146	0.16	0.142	6.251	0.476
Vitvi00g02156	0.1	0.098	7.244	0.485
Vitvi00g02161	0.033	0.032	7.292	0.422
Vitvi00g02165	0.167	0.15	6.711	0.508
Vitvi00g02167	0.125	0.12	8.503	0.574
Vitvi00g02173	0.667	0.168	1.213	0.233
Vitvi00g02175	0.25	0.22	4.536	0.462
Vitvi00g02178	0.233	0.211	7.144	0.593
Vitvi00g02183	0.7	0.647	3.147	0.815
Vitvi00g02184	0	0	6.419	0.343
Vitvi00g02191	0.6	0.503	1.824	0.6
Vitvi00g02192	0.257	0.208	6.773	0.57
Vitvi00g02204	1	0	0	0
Vitvi00g02208	0.233	0.232	7.183	0.616
Vitvi00g02211	0.5	0.088	0.424	0.111
Vitvi00g02213	0.533	0.368	2.765	0.516
Vitvi00g02219	0	0	7.871	0.42
Vitvi00g02222	0.1	0.053	1.707	0.144
Vitvi00g02224	0.8	0	0	0
Vitvi00g02226	0.5	0.434	6.277	0.769
Vitvi00g02236	0.1	0.092	7.279	0.481
Vitvi00g02237	0.467	0.391	3.048	0.554
Vitvi00g02244	0.25	0.25	5.041	0.519
Vitvi00g02246	0.067	0.067	4.474	0.306
Vitvi00g02255	0.7	0.167	0.516	0.195
Vitvi00g02256	0.2	0.183	2.725	0.329
Vitvi00g02259	0.2	0.152	2.399	0.28
Vitvi00g02260	0.8	0	0	0
Vitvi00g02261	0.8	0	0	0
Vitvi00g02262	0.8	0	0	0
Vitvi00g02265	0.36	0.36	6.324	0.698
Vitvi00g02268	0.2	0.197	1.617	0.283
Vitvi00g02269	0.2	0.166	2.489	0.299
Vitvi00g02270	0.175	0.165	8.405	0.614
Vitvi00g02274	0.25	0.25	5.055	0.52
Vitvi00g02277	0.333	0.243	3.224	0.415
Vitvi00g02281	0.2	0.034	0.233	0.046
Vitvi00g02282	0.6	0	0	0
Vitvi00g02284	0	0	3.051	0.163
Vitvi00g02289	0.65	0.484	4.454	0.722
Vitvi00g02293	0.52	0.343	4.598	0.589
Vitvi00g02294	0.2	0.148	4.982	0.414
Vitvi00g02295	0.9	0	0	0
Vitvi00g02300	0.267	0.22	3.799	0.423
Vitvi00g02305	0.6	0.6	1.116	0.66
Vitvi00g02312	0.9	0	0	0
Vitvi00g02313	0.8	0.581	1.489	0.661
Vitvi00g02317	0.44	0.231	3.32	0.408
Vitvi00g02320	0.733	0.521	2.578	0.659
Vitvi00g02333	0.6	0	0	0
Vitvi00g02335	0.4	0.047	0.177	0.056
Vitvi00g02336	0.6	0.423	1.699	0.514
Vitvi00g02345	0.2	0.193	3.88	0.4
Vitvi00g02347	0.686	0.433	5.237	0.713
Vitvi00g02351	0.25	0.16	3.797	0.363
Vitvi00g02353	0.1	0.1	3.159	0.269
Vitvi00g02354	0.3	0.225	4.267	0.453
Vitvi01g00001	0.12	0.12	6.488	0.467
Vitvi01g00002	0.267	0.267	4.369	0.5
Vitvi01g00005	0	0	9.125	0.487
Vitvi01g00006	0	0	10.826	0.578
Vitvi01g00008	0.8	0	0	0
Vitvi01g00011	0.167	0.163	7.25	0.55
Vitvi01g00012	0.333	0.188	2.726	0.334
Vitvi01g00014	0.35	0.263	3.892	0.471
Vitvi01g00023	0.1	0.1	8.938	0.577
Vitvi01g00024	0	0	8.34	0.446
Vitvi01g00025	0.086	0.08	7.717	0.492
Vitvi01g00026	0	0	9.138	0.488
Vitvi01g00027	0	0	5.88	0.314
Vitvi01g00028	0.1	0.093	7.052	0.47
Vitvi01g00029	0	0	9.546	0.51
Vitvi01g00033	0	0	10.616	0.567
Vitvi01g00034	0.086	0.084	8.671	0.547
Vitvi01g00035	0.125	0.119	8.66	0.582
Vitvi01g00036	0.033	0.031	7.266	0.419
Vitvi01g00037	0.171	0.162	7.658	0.571
Vitvi01g00038	0.05	0.046	8.867	0.52
Vitvi01g00039	0.025	0.024	8.952	0.502
Vitvi01g00041	0.25	0.233	4.685	0.483
Vitvi01g00042	0.125	0.123	8.906	0.599
Vitvi01g00043	0.033	0.031	7.322	0.422
Vitvi01g00045	0.04	0.04	7.085	0.418
Vitvi01g00046	0.1	0.084	4.975	0.35
Vitvi01g00047	0.25	0.228	4.597	0.474
Vitvi01g00048	0.111	0.11	10.155	0.652
Vitvi01g00049	0	0	11.1	0.593
Vitvi01g00050	0	0	6.833	0.365
Vitvi01g00051	0	0	11.926	0.637
Vitvi01g00052	0	0	5.344	0.285
Vitvi01g00053	0.1	0.097	7.6	0.503
Vitvi01g00054	0.133	0.126	7.103	0.505
Vitvi01g00055	0.114	0.114	8.226	0.553
Vitvi01g00056	0.089	0.086	9.701	0.604
Vitvi01g00057	0.133	0.133	4.034	0.348
Vitvi01g00058	0	0	10.854	0.58
Vitvi01g00059	0.4	0	0	0
Vitvi01g00060	0	0	9.22	0.493
Vitvi01g00061	0	0	12.14	0.649
Vitvi01g00062	0.025	0.024	8.995	0.505
Vitvi01g00063	0.25	0.194	4.374	0.428
Vitvi01g00064	0.05	0.044	5.075	0.315
Vitvi01g00065	0.067	0.061	3.701	0.259
Vitvi01g00067	0.24	0.202	5.971	0.521
Vitvi01g00068	0.022	0.021	9.779	0.543
Vitvi01g00070	0	0	10.069	0.538
Vitvi01g00071	0	0	10.7	0.572
Vitvi01g00073	0.8	0	0	0
Vitvi01g00074	0	0	8.628	0.461
Vitvi01g00075	0.04	0.036	6.435	0.38
Vitvi01g00076	0	0	10.288	0.55
Vitvi01g00077	0	0	8.444	0.451
Vitvi01g00078	0.067	0.06	3.665	0.256
Vitvi01g00079	0.05	0.044	5.17	0.32
Vitvi01g00080	0.025	0.023	8.921	0.5
Vitvi01g00081	0.267	0.217	3.235	0.39
Vitvi01g00082	0	0	8.404	0.449
Vitvi01g00083	0.633	0.538	6.219	0.87
Vitvi01g00084	0.033	0.032	7.606	0.438
Vitvi01g00085	0.111	0.107	9.497	0.614
Vitvi01g00086	0	0	7.621	0.407
Vitvi01g00087	0.04	0.04	11.343	0.646
Vitvi01g00088	0.4	0.378	4.93	0.641
Vitvi01g00089	0.067	0.064	7.266	0.452
Vitvi01g00090	0	0	6.701	0.358
Vitvi01g00091	0.1	0.09	9.801	0.614
Vitvi01g00092	0.114	0.106	8.14	0.541
Vitvi01g00097	0	0	7.599	0.406
Vitvi01g00098	0.067	0.066	9.754	0.587
Vitvi01g00099	0	0	7.563	0.404
Vitvi01g00100	0	0	8.489	0.453
Vitvi01g00102	0.25	0.243	5.39	0.531
Vitvi01g00103	0	0	10.258	0.548
Vitvi01g00104	0.343	0.276	6.947	0.647
Vitvi01g00106	0.257	0.243	7.65	0.652
Vitvi01g00108	0	0	9.197	0.491
Vitvi01g00110	0	0	2.755	0.147
Vitvi01g00112	0	0	9.955	0.532
Vitvi01g00113	0.16	0.16	6.232	0.493
Vitvi01g00114	0.229	0.197	7.199	0.582
Vitvi01g00115	0.125	0.121	8.75	0.588
Vitvi01g00116	0	0	8.74	0.467
Vitvi01g00119	0.02	0.019	10.583	0.584
Vitvi01g00120	0	0	13.148	0.702
Vitvi01g00121	0	0	11.035	0.589
Vitvi01g00122	0	0	9.834	0.525
Vitvi01g00123	0	0	5.511	0.294
Vitvi01g00124	0.06	0.059	10.65	0.628
Vitvi01g00128	0	0	11.785	0.63
Vitvi01g00129	0.05	0.05	5.977	0.369
Vitvi01g00130	0.111	0.104	9.506	0.612
Vitvi01g00131	0	0	9.161	0.489
Vitvi01g00132	0	0	6.793	0.363
Vitvi01g00133	0.1	0.098	7.322	0.489
Vitvi01g00134	0	0	9.901	0.529
Vitvi01g00135	0.111	0.105	9.512	0.613
Vitvi01g00136	0	0	9.994	0.534
Vitvi01g00137	0	0	7.253	0.387
Vitvi01g00138	0.125	0.12	8.867	0.594
Vitvi01g00139	0	0	9.156	0.489
Vitvi01g00140	0	0	7.061	0.377
Vitvi01g00141	0.2	0.187	6.807	0.551
Vitvi01g00142	0	0	12.071	0.645
Vitvi01g00143	0.02	0.02	10.812	0.598
Vitvi01g00145	0.2	0.185	5.949	0.503
Vitvi01g00146	0.089	0.088	9.703	0.606
Vitvi01g00147	0.133	0.119	3.486	0.305
Vitvi01g00148	0.4	0.228	1.007	0.282
Vitvi01g00149	0.022	0.022	10.341	0.574
Vitvi01g00150	0.05	0.049	5.088	0.321
Vitvi01g00151	0	0	9.377	0.501
Vitvi01g00152	0	0	10.912	0.583
Vitvi01g00155	0	0	11.59	0.619
Vitvi01g00156	0.2	0.169	5.662	0.471
Vitvi01g00157	0.15	0.138	8.281	0.58
Vitvi01g00158	0.1	0.095	5.823	0.406
Vitvi01g00159	0.08	0.073	6.422	0.416
Vitvi01g00160	0.24	0.23	6.353	0.569
Vitvi01g00161	0	0	11.611	0.62
Vitvi01g00162	0.133	0.131	7.37	0.525
Vitvi01g00163	0.233	0.233	7.586	0.638
Vitvi01g00164	0	0	6.815	0.364
Vitvi01g00165	0.125	0.125	8.939	0.603
Vitvi01g00166	0	0	8.708	0.465
Vitvi01g00167	0	0	6.417	0.343
Vitvi01g00168	0.06	0.058	10.514	0.62
Vitvi01g00169	0.05	0.048	8.839	0.52
Vitvi01g00170	0.1	0.095	8.743	0.562
Vitvi01g00171	0	0	10.09	0.539
Vitvi01g00172	0.133	0.111	3.437	0.295
Vitvi01g00173	0	0	11.931	0.637
Vitvi01g00174	0.125	0.125	8.894	0.6
Vitvi01g00175	0.02	0.019	12.03	0.662
Vitvi01g00176	0	0	10.228	0.546
Vitvi01g00178	0.167	0.166	7.18	0.55
Vitvi01g00179	1	0	0	0
Vitvi01g00181	0.4	0.269	5.523	0.564
Vitvi01g00182	0	0	10.016	0.535
Vitvi01g00183	0	0	11.338	0.606
Vitvi01g00185	0.533	0.164	1.206	0.228
Vitvi01g00186	0.114	0.106	7.873	0.527
Vitvi01g00187	0.15	0.133	8.224	0.572
Vitvi01g00188	0.156	0.154	9.674	0.671
Vitvi01g00189	0.04	0.04	7.075	0.418
Vitvi01g00190	0	0	8.628	0.461
Vitvi01g00191	0.9	0	0	0
Vitvi01g00192	0.2	0.138	2.857	0.291
Vitvi01g00193	0.6	0.416	2.803	0.566
Vitvi01g00196	0.05	0.049	9.133	0.537
Vitvi01g00197	0.067	0.062	4.248	0.289
Vitvi01g00198	0.24	0.206	5.573	0.504
Vitvi01g00199	0.02	0.02	10.949	0.605
Vitvi01g00201	0	0	10.129	0.541
Vitvi01g00202	0	0	5.637	0.301
Vitvi01g00203	0.7	0	0	0
Vitvi01g00204	0	0	6.962	0.372
Vitvi01g00211	0.5	0.139	0.938	0.189
Vitvi01g00214	0.133	0.128	9.36	0.628
Vitvi01g00215	0.2	0.158	2.177	0.274
Vitvi01g00216	0.075	0.069	8.622	0.53
Vitvi01g00217	0.1	0.094	2.299	0.217
Vitvi01g00218	0.8	0	0	0
Vitvi01g00219	0.1	0.098	10.499	0.659
Vitvi01g00220	0	0	11.198	0.598
Vitvi01g00221	0.333	0.181	2.527	0.316
Vitvi01g00223	0.029	0.028	8.31	0.472
Vitvi01g00224	0.1	0.094	6.93	0.464
Vitvi01g00225	0.1	0.099	7.459	0.497
Vitvi01g00226	0.143	0.129	7.706	0.541
Vitvi01g00227	0	0	11.043	0.59
Vitvi01g00230	0.6	0.053	0.25	0.066
Vitvi01g00233	0.178	0.168	9.248	0.662
Vitvi01g00234	0.4	0.4	3.06	0.563
Vitvi01g00236	0	0	9.12	0.487
Vitvi01g00237	0.05	0.048	8.897	0.523
Vitvi01g00238	0.111	0.104	9.202	0.596
Vitvi01g00239	0.8	0.334	2.215	0.452
Vitvi01g00241	0.4	0.27	2.02	0.378
Vitvi01g00243	0	0	7.458	0.398
Vitvi01g00244	0.2	0.184	5.815	0.495
Vitvi01g00245	0.175	0.158	8.233	0.598
Vitvi01g00246	0	0	2.777	0.148
Vitvi01g00249	0.057	0.057	8.622	0.518
Vitvi01g00250	0	0	7.565	0.404
Vitvi01g00251	0.111	0.106	9.635	0.621
Vitvi01g00252	0.06	0.058	10.629	0.626
Vitvi01g00253	0.25	0.227	4.778	0.482
Vitvi01g00254	0.05	0.049	9.148	0.538
Vitvi01g00255	0	0	11.942	0.638
Vitvi01g00258	0.3	0.3	2.306	0.423
Vitvi01g00259	0.067	0.066	7.898	0.488
Vitvi01g00261	0.75	0.602	4.195	0.826
Vitvi01g00265	0	0	10.549	0.564
Vitvi01g00266	0.022	0.022	10.088	0.561
Vitvi01g00268	0.3	0.164	1.732	0.257
Vitvi01g00269	0.08	0.072	6.13	0.399
Vitvi01g00270	0.4	0.23	1.322	0.301
Vitvi01g00271	0.111	0.102	9.549	0.612
Vitvi01g00272	0	0	10.018	0.535
Vitvi01g00273	0.05	0.049	9.217	0.541
Vitvi01g00274	0.044	0.044	9.889	0.572
Vitvi01g00275	0	0	7.146	0.382
Vitvi01g00277	0.6	0.337	2.869	0.49
Vitvi01g00278	0	0	11.595	0.619
Vitvi01g00279	0	0	11.082	0.592
Vitvi01g00280	0.167	0.148	6.987	0.521
Vitvi01g00281	0.2	0.189	4.762	0.443
Vitvi01g00282	0.333	0.182	2.497	0.315
Vitvi01g00286	0.05	0.048	5.693	0.352
Vitvi01g00287	0	0	9.948	0.531
Vitvi01g00288	0.133	0.13	7.773	0.545
Vitvi01g00289	0	0	0.893	0.048
Vitvi01g00290	0.533	0.426	3.413	0.608
Vitvi01g00291	0.267	0.195	5.377	0.482
Vitvi01g00292	0.125	0.12	8.629	0.581
Vitvi01g00293	0	0	8.406	0.449
Vitvi01g00294	0.125	0.121	8.651	0.583
Vitvi01g00295	0	0	8.629	0.461
Vitvi01g00296	0	0	6.56	0.35
Vitvi01g00299	0.111	0.098	9.231	0.591
Vitvi01g00300	0	0	13.463	0.719
Vitvi01g00301	0.033	0.032	7.741	0.446
Vitvi01g00302	0.1	0.097	7.721	0.509
Vitvi01g00303	0.067	0.067	10.234	0.614
Vitvi01g00306	0.167	0.156	6.943	0.527
Vitvi01g00309	0.4	0.369	3.293	0.545
Vitvi01g00310	0.08	0.08	10.683	0.651
Vitvi01g00311	0.2	0.2	5.285	0.482
Vitvi01g00312	0.067	0.066	4.633	0.313
Vitvi01g00313	0.022	0.022	10.013	0.557
Vitvi01g00314	0.1	0.096	8.677	0.56
Vitvi01g00315	0.2	0.169	2.75	0.316
Vitvi01g00317	0.171	0.156	7.759	0.57
Vitvi01g00318	0.267	0.267	3.852	0.473
Vitvi01g00320	0.8	0	0	0
Vitvi01g00321	0.25	0.234	5.358	0.52
Vitvi01g00324	0.8	0.8	0.359	0.819
Vitvi01g00325	0.1	0.093	8.529	0.549
Vitvi01g00326	0	0	8.538	0.456
Vitvi01g00327	0.171	0.163	7.723	0.576
Vitvi01g00328	0	0	9.849	0.526
Vitvi01g00329	0.7	0.292	0.918	0.341
Vitvi01g00330	0.033	0.032	7.475	0.431
Vitvi01g00331	0.8	0	0	0
Vitvi01g00333	0.15	0.145	8.619	0.605
Vitvi01g00335	0.2	0.137	2.951	0.295
Vitvi01g00337	0.2	0.045	0.194	0.055
Vitvi01g00338	0	0	9.204	0.492
Vitvi01g00339	0	0	9.378	0.501
Vitvi01g00340	0.125	0.114	8.269	0.556
Vitvi01g00342	0	0	5.449	0.291
Vitvi01g00343	0	0	13.189	0.705
Vitvi01g00344	0.15	0.117	4.376	0.351
Vitvi01g00345	0	0	8.695	0.464
Vitvi01g00346	0.15	0.15	9.102	0.636
Vitvi01g00347	0.4	0.358	3.238	0.531
Vitvi01g00348	0.467	0.382	3.277	0.557
Vitvi01g00349	0.5	0.325	1.673	0.414
Vitvi01g00350	0.733	0	0	0
Vitvi01g00352	0.167	0.167	7.214	0.552
Vitvi01g00353	0.05	0.05	5.86	0.363
Vitvi01g00354	0	0	9.951	0.532
Vitvi01g00355	0	0	8.698	0.465
Vitvi01g00357	0	0	7.035	0.376
Vitvi01g00358	0.2	0.2	2.504	0.334
Vitvi01g00359	0.6	0.377	3.339	0.555
Vitvi01g00360	0	0	13.375	0.714
Vitvi01g00361	0.111	0.107	9.532	0.616
Vitvi01g00362	0.02	0.018	11.117	0.612
Vitvi01g00363	0.32	0.233	4.774	0.488
Vitvi01g00365	0.1	0.096	7.218	0.482
Vitvi01g00366	0.2	0.185	5.917	0.501
Vitvi01g00368	0	0	9.522	0.509
Vitvi01g00369	0.025	0.025	9.137	0.513
Vitvi01g00372	0.05	0.05	5.278	0.332
Vitvi01g00373	0	0	12.386	0.662
Vitvi01g00374	0.029	0.028	8.439	0.479
Vitvi01g00375	0.089	0.087	9.655	0.603
Vitvi01g00376	0	0	11.533	0.616
Vitvi01g00377	0	0	8.58	0.458
Vitvi01g00379	0.075	0.069	8.337	0.514
Vitvi01g00380	0.033	0.032	7.616	0.439
Vitvi01g00381	0.08	0.075	6.388	0.416
Vitvi01g00382	0	0	9.314	0.498
Vitvi01g00383	0.1	0.096	8.982	0.576
Vitvi01g00384	0.06	0.059	11.153	0.655
Vitvi01g00385	0.06	0.056	10.611	0.623
Vitvi01g00386	0	0	9.975	0.533
Vitvi01g00388	0.175	0.159	8.093	0.591
Vitvi01g00389	0.15	0.103	4.033	0.318
Vitvi01g00390	0.067	0.067	9.854	0.593
Vitvi01g00391	0.111	0.107	9.679	0.624
Vitvi01g00392	0	0	6.943	0.371
Vitvi01g00393	0.467	0.333	5.387	0.621
Vitvi01g00397	0.2	0.181	9.05	0.664
Vitvi01g00398	0.3	0.26	5.155	0.535
Vitvi01g00399	0.4	0.226	2.759	0.373
Vitvi01g00401	0.111	0.111	10.117	0.651
Vitvi01g00402	0.057	0.049	7.51	0.45
Vitvi01g00403	0.2	0.179	5.766	0.487
Vitvi01g00404	0	0	10.394	0.555
Vitvi01g00405	0.044	0.043	9.748	0.564
Vitvi01g00406	0.3	0.16	1.398	0.235
Vitvi01g00407	0	0	9.347	0.499
Vitvi01g00408	0.367	0.326	6.431	0.67
Vitvi01g00409	0.125	0.116	8.674	0.579
Vitvi01g00411	0.1	0.092	10.628	0.66
Vitvi01g00412	0.2	0.186	6.906	0.555
Vitvi01g00413	0.075	0.069	8.842	0.541
Vitvi01g00414	0.125	0.113	8.715	0.579
Vitvi01g00415	0.25	0.25	4.863	0.51
Vitvi01g00417	0.156	0.152	9.594	0.664
Vitvi01g00418	0.022	0.022	10.218	0.568
Vitvi01g00421	0.044	0.044	10.012	0.579
Vitvi01g00422	0.089	0.089	9.792	0.612
Vitvi01g00424	0.4	0.289	4.677	0.539
Vitvi01g00425	0.111	0.108	9.453	0.613
Vitvi01g00426	0	0	8.818	0.471
Vitvi01g00427	0.4	0.076	0.568	0.106
Vitvi01g00428	0.033	0.032	7.464	0.431
Vitvi01g00429	0.433	0.223	3.92	0.432
Vitvi01g00430	0.15	0.125	4.484	0.365
Vitvi01g00432	0.1	0.099	8.825	0.57
Vitvi01g00433	0.25	0.25	5.228	0.529
Vitvi01g00438	0.7	0.094	0.429	0.117
Vitvi01g00441	0.5	0.356	1.874	0.456
Vitvi01g00444	0.12	0.107	9.741	0.627
Vitvi01g00445	0	0	11.046	0.59
Vitvi01g00446	0.114	0.111	7.985	0.538
Vitvi01g00447	0.143	0.133	8.016	0.561
Vitvi01g00448	0	0	11.453	0.612
Vitvi01g00449	0	0	4.051	0.216
Vitvi01g00450	0	0	9.969	0.533
Vitvi01g00451	0	0	11.32	0.605
Vitvi01g00452	0	0	10.042	0.536
Vitvi01g00453	0.125	0.122	8.747	0.589
Vitvi01g00454	0.175	0.152	7.736	0.565
Vitvi01g00455	0	0	12.939	0.691
Vitvi01g00456	0.8	0.124	0.735	0.163
Vitvi01g00457	1	0	0	0
Vitvi01g00458	0.3	0.165	1.41	0.24
Vitvi01g00463	0.68	0	0	0
Vitvi01g00464	0.067	0.061	4.362	0.294
Vitvi01g00465	0.133	0.117	8.697	0.582
Vitvi01g00466	0	0	2.584	0.138
Vitvi01g00467	0.086	0.077	7.708	0.489
Vitvi01g00468	0.075	0.071	8.906	0.547
Vitvi01g00470	0.4	0	0	0
Vitvi01g00471	0.24	0.218	5.581	0.516
Vitvi01g00472	0.067	0.063	9.407	0.566
Vitvi01g00473	0	0	11.905	0.636
Vitvi01g00474	0	0	9.242	0.494
Vitvi01g00475	0.1	0.094	7.089	0.473
Vitvi01g00476	0	0	10.431	0.557
Vitvi01g00477	0.314	0.209	5.638	0.51
Vitvi01g00478	0.022	0.021	9.528	0.53
Vitvi01g00479	0	0	9.968	0.532
Vitvi01g00481	0.2	0.175	9.367	0.675
Vitvi01g00482	0.08	0.077	6.148	0.405
Vitvi01g00483	0.171	0.13	6.662	0.486
Vitvi01g00484	0.114	0.11	7.933	0.534
Vitvi01g00486	0	0	10.042	0.536
Vitvi01g00487	0.04	0.04	10.863	0.62
Vitvi01g00488	0	0	9.84	0.526
Vitvi01g00491	0	0	5.812	0.31
Vitvi01g00492	0.02	0.02	11.005	0.608
Vitvi01g00496	0.1	0.087	6.879	0.454
Vitvi01g00497	0.16	0.143	9.599	0.656
Vitvi01g00498	0.4	0.303	2.654	0.445
Vitvi01g00499	0.08	0.075	10.39	0.63
Vitvi01g00501	0.4	0.314	6.529	0.663
Vitvi01g00502	0.05	0.05	9.391	0.552
Vitvi01g00503	0.36	0.228	4.316	0.459
Vitvi01g00505	0	0	11.147	0.595
Vitvi01g00508	0.022	0.021	9.79	0.544
Vitvi01g00509	0	0	10.195	0.545
Vitvi01g00511	0	0	9.386	0.501
Vitvi01g00512	0.4	0.281	6.86	0.647
Vitvi01g00513	0.5	0.344	5.268	0.625
Vitvi01g00515	0.025	0.025	9.458	0.53
Vitvi01g00516	0.022	0.022	9.912	0.551
Vitvi01g00518	0	0	7.123	0.381
Vitvi01g00519	0.04	0.038	6.865	0.405
Vitvi01g00520	0	0	9.614	0.514
Vitvi01g00521	0.133	0.13	7.523	0.532
Vitvi01g00522	0	0	4.035	0.216
Vitvi01g00523	0	0	10.715	0.572
Vitvi01g00524	0	0	10.671	0.57
Vitvi01g00525	0.15	0.143	8.608	0.603
Vitvi01g00526	0.022	0.022	10.04	0.558
Vitvi01g00528	0.025	0.025	9.415	0.528
Vitvi01g00529	0.1	0.096	4.969	0.361
Vitvi01g00530	0.1	0.095	10.315	0.646
Vitvi01g00532	0.7	0.11	0.326	0.127
Vitvi01g00533	0	0	12.709	0.679
Vitvi01g00536	0	0	10.056	0.537
Vitvi01g00537	0.06	0.058	10.598	0.624
Vitvi01g00538	0	0	7.774	0.415
Vitvi01g00539	0	0	9.367	0.5
Vitvi01g00540	0.111	0.11	9.928	0.64
Vitvi01g00541	1	0	0	0
Vitvi01g00542	0.267	0.221	3.403	0.403
Vitvi01g00543	0.15	0.134	8.107	0.567
Vitvi01g00544	0.067	0.066	9.902	0.595
Vitvi01g00545	0.4	0.033	0.122	0.04
Vitvi01g00546	0.467	0.148	1.457	0.226
Vitvi01g00547	0.111	0.105	9.206	0.597
Vitvi01g00552	0.225	0.176	7.114	0.556
Vitvi01g00553	0.3	0.131	1.461	0.209
Vitvi01g00555	0.8	0	0	0
Vitvi01g00556	0.28	0.246	5.982	0.566
Vitvi01g00557	0.333	0.286	3.865	0.492
Vitvi01g00558	0.35	0.327	4.838	0.585
Vitvi01g00561	0	0	12.597	0.673
Vitvi01g00562	0.075	0.073	8.94	0.551
Vitvi01g00563	0.111	0.102	9.273	0.597
Vitvi01g00567	0.35	0.288	4.794	0.544
Vitvi01g00568	0.133	0.115	6.742	0.475
Vitvi01g00571	0	0	11.404	0.609
Vitvi01g00572	0.02	0.02	10.937	0.604
Vitvi01g00573	0.133	0.122	4.37	0.355
Vitvi01g00576	0.089	0.089	9.734	0.609
Vitvi01g00577	0.2	0.182	3.901	0.39
Vitvi01g00578	0.4	0.309	3.5	0.496
Vitvi01g00579	0	0	8.711	0.465
Vitvi01g00580	0.45	0.362	3.966	0.574
Vitvi01g00587	0	0	10.153	0.542
Vitvi01g00588	0.7	0	0	0
Vitvi01g00589	0.267	0.206	5.856	0.519
Vitvi01g00590	0	0	9.206	0.492
Vitvi01g00591	0	0	11.41	0.61
Vitvi01g00593	0.3	0.229	2.243	0.349
Vitvi01g00594	0.022	0.022	9.906	0.551
Vitvi01g00595	0.06	0.058	10.523	0.62
Vitvi01g00596	0	0	10.294	0.55
Vitvi01g00598	0.125	0.12	8.56	0.577
Vitvi01g00599	0	0	9.836	0.525
Vitvi01g00600	0	0	7.437	0.397
Vitvi01g00602	0.84	0	0	0
Vitvi01g00603	0.2	0.123	2.883	0.277
Vitvi01g00604	0.114	0.111	8.018	0.539
Vitvi01g00608	0.4	0.187	3.552	0.377
Vitvi01g00609	0.25	0.225	4.844	0.484
Vitvi01g00611	0.7	0	0	0
Vitvi01g00612	0.8	0.391	1.39	0.465
Vitvi01g00613	0.029	0.028	8.418	0.478
Vitvi01g00614	0.171	0.171	8.218	0.61
Vitvi01g00616	0.08	0.077	10.454	0.635
Vitvi01g00617	0.44	0.264	3.768	0.465
Vitvi01g00619	0.057	0.057	8.67	0.52
Vitvi01g00620	0.067	0.064	7.334	0.456
Vitvi01g00621	0.25	0.178	4.041	0.394
Vitvi01g00623	0.067	0.066	9.819	0.591
Vitvi01g00624	0.2	0.191	3.654	0.386
Vitvi01g00625	0.08	0.076	6.094	0.402
Vitvi01g00626	0.022	0.022	9.92	0.552
Vitvi01g00627	0	0	9.351	0.5
Vitvi01g00628	0	0	10.397	0.555
Vitvi01g00629	0.156	0.143	8.93	0.62
Vitvi01g00630	0.156	0.14	8.872	0.614
Vitvi01g00631	0.167	0.165	7.403	0.56
Vitvi01g00632	0.2	0.168	6.814	0.532
Vitvi01g00633	0.06	0.057	10.565	0.621
Vitvi01g00634	0.2	0.182	4.567	0.426
Vitvi01g00635	0.4	0.212	2.046	0.321
Vitvi01g00637	0.267	0.152	2.402	0.28
Vitvi01g00638	0.167	0.145	6.897	0.513
Vitvi01g00640	0	0	9.107	0.486
Vitvi01g00641	0.114	0.114	8.275	0.556
Vitvi01g00642	0.022	0.021	10.011	0.556
Vitvi01g00644	0.6	0.487	2.187	0.604
Vitvi01g00646	0	0	10.672	0.57
Vitvi01g00647	0.2	0.182	8.077	0.613
Vitvi01g00648	0.086	0.078	7.691	0.489
Vitvi01g00649	0	0	10.195	0.545
Vitvi01g00650	0.111	0.109	9.687	0.626
Vitvi01g00652	0	0	11.602	0.62
Vitvi01g00653	0.133	0.131	4.349	0.363
Vitvi01g00655	0.4	0.4	3.927	0.61
Vitvi01g00656	0.8	0.8	0.851	0.845
Vitvi01g00657	0.6	0.386	1.876	0.486
Vitvi01g00658	0.12	0.115	10.347	0.668
Vitvi01g00659	0.16	0.14	5.833	0.452
Vitvi01g00660	0	0	8.668	0.463
Vitvi01g00662	0	0	11.422	0.61
Vitvi01g00663	0.167	0.166	7.15	0.548
Vitvi01g00664	0.029	0.029	8.585	0.488
Vitvi01g00669	0	0	11.182	0.597
Vitvi01g00670	0.55	0.298	2.759	0.445
Vitvi01g00672	0.32	0.302	10.492	0.862
Vitvi01g00673	0.56	0.468	5.141	0.743
Vitvi01g00674	0	0	8.239	0.44
Vitvi01g00675	0.143	0.135	7.758	0.549
Vitvi01g00676	0.1	0.097	7.676	0.507
Vitvi01g00680	0.267	0.172	2.548	0.308
Vitvi01g00681	0	0	12.777	0.683
Vitvi01g00682	0.1	0.099	11.001	0.687
Vitvi01g00683	0.6	0.42	2.175	0.536
Vitvi01g00685	0.1	0.087	6.993	0.461
Vitvi01g00687	0	0	3.796	0.203
Vitvi01g00688	0	0	5.749	0.307
Vitvi01g00689	0.143	0.138	7.835	0.557
Vitvi01g00691	1	0	0	0
Vitvi01g00693	0.6	0.017	0.084	0.021
Vitvi01g00694	0.2	0.171	2.914	0.327
Vitvi01g00695	0	0	6.033	0.322
Vitvi01g00696	0.025	0.024	9.281	0.52
Vitvi01g00697	0.25	0.204	3.973	0.416
Vitvi01g00698	0	0	12.57	0.671
Vitvi01g00700	0	0	10.124	0.541
Vitvi01g00701	0.057	0.057	8.567	0.515
Vitvi01g00704	0	0	9.694	0.518
Vitvi01g00705	0.143	0.143	8.391	0.591
Vitvi01g00706	0	0	9.404	0.502
Vitvi01g00708	0.15	0.134	4.944	0.398
Vitvi01g00711	0.2	0.187	6.883	0.555
Vitvi01g00712	0	0	10.161	0.543
Vitvi01g00713	0	0	12.698	0.678
Vitvi01g00714	0.378	0.235	6.29	0.571
Vitvi01g00715	0.12	0.119	6.257	0.453
Vitvi01g00716	0.044	0.043	10.191	0.587
Vitvi01g00717	0.05	0.05	9.457	0.555
Vitvi01g00719	0.25	0.25	8.909	0.726
Vitvi01g00720	0.8	0.519	1.837	0.617
Vitvi01g00722	0.133	0.118	6.585	0.47
Vitvi01g00723	0.2	0.098	0.859	0.144
Vitvi01g00727	0.15	0.127	4.589	0.372
Vitvi01g00728	0.2	0.157	2.386	0.284
Vitvi01g00729	0	0	11.918	0.637
Vitvi01g00730	0.4	0.144	0.494	0.17
Vitvi01g00732	0.171	0.151	7.156	0.533
Vitvi01g00733	0.1	0.094	7.25	0.481
Vitvi01g00735	0.178	0.149	8.804	0.619
Vitvi01g00738	0.3	0.227	6.836	0.592
Vitvi01g00739	0.64	0	0	0
Vitvi01g00740	0.6	0	0	0
Vitvi01g00744	0.044	0.042	9.901	0.571
Vitvi01g00747	0.15	0.135	4.646	0.383
Vitvi01g00754	0.6	0.431	2.304	0.554
Vitvi01g00770	0	0	3.605	0.193
Vitvi01g00772	0.089	0.082	9.58	0.594
Vitvi01g00773	0	0	7.714	0.412
Vitvi01g00775	0.44	0.19	2.691	0.334
Vitvi01g00776	0.114	0.111	8.006	0.539
Vitvi01g00777	0	0	11.741	0.627
Vitvi01g00779	0.1	0.095	7.264	0.483
Vitvi01g00780	0.067	0.065	9.755	0.586
Vitvi01g00781	0.2	0.178	2.265	0.299
Vitvi01g00782	0.05	0.047	9.094	0.533
Vitvi01g00784	0.029	0.027	8.364	0.474
Vitvi01g00785	0.2	0.123	3.597	0.315
Vitvi01g00787	0	0	13.628	0.728
Vitvi01g00788	0	0	11.401	0.609
Vitvi01g00789	0.08	0.08	10.714	0.652
Vitvi01g00790	0	0	4.144	0.221
Vitvi01g00791	0.111	0.108	9.698	0.626
Vitvi01g00792	0.111	0.111	10.33	0.663
Vitvi01g00793	0	0	11.474	0.613
Vitvi01g00796	0.1	0.083	5.052	0.353
Vitvi01g00797	0	0	11.256	0.601
Vitvi01g00798	0.04	0.039	11.044	0.629
Vitvi01g00799	0.2	0.143	3.287	0.319
Vitvi01g00800	0	0	10.123	0.541
Vitvi01g00803	0.25	0.183	4.24	0.409
Vitvi01g00812	0.2	0.188	4.796	0.444
Vitvi01g00814	0.086	0.084	8.119	0.518
Vitvi01g00815	0	0	2.017	0.108
Vitvi01g00816	0.6	0.596	2.448	0.727
Vitvi01g00817	0.6	0.199	2.278	0.321
Vitvi01g00818	0	0	6.586	0.352
Vitvi01g00819	0.057	0.056	8.402	0.505
Vitvi01g00823	0	0	7.553	0.403
Vitvi01g00824	0.167	0.158	7.039	0.534
Vitvi01g00825	0.05	0.043	4.832	0.301
Vitvi01g00826	0.133	0.118	7.014	0.493
Vitvi01g00827	0	0	7.912	0.423
Vitvi01g00828	0.133	0.123	7.185	0.507
Vitvi01g00830	0.4	0.274	4.479	0.513
Vitvi01g00831	0.5	0.339	1.583	0.424
Vitvi01g00832	0.04	0.036	6.317	0.373
Vitvi01g00833	0.04	0.038	10.974	0.624
Vitvi01g00836	0.06	0.057	10.345	0.61
Vitvi01g00842	0.1	0.088	6.827	0.453
Vitvi01g00843	0.367	0.285	5.605	0.584
Vitvi01g00845	0.05	0.048	8.852	0.521
Vitvi01g00846	0.1	0.098	7.394	0.493
Vitvi01g00849	0.267	0.214	3.652	0.409
Vitvi01g00850	0.143	0.143	8.613	0.603
Vitvi01g00852	0	0	11.614	0.62
Vitvi01g00853	0.143	0.14	7.942	0.564
Vitvi01g00857	0.178	0.159	8.836	0.631
Vitvi01g00858	0.3	0.223	3.831	0.428
Vitvi01g00859	0.156	0.148	9.423	0.651
Vitvi01g00860	0.025	0.023	9.02	0.505
Vitvi01g00861	0.02	0.02	11.116	0.614
Vitvi01g00862	0.05	0.049	8.96	0.528
Vitvi01g00864	0.12	0.111	10.193	0.655
Vitvi01g00865	0.133	0.127	7.156	0.509
Vitvi01g00866	0.2	0.03	0.115	0.036
Vitvi01g00867	0.111	0.108	9.441	0.612
Vitvi01g00868	0.067	0.063	9.47	0.569
Vitvi01g00869	0	0	8.586	0.459
Vitvi01g00870	0	0	11.004	0.588
Vitvi01g00872	0.12	0.111	6.131	0.439
Vitvi01g00873	0.114	0.112	8.245	0.552
Vitvi01g00875	0.08	0.078	6.621	0.432
Vitvi01g00876	0.133	0.119	6.92	0.489
Vitvi01g00877	0.133	0.13	4.463	0.368
Vitvi01g00878	0.125	0.123	8.955	0.601
Vitvi01g00879	0.15	0.137	5.304	0.42
Vitvi01g00882	0.029	0.028	8.126	0.462
Vitvi01g00883	0.4	0.162	2.17	0.278
Vitvi01g00884	0.08	0.072	6.243	0.405
Vitvi01g00885	0.067	0.061	7.183	0.445
Vitvi01g00886	0.125	0.123	9.364	0.623
Vitvi01g00889	0.04	0.04	11.558	0.657
Vitvi01g00893	0.4	0.371	6.214	0.703
Vitvi01g00898	0.067	0.063	9.749	0.584
Vitvi01g00899	0.4	0	0	0
Vitvi01g00900	0.6	0.172	0.904	0.22
Vitvi01g00902	0	0	9.327	0.498
Vitvi01g00903	0.067	0.06	4.037	0.276
Vitvi01g00906	0.12	0.12	10.774	0.696
Vitvi01g00907	0.18	0.158	9.981	0.691
Vitvi01g00908	0.089	0.087	9.67	0.604
Vitvi01g00909	0.02	0.02	10.866	0.6
Vitvi01g00911	0.486	0.297	5.396	0.585
Vitvi01g00914	0.025	0.025	9.445	0.53
Vitvi01g00915	0.057	0.057	8.451	0.508
Vitvi01g00916	0.025	0.024	9.11	0.511
Vitvi01g00917	0.08	0.08	6.678	0.437
Vitvi01g00918	0.133	0.127	9.682	0.644
Vitvi01g00919	0.16	0.145	5.875	0.459
Vitvi01g00921	0.133	0.133	10.104	0.673
Vitvi01g00922	0.45	0.45	5.01	0.718
Vitvi01g00924	0	0	10.248	0.547
Vitvi01g00926	0.029	0.028	8.567	0.486
Vitvi01g00927	0	0	10.224	0.546
Vitvi01g00928	0.089	0.079	9.326	0.577
Vitvi01g00929	0.02	0.019	10.935	0.603
Vitvi01g00930	0	0	12.058	0.644
Vitvi01g00932	0.02	0.02	11.823	0.652
Vitvi01g00934	0.4	0.155	0.898	0.203
Vitvi01g00935	0.04	0.039	10.943	0.624
Vitvi01g00936	0.3	0.009	0.077	0.013
Vitvi01g00937	0.057	0.052	7.859	0.472
Vitvi01g00938	0.114	0.114	8.262	0.555
Vitvi01g00940	0.067	0.067	8.061	0.498
Vitvi01g00941	0.12	0.115	6.565	0.466
Vitvi01g00942	0.267	0.241	3.316	0.418
Vitvi01g00943	0	0	11.673	0.624
Vitvi01g00944	0.15	0.122	4.54	0.365
Vitvi01g00945	0.2	0.167	6.167	0.496
Vitvi01g00952	0.067	0.065	9.857	0.592
Vitvi01g00953	0.033	0.03	7.283	0.419
Vitvi01g00954	0.111	0.108	9.643	0.623
Vitvi01g00955	0.05	0.047	8.988	0.527
Vitvi01g00956	0.25	0.25	5.025	0.518
Vitvi01g00957	0.167	0.15	6.504	0.497
Vitvi01g00958	0.067	0.062	4.471	0.301
Vitvi01g00959	0.1	0.099	10.603	0.665
Vitvi01g00960	0	0	10.196	0.545
Vitvi01g00962	0.6	0.224	0.644	0.258
Vitvi01g00964	0.8	0	0	0
Vitvi01g00966	0.8	0.117	0.121	0.123
Vitvi01g00967	0.8	0.379	0.934	0.429
Vitvi01g00968	0.133	0.121	6.846	0.487
Vitvi01g00970	0.06	0.057	10.58	0.622
Vitvi01g00971	0.067	0.067	9.964	0.599
Vitvi01g00972	0.225	0.191	7.883	0.612
Vitvi01g00975	0.2	0.162	4.215	0.387
Vitvi01g00977	0.089	0.085	9.493	0.592
Vitvi01g00978	0.08	0.08	10.672	0.65
Vitvi01g00979	0.15	0.139	5.589	0.438
Vitvi01g00980	0.3	0.25	4.484	0.49
Vitvi01g00981	0	0	8.505	0.454
Vitvi01g00985	0	0	10.066	0.538
Vitvi01g00988	0.114	0.114	8.147	0.549
Vitvi01g00989	0.36	0.22	3.985	0.433
Vitvi01g00991	0	0	9.11	0.487
Vitvi01g00992	0.05	0.045	4.974	0.311
Vitvi01g00993	0	0	10.079	0.538
Vitvi01g00995	0.1	0.087	9.518	0.595
Vitvi01g00997	0	0	7.853	0.419
Vitvi01g01008	0	0	9.57	0.511
Vitvi01g01009	0.233	0.198	6.535	0.547
Vitvi01g01010	0	0	7.77	0.415
Vitvi01g01013	0	0	5.226	0.279
Vitvi01g01014	0.08	0.07	5.952	0.388
Vitvi01g01015	0.044	0.044	10.162	0.587
Vitvi01g01016	0.9	0.071	0.154	0.079
Vitvi01g01017	0.111	0.099	9.253	0.593
Vitvi01g01018	0	0	12.212	0.652
Vitvi01g01020	0.12	0.107	6.061	0.431
Vitvi01g01021	0.4	0.291	5.395	0.579
Vitvi01g01022	0.086	0.084	8.1	0.517
Vitvi01g01023	0.2	0.182	7.412	0.578
Vitvi01g01024	0.4	0.157	1.006	0.211
Vitvi01g01026	0.133	0.121	6.73	0.481
Vitvi01g01027	0.32	0.286	5.788	0.595
Vitvi01g01029	0.333	0.293	3.119	0.46
Vitvi01g01030	0	0	13.142	0.702
Vitvi01g01031	0.125	0.121	8.645	0.583
Vitvi01g01033	0	0	6.901	0.369
Vitvi01g01034	0	0	11.757	0.628
Vitvi01g01035	0.25	0.24	4.661	0.489
Vitvi01g01036	0.5	0.5	3.34	0.678
Vitvi01g01037	0.6	0.529	3.455	0.714
Vitvi01g01038	0.044	0.043	10.133	0.584
Vitvi01g01040	0.02	0.019	10.778	0.595
Vitvi01g01044	0.125	0.12	8.577	0.578
Vitvi01g01048	0	0	5.35	0.286
Vitvi01g01049	0.16	0.148	6.079	0.473
Vitvi01g01054	0.4	0.304	3.687	0.501
Vitvi01g01055	0	0	10.355	0.553
Vitvi01g01056	0.05	0.049	8.997	0.53
Vitvi01g01057	0.025	0.024	8.891	0.499
Vitvi01g01058	0.033	0.033	7.34	0.425
Vitvi01g01061	0.8	0.8	0.525	0.828
Vitvi01g01071	0.533	0.485	3.947	0.696
Vitvi01g01072	0.6	0	0	0
Vitvi01g01079	1	0	0	0
Vitvi01g01081	0.2	0.193	4.923	0.456
Vitvi01g01082	0.025	0.024	9.242	0.518
Vitvi01g01083	0.25	0.203	4.174	0.426
Vitvi01g01121	0.075	0.071	8.594	0.53
Vitvi01g01123	1	0	0	0
Vitvi01g01132	0.2	0.178	4.612	0.424
Vitvi01g01137	0.089	0.087	9.578	0.599
Vitvi01g01153	0.114	0.108	8.034	0.537
Vitvi01g01161	0.7	0.382	1.354	0.454
Vitvi01g01165	0	0	11.723	0.626
Vitvi01g01169	0.4	0.4	7.439	0.797
Vitvi01g01173	0	0	10.899	0.582
Vitvi01g01189	0.3	0.3	2.434	0.43
Vitvi01g01236	0.2	0.2	10.841	0.779
Vitvi01g01257	0.4	0.4	4.868	0.66
Vitvi01g01258	0.333	0.164	1.939	0.268
Vitvi01g01259	0.25	0.218	4.338	0.45
Vitvi01g01265	0.6	0.074	0.25	0.087
Vitvi01g01268	0.057	0.057	8.245	0.497
Vitvi01g01277	0.733	0	0	0
Vitvi01g01282	0.1	0.092	6.974	0.465
Vitvi01g01283	0	0	6.901	0.369
Vitvi01g01284	0.222	0.189	8.907	0.665
Vitvi01g01285	0.8	0.046	0.143	0.054
Vitvi01g01287	0.1	0.1	8.888	0.575
Vitvi01g01289	0.029	0.028	8.306	0.472
Vitvi01g01291	0.133	0.131	9.585	0.643
Vitvi01g01295	0	0	7.162	0.383
Vitvi01g01296	0.16	0.151	6.146	0.479
Vitvi01g01299	0.125	0.117	8.4	0.566
Vitvi01g01302	0.167	0.16	7.057	0.537
Vitvi01g01303	0.4	0.362	3.155	0.531
Vitvi01g01304	0.5	0.417	2.521	0.552
Vitvi01g01311	0	0	11.12	0.594
Vitvi01g01312	0	0	8.903	0.476
Vitvi01g01313	0.25	0.25	5.874	0.564
Vitvi01g01314	0	0	4.135	0.221
Vitvi01g01315	0.25	0.205	4.243	0.432
Vitvi01g01316	0.267	0.215	5.888	0.53
Vitvi01g01317	0.12	0.114	6.517	0.462
Vitvi01g01320	0.2	0.17	3.81	0.374
Vitvi01g01328	0.3	0.209	2.286	0.331
Vitvi01g01331	0.2	0.185	5.793	0.494
Vitvi01g01339	0	0	5.533	0.296
Vitvi01g01345	0.04	0.037	6.363	0.377
Vitvi01g01346	0.02	0.019	11.095	0.612
Vitvi01g01348	0.4	0.219	1.47	0.298
Vitvi01g01350	0	0	13.891	0.742
Vitvi01g01351	0.267	0.206	7.612	0.613
Vitvi01g01352	0.133	0.125	7.158	0.507
Vitvi01g01354	0.086	0.083	8.134	0.518
Vitvi01g01355	0.6	0.6	1.673	0.689
Vitvi01g01356	1	0	0	0
Vitvi01g01357	0.133	0.133	7.587	0.538
Vitvi01g01359	0.067	0.063	4.266	0.291
Vitvi01g01360	0.05	0.048	8.718	0.514
Vitvi01g01361	0.044	0.044	9.784	0.567
Vitvi01g01362	0	0	12.578	0.672
Vitvi01g01365	0.8	0.077	0.145	0.085
Vitvi01g01366	1	0	0	0
Vitvi01g01367	0.4	0.148	0.641	0.182
Vitvi01g01368	0.24	0.194	5.549	0.49
Vitvi01g01369	0.5	0.362	2.06	0.472
Vitvi01g01372	0.029	0.028	8.173	0.465
Vitvi01g01373	0	0	5.204	0.278
Vitvi01g01374	0.1	0.098	10.538	0.661
Vitvi01g01376	0	0	11.523	0.616
Vitvi01g01378	0.12	0.112	5.984	0.432
Vitvi01g01380	0.033	0.033	7.939	0.457
Vitvi01g01383	0.111	0.109	9.518	0.617
Vitvi01g01388	0.04	0.033	10.416	0.589
Vitvi01g01390	0.12	0.112	10.4	0.668
Vitvi01g01391	0.125	0.122	8.75	0.589
Vitvi01g01400	0.171	0.158	7.884	0.579
Vitvi01g01404	0.367	0.309	6.25	0.643
Vitvi01g01405	0	0	8.537	0.456
Vitvi01g01410	1	0	0	0
Vitvi01g01411	0.067	0.066	10.035	0.602
Vitvi01g01413	0.025	0.025	9.107	0.511
Vitvi01g01414	0.133	0.12	9.002	0.601
Vitvi01g01417	0	0	6.2	0.331
Vitvi01g01418	0	0	8.537	0.456
Vitvi01g01429	0.2	0.2	6.665	0.556
Vitvi01g01430	0.057	0.055	8.174	0.492
Vitvi01g01432	0.2	0.184	6.781	0.546
Vitvi01g01433	1	0	0	0
Vitvi01g01434	0.2	0.2	5.418	0.489
Vitvi01g01435	0	0	5.178	0.277
Vitvi01g01436	0	0	10.414	0.556
Vitvi01g01439	0.075	0.07	8.906	0.546
Vitvi01g01440	0.133	0.132	9.601	0.645
Vitvi01g01443	0.025	0.023	8.877	0.497
Vitvi01g01444	0.6	0.58	1.889	0.681
Vitvi01g01446	0	0	6.293	0.336
Vitvi01g01447	0.02	0.019	10.699	0.591
Vitvi01g01449	0.167	0.155	7.025	0.53
Vitvi01g01455	0.04	0.038	6.399	0.38
Vitvi01g01456	0	0	7.828	0.418
Vitvi01g01457	0.14	0.126	9.605	0.639
Vitvi01g01458	0.333	0.209	4.551	0.452
Vitvi01g01459	0.125	0.116	8.662	0.579
Vitvi01g01460	0.32	0.246	4.757	0.5
Vitvi01g01461	0.286	0.174	5.229	0.453
Vitvi01g01462	0.15	0.117	4.634	0.365
Vitvi01g01472	0.5	0.167	1.844	0.266
Vitvi01g01473	0.36	0.196	3.695	0.393
Vitvi01g01474	0.667	0.133	0.827	0.177
Vitvi01g01475	0.35	0.266	3.78	0.468
Vitvi01g01476	0	0	14.991	0.801
Vitvi01g01477	0.32	0.253	5.428	0.543
Vitvi01g01478	0.025	0.025	8.974	0.504
Vitvi01g01488	0.02	0.019	10.686	0.59
Vitvi01g01492	0.333	0.226	5.109	0.499
Vitvi01g01493	0.2	0.148	5.727	0.454
Vitvi01g01496	0.143	0.128	7.341	0.52
Vitvi01g01498	0.033	0.032	7.196	0.416
Vitvi01g01499	0	0	8.507	0.454
Vitvi01g01500	0	0	7.098	0.379
Vitvi01g01502	0.05	0.049	8.968	0.528
Vitvi01g01503	0.125	0.125	9.1	0.611
Vitvi01g01504	0.025	0.023	9.071	0.508
Vitvi01g01505	0.15	0.149	5.123	0.423
Vitvi01g01506	0.167	0.152	7.125	0.533
Vitvi01g01507	0.2	0	0	0
Vitvi01g01508	0	0	9.853	0.526
Vitvi01g01509	0.4	0.203	1.801	0.299
Vitvi01g01510	0.1	0.091	8.676	0.554
Vitvi01g01511	0.333	0.133	1.804	0.229
Vitvi01g01512	0.2	0.16	4.664	0.409
Vitvi01g01513	0.4	0.194	1.613	0.28
Vitvi01g01514	0.9	0	0	0
Vitvi01g01520	0.467	0.401	3.786	0.603
Vitvi01g01521	0.044	0.042	9.724	0.561
Vitvi01g01523	0.04	0.039	6.518	0.387
Vitvi01g01528	0	0	10.897	0.582
Vitvi01g01529	0	0	10.43	0.557
Vitvi01g01530	0.057	0.054	8.173	0.491
Vitvi01g01532	0.143	0.133	7.674	0.543
Vitvi01g01533	0.025	0.024	9.068	0.508
Vitvi01g01534	0.267	0.2	3.425	0.383
Vitvi01g01536	0.4	0.318	5.873	0.632
Vitvi01g01537	0.267	0.175	2.612	0.315
Vitvi01g01538	0	0	12.442	0.665
Vitvi01g01539	0.04	0.036	6.422	0.379
Vitvi01g01540	0.111	0.1	9.154	0.589
Vitvi01g01541	0.6	0.176	0.264	0.19
Vitvi01g01543	0.05	0.048	8.74	0.515
Vitvi01g01545	0	0	7.961	0.425
Vitvi01g01546	0.06	0.059	10.613	0.626
Vitvi01g01547	0.8	0.465	1.274	0.533
Vitvi01g01548	0.029	0.027	8.219	0.466
Vitvi01g01549	0.114	0.114	8.727	0.58
Vitvi01g01550	0.3	0.263	4.591	0.508
Vitvi01g01552	0.025	0.025	9.029	0.507
Vitvi01g01553	0	0	9.945	0.531
Vitvi01g01554	0	0	7.32	0.391
Vitvi01g01555	0.1	0.072	2.446	0.203
Vitvi01g01557	0.057	0.054	8.351	0.5
Vitvi01g01558	0.267	0.187	2.94	0.344
Vitvi01g01559	0.24	0.201	5.508	0.495
Vitvi01g01560	0.133	0.133	4.663	0.382
Vitvi01g01561	0.2	0.2	5.461	0.492
Vitvi01g01562	0.25	0.204	7.268	0.592
Vitvi01g01563	0	0	10.107	0.54
Vitvi01g01564	0.133	0.133	7.469	0.532
Vitvi01g01565	0.143	0.125	7.504	0.526
Vitvi01g01567	0.089	0.08	9.228	0.573
Vitvi01g01568	0.15	0.147	5.271	0.429
Vitvi01g01572	0.3	0.243	4.204	0.468
Vitvi01g01573	0.2	0.171	3.471	0.356
Vitvi01g01576	0.143	0.142	8.05	0.572
Vitvi01g01577	0	0	12.135	0.648
Vitvi01g01578	0.2	0.182	7.448	0.58
Vitvi01g01580	0.02	0.02	10.785	0.596
Vitvi01g01585	0.8	0	0	0
Vitvi01g01586	0.8	0	0	0
Vitvi01g01589	0.114	0.114	8.155	0.55
Vitvi01g01592	1	0	0	0
Vitvi01g01595	0.6	0.521	2.287	0.643
Vitvi01g01611	0.533	0.497	4.447	0.735
Vitvi01g01615	0.533	0.259	1.705	0.35
Vitvi01g01618	0.1	0.098	10.607	0.665
Vitvi01g01620	0	0	7.618	0.407
Vitvi01g01621	0.05	0.049	8.908	0.525
Vitvi01g01624	0.1	0.096	8.739	0.563
Vitvi01g01627	0.057	0.057	8.604	0.517
Vitvi01g01628	0.05	0.049	9.08	0.534
Vitvi01g01629	0.044	0.043	9.933	0.574
Vitvi01g01631	0.029	0.027	8.45	0.478
Vitvi01g01632	0	0	5.262	0.281
Vitvi01g01634	0.35	0.295	4.472	0.534
Vitvi01g01635	0.7	0.519	4.295	0.748
Vitvi01g01640	0.4	0	0	0
Vitvi01g01641	0.667	0.512	3.258	0.686
Vitvi01g01642	1	0	0	0
Vitvi01g01645	0.171	0.157	7.808	0.574
Vitvi01g01646	0.133	0.127	3.829	0.332
Vitvi01g01648	0.143	0.125	7.275	0.514
Vitvi01g01650	0.075	0.074	9.322	0.572
Vitvi01g01651	0	0	9.516	0.508
Vitvi01g01652	0.143	0.132	7.505	0.533
Vitvi01g01653	0	0	7.831	0.418
Vitvi01g01654	0	0	4.185	0.224
Vitvi01g01655	0.075	0.074	9.06	0.558
Vitvi01g01657	0.075	0.075	9.573	0.586
Vitvi01g01658	0.086	0.077	7.649	0.486
Vitvi01g01659	0	0	10.368	0.554
Vitvi01g01660	0.2	0.15	3.887	0.358
Vitvi01g01661	0.8	0	0	0
Vitvi01g01662	0.04	0.04	11.039	0.63
Vitvi01g01663	0	0	6.72	0.359
Vitvi01g01664	0	0	8.995	0.481
Vitvi01g01666	0	0	10.989	0.587
Vitvi01g01667	0	0	11.019	0.589
Vitvi01g01669	0.6	0.073	0.25	0.086
Vitvi01g01670	0	0	10.109	0.54
Vitvi01g01671	0	0	10.229	0.546
Vitvi01g01672	0.333	0.333	4.021	0.548
Vitvi01g01673	0.133	0.118	6.907	0.487
Vitvi01g01677	0	0	14.195	0.758
Vitvi01g01678	0.229	0.205	7.659	0.614
Vitvi01g01680	0.133	0.132	9.957	0.664
Vitvi01g01682	0.022	0.022	10.424	0.579
Vitvi01g01683	0.1	0.096	7.164	0.479
Vitvi01g01684	0.2	0.168	3.26	0.342
Vitvi01g01686	0.057	0.056	8.318	0.5
Vitvi01g01687	0.6	0	0	0
Vitvi01g01688	0.667	0.477	2.87	0.63
Vitvi01g01690	0.8	0.144	0.572	0.175
Vitvi01g01700	0.089	0.089	10.202	0.634
Vitvi01g01701	0.178	0.178	9.913	0.708
Vitvi01g01703	0.933	0	0	0
Vitvi01g01704	0.04	0.04	10.806	0.617
Vitvi01g01705	0	0	9.811	0.524
Vitvi01g01706	0.167	0.147	6.739	0.507
Vitvi01g01707	0.1	0.096	10.434	0.653
Vitvi01g01708	0.28	0.202	4.994	0.469
Vitvi01g01710	0.05	0.049	9.332	0.548
Vitvi01g01711	0.6	0.201	0.854	0.247
Vitvi01g01713	1	0	0	0
Vitvi01g01714	0.567	0.258	3.46	0.443
Vitvi01g01716	0.05	0.044	5.095	0.316
Vitvi01g01718	0.06	0.056	10.302	0.606
Vitvi01g01719	0	0	12.654	0.676
Vitvi01g01720	0.08	0.076	10.325	0.628
Vitvi01g01721	0.6	0	0	0
Vitvi01g01722	0	0	12.111	0.647
Vitvi01g01723	0.8	0	0	0
Vitvi01g01724	0	0	12.427	0.664
Vitvi01g01726	0.089	0.083	9.443	0.587
Vitvi01g01727	0.3	0.27	5.003	0.537
Vitvi01g01728	0.76	0.648	6.036	0.97
Vitvi01g01729	0	0	5.41	0.289
Vitvi01g01730	0.033	0.032	7.362	0.425
Vitvi01g01731	0.044	0.043	9.831	0.568
Vitvi01g01732	0.4	0.222	4.827	0.48
Vitvi01g01733	0.2	0.2	4.431	0.437
Vitvi01g01734	0.111	0.111	9.873	0.638
Vitvi01g01737	0.289	0.266	8.971	0.745
Vitvi01g01738	0.057	0.056	8.212	0.495
Vitvi01g01740	0.1	0.094	5.115	0.367
Vitvi01g01741	0.6	0.6	0.641	0.634
Vitvi01g01742	0	0	8.438	0.451
Vitvi01g01743	0	0	2.716	0.145
Vitvi01g01745	0.02	0.018	11.331	0.623
Vitvi01g01747	0.086	0.086	8.274	0.528
Vitvi01g01748	0.12	0.111	6.229	0.444
Vitvi01g01749	0	0	9.086	0.485
Vitvi01g01750	0.057	0.055	8.488	0.508
Vitvi01g01751	0.7	0.095	0.284	0.11
Vitvi01g01753	0.1	0.1	2.571	0.237
Vitvi01g01754	0.1	0.086	4.987	0.352
Vitvi01g01756	0.133	0.119	6.792	0.482
Vitvi01g01757	0.35	0.188	2.654	0.33
Vitvi01g01758	0.08	0.074	6.318	0.412
Vitvi01g01759	0	0	13.549	0.724
Vitvi01g01760	0.2	0.177	4.85	0.436
Vitvi01g01761	0.2	0.183	3.499	0.37
Vitvi01g01762	0	0	10.389	0.555
Vitvi01g01763	0.075	0.071	8.721	0.537
Vitvi01g01764	0.2	0.124	4.423	0.36
Vitvi01g01765	0.15	0.12	4.89	0.381
Vitvi01g01768	0	0	10.263	0.548
Vitvi01g01769	0.075	0.073	8.896	0.548
Vitvi01g01770	0	0	9.359	0.5
Vitvi01g01772	0.057	0.057	8.604	0.517
Vitvi01g01773	0.257	0.245	8.136	0.68
Vitvi01g01774	0.029	0.028	8.327	0.473
Vitvi01g01776	0	0	11.861	0.634
Vitvi01g01777	0.067	0.066	9.765	0.588
Vitvi01g01778	0.143	0.127	7.57	0.531
Vitvi01g01779	0	0	13.029	0.696
Vitvi01g01780	0.143	0.135	8.313	0.579
Vitvi01g01782	0.289	0.216	7.954	0.641
Vitvi01g01783	0.022	0.022	10.143	0.564
Vitvi01g01785	0.1	0.1	8.889	0.575
Vitvi01g01788	0.089	0.079	9.491	0.586
Vitvi01g01789	0.343	0.258	6.288	0.594
Vitvi01g01790	0	0	11.222	0.599
Vitvi01g01791	0.8	0.215	0.632	0.249
Vitvi01g01792	0	0	11.444	0.611
Vitvi01g01793	0	0	8.588	0.459
Vitvi01g01794	0.1	0.096	5.767	0.404
Vitvi01g01796	0.06	0.055	10.335	0.607
Vitvi01g01797	0.233	0.169	5.692	0.473
Vitvi01g01798	0.275	0.234	7.566	0.638
Vitvi01g01799	0.1	0.086	5.167	0.362
Vitvi01g01800	0	0	13.007	0.695
Vitvi01g01801	0.222	0.213	9.364	0.713
Vitvi01g01802	0.029	0.029	8.797	0.499
Vitvi01g01803	0.2	0.2	8.188	0.637
Vitvi01g01805	0.171	0.16	8.223	0.599
Vitvi01g01806	0.733	0.624	3.094	0.789
Vitvi01g01807	1	1	0.264	1.014
Vitvi01g01808	0.5	0.221	4.175	0.444
Vitvi01g01809	0.125	0.118	8.809	0.589
Vitvi01g01810	0.6	0	0	0
Vitvi01g01811	0.533	0.326	2.252	0.446
Vitvi01g01812	0.171	0.155	7.383	0.549
Vitvi01g01813	0.05	0.049	9.066	0.533
Vitvi01g01814	0.111	0.106	9.488	0.613
Vitvi01g01815	0	0	10.228	0.546
Vitvi01g01816	0	0	9.444	0.504
Vitvi01g01820	0.022	0.022	10.634	0.59
Vitvi01g01821	0.111	0.108	9.45	0.613
Vitvi01g01822	0.267	0.229	3.367	0.409
Vitvi01g01824	0	0	10.444	0.558
Vitvi01g01826	0.275	0.244	7.965	0.669
Vitvi01g01827	0.114	0.107	7.813	0.524
Vitvi01g01832	0.6	0.552	1.425	0.628
Vitvi01g01834	0.2	0.166	5.898	0.481
Vitvi01g01837	0.267	0.221	3.415	0.403
Vitvi01g01838	0	0	11.103	0.593
Vitvi01g01839	0.4	0.271	1.972	0.376
Vitvi01g01840	0.2	0.169	4.233	0.395
Vitvi01g01841	0	0	9.904	0.529
Vitvi01g01842	0.2	0.168	5.346	0.454
Vitvi01g01843	0.133	0.133	3.929	0.343
Vitvi01g01844	0.1	0.097	10.362	0.651
Vitvi01g01845	0.1	0.086	6.611	0.439
Vitvi01g01846	0.067	0.066	10.163	0.609
Vitvi01g01847	0	0	5.248	0.28
Vitvi01g01848	0.5	0.379	3.955	0.59
Vitvi01g01852	0.867	0.658	3.02	0.819
Vitvi01g01853	0.8	0.544	2.094	0.656
Vitvi01g01854	0.075	0.071	8.616	0.531
Vitvi01g01855	0	0	12.651	0.676
Vitvi01g01856	0.167	0.157	6.871	0.524
Vitvi01g01857	0.067	0.067	7.4	0.462
Vitvi01g01858	0.167	0.149	6.947	0.52
Vitvi01g01859	0.1	0.1	9.556	0.61
Vitvi01g01860	0.6	0.6	2.357	0.726
Vitvi01g01861	0.3	0.289	2.294	0.412
Vitvi01g01863	0.8	0.593	1.516	0.674
Vitvi01g01864	0.6	0.3	1.766	0.394
Vitvi01g01865	0.35	0.304	4.712	0.556
Vitvi01g01866	0.12	0.12	6.613	0.473
Vitvi01g01867	0.25	0.166	4.077	0.384
Vitvi01g01868	0.25	0.221	4.571	0.465
Vitvi01g01869	0.4	0.331	1.537	0.413
Vitvi01g01873	0.7	0.438	1.337	0.509
Vitvi01g01874	0.033	0.032	7.319	0.423
Vitvi01g01875	0	0	6.525	0.349
Vitvi01g01876	0.1	0.096	5.389	0.384
Vitvi01g01877	0.075	0.065	8.363	0.512
Vitvi01g01878	0.15	0.108	4.298	0.338
Vitvi01g01880	0.8	0	0	0
Vitvi01g01881	0.489	0.402	8.29	0.845
Vitvi01g01882	0	0	0.685	0.037
Vitvi01g01883	0.2	0.157	3.403	0.339
Vitvi01g01884	0.4	0	0	0
Vitvi01g01886	0.333	0.279	3.213	0.451
Vitvi01g01887	0.4	0.173	1.021	0.228
Vitvi01g01888	0	0	5.319	0.284
Vitvi01g01889	0.8	0	0	0
Vitvi01g01891	0.2	0.147	1.996	0.254
Vitvi01g01892	0.025	0.025	9.022	0.507
Vitvi01g01893	0.04	0.038	6.485	0.384
Vitvi01g01895	0.45	0.188	2.208	0.306
Vitvi01g01897	0.5	0.253	1.142	0.314
Vitvi01g01898	0.5	0.291	4.62	0.538
Vitvi01g01902	0.55	0.464	4.683	0.714
Vitvi01g01903	0.029	0.029	8.786	0.498
Vitvi01g01904	0.5	0.454	5.16	0.73
Vitvi01g01905	0.333	0.296	3.136	0.464
Vitvi01g01906	0.8	0.513	0.605	0.545
Vitvi01g01907	1	0	0	0
Vitvi01g01915	0.667	0.19	1.104	0.249
Vitvi01g01917	1	0	0	0
Vitvi01g01919	1	0	0	0
Vitvi01g01921	0.8	0	0	0
Vitvi01g01922	0	0	3.368	0.18
Vitvi01g01924	0.133	0.114	6.657	0.47
Vitvi01g01925	0.35	0.31	4.499	0.55
Vitvi01g01926	0.3	0.251	4.674	0.501
Vitvi01g01927	0.114	0.11	7.988	0.537
Vitvi01g01928	0.6	0.6	2.576	0.738
Vitvi01g01931	0.24	0.232	6.089	0.557
Vitvi01g01932	0.5	0.454	4.634	0.702
Vitvi01g01933	0.333	0.236	2.814	0.386
Vitvi01g01934	0.35	0.35	5.985	0.67
Vitvi01g01935	0.2	0.192	8.939	0.67
Vitvi01g01936	0.467	0.415	3.357	0.594
Vitvi01g01938	0.044	0.043	9.872	0.57
Vitvi01g01939	1	0	0	0
Vitvi01g01940	0.8	0	0	0
Vitvi01g01941	0.24	0.197	5.154	0.472
Vitvi01g01942	0.029	0.029	8.793	0.499
Vitvi01g01943	0.1	0.1	7.739	0.513
Vitvi01g01944	0.15	0.15	9.102	0.636
Vitvi01g01945	0.133	0.131	7.85	0.55
Vitvi01g01946	0.26	0.22	10.107	0.76
Vitvi01g01948	0.067	0.066	4.184	0.29
Vitvi01g01949	0.4	0.282	2.551	0.418
Vitvi01g01950	1	0	0	0
Vitvi01g01952	0.667	0.501	2.684	0.644
Vitvi01g01953	0.667	0.539	3.739	0.739
Vitvi01g01954	0.16	0.145	6.159	0.474
Vitvi01g01955	0	0	13.955	0.745
Vitvi01g01956	0.175	0.175	8.91	0.651
Vitvi01g01957	0.089	0.089	9.726	0.609
Vitvi01g01958	0.3	0.242	4.065	0.459
Vitvi01g01959	0.4	0.127	0.429	0.15
Vitvi01g01960	0.171	0.164	7.896	0.586
Vitvi01g01962	0.171	0.164	8.041	0.594
Vitvi01g01965	0	0	4.526	0.242
Vitvi01g01968	0.05	0.05	5.591	0.349
Vitvi01g01969	0.133	0.124	4.257	0.351
Vitvi01g01970	0.2	0.187	8.603	0.647
Vitvi01g01971	0	0	11.701	0.625
Vitvi01g01972	0.2	0.191	6.028	0.513
Vitvi01g01973	0.16	0.135	5.822	0.446
Vitvi01g01974	0.04	0.036	6.34	0.375
Vitvi01g01976	0	0	14.782	0.79
Vitvi01g01977	0.7	0.497	2.34	0.622
Vitvi01g01978	0.5	0.5	2.911	0.656
Vitvi01g01979	0.3	0.212	8.371	0.659
Vitvi01g01980	0.9	0.9	2.143	1.014
Vitvi01g01981	0.267	0.257	6.987	0.63
Vitvi01g01982	0.867	0.867	4.204	1.092
Vitvi01g01983	0.067	0.06	7.175	0.443
Vitvi01g01984	0	0	3.591	0.192
Vitvi01g01986	0.075	0.075	9.043	0.558
Vitvi01g01987	0.467	0.406	3.556	0.596
Vitvi01g01988	0.4	0.021	0.136	0.028
Vitvi01g01990	0.2	0.141	5.588	0.44
Vitvi01g01991	0.2	0.175	6.762	0.536
Vitvi01g01992	0.467	0.237	1.872	0.337
Vitvi01g01993	0.133	0.133	4.348	0.365
Vitvi01g01995	0.022	0.021	9.749	0.542
Vitvi01g01996	0.1	0.092	6.955	0.464
Vitvi01g01997	0.4	0.332	4.089	0.55
Vitvi01g01998	0.8	0	0	0
Vitvi01g01999	0.8	0	0	0
Vitvi01g02000	0.8	0.8	1.88	0.9
Vitvi01g02001	0.514	0.467	7.698	0.878
Vitvi01g02002	0.9	0	0	0
Vitvi01g02003	0.8	0.144	0.25	0.157
Vitvi01g02004	0.9	0	0	0
Vitvi01g02007	0.3	0.262	7.046	0.638
Vitvi01g02009	0	0	11.602	0.62
Vitvi01g02011	0.733	0.346	1.957	0.451
Vitvi01g02012	0.8	0	0	0
Vitvi01g02013	0	0	0.492	0.026
Vitvi01g02017	0.2	0.13	2.077	0.241
Vitvi01g02019	0.9	0.452	1.042	0.508
Vitvi01g02021	0.143	0.132	7.702	0.543
Vitvi01g02022	0.033	0.031	7.192	0.415
Vitvi01g02023	0	0	11.112	0.594
Vitvi01g02024	0	0	11.883	0.635
Vitvi01g02026	0.16	0.157	6.715	0.516
Vitvi01g02027	0.2	0.198	6.619	0.552
Vitvi01g02028	0.086	0.08	8.01	0.508
Vitvi01g02029	0.25	0.178	3.751	0.378
Vitvi01g02030	0.1	0.098	5.149	0.373
Vitvi01g02031	0.333	0.235	5.413	0.524
Vitvi01g02034	0.15	0.123	4.22	0.348
Vitvi01g02035	0	0	4.263	0.228
Vitvi01g02036	0	0	11.519	0.615
Vitvi01g02037	0.9	0	0	0
Vitvi01g02038	0.7	0	0	0
Vitvi01g02039	0.4	0.144	1.4	0.219
Vitvi01g02040	0.25	0.235	4.56	0.479
Vitvi01g02041	0.2	0.186	3.561	0.376
Vitvi01g02042	0	0	2.807	0.15
Vitvi01g02043	0.4	0	0	0
Vitvi01g02046	0.667	0.498	3.324	0.676
Vitvi01g02047	0.28	0.184	4.609	0.43
Vitvi01g02048	0.16	0.16	6.591	0.512
Vitvi01g02049	0.55	0.306	2.734	0.452
Vitvi01g02050	0.5	0.298	3.645	0.493
Vitvi01g02052	0	0	8.534	0.456
Vitvi01g02053	0	0	9.233	0.493
Vitvi01g02056	0	0	13.455	0.719
Vitvi01g02057	0.4	0.35	7.104	0.729
Vitvi01g02058	0.26	0.235	10.779	0.811
Vitvi01g02059	0.05	0.05	5.905	0.365
Vitvi01g02060	0.05	0.047	5.723	0.353
Vitvi01g02061	0.2	0.161	7.136	0.542
Vitvi01g02062	0.8	0	0	0
Vitvi01g02065	0.086	0.08	7.953	0.505
Vitvi01g02067	0.025	0.025	9.257	0.519
Vitvi01g02068	1	1	2.072	1.111
Vitvi01g02069	0.4	0.4	3.371	0.58
Vitvi01g02070	0.95	0.95	5.892	1.265
Vitvi01g02071	0.233	0.233	7.297	0.623
Vitvi01g02076	0.9	0.557	1.393	0.631
Vitvi01g02077	0.867	0.634	2.733	0.78
Vitvi01g02078	0.1	0.083	2.768	0.231
Vitvi01g02079	0.2	0.184	6.341	0.523
Vitvi01g02080	0.067	0.066	9.717	0.585
Vitvi01g02081	0.171	0.17	8.325	0.615
Vitvi01g02085	0.9	0	0	0
Vitvi01g02086	1	0	0	0
Vitvi01g02091	0	0	9.515	0.508
Vitvi01g02092	0.12	0.112	10.673	0.682
Vitvi01g02093	0.089	0.088	9.956	0.62
Vitvi01g02096	0.32	0.32	6.376	0.661
Vitvi01g02097	0.1	0.067	2.118	0.18
Vitvi01g02098	0	0	11.93	0.637
Vitvi01g02099	0.022	0.021	9.594	0.533
Vitvi01g02100	0.4	0.284	1.695	0.375
Vitvi01g02101	0.1	0.092	7.161	0.475
Vitvi01g02109	0.6	0.187	0.554	0.217
Vitvi01g02116	1	0	0	0
Vitvi01g02117	1	0	0	0
Vitvi01g02122	0.7	0.529	1.411	0.604
Vitvi01g02127	0.178	0.162	8.928	0.639
Vitvi01g02129	0	0	5.463	0.292
Vitvi01g02131	0.9	0.451	1.029	0.506
Vitvi01g02132	0.578	0.509	8.745	0.976
Vitvi01g02136	0	0	10.475	0.56
Vitvi01g02137	0.5	0.384	2.371	0.511
Vitvi01g02138	1	0	0	0
Vitvi01g02139	0	0	8.399	0.449
Vitvi01g02145	0.9	0	0	0
Vitvi01g02150	0.114	0.106	8.038	0.535
Vitvi01g02155	0.4	0.259	2.054	0.369
Vitvi01g02157	0.1	0.094	8.694	0.558
Vitvi01g02158	0.6	0	0	0
Vitvi01g02159	1	0	0	0
Vitvi01g02160	0.114	0.114	8.37	0.561
Vitvi01g02174	0.08	0.077	6.403	0.419
Vitvi01g02178	0.2	0.187	3.054	0.35
Vitvi01g02181	1	0	0	0
Vitvi01g02185	0.24	0.193	4.928	0.456
Vitvi01g02188	0.7	0.302	2.591	0.44
Vitvi01g02194	0.3	0.3	5.247	0.58
Vitvi01g02195	0.25	0.25	4.931	0.513
Vitvi01g02197	1	0	0	0
Vitvi01g02198	0.8	0.059	0.196	0.069
Vitvi01g02199	0.8	0	0	0
Vitvi01g02200	1	0	0	0
Vitvi01g02201	0.6	0.441	1.327	0.512
Vitvi01g02203	0.7	0.401	1.357	0.473
Vitvi01g02204	0.333	0.281	2.957	0.439
Vitvi01g02205	0.733	0	0	0
Vitvi01g02206	1	0	0	0
Vitvi01g02207	0.75	0	0	0
Vitvi01g02209	0.667	0	0	0
Vitvi01g02210	0.6	0	0	0
Vitvi01g02212	0.167	0.167	7.764	0.582
Vitvi01g02215	0.6	0	0	0
Vitvi01g02219	0.6	0.429	2.4	0.557
Vitvi01g02220	0.2	0.175	3.562	0.365
Vitvi01g02224	0.067	0.055	3.788	0.257
Vitvi01g02227	0.533	0.174	1.229	0.24
Vitvi01g02228	0.4	0.272	3.686	0.469
Vitvi01g02229	0.467	0.325	2.724	0.471
Vitvi01g02230	0.4	0.105	1.215	0.17
Vitvi01g02231	0.45	0.069	0.874	0.116
Vitvi01g02232	0.467	0.389	3.282	0.564
Vitvi01g02234	0.8	0	0	0
Vitvi01g02235	0.6	0.194	0.489	0.22
Vitvi01g02236	0.6	0	0	0
Vitvi01g02237	0.8	0.243	0.679	0.279
Vitvi01g02242	0.6	0.504	3.446	0.688
Vitvi01g02243	0.45	0.41	4.884	0.671
Vitvi01g02244	0.4	0.399	2.405	0.527
Vitvi01g02248	0.6	0.308	3.241	0.481
Vitvi01g02249	0.8	0.093	0.145	0.101
Vitvi01g02251	0.6	0.561	3.228	0.733
Vitvi01g02252	0.8	0.488	1.527	0.57
Vitvi01g02254	0.3	0.3	3.354	0.479
Vitvi01g02256	0	0	2.643	0.141
Vitvi01g02258	0	0	10.522	0.562
Vitvi01g02259	0.4	0.362	5.361	0.648
Vitvi01g02261	0.733	0.581	2.845	0.733
Vitvi01g02263	0.714	0.714	8.141	1.149
Vitvi01g02264	0.9	0	0	0
Vitvi01g02265	0.667	0.667	9.995	1.201
Vitvi01g02267	0.6	0.444	2.63	0.584
Vitvi01g02268	0.02	0.02	11.38	0.628
Vitvi01g02269	0.08	0.077	10.528	0.639
Vitvi01g02270	0.044	0.042	9.746	0.563
Vitvi01g02271	0.04	0.038	6.785	0.4
Vitvi01g02272	0.086	0.081	7.984	0.507
Vitvi01g02274	0.24	0.236	6.039	0.559
Vitvi01g02275	0.333	0.249	3.244	0.422
Vitvi01g02276	0	0	10.477	0.56
Vitvi01g02278	0	0	10.087	0.539
Vitvi01g02281	1	1	3.412	1.182
Vitvi01g02283	0.1	0.1	9.215	0.592
Vitvi01g02289	0.086	0.086	8.434	0.537
Vitvi01g02290	0.5	0.365	2.477	0.497
Vitvi01g02291	0.04	0.037	6.241	0.37
Vitvi01g02293	0.2	0.167	6.253	0.501
Vitvi01g02295	0.8	0	0	0
Vitvi01g02296	0.1	0.097	7.433	0.494
Vitvi01g02298	0.044	0.042	9.824	0.567
Vitvi01g02299	0.229	0.229	8.475	0.682
Vitvi01g02300	0.267	0.181	2.829	0.332
Vitvi01g02301	0.6	0.08	0.211	0.091
Vitvi01g02303	0.467	0.162	1.638	0.25
Vitvi01g02305	0.56	0.187	2.092	0.299
Vitvi01g02306	0.3	0.186	4.986	0.452
Vitvi01g02307	0.28	0.2	4.765	0.455
Vitvi01g02309	0.44	0.186	2.852	0.338
Vitvi01g02310	0.733	0	0	0
Vitvi01g02311	0.8	0	0	0
Vitvi01g02312	0.3	0.174	3.351	0.353
Vitvi01g02314	0.4	0.226	5.134	0.5
Vitvi01g02315	0.3	0.186	4.852	0.445
Vitvi01g02317	0.325	0.208	5.932	0.525
Vitvi01g02318	0.533	0.138	1.128	0.198
Vitvi02g00001	0	0	10.121	0.541
Vitvi02g00002	0.04	0.036	6.026	0.358
Vitvi02g00005	0.089	0.089	9.791	0.612
Vitvi02g00006	0.167	0.167	7.289	0.556
Vitvi02g00007	0.067	0.066	9.834	0.591
Vitvi02g00008	0	0	12.265	0.655
Vitvi02g00009	0	0	11.28	0.603
Vitvi02g00011	0.067	0.064	4.331	0.295
Vitvi02g00012	0	0	10.301	0.55
Vitvi02g00013	0.156	0.151	9.528	0.66
Vitvi02g00014	0.033	0.032	7.35	0.425
Vitvi02g00015	0.4	0.239	2.536	0.374
Vitvi02g00016	0	0	8.093	0.432
Vitvi02g00017	0.257	0.206	7.09	0.585
Vitvi02g00018	0.114	0.107	7.78	0.523
Vitvi02g00019	0.8	0.378	0.198	0.389
Vitvi02g00020	0.28	0.28	6.395	0.622
Vitvi02g00021	0.8	0	0	0
Vitvi02g00022	0.16	0.123	5.407	0.412
Vitvi02g00023	0.057	0.057	8.751	0.524
Vitvi02g00025	0.45	0.291	5.757	0.599
Vitvi02g00027	0.333	0.316	3.347	0.495
Vitvi02g00029	0.114	0.102	7.453	0.5
Vitvi02g00030	0	0	10.556	0.564
Vitvi02g00031	0.4	0.346	6.161	0.675
Vitvi02g00032	0.2	0.162	6.126	0.489
Vitvi02g00034	0.067	0.063	9.59	0.575
Vitvi02g00035	0	0	6.566	0.351
Vitvi02g00037	0.067	0.067	9.841	0.593
Vitvi02g00038	1	0	0	0
Vitvi02g00039	0.143	0.138	8.133	0.572
Vitvi02g00040	1	0	0	0
Vitvi02g00041	0.1	0.098	8.738	0.565
Vitvi02g00043	0.04	0.039	10.668	0.609
Vitvi02g00044	0	0	11.524	0.616
Vitvi02g00045	0.111	0.109	9.697	0.627
Vitvi02g00046	0.4	0.4	8.912	0.876
Vitvi02g00048	0.314	0.286	7.562	0.69
Vitvi02g00050	0.4	0.361	4.286	0.59
Vitvi02g00051	0.25	0.205	4.386	0.439
Vitvi02g00056	0.8	0.715	5.915	1.031
Vitvi02g00057	0.05	0.049	5.713	0.354
Vitvi02g00059	0	0	12.353	0.66
Vitvi02g00060	0.4	0.309	5.9	0.624
Vitvi02g00062	0.029	0.027	8.283	0.469
Vitvi02g00063	0.133	0.114	6.578	0.465
Vitvi02g00065	0.06	0.058	10.894	0.64
Vitvi02g00066	0.3	0.243	3.939	0.453
Vitvi02g00067	0	0	11.892	0.635
Vitvi02g00068	0	0	6.077	0.325
Vitvi02g00070	1	0	0	0
Vitvi02g00071	0.244	0.225	8.932	0.702
Vitvi02g00072	0.8	0	0	0
Vitvi02g00073	0.04	0.036	10.622	0.603
Vitvi02g00075	0.2	0.178	7.246	0.565
Vitvi02g00076	0	0	4.595	0.245
Vitvi02g00077	0	0	2.498	0.133
Vitvi02g00078	0.022	0.022	9.924	0.552
Vitvi02g00079	0.04	0.038	6.847	0.404
Vitvi02g00080	0	0	11.775	0.629
Vitvi02g00081	0.2	0.172	2.933	0.329
Vitvi02g00082	0.05	0.046	5.131	0.32
Vitvi02g00083	0.2	0.123	1.42	0.199
Vitvi02g00085	0.8	0	0	0
Vitvi02g00086	0.6	0.47	3.572	0.661
Vitvi02g00087	0.04	0.038	10.74	0.612
Vitvi02g00088	0.086	0.083	8.186	0.52
Vitvi02g00089	0.125	0.123	8.78	0.592
Vitvi02g00090	0.15	0.123	4.506	0.364
Vitvi02g00091	0.5	0	0	0
Vitvi02g00092	0.02	0.02	10.947	0.605
Vitvi02g00093	0.4	0.16	1.127	0.22
Vitvi02g00095	0	0	6.643	0.355
Vitvi02g00096	0.8	0	0	0
Vitvi02g00097	0.2	0.178	4.767	0.433
Vitvi02g00098	0.022	0.021	9.836	0.546
Vitvi02g00099	0.3	0.208	4.163	0.43
Vitvi02g00100	0.044	0.044	9.745	0.565
Vitvi02g00101	0.1	0.094	8.771	0.563
Vitvi02g00103	0.02	0.019	11.11	0.612
Vitvi02g00105	0.025	0.024	9.058	0.508
Vitvi02g00106	0.029	0.027	8.146	0.462
Vitvi02g00109	0.156	0.146	9.611	0.659
Vitvi02g00110	0.36	0.32	5.705	0.625
Vitvi02g00111	0	0	7.608	0.406
Vitvi02g00112	0.75	0.397	2.576	0.535
Vitvi02g00113	0.08	0.077	6.704	0.435
Vitvi02g00114	0.16	0.14	5.53	0.435
Vitvi02g00115	0.2	0.177	4.695	0.428
Vitvi02g00117	0	0	14.722	0.786
Vitvi02g00118	0.05	0.05	9.644	0.565
Vitvi02g00119	0.06	0.057	10.4	0.613
Vitvi02g00120	0.05	0.045	5.449	0.336
Vitvi02g00121	0.286	0.256	7.953	0.681
Vitvi02g00123	0	0	9.32	0.498
Vitvi02g00125	0.267	0.267	9.732	0.787
Vitvi02g00126	0.4	0.277	3.564	0.467
Vitvi02g00127	0.111	0.104	9.398	0.606
Vitvi02g00128	0	0	11.966	0.639
Vitvi02g00129	0.089	0.084	9.521	0.593
Vitvi02g00130	0.111	0.108	9.503	0.616
Vitvi02g00131	0.1	0.096	8.79	0.566
Vitvi02g00132	0.171	0.171	8.102	0.604
Vitvi02g00133	0.167	0.141	6.508	0.489
Vitvi02g00135	0.044	0.043	9.625	0.557
Vitvi02g00136	0.143	0.143	8.299	0.586
Vitvi02g00137	0.225	0.216	8.851	0.689
Vitvi02g00138	0	0	11.551	0.617
Vitvi02g00139	0.143	0.135	7.756	0.549
Vitvi02g00142	1	0	0	0
Vitvi02g00143	0.16	0.135	6.019	0.457
Vitvi02g00144	0	0	11.454	0.612
Vitvi02g00145	0	0	11.619	0.621
Vitvi02g00146	0.133	0.128	7.23	0.514
Vitvi02g00147	0.9	0	0	0
Vitvi02g00149	0	0	12.17	0.65
Vitvi02g00150	0.3	0.277	4.644	0.525
Vitvi02g00151	0.2	0.151	3.227	0.323
Vitvi02g00152	0	0	2.045	0.109
Vitvi02g00153	0.111	0.105	9.477	0.611
Vitvi02g00155	0.05	0.047	8.594	0.506
Vitvi02g00156	0.057	0.054	8.037	0.483
Vitvi02g00157	0	0	7.536	0.403
Vitvi02g00158	0	0	6.673	0.356
Vitvi02g00159	0.025	0.024	9.232	0.517
Vitvi02g00160	0.175	0.157	8.243	0.597
Vitvi02g00161	0	0	13.832	0.739
Vitvi02g00162	0.867	0.347	1.527	0.429
Vitvi02g00163	0.143	0.132	8.049	0.562
Vitvi02g00169	1	0	0	0
Vitvi02g00170	0.7	0.169	0.775	0.21
Vitvi02g00171	0.5	0.237	1.346	0.309
Vitvi02g00173	0.733	0.079	0.51	0.106
Vitvi02g00174	0.7	0.7	3.193	0.871
Vitvi02g00175	0.067	0.06	7.253	0.447
Vitvi02g00176	0	0	10.995	0.587
Vitvi02g00177	0.133	0.117	6.786	0.48
Vitvi02g00178	0.2	0.193	6.033	0.515
Vitvi02g00179	0	0	5.752	0.307
Vitvi02g00180	0.125	0.123	8.796	0.593
Vitvi02g00181	0.4	0.096	0.243	0.109
Vitvi02g00182	0	0	10.902	0.582
Vitvi02g00184	0	0	10.101	0.54
Vitvi02g00186	0.1	0.099	5.694	0.403
Vitvi02g00187	0	0	12.028	0.643
Vitvi02g00188	0.044	0.044	9.758	0.565
Vitvi02g00189	0	0	11.168	0.597
Vitvi02g00191	0.111	0.109	9.701	0.627
Vitvi02g00192	0.4	0.258	2.726	0.404
Vitvi02g00194	0.143	0.131	7.479	0.531
Vitvi02g00198	0.089	0.086	9.602	0.599
Vitvi02g00199	0.1	0.093	8.806	0.563
Vitvi02g00200	0	0	8.879	0.474
Vitvi02g00201	0.086	0.083	8.027	0.512
Vitvi02g00202	0.167	0.138	6.246	0.472
Vitvi02g00204	0.075	0.072	8.895	0.547
Vitvi02g00205	0	0	11.176	0.597
Vitvi02g00207	0.089	0.089	9.753	0.61
Vitvi02g00208	0.16	0.16	6.284	0.496
Vitvi02g00209	0.229	0.229	8.455	0.681
Vitvi02g00210	0	0	9.97	0.533
Vitvi02g00211	0.3	0.244	5.983	0.564
Vitvi02g00212	0.08	0.075	10.385	0.63
Vitvi02g00213	0.08	0.071	9.756	0.592
Vitvi02g00214	0.089	0.087	9.621	0.601
Vitvi02g00215	0	0	6.639	0.355
Vitvi02g00216	0.2	0.198	3.911	0.407
Vitvi02g00218	0.02	0.02	10.732	0.593
Vitvi02g00219	0.1	0.087	8.181	0.524
Vitvi02g00220	0.233	0.189	6.098	0.515
Vitvi02g00221	0	0	10.615	0.567
Vitvi02g00222	0	0	12.887	0.688
Vitvi02g00223	0	0	1.58	0.084
Vitvi02g00224	0.2	0.191	6.885	0.559
Vitvi02g00225	0.18	0.18	11.124	0.774
Vitvi02g00226	0.6	0	0	0
Vitvi02g00227	0	0	9.508	0.508
Vitvi02g00228	0.32	0.291	5.885	0.605
Vitvi02g00230	0.267	0.267	7.799	0.684
Vitvi02g00231	0.8	0	0	0
Vitvi02g00232	0.125	0.123	9.269	0.618
Vitvi02g00235	0.24	0.185	5.278	0.467
Vitvi02g00236	0.8	0.8	2.015	0.908
Vitvi02g00237	0	0	11.095	0.593
Vitvi02g00238	0.067	0.067	4.458	0.305
Vitvi02g00241	0.6	0	0	0
Vitvi02g00245	0.022	0.022	9.915	0.552
Vitvi02g00246	0.06	0.058	10.586	0.623
Vitvi02g00247	0	0	11.355	0.607
Vitvi02g00248	0.16	0.137	9.137	0.625
Vitvi02g00249	0	0	11.559	0.617
Vitvi02g00250	0	0	12.748	0.681
Vitvi02g00251	0.175	0.152	8.273	0.594
Vitvi02g00255	0.06	0.056	10.316	0.607
Vitvi02g00256	0	0	8.834	0.472
Vitvi02g00257	0.4	0.339	7.894	0.761
Vitvi02g00258	0.1	0.1	5.904	0.415
Vitvi02g00259	1	0	0	0
Vitvi02g00260	0.5	0.417	2.536	0.552
Vitvi02g00261	0	0	6.49	0.347
Vitvi02g00262	0.8	0.591	0.827	0.635
Vitvi02g00263	0.133	0.131	10.163	0.674
Vitvi02g00269	0.2	0.123	2.531	0.258
Vitvi02g00270	0.143	0.138	8.093	0.57
Vitvi02g00271	0.3	0.218	3.87	0.425
Vitvi02g00272	0.2	0.109	0.514	0.136
Vitvi02g00273	0.175	0.15	7.735	0.563
Vitvi02g00274	0.111	0.109	9.531	0.618
Vitvi02g00275	0.28	0.248	5.521	0.543
Vitvi02g00276	0.667	0.231	1.264	0.299
Vitvi02g00277	0.067	0.061	9.703	0.579
Vitvi02g00278	0.6	0.221	1.674	0.31
Vitvi02g00279	0.05	0.049	9.116	0.536
Vitvi02g00280	0.6	0.428	1.764	0.522
Vitvi02g00282	0.167	0.162	7.026	0.537
Vitvi02g00283	0.075	0.068	8.658	0.53
Vitvi02g00284	0	0	10.923	0.583
Vitvi02g00286	0.333	0.275	3.363	0.455
Vitvi02g00288	0.6	0	0	0
Vitvi02g00290	0.067	0.065	9.742	0.585
Vitvi02g00291	0.02	0.02	11.021	0.609
Vitvi02g00293	0.1	0.092	7.295	0.482
Vitvi02g00294	0	0	6.911	0.369
Vitvi02g00295	0.311	0.275	9.128	0.763
Vitvi02g00296	0	0	13.239	0.707
Vitvi02g00297	0.08	0.078	10.594	0.644
Vitvi02g00298	0.067	0.061	9.612	0.574
Vitvi02g00301	0.067	0.062	9.546	0.572
Vitvi02g00302	0.6	0	0	0
Vitvi02g00303	0.267	0.203	7.925	0.626
Vitvi02g00304	0.25	0.195	4.031	0.41
Vitvi02g00308	0.044	0.044	9.852	0.57
Vitvi02g00309	0.2	0.177	8.787	0.646
Vitvi02g00310	0	0	14.001	0.748
Vitvi02g00311	0	0	11.54	0.616
Vitvi02g00313	0.114	0.108	7.782	0.524
Vitvi02g00314	0.057	0.057	8.477	0.51
Vitvi02g00315	0	0	9.442	0.504
Vitvi02g00316	0.05	0.046	5.002	0.313
Vitvi02g00317	0.533	0.52	3.487	0.706
Vitvi02g00318	0.089	0.088	9.72	0.607
Vitvi02g00319	0.171	0.161	7.85	0.58
Vitvi02g00320	0.16	0.142	6.067	0.466
Vitvi02g00322	0	0	11.22	0.599
Vitvi02g00324	0.1	0.099	10.622	0.666
Vitvi02g00325	0.333	0.276	3.202	0.447
Vitvi02g00326	0	0	12.116	0.647
Vitvi02g00327	0.2	0.171	7.059	0.548
Vitvi02g00328	0.125	0.118	8.68	0.582
Vitvi02g00329	0	0	10.205	0.545
Vitvi02g00330	0.1	0.098	7.526	0.5
Vitvi02g00331	0.025	0.023	8.9	0.498
Vitvi02g00332	0.2	0.179	5.544	0.475
Vitvi02g00333	0	0	14.76	0.788
Vitvi02g00334	0.6	0.37	1.555	0.453
Vitvi02g00335	0.111	0.108	9.524	0.617
Vitvi02g00337	0.4	0.305	7.722	0.718
Vitvi02g00338	0.06	0.056	10.617	0.623
Vitvi02g00339	0.167	0.164	7.112	0.544
Vitvi02g00340	0.35	0.27	3.803	0.473
Vitvi02g00341	0.044	0.042	9.854	0.568
Vitvi02g00342	0.143	0.143	8.26	0.584
Vitvi02g00343	0.267	0.267	7.407	0.663
Vitvi02g00344	0.114	0.114	8.555	0.571
Vitvi02g00346	0.2	0.17	6.396	0.512
Vitvi02g00348	0.367	0.326	7.126	0.707
Vitvi02g00349	0.075	0.072	8.996	0.553
Vitvi02g00354	0.467	0.256	2.133	0.37
Vitvi02g00363	0.05	0.049	9.015	0.531
Vitvi02g00364	0	0	6.061	0.324
Vitvi02g00365	0	0	7.782	0.416
Vitvi02g00366	0.1	0.1	9.336	0.599
Vitvi02g00367	0.12	0.112	10.005	0.646
Vitvi02g00370	1	0	0	0
Vitvi02g00372	0	0	2.003	0.107
Vitvi02g00373	0	0	11.817	0.631
Vitvi02g00374	0.32	0.227	4.678	0.477
Vitvi02g00375	0.057	0.054	8.251	0.495
Vitvi02g00377	0.2	0.198	2.671	0.341
Vitvi02g00378	0.167	0.154	6.969	0.526
Vitvi02g00379	0.06	0.06	11.042	0.65
Vitvi02g00380	0.133	0.107	3.554	0.297
Vitvi02g00381	0.114	0.113	8.103	0.546
Vitvi02g00382	0.111	0.108	9.613	0.622
Vitvi02g00383	0.143	0.13	7.718	0.542
Vitvi02g00384	0	0	11.051	0.59
Vitvi02g00385	0.133	0.122	8.975	0.601
Vitvi02g00386	0.025	0.025	9.686	0.542
Vitvi02g00387	0.029	0.029	8.531	0.485
Vitvi02g00388	0.16	0.154	6.249	0.488
Vitvi02g00389	0.029	0.027	8.114	0.46
Vitvi02g00390	0.222	0.192	8.424	0.642
Vitvi02g00391	0.56	0.476	5.956	0.794
Vitvi02g00393	0.56	0.509	12.089	1.155
Vitvi02g00394	0.08	0.076	10.711	0.648
Vitvi02g00395	0.133	0.109	3.422	0.292
Vitvi02g00398	0	0	8.227	0.439
Vitvi02g00399	0.25	0.228	4.604	0.474
Vitvi02g00401	0.025	0.025	9.19	0.516
Vitvi02g00402	0.1	0.099	10.584	0.664
Vitvi02g00403	0	0	4.735	0.253
Vitvi02g00404	0.12	0.12	6.542	0.469
Vitvi02g00406	0.8	0	0	0
Vitvi02g00407	0.2	0.164	7.26	0.552
Vitvi02g00408	0.8	0.047	0.118	0.053
Vitvi02g00409	0.8	0	0	0
Vitvi02g00410	0.067	0.061	7.017	0.436
Vitvi02g00411	0.029	0.029	8.387	0.477
Vitvi02g00412	0.1	0.097	3.163	0.266
Vitvi02g00413	0.175	0.16	8.169	0.596
Vitvi02g00414	0.029	0.028	8.246	0.468
Vitvi02g00415	0.02	0.02	11.489	0.634
Vitvi02g00416	0.075	0.071	9.097	0.557
Vitvi02g00417	0	0	12.144	0.649
Vitvi02g00418	0.1	0.095	2.653	0.237
Vitvi02g00419	0.167	0.148	6.579	0.499
Vitvi02g00420	0	0	13.595	0.726
Vitvi02g00421	0	0	8.729	0.466
Vitvi02g00422	0.1	0.094	5.008	0.362
Vitvi02g00423	0	0	11.385	0.608
Vitvi02g00424	0.311	0.267	8.394	0.715
Vitvi02g00425	0.1	0.098	10.564	0.662
Vitvi02g00426	0	0	10.249	0.547
Vitvi02g00427	0.2	0.191	4.655	0.44
Vitvi02g00429	0	0	11.34	0.606
Vitvi02g00430	0.6	0.124	0.558	0.154
Vitvi02g00431	0.143	0.129	7.707	0.541
Vitvi02g00433	0.6	0.526	1.738	0.619
Vitvi02g00434	0.15	0.144	8.6	0.603
Vitvi02g00435	0	0	12.503	0.668
Vitvi02g00436	0.05	0.05	9.665	0.566
Vitvi02g00437	0.2	0.175	7.064	0.552
Vitvi02g00440	0.086	0.084	8.099	0.517
Vitvi02g00441	0.143	0.128	7.363	0.521
Vitvi02g00442	0.1	0.095	7.196	0.479
Vitvi02g00444	0	0	10.145	0.542
Vitvi02g00445	0.125	0.117	8.62	0.577
Vitvi02g00446	0.1	0.099	11.157	0.695
Vitvi02g00447	0.9	0	0	0
Vitvi02g00448	0.05	0.047	8.829	0.519
Vitvi02g00450	0.111	0.107	9.549	0.617
Vitvi02g00454	0.2	0.183	5.962	0.501
Vitvi02g00457	0	0	7.684	0.41
Vitvi02g00458	0	0	9.938	0.531
Vitvi02g00459	0.167	0.147	6.571	0.498
Vitvi02g00460	1	0	0	0
Vitvi02g00461	0	0	10.085	0.539
Vitvi02g00462	0.286	0.263	7.7	0.674
Vitvi02g00463	0.314	0.238	6.617	0.591
Vitvi02g00464	0.4	0.4	4.897	0.662
Vitvi02g00465	0.6	0.067	0.179	0.077
Vitvi02g00466	0.533	0.342	6.25	0.676
Vitvi02g00467	0.075	0.072	9.361	0.572
Vitvi02g00468	0	0	8.92	0.476
Vitvi02g00469	0	0	8.559	0.457
Vitvi02g00470	0.12	0.106	6.129	0.433
Vitvi02g00471	0.1	0.099	8.858	0.572
Vitvi02g00473	0.16	0.154	10.459	0.713
Vitvi02g00474	0.4	0.298	5.192	0.575
Vitvi02g00475	0.04	0.039	6.754	0.4
Vitvi02g00476	0.133	0.121	4.044	0.337
Vitvi02g00477	0.075	0.073	9.265	0.568
Vitvi02g00479	0	0	12.437	0.664
Vitvi02g00480	0.125	0.119	8.476	0.572
Vitvi02g00481	0.12	0.098	5.504	0.392
Vitvi02g00482	0	0	8.116	0.434
Vitvi02g00483	0.286	0.233	6.802	0.596
Vitvi02g00485	0.044	0.042	10.014	0.577
Vitvi02g00486	0.133	0.132	9.666	0.648
Vitvi02g00488	0	0	6.836	0.365
Vitvi02g00489	0.4	0.322	8.119	0.756
Vitvi02g00495	0	0	6.692	0.357
[truncated: 21,848 more rows]

## Sheet: Cabernet volos
Gene_name	tau	frac	qn	score
Vitvi00g00443	0.4	0.336	3.007	0.497
Vitvi00g00444	0.333	0.333	4.543	0.576
Vitvi00g00491	1	0	0	0
Vitvi00g00495	1	0	0	0
Vitvi00g00541	0.5	0.5	4.838	0.758
Vitvi00g00544	0.467	0.241	1.844	0.34
Vitvi00g00547	0.533	0.322	2.493	0.455
Vitvi00g00610	0.32	0.147	3.179	0.317
Vitvi00g00612	0.4	0.169	3.267	0.344
Vitvi00g00614	0.314	0.188	5.207	0.466
Vitvi00g00615	0.325	0.205	5.849	0.517
Vitvi00g00616	0.44	0.162	2.392	0.29
Vitvi00g00663	0.667	0.352	1.967	0.457
Vitvi00g00668	0.35	0.35	4.872	0.61
Vitvi00g00670	0.733	0.233	1.368	0.306
Vitvi00g00671	0.3	0.222	7.027	0.597
Vitvi00g00672	0.375	0.214	5.285	0.496
Vitvi00g00673	1	0	0	0
Vitvi00g00674	0.7	0	0	0
Vitvi00g00675	0.029	0.028	8.327	0.473
Vitvi00g00676	0.233	0.233	7.26	0.621
Vitvi00g00710	0.05	0.046	5.304	0.329
Vitvi00g00711	0.12	0.105	6.161	0.434
Vitvi00g00756	0.533	0.208	1.486	0.287
Vitvi00g00757	1	0	0	0
Vitvi00g00786	0.4	0.383	5.996	0.703
Vitvi00g00789	0.033	0.033	7.703	0.444
Vitvi00g00790	0.02	0.02	10.771	0.595
Vitvi00g00792	0.111	0.104	9.139	0.592
Vitvi00g00794	0.7	0.7	2.669	0.843
Vitvi00g00795	0.025	0.024	8.63	0.485
Vitvi00g00812	0.8	0	0	0
Vitvi00g00813	0.06	0.057	10.707	0.629
Vitvi00g00814	0	0	10.041	0.536
Vitvi00g00816	0.133	0.133	7.894	0.555
Vitvi00g00817	0.8	0	0	0
Vitvi00g00824	0.06	0.049	10.13	0.59
Vitvi00g00859	0.733	0.431	2.633	0.572
Vitvi00g00864	0.9	0	0	0
Vitvi00g00869	0.029	0.028	8.27	0.47
Vitvi00g00870	0	0	4.844	0.259
Vitvi00g00880	0.1	0.095	5.238	0.375
Vitvi00g00893	0.8	0.3	0.273	0.315
Vitvi00g00894	0.475	0.475	9.673	0.992
Vitvi00g00897	0.067	0.065	7.697	0.476
Vitvi00g00903	0.28	0.18	7.338	0.572
Vitvi00g00909	0.24	0.151	4.203	0.376
Vitvi00g00910	0.2	0.176	4.807	0.433
Vitvi00g00911	0.24	0.24	6.914	0.609
Vitvi00g00921	0.1	0.089	4.783	0.345
Vitvi00g00922	0	0	11.154	0.596
Vitvi00g00935	0.089	0.083	9.389	0.585
Vitvi00g00936	0.44	0.251	3.789	0.453
Vitvi00g00937	0.15	0.149	5.963	0.468
Vitvi00g00950	0.16	0.16	6.786	0.522
Vitvi00g00951	0.333	0.31	4.256	0.537
Vitvi00g00956	0.05	0.044	5.335	0.329
Vitvi00g00959	0.333	0.233	5.264	0.514
Vitvi00g00960	0.5	0.057	0.684	0.094
Vitvi00g00961	0.4	0.212	3.087	0.377
Vitvi00g00973	0.378	0.245	6.436	0.589
Vitvi00g00974	0.25	0.17	6.393	0.512
Vitvi00g00983	0.04	0.039	6.535	0.388
Vitvi00g00994	0.2	0.192	6.082	0.517
Vitvi00g00996	0.8	0.151	0.273	0.166
Vitvi00g00997	0.25	0.229	4.609	0.475
Vitvi00g01010	0.2	0.19	6.101	0.516
Vitvi00g01011	0.111	0.108	10.073	0.646
Vitvi00g01013	0.567	0.4	5.395	0.688
Vitvi00g01018	0.25	0.232	4.491	0.472
Vitvi00g01019	0.3	0.3	2.911	0.456
Vitvi00g01020	0.533	0.22	1.587	0.305
Vitvi00g01022	0.05	0.05	9.694	0.568
Vitvi00g01036	0.171	0.167	8.202	0.605
Vitvi00g01039	0.267	0.223	2.997	0.383
Vitvi00g01047	0.3	0.192	2.141	0.306
Vitvi00g01048	0	0	6.653	0.355
Vitvi00g01060	0.2	0.2	3.208	0.371
Vitvi00g01061	0.04	0.035	6.13	0.362
Vitvi00g01062	0.6	0.6	1.229	0.666
Vitvi00g01079	1	0	0	0
Vitvi00g01098	0.15	0.144	8.905	0.62
Vitvi00g01101	0.7	0.066	0.302	0.082
Vitvi00g01102	0.36	0.157	2.829	0.308
Vitvi00g01105	0.175	0.164	8.531	0.62
Vitvi00g01106	0.8	0	0	0
Vitvi00g01109	0.9	0	0	0
Vitvi00g01110	0.1	0.097	7.191	0.481
Vitvi00g01118	0.8	0.8	2.402	0.928
Vitvi00g01123	0.35	0.2	2.864	0.353
Vitvi00g01134	0.8	0	0	0
Vitvi00g01144	0.12	0.108	5.648	0.41
Vitvi00g01146	0.7	0	0	0
Vitvi00g01149	1	1	0.082	1.004
Vitvi00g01151	0.175	0.164	8.682	0.628
Vitvi00g01163	0.6	0.6	3.148	0.768
Vitvi00g01167	0.367	0.367	7.349	0.76
Vitvi00g01168	0.075	0.068	8.246	0.508
Vitvi00g01173	0.8	0	0	0
Vitvi00g01174	0.6	0	0	0
Vitvi00g01175	0.2	0.18	3.652	0.375
Vitvi00g01183	0.143	0.122	7.459	0.52
Vitvi00g01184	0.514	0.514	8.094	0.946
Vitvi00g01186	0.04	0.034	5.72	0.34
Vitvi00g01191	0	0	4.854	0.259
Vitvi00g01196	0.257	0.166	5.676	0.469
Vitvi00g01202	0.4	0.4	1.829	0.498
Vitvi00g01205	0.171	0.171	8.319	0.615
Vitvi00g01216	0.6	0.6	0.934	0.65
Vitvi00g01222	0.6	0.6	1.266	0.668
Vitvi00g01223	0.2	0.176	5.016	0.444
Vitvi00g01231	0.4	0.4	4.135	0.621
Vitvi00g01238	0.267	0.252	3.372	0.432
Vitvi00g01243	0	0	13.96	0.746
Vitvi00g01245	0.4	0.314	2.47	0.446
Vitvi00g01247	0.2	0.19	5.577	0.488
Vitvi00g01250	0.2	0.14	2.306	0.263
Vitvi00g01256	0.3	0	0	0
Vitvi00g01259	1	0	0	0
Vitvi00g01267	0.1	0.059	1.938	0.163
Vitvi00g01283	0	0	3.804	0.203
Vitvi00g01285	0.167	0.149	6.745	0.509
Vitvi00g01289	0.08	0.077	6.284	0.413
Vitvi00g01298	0.4	0.204	0.595	0.236
Vitvi00g01301	0.2	0.2	4.26	0.428
Vitvi00g01302	0.16	0.16	7.072	0.538
Vitvi00g01306	0.6	0.078	0.179	0.088
Vitvi00g01309	0.467	0.467	4.526	0.709
Vitvi00g01312	0.6	0	0	0
Vitvi00g01315	0.4	0.4	1.04	0.456
Vitvi00g01316	0.333	0.309	6.774	0.671
Vitvi00g01319	0	0	12.935	0.691
Vitvi00g01320	0.044	0.044	10.075	0.582
Vitvi00g01321	0.2	0.107	0.971	0.159
Vitvi00g01324	0.25	0.232	4.6	0.478
Vitvi00g01326	0.15	0.15	5.678	0.453
Vitvi00g01327	0.05	0.044	5.188	0.321
Vitvi00g01329	0.733	0	0	0
Vitvi00g01332	0	0	9.441	0.504
Vitvi00g01333	0.4	0.158	1.043	0.214
Vitvi00g01338	0.08	0.08	6.965	0.452
Vitvi00g01341	0.333	0.29	3.03	0.452
Vitvi00g01344	0.267	0.248	3.387	0.429
Vitvi00g01352	0.5	0	0	0
Vitvi00g01354	0.2	0.176	1.119	0.236
Vitvi00g01355	0.3	0.3	7.281	0.689
Vitvi00g01357	0.4	0.4	1.059	0.457
Vitvi00g01360	0.8	0	0	0
Vitvi00g01364	0.267	0.225	6.394	0.567
Vitvi00g01367	0.2	0.2	4.831	0.458
Vitvi00g01369	0.8	0.8	2.568	0.937
Vitvi00g01374	0.267	0.213	6.388	0.554
Vitvi00g01380	0.65	0.65	5.887	0.964
Vitvi00g01382	0	0	12.27	0.655
Vitvi00g01383	0.244	0.19	8.252	0.631
Vitvi00g01384	0.086	0.084	8.083	0.516
Vitvi00g01385	0.143	0.134	7.97	0.56
Vitvi00g01390	0.343	0.19	4.728	0.443
Vitvi00g01392	0.171	0.159	8.04	0.588
Vitvi00g01397	0.12	0.091	5.298	0.374
Vitvi00g01402	0.6	0	0	0
Vitvi00g01403	0.267	0.253	3.449	0.437
Vitvi00g01405	0.8	0	0	0
Vitvi00g01406	0.6	0.124	0.419	0.146
Vitvi00g01412	0.7	0.416	1.457	0.494
Vitvi00g01413	0.6	0	0	0
Vitvi00g01416	0.8	0.8	1.179	0.863
Vitvi00g01421	0.2	0.2	3.247	0.373
Vitvi00g01424	0	0	6.894	0.368
Vitvi00g01425	0.55	0.094	0.859	0.14
Vitvi00g01429	0.52	0	0	0
Vitvi00g01431	0.35	0.35	8.956	0.828
Vitvi00g01433	0.7	0.196	0.884	0.243
Vitvi00g01439	0.3	0.2	1.872	0.3
Vitvi00g01457	0.7	0	0	0
Vitvi00g01462	0.75	0	0	0
Vitvi00g01467	0.8	0	0	0
Vitvi00g01764	0.2	0.166	5.057	0.436
Vitvi00g01766	0.8	0	0	0
Vitvi00g01805	0.325	0.275	7.687	0.686
Vitvi00g01806	0.3	0.16	1.583	0.245
Vitvi00g01823	0.8	0	0	0
Vitvi00g01835	0.9	0	0	0
Vitvi00g01892	0.367	0.214	4.692	0.465
Vitvi00g01893	0.667	0.041	0.233	0.053
Vitvi00g01928	0.2	0.191	8.63	0.652
Vitvi00g01930	0.6	0.085	0.302	0.101
Vitvi00g01932	0.36	0.066	1.199	0.13
Vitvi00g01968	0.7	0.492	2.306	0.615
Vitvi00g01969	0.08	0.072	6.104	0.398
Vitvi00g01970	0.167	0.154	6.837	0.519
Vitvi00g01978	0.022	0.021	9.513	0.529
Vitvi00g01994	0.7	0.136	0.527	0.164
Vitvi00g01996	0.35	0.17	2.78	0.319
Vitvi00g01999	0	0	9.1	0.486
Vitvi00g02022	0.511	0.258	5.143	0.533
Vitvi00g02040	1	0	0	0
Vitvi00g02041	0.1	0.078	4.712	0.33
Vitvi00g02044	0.333	0.284	4.022	0.499
Vitvi00g02047	0.9	0	0	0
Vitvi00g02048	0.333	0.333	3.865	0.539
Vitvi00g02059	0.6	0	0	0
Vitvi00g02062	0.267	0.142	2.261	0.263
Vitvi00g02067	0.667	0.312	1.789	0.408
Vitvi00g02075	0.1	0.1	5.48	0.393
Vitvi00g02077	0.867	0	0	0
Vitvi00g02081	0.5	0.367	1.715	0.459
Vitvi00g02082	0.3	0.282	6.891	0.65
Vitvi00g02084	0.267	0.258	3.828	0.462
Vitvi00g02098	0.2	0.112	3.289	0.288
Vitvi00g02099	0.6	0.6	2.631	0.741
Vitvi00g02106	0	0	5.436	0.29
Vitvi00g02111	0.067	0.049	3.463	0.234
Vitvi00g02116	0.067	0.059	4.143	0.28
Vitvi00g02117	0.333	0.176	2.145	0.291
Vitvi00g02120	0.8	0.174	0.516	0.202
Vitvi00g02141	0.025	0.025	9.377	0.526
Vitvi00g02142	0.533	0.354	2.557	0.491
Vitvi00g02145	0.2	0.146	2.745	0.293
Vitvi00g02146	0.16	0.16	7.041	0.536
Vitvi00g02156	0.1	0.094	6.963	0.466
Vitvi00g02161	0.033	0.032	7.238	0.419
Vitvi00g02165	0.167	0.157	7.008	0.531
Vitvi00g02167	0.125	0.121	8.575	0.579
Vitvi00g02173	0.667	0	0	0
Vitvi00g02175	0.25	0.21	4.33	0.441
Vitvi00g02178	0.233	0.233	7.902	0.655
Vitvi00g02183	0.7	0	0	0
Vitvi00g02184	0	0	6.575	0.351
Vitvi00g02191	0.6	0	0	0
Vitvi00g02192	0.257	0.202	6.603	0.555
Vitvi00g02204	1	0	0	0
Vitvi00g02208	0.233	0.224	6.923	0.594
Vitvi00g02211	0.5	0.177	0.85	0.222
Vitvi00g02213	0.533	0.533	4.012	0.747
Vitvi00g02219	0	0	7.872	0.421
Vitvi00g02222	0.1	0.063	2.028	0.171
Vitvi00g02224	0.8	0.8	1.659	0.889
Vitvi00g02226	0.5	0.114	1.641	0.202
Vitvi00g02236	0.1	0.1	7.917	0.523
Vitvi00g02237	0.467	0.153	1.189	0.217
Vitvi00g02244	0.25	0.25	5.032	0.519
Vitvi00g02246	0.067	0.063	4.236	0.289
Vitvi00g02255	0.7	0	0	0
Vitvi00g02256	0.2	0.134	2.006	0.241
Vitvi00g02259	0.2	0.108	1.703	0.199
Vitvi00g02260	0.8	0.206	0.273	0.221
Vitvi00g02261	0.8	0.8	1.125	0.86
Vitvi00g02262	0.8	0.8	0.778	0.842
Vitvi00g02265	0.36	0.297	5.215	0.576
Vitvi00g02268	0.2	0.2	1.641	0.288
Vitvi00g02269	0.2	0	0	0
Vitvi00g02270	0.175	0.175	8.89	0.65
Vitvi00g02274	0.25	0.235	4.76	0.489
Vitvi00g02277	0.333	0.154	2.049	0.263
Vitvi00g02281	0.2	0.2	1.377	0.274
Vitvi00g02282	0.6	0	0	0
Vitvi00g02284	0	0	2.532	0.135
Vitvi00g02289	0.65	0.65	5.979	0.969
Vitvi00g02293	0.52	0.096	1.281	0.164
Vitvi00g02294	0.2	0.141	4.736	0.394
Vitvi00g02295	0.9	0	0	0
Vitvi00g02300	0.267	0.005	0.082	0.009
Vitvi00g02305	0.6	0.408	0.758	0.448
Vitvi00g02312	0.9	0	0	0
Vitvi00g02313	0.8	0	0	0
Vitvi00g02317	0.44	0.199	2.858	0.352
Vitvi00g02320	0.733	0.733	3.631	0.927
Vitvi00g02333	0.6	0.082	0.082	0.086
Vitvi00g02335	0.4	0.353	1.343	0.425
Vitvi00g02336	0.6	0.6	2.408	0.729
Vitvi00g02345	0.2	0.156	3.126	0.323
Vitvi00g02347	0.686	0	0	0
Vitvi00g02351	0.25	0.224	5.33	0.509
Vitvi00g02353	0.1	0.049	1.557	0.132
Vitvi00g02354	0.3	0.3	5.692	0.604
Vitvi01g00001	0.12	0.105	5.704	0.41
Vitvi01g00002	0.267	0.151	2.473	0.283
Vitvi01g00005	0	0	9.001	0.481
Vitvi01g00006	0	0	10.738	0.574
Vitvi01g00008	0.8	0	0	0
Vitvi01g00011	0.167	0.135	6	0.456
Vitvi01g00012	0.333	0.147	2.122	0.26
Vitvi01g00014	0.35	0.318	4.704	0.569
Vitvi01g00023	0.1	0.099	8.848	0.572
Vitvi01g00024	0	0	8.503	0.454
Vitvi01g00025	0.086	0.081	7.846	0.5
Vitvi01g00026	0	0	9.381	0.501
Vitvi01g00027	0	0	5.569	0.297
Vitvi01g00028	0.1	0.095	7.204	0.48
Vitvi01g00029	0	0	9.126	0.488
Vitvi01g00033	0	0	9.995	0.534
Vitvi01g00034	0.086	0.086	8.845	0.558
Vitvi01g00035	0.125	0.115	8.361	0.562
Vitvi01g00036	0.033	0.032	7.443	0.43
Vitvi01g00037	0.171	0.171	8.098	0.604
Vitvi01g00038	0.05	0.05	9.645	0.565
Vitvi01g00039	0.025	0.024	8.823	0.495
Vitvi01g00041	0.25	0.216	4.346	0.448
Vitvi01g00042	0.125	0.119	8.606	0.579
Vitvi01g00043	0.033	0.031	7.38	0.425
Vitvi01g00045	0.04	0.034	6.081	0.359
Vitvi01g00046	0.1	0.076	4.532	0.318
Vitvi01g00047	0.25	0.218	4.385	0.452
Vitvi01g00048	0.111	0.111	10.246	0.658
Vitvi01g00049	0	0	11.098	0.593
Vitvi01g00050	0	0	6.225	0.333
Vitvi01g00051	0	0	12.025	0.642
Vitvi01g00052	0	0	4.861	0.26
Vitvi01g00053	0.1	0.1	7.811	0.517
Vitvi01g00054	0.133	0.126	7.113	0.506
Vitvi01g00055	0.114	0.105	7.576	0.51
Vitvi01g00056	0.089	0.085	9.633	0.6
Vitvi01g00057	0.133	0.113	3.426	0.296
Vitvi01g00058	0	0	11.007	0.588
Vitvi01g00059	0.4	0.026	0.179	0.036
Vitvi01g00060	0	0	8.962	0.479
Vitvi01g00061	0	0	12.074	0.645
Vitvi01g00062	0.025	0.025	9.388	0.526
Vitvi01g00063	0.25	0.205	4.614	0.451
Vitvi01g00064	0.05	0.046	5.304	0.329
Vitvi01g00065	0.067	0.067	4.034	0.282
Vitvi01g00067	0.24	0.231	6.836	0.596
Vitvi01g00068	0.022	0.021	9.661	0.537
Vitvi01g00070	0	0	9.873	0.527
Vitvi01g00071	0	0	10.83	0.579
Vitvi01g00073	0.8	0	0	0
Vitvi01g00074	0	0	8.349	0.446
Vitvi01g00075	0.04	0.029	5.154	0.304
Vitvi01g00076	0	0	10.145	0.542
Vitvi01g00077	0	0	8.596	0.459
Vitvi01g00078	0.067	0.067	4.05	0.283
Vitvi01g00079	0.05	0.049	5.732	0.355
Vitvi01g00080	0.025	0.023	8.979	0.503
Vitvi01g00081	0.267	0.163	2.426	0.293
Vitvi01g00082	0	0	8.355	0.446
Vitvi01g00083	0.633	0	0	0
Vitvi01g00084	0.033	0.033	7.899	0.455
Vitvi01g00085	0.111	0.109	9.683	0.626
Vitvi01g00086	0	0	7.516	0.401
Vitvi01g00087	0.04	0.039	11.141	0.634
Vitvi01g00088	0.4	0.13	1.701	0.221
Vitvi01g00089	0.067	0.062	7.012	0.437
Vitvi01g00090	0	0	6.592	0.352
Vitvi01g00091	0.1	0.091	10.018	0.626
Vitvi01g00092	0.114	0.103	7.868	0.523
Vitvi01g00097	0	0	7.473	0.399
Vitvi01g00098	0.067	0.065	9.508	0.573
Vitvi01g00099	0	0	7.835	0.419
Vitvi01g00100	0	0	8.306	0.444
Vitvi01g00102	0.25	0.089	1.971	0.194
Vitvi01g00103	0	0	10.056	0.537
Vitvi01g00104	0.343	0.192	4.835	0.45
Vitvi01g00106	0.257	0.198	6.242	0.531
Vitvi01g00108	0	0	9.591	0.512
Vitvi01g00110	0	0	2.735	0.146
Vitvi01g00112	0	0	10.005	0.534
Vitvi01g00113	0.16	0.141	5.481	0.434
Vitvi01g00114	0.229	0.204	7.468	0.603
Vitvi01g00115	0.125	0.115	8.368	0.562
Vitvi01g00116	0	0	8.47	0.452
Vitvi01g00119	0.02	0.02	10.947	0.605
Vitvi01g00120	0	0	13.178	0.704
Vitvi01g00121	0	0	11.217	0.599
Vitvi01g00122	0	0	10.232	0.547
Vitvi01g00123	0	0	5.604	0.299
Vitvi01g00124	0.06	0.06	10.794	0.637
Vitvi01g00128	0	0	11.49	0.614
Vitvi01g00129	0.05	0.045	5.331	0.33
Vitvi01g00130	0.111	0.106	9.672	0.623
Vitvi01g00131	0	0	9.37	0.501
Vitvi01g00132	0	0	6.69	0.357
Vitvi01g00133	0.1	0.094	7.054	0.471
Vitvi01g00134	0	0	9.932	0.531
Vitvi01g00135	0.111	0.099	8.954	0.577
Vitvi01g00136	0	0	9.932	0.531
Vitvi01g00137	0	0	7.518	0.402
Vitvi01g00138	0.125	0.119	8.735	0.586
Vitvi01g00139	0	0	8.964	0.479
Vitvi01g00140	0	0	6.88	0.368
Vitvi01g00141	0.2	0.2	7.272	0.588
Vitvi01g00142	0	0	11.896	0.635
Vitvi01g00143	0.02	0.02	10.798	0.597
Vitvi01g00145	0.2	0.173	5.583	0.471
Vitvi01g00146	0.089	0.084	9.295	0.581
Vitvi01g00147	0.133	0.096	2.809	0.246
Vitvi01g00148	0.4	0	0	0
Vitvi01g00149	0.022	0.02	9.521	0.529
Vitvi01g00150	0.05	0.05	5.24	0.33
Vitvi01g00151	0	0	9.631	0.514
Vitvi01g00152	0	0	11.095	0.593
Vitvi01g00155	0	0	11.333	0.605
Vitvi01g00156	0.2	0.168	5.636	0.469
Vitvi01g00157	0.15	0.138	8.313	0.582
Vitvi01g00158	0.1	0.088	5.365	0.375
Vitvi01g00159	0.08	0.065	5.726	0.371
Vitvi01g00160	0.24	0.205	5.665	0.508
Vitvi01g00161	0	0	11.737	0.627
Vitvi01g00162	0.133	0.123	6.896	0.491
Vitvi01g00163	0.233	0.207	6.743	0.567
Vitvi01g00164	0	0	6.506	0.348
Vitvi01g00165	0.125	0.118	8.43	0.568
Vitvi01g00166	0	0	8.676	0.463
Vitvi01g00167	0	0	6.344	0.339
Vitvi01g00168	0.06	0.059	10.727	0.632
Vitvi01g00169	0.05	0.049	9.079	0.534
Vitvi01g00170	0.1	0.093	8.512	0.548
Vitvi01g00171	0	0	10.557	0.564
Vitvi01g00172	0.133	0.121	3.746	0.321
Vitvi01g00173	0	0	11.636	0.622
Vitvi01g00174	0.125	0.124	8.818	0.595
Vitvi01g00175	0.02	0.02	12.432	0.684
Vitvi01g00176	0	0	10.162	0.543
Vitvi01g00178	0.167	0.167	7.214	0.552
Vitvi01g00179	1	0	0	0
Vitvi01g00181	0.4	0.377	7.751	0.791
Vitvi01g00182	0	0	9.866	0.527
Vitvi01g00183	0	0	11.392	0.609
Vitvi01g00185	0.533	0.245	1.803	0.341
Vitvi01g00186	0.114	0.108	8.019	0.536
Vitvi01g00187	0.15	0.139	8.585	0.598
Vitvi01g00188	0.156	0.153	9.566	0.664
Vitvi01g00189	0.04	0.04	7.061	0.417
Vitvi01g00190	0	0	8.277	0.442
Vitvi01g00191	0.9	0	0	0
Vitvi01g00192	0.2	0.185	3.841	0.39
Vitvi01g00193	0.6	0.6	4.046	0.816
Vitvi01g00196	0.05	0.05	9.336	0.549
Vitvi01g00197	0.067	0.062	4.267	0.29
Vitvi01g00198	0.24	0.169	4.576	0.413
Vitvi01g00199	0.02	0.02	10.958	0.605
Vitvi01g00201	0	0	10.011	0.535
Vitvi01g00202	0	0	5.544	0.296
Vitvi01g00203	0.7	0	0	0
Vitvi01g00204	0	0	6.593	0.352
Vitvi01g00211	0.5	0.018	0.124	0.025
Vitvi01g00214	0.133	0.124	9.078	0.609
Vitvi01g00215	0.2	0.141	1.949	0.245
Vitvi01g00216	0.075	0.072	9.031	0.554
Vitvi01g00217	0.1	0.084	2.052	0.194
Vitvi01g00218	0.8	0	0	0
Vitvi01g00219	0.1	0.099	10.574	0.664
Vitvi01g00220	0	0	11.432	0.611
Vitvi01g00221	0.333	0.167	2.336	0.292
Vitvi01g00223	0.029	0.027	8.007	0.455
Vitvi01g00224	0.1	0.097	7.142	0.479
Vitvi01g00225	0.1	0.093	7.07	0.471
Vitvi01g00226	0.143	0.143	8.546	0.6
Vitvi01g00227	0	0	11.212	0.599
Vitvi01g00230	0.6	0	0	0
Vitvi01g00233	0.178	0.156	8.57	0.614
Vitvi01g00234	0.4	0.185	1.419	0.261
Vitvi01g00236	0	0	9.621	0.514
Vitvi01g00237	0.05	0.046	8.426	0.496
Vitvi01g00238	0.111	0.101	8.995	0.582
Vitvi01g00239	0.8	0.267	1.768	0.361
Vitvi01g00241	0.4	0	0	0
Vitvi01g00243	0	0	7.335	0.392
Vitvi01g00244	0.2	0.174	5.48	0.467
Vitvi01g00245	0.175	0.146	7.588	0.551
Vitvi01g00246	0	0	3.08	0.165
Vitvi01g00249	0.057	0.056	8.459	0.508
Vitvi01g00250	0	0	7.471	0.399
Vitvi01g00251	0.111	0.107	9.67	0.624
Vitvi01g00252	0.06	0.058	10.728	0.631
Vitvi01g00253	0.25	0.25	5.264	0.531
Vitvi01g00254	0.05	0.047	8.849	0.52
Vitvi01g00255	0	0	11.673	0.624
Vitvi01g00258	0.3	0.182	1.401	0.257
Vitvi01g00259	0.067	0.058	6.976	0.431
Vitvi01g00261	0.75	0	0	0
Vitvi01g00265	0	0	10.336	0.552
Vitvi01g00266	0.022	0.021	9.685	0.538
Vitvi01g00268	0.3	0.205	2.165	0.321
Vitvi01g00269	0.08	0.071	6.014	0.392
Vitvi01g00270	0.4	0.21	1.206	0.274
Vitvi01g00271	0.111	0.1	9.43	0.604
Vitvi01g00272	0	0	9.769	0.522
Vitvi01g00273	0.05	0.05	9.392	0.552
Vitvi01g00274	0.044	0.044	9.954	0.576
Vitvi01g00275	0	0	6.87	0.367
Vitvi01g00277	0.6	0.184	1.568	0.268
Vitvi01g00278	0	0	11.421	0.61
Vitvi01g00279	0	0	11.221	0.599
Vitvi01g00280	0.167	0.134	6.331	0.472
Vitvi01g00281	0.2	0.175	4.399	0.41
Vitvi01g00282	0.333	0.155	2.132	0.269
Vitvi01g00286	0.05	0.042	4.933	0.306
Vitvi01g00287	0	0	9.832	0.525
Vitvi01g00288	0.133	0.109	6.517	0.457
Vitvi01g00289	0	0	0.198	0.011
Vitvi01g00290	0.533	0.192	1.534	0.274
Vitvi01g00291	0.267	0.236	6.497	0.583
Vitvi01g00292	0.125	0.117	8.445	0.568
Vitvi01g00293	0	0	8.387	0.448
Vitvi01g00294	0.125	0.115	8.272	0.557
Vitvi01g00295	0	0	8.327	0.445
Vitvi01g00296	0	0	6.843	0.366
Vitvi01g00299	0.111	0.107	10.059	0.644
Vitvi01g00300	0	0	13.974	0.746
Vitvi01g00301	0.033	0.03	7.207	0.415
Vitvi01g00302	0.1	0.088	6.983	0.461
Vitvi01g00303	0.067	0.063	9.717	0.582
Vitvi01g00306	0.167	0.156	6.936	0.527
Vitvi01g00309	0.4	0.4	3.566	0.59
Vitvi01g00310	0.08	0.077	10.379	0.631
Vitvi01g00311	0.2	0.153	4.051	0.369
Vitvi01g00312	0.067	0.065	4.547	0.308
Vitvi01g00313	0.022	0.022	9.875	0.55
Vitvi01g00314	0.1	0.099	8.911	0.575
Vitvi01g00315	0.2	0.086	1.397	0.161
Vitvi01g00317	0.171	0.171	8.509	0.626
Vitvi01g00318	0.267	0.174	2.508	0.308
Vitvi01g00320	0.8	0	0	0
Vitvi01g00321	0.25	0.246	5.632	0.547
Vitvi01g00324	0.8	0	0	0
Vitvi01g00325	0.1	0.095	8.741	0.562
Vitvi01g00326	0	0	8.338	0.445
Vitvi01g00327	0.171	0.171	8.102	0.604
Vitvi01g00328	0	0	9.97	0.533
Vitvi01g00329	0.7	0.079	0.249	0.092
Vitvi01g00330	0.033	0.033	7.871	0.453
Vitvi01g00331	0.8	0	0	0
Vitvi01g00333	0.15	0.135	8.011	0.563
Vitvi01g00335	0.2	0.141	3.036	0.303
Vitvi01g00337	0.2	0.07	0.302	0.086
Vitvi01g00338	0	0	9.37	0.501
Vitvi01g00339	0	0	9.646	0.515
Vitvi01g00340	0.125	0.11	7.968	0.536
Vitvi01g00342	0	0	5.545	0.296
Vitvi01g00343	0	0	13.172	0.704
Vitvi01g00344	0.15	0.121	4.545	0.364
Vitvi01g00345	0	0	8.382	0.448
Vitvi01g00346	0.15	0.141	8.539	0.597
Vitvi01g00347	0.4	0.4	3.613	0.593
Vitvi01g00348	0.467	0.129	1.105	0.188
Vitvi01g00349	0.5	0.259	1.332	0.33
Vitvi01g00350	0.733	0	0	0
Vitvi01g00352	0.167	0.16	6.931	0.53
Vitvi01g00353	0.05	0.047	5.544	0.343
Vitvi01g00354	0	0	10.091	0.539
Vitvi01g00355	0	0	8.47	0.452
Vitvi01g00357	0	0	6.93	0.37
Vitvi01g00358	0.2	0.137	1.715	0.229
Vitvi01g00359	0.6	0.45	3.981	0.663
Vitvi01g00360	0	0	13.118	0.701
Vitvi01g00361	0.111	0.111	9.899	0.64
Vitvi01g00362	0.02	0.019	11.675	0.643
Vitvi01g00363	0.32	0.262	5.367	0.549
Vitvi01g00365	0.1	0.1	7.532	0.502
Vitvi01g00366	0.2	0.183	5.824	0.494
Vitvi01g00368	0	0	9.54	0.51
Vitvi01g00369	0.025	0.024	8.903	0.5
Vitvi01g00372	0.05	0.049	5.188	0.326
Vitvi01g00373	0	0	12.368	0.661
Vitvi01g00374	0.029	0.029	8.708	0.494
Vitvi01g00375	0.089	0.086	9.531	0.595
Vitvi01g00376	0	0	11.769	0.629
Vitvi01g00377	0	0	8.311	0.444
Vitvi01g00379	0.075	0.074	8.937	0.551
Vitvi01g00380	0.033	0.03	7.246	0.417
Vitvi01g00381	0.08	0.072	6.126	0.399
Vitvi01g00382	0	0	9.255	0.494
Vitvi01g00383	0.1	0.093	8.709	0.558
Vitvi01g00384	0.06	0.057	10.816	0.635
Vitvi01g00385	0.06	0.06	11.286	0.663
Vitvi01g00386	0	0	9.985	0.533
Vitvi01g00388	0.175	0.16	8.165	0.596
Vitvi01g00389	0.15	0.127	5.008	0.395
Vitvi01g00390	0.067	0.062	9.251	0.556
Vitvi01g00391	0.111	0.111	10.024	0.646
Vitvi01g00392	0	0	7.167	0.383
Vitvi01g00393	0.467	0.213	3.45	0.397
Vitvi01g00397	0.2	0.145	7.244	0.532
Vitvi01g00398	0.3	0.102	2.019	0.21
Vitvi01g00399	0.4	0.062	0.758	0.102
Vitvi01g00401	0.111	0.107	9.754	0.628
Vitvi01g00402	0.057	0.053	8.128	0.487
Vitvi01g00403	0.2	0.174	5.619	0.474
Vitvi01g00404	0	0	10.331	0.552
Vitvi01g00405	0.044	0.041	9.315	0.539
Vitvi01g00406	0.3	0.215	1.887	0.316
Vitvi01g00407	0	0	9.361	0.5
Vitvi01g00408	0.367	0.218	4.299	0.448
Vitvi01g00409	0.125	0.115	8.6	0.574
Vitvi01g00411	0.1	0.092	10.537	0.655
Vitvi01g00412	0.2	0.181	6.714	0.54
Vitvi01g00413	0.075	0.07	8.857	0.543
Vitvi01g00414	0.125	0.114	8.781	0.583
Vitvi01g00415	0.25	0.216	4.195	0.44
Vitvi01g00417	0.156	0.153	9.688	0.671
Vitvi01g00418	0.022	0.021	10.029	0.557
Vitvi01g00421	0.044	0.043	9.673	0.56
Vitvi01g00422	0.089	0.084	9.306	0.581
Vitvi01g00424	0.4	0.271	4.394	0.506
Vitvi01g00425	0.111	0.11	9.613	0.624
Vitvi01g00426	0	0	8.86	0.473
Vitvi01g00427	0.4	0.122	0.91	0.171
Vitvi01g00428	0.033	0.033	7.727	0.446
Vitvi01g00429	0.433	0.166	2.913	0.322
Vitvi01g00430	0.15	0.15	5.391	0.438
Vitvi01g00432	0.1	0.099	8.871	0.573
Vitvi01g00433	0.25	0.145	3.033	0.307
Vitvi01g00438	0.7	0.092	0.419	0.114
Vitvi01g00441	0.5	0	0	0
Vitvi01g00444	0.12	0.104	9.459	0.609
Vitvi01g00445	0	0	11.255	0.601
Vitvi01g00446	0.114	0.113	8.142	0.548
Vitvi01g00447	0.143	0.121	7.262	0.509
Vitvi01g00448	0	0	11.224	0.6
Vitvi01g00449	0	0	3.936	0.21
Vitvi01g00450	0	0	10.161	0.543
Vitvi01g00451	0	0	11.334	0.605
Vitvi01g00452	0	0	10.146	0.542
Vitvi01g00453	0.125	0.121	8.705	0.586
Vitvi01g00454	0.175	0.161	8.205	0.599
Vitvi01g00455	0	0	12.727	0.68
Vitvi01g00456	0.8	0	0	0
Vitvi01g00457	1	0	0	0
Vitvi01g00458	0.3	0.3	2.559	0.437
Vitvi01g00463	0.68	0	0	0
Vitvi01g00464	0.067	0.054	3.906	0.263
Vitvi01g00465	0.133	0.12	8.969	0.599
Vitvi01g00466	0	0	2.362	0.126
Vitvi01g00467	0.086	0.074	7.427	0.471
Vitvi01g00468	0.075	0.066	8.272	0.508
Vitvi01g00470	0.4	0	0	0
Vitvi01g00471	0.24	0.221	5.661	0.523
Vitvi01g00472	0.067	0.065	9.597	0.578
Vitvi01g00473	0	0	11.868	0.634
Vitvi01g00474	0	0	9.286	0.496
Vitvi01g00475	0.1	0.096	7.182	0.48
Vitvi01g00476	0	0	10.47	0.559
Vitvi01g00477	0.314	0.245	6.608	0.598
Vitvi01g00478	0.022	0.022	10.111	0.562
Vitvi01g00479	0	0	10.029	0.536
Vitvi01g00481	0.2	0.179	9.59	0.691
Vitvi01g00482	0.08	0.077	6.119	0.404
Vitvi01g00483	0.171	0.153	7.837	0.572
Vitvi01g00484	0.114	0.114	8.237	0.554
Vitvi01g00486	0	0	10.236	0.547
Vitvi01g00487	0.04	0.04	10.749	0.614
Vitvi01g00488	0	0	10.013	0.535
Vitvi01g00491	0	0	5.277	0.282
Vitvi01g00492	0.02	0.019	10.593	0.585
Vitvi01g00496	0.1	0.089	7.107	0.469
Vitvi01g00497	0.16	0.14	9.444	0.644
Vitvi01g00498	0.4	0.358	3.133	0.525
Vitvi01g00499	0.08	0.074	10.291	0.624
Vitvi01g00501	0.4	0	0	0
Vitvi01g00502	0.05	0.049	9.227	0.542
Vitvi01g00503	0.36	0.199	3.77	0.4
Vitvi01g00505	0	0	11.209	0.599
Vitvi01g00508	0.022	0.022	10.172	0.565
Vitvi01g00509	0	0	10.529	0.562
Vitvi01g00511	0	0	9.411	0.503
Vitvi01g00512	0.4	0.308	7.518	0.71
Vitvi01g00513	0.5	0.134	2.059	0.244
Vitvi01g00515	0.025	0.023	8.869	0.497
Vitvi01g00516	0.022	0.021	9.814	0.545
Vitvi01g00518	0	0	7.093	0.379
Vitvi01g00519	0.04	0.039	7.045	0.415
Vitvi01g00520	0	0	9.611	0.513
Vitvi01g00521	0.133	0.127	7.351	0.52
Vitvi01g00522	0	0	4.765	0.255
Vitvi01g00523	0	0	10.944	0.585
Vitvi01g00524	0	0	10.245	0.547
Vitvi01g00525	0.15	0.15	9.024	0.632
Vitvi01g00526	0.022	0.022	10.355	0.575
Vitvi01g00528	0.025	0.025	9.332	0.524
Vitvi01g00529	0.1	0.094	4.837	0.352
Vitvi01g00530	0.1	0.1	10.81	0.677
Vitvi01g00532	0.7	0.464	1.377	0.538
Vitvi01g00533	0	0	12.871	0.688
Vitvi01g00536	0	0	9.912	0.529
Vitvi01g00537	0.06	0.06	11.003	0.648
Vitvi01g00538	0	0	7.651	0.409
Vitvi01g00539	0	0	9.122	0.487
Vitvi01g00540	0.111	0.103	9.259	0.598
Vitvi01g00541	1	0	0	0
Vitvi01g00542	0.267	0.148	2.28	0.27
Vitvi01g00543	0.15	0.12	7.246	0.507
Vitvi01g00544	0.067	0.063	9.408	0.566
Vitvi01g00545	0.4	0	0	0
Vitvi01g00546	0.467	0.271	2.668	0.414
Vitvi01g00547	0.111	0.107	9.371	0.608
Vitvi01g00552	0.225	0.192	7.758	0.606
Vitvi01g00553	0.3	0.3	3.343	0.479
Vitvi01g00555	0.8	0	0	0
Vitvi01g00556	0.28	0.254	6.179	0.584
Vitvi01g00557	0.333	0.298	4.036	0.514
Vitvi01g00558	0.35	0.302	4.471	0.541
Vitvi01g00561	0	0	12.632	0.675
Vitvi01g00562	0.075	0.071	8.675	0.534
Vitvi01g00563	0.111	0.084	7.611	0.491
Vitvi01g00567	0.35	0.222	3.708	0.42
Vitvi01g00568	0.133	0.098	5.762	0.406
Vitvi01g00571	0	0	11.216	0.599
Vitvi01g00572	0.02	0.019	10.622	0.586
Vitvi01g00573	0.133	0.108	3.886	0.316
Vitvi01g00576	0.089	0.089	9.716	0.608
Vitvi01g00577	0.2	0.145	3.111	0.311
Vitvi01g00578	0.4	0.224	2.537	0.36
Vitvi01g00579	0	0	8.649	0.462
Vitvi01g00580	0.45	0.45	4.927	0.713
Vitvi01g00587	0	0	10.24	0.547
Vitvi01g00588	0.7	0.183	0.632	0.217
Vitvi01g00589	0.267	0.139	3.956	0.35
Vitvi01g00590	0	0	9.571	0.511
Vitvi01g00591	0	0	11.222	0.599
Vitvi01g00593	0.3	0.136	1.332	0.207
Vitvi01g00594	0.022	0.022	9.77	0.544
Vitvi01g00595	0.06	0.059	10.802	0.636
Vitvi01g00596	0	0	9.954	0.532
Vitvi01g00598	0.125	0.12	8.582	0.578
Vitvi01g00599	0	0	9.839	0.526
Vitvi01g00600	0	0	7.541	0.403
Vitvi01g00602	0.84	0	0	0
Vitvi01g00603	0.2	0.094	2.201	0.212
Vitvi01g00604	0.114	0.098	7.065	0.475
Vitvi01g00608	0.4	0.166	3.153	0.334
Vitvi01g00609	0.25	0.147	3.165	0.316
Vitvi01g00611	0.7	0.122	0.507	0.149
Vitvi01g00612	0.8	0	0	0
Vitvi01g00613	0.029	0.027	8.037	0.456
Vitvi01g00614	0.171	0.16	7.691	0.571
Vitvi01g00616	0.08	0.077	10.36	0.63
Vitvi01g00617	0.44	0.252	3.598	0.444
Vitvi01g00619	0.057	0.057	8.58	0.515
Vitvi01g00620	0.067	0.063	7.233	0.449
Vitvi01g00621	0.25	0.191	4.344	0.423
Vitvi01g00623	0.067	0.065	9.689	0.583
Vitvi01g00624	0.2	0.16	3.053	0.323
Vitvi01g00625	0.08	0.077	6.189	0.408
Vitvi01g00626	0.022	0.022	9.952	0.554
Vitvi01g00627	0	0	9.002	0.481
Vitvi01g00628	0	0	10.445	0.558
Vitvi01g00629	0.156	0.132	8.276	0.574
Vitvi01g00630	0.156	0.133	8.468	0.585
Vitvi01g00631	0.167	0.167	7.491	0.567
Vitvi01g00632	0.2	0.159	6.462	0.504
Vitvi01g00633	0.06	0.06	11.004	0.648
Vitvi01g00634	0.2	0.151	3.799	0.354
Vitvi01g00635	0.4	0.286	2.758	0.433
Vitvi01g00637	0.267	0.138	2.188	0.255
Vitvi01g00638	0.167	0.113	5.397	0.401
Vitvi01g00640	0	0	9.07	0.485
Vitvi01g00641	0.114	0.111	8.062	0.542
Vitvi01g00642	0.022	0.022	10.269	0.571
Vitvi01g00644	0.6	0	0	0
Vitvi01g00646	0	0	10.385	0.555
Vitvi01g00647	0.2	0.2	8.9	0.675
Vitvi01g00648	0.086	0.083	8.201	0.521
Vitvi01g00649	0	0	10.177	0.544
Vitvi01g00650	0.111	0.103	9.209	0.595
Vitvi01g00652	0	0	11.774	0.629
Vitvi01g00653	0.133	0.106	3.537	0.295
Vitvi01g00655	0.4	0	0	0
Vitvi01g00656	0.8	0	0	0
Vitvi01g00657	0.6	0	0	0
Vitvi01g00658	0.12	0.116	10.411	0.672
Vitvi01g00659	0.16	0.149	6.186	0.479
Vitvi01g00660	0	0	8.529	0.456
Vitvi01g00662	0	0	11.024	0.589
Vitvi01g00663	0.167	0.165	7.125	0.546
Vitvi01g00664	0.029	0.027	8.169	0.463
Vitvi01g00669	0	0	11.045	0.59
Vitvi01g00670	0.55	0.309	2.855	0.462
Vitvi01g00672	0.32	0.285	9.901	0.814
Vitvi01g00673	0.56	0.171	1.876	0.271
Vitvi01g00674	0	0	8.174	0.437
Vitvi01g00675	0.143	0.135	7.781	0.551
Vitvi01g00676	0.1	0.099	7.848	0.518
Vitvi01g00680	0.267	0.193	2.853	0.345
Vitvi01g00681	0	0	12.536	0.67
Vitvi01g00682	0.1	0.1	11.091	0.692
Vitvi01g00683	0.6	0	0	0
Vitvi01g00685	0.1	0.093	7.507	0.494
Vitvi01g00687	0	0	4.11	0.22
Vitvi01g00688	0	0	5.226	0.279
Vitvi01g00689	0.143	0.139	7.896	0.561
Vitvi01g00691	1	0	0	0
Vitvi01g00693	0.6	0.114	0.561	0.144
Vitvi01g00694	0.2	0.174	2.972	0.333
Vitvi01g00695	0	0	5.693	0.304
Vitvi01g00696	0.025	0.025	9.505	0.533
Vitvi01g00697	0.25	0.218	4.243	0.445
Vitvi01g00698	0	0	12.761	0.682
Vitvi01g00700	0	0	9.945	0.531
Vitvi01g00701	0.057	0.056	8.413	0.505
Vitvi01g00704	0	0	9.415	0.503
Vitvi01g00705	0.143	0.142	8.334	0.587
Vitvi01g00706	0	0	8.919	0.476
Vitvi01g00708	0.15	0.098	3.606	0.291
Vitvi01g00711	0.2	0.156	5.745	0.463
Vitvi01g00712	0	0	10.083	0.539
Vitvi01g00713	0	0	12.504	0.668
Vitvi01g00714	0.378	0.268	7.192	0.652
Vitvi01g00715	0.12	0.114	5.969	0.433
Vitvi01g00716	0.044	0.042	9.904	0.571
Vitvi01g00717	0.05	0.049	9.301	0.546
Vitvi01g00719	0.25	0.246	8.758	0.714
Vitvi01g00720	0.8	0	0	0
Vitvi01g00722	0.133	0.133	7.413	0.529
Vitvi01g00723	0.2	0	0	0
Vitvi01g00727	0.15	0.136	4.916	0.399
Vitvi01g00728	0.2	0	0	0
Vitvi01g00729	0	0	11.369	0.607
Vitvi01g00730	0.4	0	0	0
Vitvi01g00732	0.171	0.159	7.536	0.562
Vitvi01g00733	0.1	0.082	6.344	0.421
Vitvi01g00735	0.178	0.132	7.787	0.548
Vitvi01g00738	0.3	0.187	5.647	0.489
Vitvi01g00739	0.64	0	0	0
Vitvi01g00740	0.6	0	0	0
Vitvi01g00744	0.044	0.041	9.595	0.554
Vitvi01g00747	0.15	0.15	5.156	0.425
Vitvi01g00754	0.6	0	0	0
Vitvi01g00770	0	0	4.37	0.233
Vitvi01g00772	0.089	0.085	9.944	0.616
Vitvi01g00773	0	0	7.793	0.416
Vitvi01g00775	0.44	0.208	2.941	0.365
Vitvi01g00776	0.114	0.104	7.475	0.503
Vitvi01g00777	0	0	11.543	0.617
Vitvi01g00779	0.1	0.087	6.661	0.443
Vitvi01g00780	0.067	0.065	9.827	0.59
Vitvi01g00781	0.2	0.194	2.477	0.326
Vitvi01g00782	0.05	0.05	9.678	0.567
Vitvi01g00784	0.029	0.027	8.305	0.471
Vitvi01g00785	0.2	0.152	4.453	0.39
Vitvi01g00787	0	0	12.985	0.694
Vitvi01g00788	0	0	11.173	0.597
Vitvi01g00789	0.08	0.077	10.297	0.627
Vitvi01g00790	0	0	4.426	0.236
Vitvi01g00791	0.111	0.104	9.348	0.603
Vitvi01g00792	0.111	0.111	10.278	0.66
Vitvi01g00793	0	0	11.614	0.62
Vitvi01g00796	0.1	0.061	3.743	0.261
Vitvi01g00797	0	0	11.394	0.609
Vitvi01g00798	0.04	0.039	10.916	0.622
Vitvi01g00799	0.2	0.122	2.823	0.273
Vitvi01g00800	0	0	9.857	0.527
Vitvi01g00803	0.25	0.151	3.494	0.338
Vitvi01g00812	0.2	0.199	5.068	0.47
Vitvi01g00814	0.086	0.084	8.149	0.519
Vitvi01g00815	0	0	1.875	0.1
Vitvi01g00816	0.6	0.535	2.197	0.652
Vitvi01g00817	0.6	0.161	1.844	0.26
Vitvi01g00818	0	0	6.358	0.34
Vitvi01g00819	0.057	0.052	7.812	0.469
Vitvi01g00823	0	0	7.334	0.392
Vitvi01g00824	0.167	0.147	6.554	0.497
Vitvi01g00825	0.05	0.044	4.929	0.307
Vitvi01g00826	0.133	0.12	7.074	0.498
Vitvi01g00827	0	0	7.612	0.407
Vitvi01g00828	0.133	0.121	7.076	0.499
Vitvi01g00830	0.4	0.269	4.406	0.504
Vitvi01g00831	0.5	0.335	1.565	0.419
Vitvi01g00832	0.04	0.036	6.263	0.371
Vitvi01g00833	0.04	0.04	11.61	0.66
Vitvi01g00836	0.06	0.06	10.787	0.636
Vitvi01g00842	0.1	0.098	7.58	0.503
Vitvi01g00843	0.367	0.172	3.389	0.353
Vitvi01g00845	0.05	0.047	8.617	0.507
Vitvi01g00846	0.1	0.092	6.912	0.461
Vitvi01g00849	0.267	0.055	0.942	0.105
Vitvi01g00850	0.143	0.14	8.459	0.592
Vitvi01g00852	0	0	11.665	0.623
Vitvi01g00853	0.143	0.143	8.133	0.577
Vitvi01g00857	0.178	0.168	9.345	0.667
Vitvi01g00858	0.3	0.143	2.463	0.275
Vitvi01g00859	0.156	0.131	8.303	0.575
Vitvi01g00860	0.025	0.024	9.325	0.522
Vitvi01g00861	0.02	0.02	11.168	0.617
Vitvi01g00862	0.05	0.049	8.938	0.526
Vitvi01g00864	0.12	0.099	9.104	0.585
Vitvi01g00865	0.133	0.133	7.519	0.535
Vitvi01g00866	0.2	0.2	0.778	0.242
Vitvi01g00867	0.111	0.106	9.229	0.599
Vitvi01g00868	0.067	0.067	10.084	0.606
Vitvi01g00869	0	0	8.257	0.441
Vitvi01g00870	0	0	10.747	0.574
Vitvi01g00872	0.12	0.103	5.686	0.407
Vitvi01g00873	0.114	0.114	8.392	0.562
Vitvi01g00875	0.08	0.08	6.802	0.443
Vitvi01g00876	0.133	0.114	6.618	0.468
Vitvi01g00877	0.133	0.131	4.491	0.371
Vitvi01g00878	0.125	0.119	8.68	0.583
Vitvi01g00879	0.15	0.117	4.528	0.359
Vitvi01g00882	0.029	0.029	8.404	0.478
Vitvi01g00883	0.4	0.184	2.463	0.316
Vitvi01g00884	0.08	0.079	6.888	0.447
Vitvi01g00885	0.067	0.059	7.06	0.436
Vitvi01g00886	0.125	0.125	9.494	0.632
Vitvi01g00889	0.04	0.039	11.233	0.639
Vitvi01g00893	0.4	0.4	6.706	0.758
Vitvi01g00898	0.067	0.062	9.685	0.579
Vitvi01g00899	0.4	0	0	0
Vitvi01g00900	0.6	0	0	0
Vitvi01g00902	0	0	9.485	0.507
Vitvi01g00903	0.067	0.067	4.456	0.305
Vitvi01g00906	0.12	0.119	10.704	0.691
Vitvi01g00907	0.18	0.18	11.359	0.787
Vitvi01g00908	0.089	0.088	9.752	0.609
Vitvi01g00909	0.02	0.02	10.802	0.597
Vitvi01g00911	0.486	0.051	0.934	0.101
Vitvi01g00914	0.025	0.025	9.337	0.524
Vitvi01g00915	0.057	0.057	8.434	0.508
Vitvi01g00916	0.025	0.024	9.102	0.51
Vitvi01g00917	0.08	0.078	6.504	0.425
Vitvi01g00918	0.133	0.133	10.131	0.674
Vitvi01g00919	0.16	0.16	6.476	0.506
Vitvi01g00921	0.133	0.119	9.002	0.6
Vitvi01g00922	0.45	0.393	4.378	0.627
Vitvi01g00924	0	0	10.01	0.535
Vitvi01g00926	0.029	0.028	8.526	0.483
Vitvi01g00927	0	0	10.369	0.554
Vitvi01g00928	0.089	0.081	9.524	0.59
Vitvi01g00929	0.02	0.018	10.663	0.588
Vitvi01g00930	0	0	11.777	0.629
Vitvi01g00932	0.02	0.019	11.284	0.622
Vitvi01g00934	0.4	0.091	0.527	0.119
Vitvi01g00935	0.04	0.037	10.4	0.593
Vitvi01g00936	0.3	0.009	0.082	0.013
Vitvi01g00937	0.057	0.051	7.755	0.465
Vitvi01g00938	0.114	0.111	8.053	0.541
Vitvi01g00940	0.067	0.064	7.686	0.475
Vitvi01g00941	0.12	0.109	6.218	0.441
Vitvi01g00942	0.267	0.267	3.662	0.463
Vitvi01g00943	0	0	11.764	0.628
Vitvi01g00944	0.15	0.134	4.952	0.399
Vitvi01g00945	0.2	0.136	5.031	0.405
Vitvi01g00952	0.067	0.064	9.681	0.581
Vitvi01g00953	0.033	0.033	8.048	0.463
Vitvi01g00954	0.111	0.111	9.946	0.642
Vitvi01g00955	0.05	0.046	8.913	0.522
Vitvi01g00956	0.25	0.234	4.712	0.486
Vitvi01g00957	0.167	0.15	6.522	0.498
Vitvi01g00958	0.067	0.052	3.722	0.251
Vitvi01g00959	0.1	0.099	10.623	0.666
Vitvi01g00960	0	0	10.157	0.543
Vitvi01g00962	0.6	0	0	0
Vitvi01g00964	0.8	0.515	0.826	0.559
Vitvi01g00966	0.8	0	0	0
Vitvi01g00967	0.8	0	0	0
Vitvi01g00968	0.133	0.097	5.487	0.39
Vitvi01g00970	0.06	0.06	11.126	0.654
Vitvi01g00971	0.067	0.066	9.869	0.593
Vitvi01g00972	0.225	0.172	7.11	0.552
Vitvi01g00975	0.2	0.163	4.241	0.39
Vitvi01g00977	0.089	0.087	9.747	0.608
Vitvi01g00978	0.08	0.078	10.382	0.633
Vitvi01g00979	0.15	0.088	3.521	0.276
Vitvi01g00980	0.3	0.071	1.274	0.139
Vitvi01g00981	0	0	8.294	0.443
Vitvi01g00985	0	0	10.415	0.556
Vitvi01g00988	0.114	0.104	7.429	0.501
Vitvi01g00989	0.36	0.243	4.411	0.479
Vitvi01g00991	0	0	8.946	0.478
Vitvi01g00992	0.05	0.046	5.028	0.315
Vitvi01g00993	0	0	10.061	0.537
Vitvi01g00995	0.1	0.092	9.982	0.625
Vitvi01g00997	0	0	7.453	0.398
Vitvi01g01008	0	0	9.143	0.488
Vitvi01g01009	0.233	0.195	6.421	0.538
Vitvi01g01010	0	0	7.518	0.402
Vitvi01g01013	0	0	5.005	0.267
Vitvi01g01014	0.08	0.058	4.988	0.324
Vitvi01g01015	0.044	0.043	9.882	0.571
Vitvi01g01016	0.9	0	0	0
Vitvi01g01017	0.111	0.096	8.987	0.576
Vitvi01g01018	0	0	12.305	0.657
Vitvi01g01020	0.12	0.099	5.633	0.4
Vitvi01g01021	0.4	0.232	4.297	0.462
Vitvi01g01022	0.086	0.079	7.644	0.487
Vitvi01g01023	0.2	0.174	7.111	0.554
Vitvi01g01024	0.4	0.099	0.632	0.133
Vitvi01g01026	0.133	0.128	7.157	0.51
Vitvi01g01027	0.32	0.236	4.772	0.491
Vitvi01g01029	0.333	0.248	2.643	0.389
Vitvi01g01030	0	0	12.354	0.66
Vitvi01g01031	0.125	0.125	8.96	0.604
Vitvi01g01033	0	0	6.638	0.355
Vitvi01g01034	0	0	11.504	0.615
Vitvi01g01035	0.25	0.238	4.637	0.486
Vitvi01g01036	0.5	0.244	1.633	0.331
Vitvi01g01037	0.6	0.6	3.919	0.809
Vitvi01g01038	0.044	0.044	10.393	0.599
Vitvi01g01040	0.02	0.018	10.008	0.553
Vitvi01g01044	0.125	0.118	8.422	0.568
Vitvi01g01048	0	0	5.144	0.275
Vitvi01g01049	0.16	0.147	6.035	0.469
Vitvi01g01054	0.4	0.4	4.847	0.659
Vitvi01g01055	0	0	10.291	0.55
Vitvi01g01056	0.05	0.049	8.977	0.529
Vitvi01g01057	0.025	0.025	9.005	0.506
Vitvi01g01058	0.033	0.032	7.307	0.422
Vitvi01g01061	0.8	0	0	0
Vitvi01g01071	0.533	0	0	0
Vitvi01g01072	0.6	0.498	2.444	0.629
Vitvi01g01079	1	0	0	0
Vitvi01g01081	0.2	0.2	5.111	0.473
Vitvi01g01082	0.025	0.025	9.478	0.531
Vitvi01g01083	0.25	0.21	4.316	0.441
Vitvi01g01121	0.075	0.071	8.688	0.535
Vitvi01g01123	1	0	0	0
Vitvi01g01132	0.2	0.186	4.82	0.443
Vitvi01g01137	0.089	0.086	9.496	0.593
Vitvi01g01153	0.114	0.103	7.695	0.514
Vitvi01g01161	0.7	0	0	0
Vitvi01g01165	0	0	11.532	0.616
Vitvi01g01169	0.4	0.135	2.51	0.269
Vitvi01g01173	0	0	11.213	0.599
Vitvi01g01189	0.3	0.293	2.381	0.42
Vitvi01g01236	0.2	0.184	9.997	0.718
Vitvi01g01257	0.4	0.396	4.814	0.653
Vitvi01g01258	0.333	0.326	3.865	0.532
Vitvi01g01259	0.25	0.25	4.965	0.515
Vitvi01g01265	0.6	0.17	0.572	0.201
Vitvi01g01268	0.057	0.056	8.1	0.489
Vitvi01g01277	0.733	0	0	0
Vitvi01g01282	0.1	0.099	7.472	0.498
Vitvi01g01283	0	0	6.542	0.349
Vitvi01g01284	0.222	0.138	6.502	0.485
Vitvi01g01285	0.8	0	0	0
Vitvi01g01287	0.1	0.097	8.624	0.558
Vitvi01g01289	0.029	0.027	8.167	0.463
Vitvi01g01291	0.133	0.127	9.264	0.622
Vitvi01g01295	0	0	6.829	0.365
Vitvi01g01296	0.16	0.145	5.891	0.46
Vitvi01g01299	0.125	0.116	8.301	0.559
Vitvi01g01302	0.167	0.153	6.742	0.513
Vitvi01g01303	0.4	0.315	2.745	0.462
Vitvi01g01304	0.5	0.214	1.291	0.283
Vitvi01g01311	0	0	11.263	0.602
Vitvi01g01312	0	0	8.883	0.475
Vitvi01g01313	0.25	0.228	5.366	0.515
Vitvi01g01314	0	0	3.916	0.209
Vitvi01g01315	0.25	0.25	5.166	0.526
Vitvi01g01316	0.267	0.225	6.14	0.553
Vitvi01g01317	0.12	0.098	5.596	0.397
Vitvi01g01320	0.2	0.138	3.111	0.304
Vitvi01g01328	0.3	0.05	0.551	0.079
Vitvi01g01331	0.2	0.167	5.254	0.448
Vitvi01g01339	0	0	5.615	0.3
Vitvi01g01345	0.04	0.031	5.232	0.31
Vitvi01g01346	0.02	0.019	10.658	0.588
Vitvi01g01348	0.4	0.4	2.687	0.544
Vitvi01g01350	0	0	13.59	0.726
Vitvi01g01351	0.267	0.21	7.748	0.624
Vitvi01g01352	0.133	0.117	6.7	0.475
Vitvi01g01354	0.086	0.08	7.76	0.495
Vitvi01g01355	0.6	0	0	0
Vitvi01g01356	1	0	0	0
Vitvi01g01357	0.133	0.114	6.503	0.461
Vitvi01g01359	0.067	0.049	3.266	0.223
Vitvi01g01360	0.05	0.05	9.144	0.538
Vitvi01g01361	0.044	0.044	9.732	0.564
Vitvi01g01362	0	0	12.742	0.681
Vitvi01g01365	0.8	0.8	1.516	0.881
Vitvi01g01366	1	0	0	0
Vitvi01g01367	0.4	0.259	1.119	0.319
Vitvi01g01368	0.24	0.181	5.172	0.457
Vitvi01g01369	0.5	0.216	1.229	0.282
Vitvi01g01372	0.029	0.028	8.315	0.472
Vitvi01g01373	0	0	5.494	0.293
Vitvi01g01374	0.1	0.1	10.714	0.672
Vitvi01g01376	0	0	11.566	0.618
Vitvi01g01378	0.12	0.112	5.985	0.432
Vitvi01g01380	0.033	0.03	7.175	0.413
Vitvi01g01383	0.111	0.111	9.728	0.631
Vitvi01g01388	0.04	0.032	10.253	0.58
Vitvi01g01390	0.12	0.12	11.14	0.715
Vitvi01g01391	0.125	0.125	8.938	0.602
Vitvi01g01400	0.171	0.128	6.392	0.469
Vitvi01g01404	0.367	0.103	2.085	0.214
Vitvi01g01405	0	0	8.287	0.443
Vitvi01g01410	1	0	0	0
Vitvi01g01411	0.067	0.067	10.108	0.607
Vitvi01g01413	0.025	0.025	9.116	0.512
Vitvi01g01414	0.133	0.128	9.553	0.638
Vitvi01g01417	0	0	6.251	0.334
Vitvi01g01418	0	0	8.329	0.445
Vitvi01g01429	0.2	0.171	5.693	0.475
Vitvi01g01430	0.057	0.054	8.001	0.481
Vitvi01g01432	0.2	0.191	7.054	0.568
Vitvi01g01433	1	0	0	0
Vitvi01g01434	0.2	0.156	4.228	0.382
Vitvi01g01435	0	0	5.113	0.273
Vitvi01g01436	0	0	10.135	0.541
Vitvi01g01439	0.075	0.075	9.51	0.583
Vitvi01g01440	0.133	0.133	9.711	0.652
Vitvi01g01443	0.025	0.025	9.507	0.533
Vitvi01g01444	0.6	0	0	0
Vitvi01g01446	0	0	6.248	0.334
Vitvi01g01447	0.02	0.02	10.995	0.607
Vitvi01g01449	0.167	0.152	6.897	0.52
Vitvi01g01455	0.04	0.039	6.496	0.386
Vitvi01g01456	0	0	7.651	0.409
Vitvi01g01457	0.14	0.131	10.015	0.666
Vitvi01g01458	0.333	0.261	5.681	0.564
Vitvi01g01459	0.125	0.108	8.066	0.539
Vitvi01g01460	0.32	0.14	2.714	0.285
Vitvi01g01461	0.286	0.154	4.615	0.401
Vitvi01g01462	0.15	0.117	4.643	0.365
Vitvi01g01472	0.5	0.377	4.15	0.599
Vitvi01g01473	0.36	0.144	2.723	0.289
Vitvi01g01474	0.667	0.151	0.942	0.201
Vitvi01g01475	0.35	0.35	4.972	0.616
Vitvi01g01476	0	0	14.952	0.799
Vitvi01g01477	0.32	0.32	6.874	0.687
Vitvi01g01478	0.025	0.025	8.969	0.504
Vitvi01g01488	0.02	0.02	10.984	0.607
Vitvi01g01492	0.333	0.269	6.076	0.594
Vitvi01g01493	0.2	0.176	6.814	0.54
Vitvi01g01496	0.143	0.125	7.199	0.51
Vitvi01g01498	0.033	0.033	7.584	0.438
Vitvi01g01499	0	0	8.239	0.44
Vitvi01g01500	0	0	6.876	0.367
Vitvi01g01502	0.05	0.048	8.854	0.521
Vitvi01g01503	0.125	0.12	8.744	0.587
Vitvi01g01504	0.025	0.023	8.949	0.501
Vitvi01g01505	0.15	0.13	4.461	0.368
Vitvi01g01506	0.167	0.15	7.069	0.528
Vitvi01g01507	0.2	0.198	1.529	0.28
Vitvi01g01508	0	0	10.161	0.543
Vitvi01g01509	0.4	0.278	2.466	0.41
Vitvi01g01510	0.1	0.086	8.212	0.525
Vitvi01g01511	0.333	0.333	4.512	0.574
Vitvi01g01512	0.2	0.163	4.737	0.416
Vitvi01g01513	0.4	0.062	0.516	0.09
Vitvi01g01514	0.9	0	0	0
Vitvi01g01520	0.467	0.231	2.179	0.347
Vitvi01g01521	0.044	0.044	10.172	0.587
Vitvi01g01523	0.04	0.033	5.538	0.329
Vitvi01g01528	0	0	11.089	0.592
Vitvi01g01529	0	0	10.393	0.555
Vitvi01g01530	0.057	0.05	7.504	0.451
Vitvi01g01532	0.143	0.136	7.869	0.556
Vitvi01g01533	0.025	0.025	9.216	0.517
Vitvi01g01534	0.267	0.173	2.961	0.331
Vitvi01g01536	0.4	0.15	2.762	0.298
Vitvi01g01537	0.267	0.184	2.741	0.33
Vitvi01g01538	0	0	13.528	0.723
Vitvi01g01539	0.04	0.034	6.005	0.355
Vitvi01g01540	0.111	0.111	10.199	0.656
Vitvi01g01541	0.6	0.055	0.082	0.059
Vitvi01g01543	0.05	0.05	9.191	0.541
Vitvi01g01545	0	0	7.425	0.397
Vitvi01g01546	0.06	0.059	10.529	0.621
Vitvi01g01547	0.8	0	0	0
Vitvi01g01548	0.029	0.028	8.306	0.472
Vitvi01g01549	0.114	0.11	8.366	0.557
Vitvi01g01550	0.3	0.3	5.236	0.58
Vitvi01g01552	0.025	0.025	8.947	0.503
Vitvi01g01553	0	0	10.569	0.565
Vitvi01g01554	0	0	7.193	0.384
Vitvi01g01555	0.1	0.057	1.918	0.159
Vitvi01g01557	0.057	0.053	8.116	0.487
Vitvi01g01558	0.267	0.189	2.968	0.348
Vitvi01g01559	0.24	0.208	5.698	0.512
Vitvi01g01560	0.133	0.105	3.667	0.301
Vitvi01g01561	0.2	0.174	4.758	0.428
Vitvi01g01562	0.25	0.211	7.503	0.612
Vitvi01g01563	0	0	10.425	0.557
Vitvi01g01564	0.133	0.129	7.232	0.515
Vitvi01g01565	0.143	0.121	7.287	0.51
Vitvi01g01567	0.089	0.077	8.821	0.548
Vitvi01g01568	0.15	0.134	4.804	0.391
Vitvi01g01572	0.3	0.3	5.19	0.577
Vitvi01g01573	0.2	0.2	4.07	0.417
Vitvi01g01576	0.143	0.122	6.906	0.491
Vitvi01g01577	0	0	12.095	0.646
Vitvi01g01578	0.2	0.2	8.198	0.638
Vitvi01g01580	0.02	0.02	10.996	0.607
Vitvi01g01585	0.8	0.161	0.273	0.176
Vitvi01g01586	0.8	0	0	0
Vitvi01g01589	0.114	0.111	7.919	0.534
Vitvi01g01592	1	0	0	0
Vitvi01g01595	0.6	0	0	0
Vitvi01g01611	0.533	0.087	0.778	0.129
Vitvi01g01615	0.533	0.153	1.006	0.207
Vitvi01g01618	0.1	0.095	10.287	0.645
Vitvi01g01620	0	0	8.015	0.428
Vitvi01g01621	0.05	0.05	9.113	0.537
Vitvi01g01624	0.1	0.098	8.942	0.576
Vitvi01g01627	0.057	0.055	8.335	0.5
Vitvi01g01628	0.05	0.047	8.651	0.509
Vitvi01g01629	0.044	0.041	9.458	0.546
Vitvi01g01631	0.029	0.027	8.203	0.465
Vitvi01g01632	0	0	5.893	0.315
Vitvi01g01634	0.35	0.35	5.303	0.633
Vitvi01g01635	0.7	0.7	5.798	1.01
Vitvi01g01640	0.4	0	0	0
Vitvi01g01641	0.667	0	0	0
Vitvi01g01642	1	1	2.628	1.14
Vitvi01g01645	0.171	0.157	7.812	0.574
Vitvi01g01646	0.133	0.085	2.568	0.222
Vitvi01g01648	0.143	0.117	6.815	0.481
Vitvi01g01650	0.075	0.074	9.258	0.569
Vitvi01g01651	0	0	9.57	0.511
Vitvi01g01652	0.143	0.143	8.105	0.576
Vitvi01g01653	0	0	7.984	0.426
Vitvi01g01654	0	0	3.8	0.203
Vitvi01g01655	0.075	0.073	9.023	0.555
Vitvi01g01657	0.075	0.075	9.511	0.583
Vitvi01g01658	0.086	0.078	7.719	0.49
Vitvi01g01659	0	0	10.256	0.548
Vitvi01g01660	0.2	0.142	3.69	0.339
Vitvi01g01661	0.8	0.8	0.419	0.822
Vitvi01g01662	0.04	0.039	10.879	0.62
Vitvi01g01663	0	0	6.713	0.359
Vitvi01g01664	0	0	9.193	0.491
Vitvi01g01666	0	0	11.114	0.594
Vitvi01g01667	0	0	10.766	0.575
Vitvi01g01669	0.6	0.331	1.131	0.391
Vitvi01g01670	0	0	10.074	0.538
Vitvi01g01671	0	0	10.29	0.55
Vitvi01g01672	0.333	0.142	1.708	0.233
Vitvi01g01673	0.133	0.102	5.951	0.42
Vitvi01g01677	0	0	13.491	0.721
Vitvi01g01678	0.229	0.229	8.556	0.686
Vitvi01g01680	0.133	0.133	10.094	0.672
Vitvi01g01682	0.022	0.021	9.703	0.539
Vitvi01g01683	0.1	0.1	7.463	0.499
Vitvi01g01684	0.2	0.162	3.151	0.33
Vitvi01g01686	0.057	0.057	8.474	0.51
Vitvi01g01687	0.6	0	0	0
Vitvi01g01688	0.667	0	0	0
Vitvi01g01690	0.8	0	0	0
Vitvi01g01700	0.089	0.086	9.875	0.614
Vitvi01g01701	0.178	0.15	8.354	0.596
Vitvi01g01703	0.933	0	0	0
Vitvi01g01704	0.04	0.04	10.878	0.621
Vitvi01g01705	0	0	9.885	0.528
Vitvi01g01706	0.167	0.142	6.529	0.491
Vitvi01g01707	0.1	0.097	10.625	0.665
Vitvi01g01708	0.28	0.168	4.152	0.39
Vitvi01g01710	0.05	0.045	8.597	0.504
Vitvi01g01711	0.6	0.361	1.534	0.443
Vitvi01g01713	1	0	0	0
Vitvi01g01714	0.567	0.449	6.03	0.771
Vitvi01g01716	0.05	0.05	5.792	0.359
Vitvi01g01718	0.06	0.059	10.765	0.634
Vitvi01g01719	0	0	13.698	0.732
Vitvi01g01720	0.08	0.079	10.77	0.654
Vitvi01g01721	0.6	0.6	1.723	0.692
Vitvi01g01722	0	0	11.397	0.609
Vitvi01g01723	0.8	0.8	0.859	0.846
Vitvi01g01724	0	0	12.143	0.649
Vitvi01g01726	0.089	0.079	8.977	0.559
Vitvi01g01727	0.3	0.292	5.422	0.582
Vitvi01g01728	0.76	0	0	0
Vitvi01g01729	0	0	4.987	0.266
Vitvi01g01730	0.033	0.031	7.327	0.422
Vitvi01g01731	0.044	0.042	9.643	0.557
Vitvi01g01732	0.4	0.207	4.486	0.447
Vitvi01g01733	0.2	0.192	4.245	0.419
Vitvi01g01734	0.111	0.109	9.656	0.625
Vitvi01g01737	0.289	0.254	8.557	0.711
Vitvi01g01738	0.057	0.054	7.93	0.478
Vitvi01g01740	0.1	0.099	5.405	0.388
Vitvi01g01741	0.6	0	0	0
Vitvi01g01742	0	0	8.715	0.466
Vitvi01g01743	0	0	2.059	0.11
Vitvi01g01745	0.02	0.017	10.566	0.581
Vitvi01g01747	0.086	0.08	7.769	0.495
Vitvi01g01748	0.12	0.081	4.558	0.324
Vitvi01g01749	0	0	9.224	0.493
Vitvi01g01750	0.057	0.052	7.951	0.477
Vitvi01g01751	0.7	0	0	0
Vitvi01g01753	0.1	0.092	2.356	0.218
Vitvi01g01754	0.1	0.071	4.095	0.29
Vitvi01g01756	0.133	0.133	7.607	0.539
Vitvi01g01757	0.35	0.311	4.401	0.546
Vitvi01g01758	0.08	0.073	6.206	0.405
Vitvi01g01759	0	0	13.285	0.71
Vitvi01g01760	0.2	0.2	5.478	0.493
Vitvi01g01761	0.2	0.2	3.821	0.404
Vitvi01g01762	0	0	10.458	0.559
Vitvi01g01763	0.075	0.075	9.168	0.565
Vitvi01g01764	0.2	0.106	3.8	0.309
Vitvi01g01765	0.15	0.1	4.064	0.317
Vitvi01g01768	0	0	10.546	0.563
Vitvi01g01769	0.075	0.069	8.468	0.521
Vitvi01g01770	0	0	9.47	0.506
Vitvi01g01772	0.057	0.053	7.914	0.476
Vitvi01g01773	0.257	0.214	7.11	0.594
Vitvi01g01774	0.029	0.026	7.832	0.444
Vitvi01g01776	0	0	12.32	0.658
Vitvi01g01777	0.067	0.066	9.869	0.593
Vitvi01g01778	0.143	0.125	7.45	0.523
Vitvi01g01779	0	0	12.578	0.672
Vitvi01g01780	0.143	0.112	6.913	0.481
Vitvi01g01782	0.289	0.219	8.061	0.65
Vitvi01g01783	0.022	0.022	9.887	0.55
Vitvi01g01785	0.1	0.097	8.65	0.559
Vitvi01g01788	0.089	0.075	8.944	0.553
Vitvi01g01789	0.343	0.242	5.907	0.558
Vitvi01g01790	0	0	11.725	0.626
Vitvi01g01791	0.8	0	0	0
Vitvi01g01792	0	0	11.117	0.594
Vitvi01g01793	0	0	8.804	0.47
Vitvi01g01794	0.1	0.099	5.938	0.416
Vitvi01g01796	0.06	0.054	10.183	0.598
Vitvi01g01797	0.233	0.194	6.548	0.544
Vitvi01g01798	0.275	0.227	7.334	0.619
Vitvi01g01799	0.1	0.056	3.335	0.234
Vitvi01g01800	0	0	13.096	0.7
Vitvi01g01801	0.222	0.222	9.776	0.744
Vitvi01g01802	0.029	0.028	8.659	0.491
Vitvi01g01803	0.2	0.191	7.808	0.608
Vitvi01g01805	0.171	0.156	7.984	0.582
Vitvi01g01806	0.733	0.733	3.634	0.927
Vitvi01g01807	1	0	0	0
Vitvi01g01808	0.5	0.126	2.377	0.253
Vitvi01g01809	0.125	0.107	7.931	0.531
Vitvi01g01810	0.6	0	0	0
Vitvi01g01811	0.533	0.533	3.685	0.73
Vitvi01g01812	0.171	0.171	8.162	0.607
Vitvi01g01813	0.05	0.046	8.494	0.5
Vitvi01g01814	0.111	0.111	9.958	0.643
Vitvi01g01815	0	0	10.166	0.543
Vitvi01g01816	0	0	9.671	0.517
Vitvi01g01820	0.022	0.022	10.446	0.58
Vitvi01g01821	0.111	0.109	9.575	0.62
Vitvi01g01822	0.267	0.267	3.918	0.476
Vitvi01g01824	0	0	10.454	0.558
Vitvi01g01826	0.275	0.275	8.973	0.754
Vitvi01g01827	0.114	0.105	7.648	0.514
Vitvi01g01832	0.6	0.6	1.55	0.683
Vitvi01g01834	0.2	0.182	6.455	0.527
Vitvi01g01837	0.267	0.203	3.137	0.371
Vitvi01g01838	0	0	11.27	0.602
Vitvi01g01839	0.4	0	0	0
Vitvi01g01840	0.2	0.186	4.666	0.435
Vitvi01g01841	0	0	10.159	0.543
Vitvi01g01842	0.2	0.181	5.748	0.488
Vitvi01g01843	0.133	0.113	3.346	0.292
Vitvi01g01844	0.1	0.094	10.074	0.632
Vitvi01g01845	0.1	0.083	6.421	0.426
Vitvi01g01846	0.067	0.062	9.579	0.574
Vitvi01g01847	0	0	5.963	0.319
Vitvi01g01848	0.5	0.5	5.22	0.779
Vitvi01g01852	0.867	0	0	0
Vitvi01g01853	0.8	0	0	0
Vitvi01g01854	0.075	0.074	9	0.555
Vitvi01g01855	0	0	12.649	0.676
Vitvi01g01856	0.167	0.161	7.033	0.537
Vitvi01g01857	0.067	0.065	7.241	0.452
Vitvi01g01858	0.167	0.167	7.749	0.581
Vitvi01g01859	0.1	0.09	8.618	0.55
Vitvi01g01860	0.6	0	0	0
Vitvi01g01861	0.3	0.26	2.059	0.37
Vitvi01g01863	0.8	0	0	0
Vitvi01g01864	0.6	0	0	0
Vitvi01g01865	0.35	0.253	3.922	0.463
Vitvi01g01866	0.12	0.112	6.16	0.441
Vitvi01g01867	0.25	0.159	3.909	0.368
Vitvi01g01868	0.25	0.183	3.781	0.385
Vitvi01g01869	0.4	0.123	0.572	0.154
Vitvi01g01873	0.7	0.7	2.135	0.814
Vitvi01g01874	0.033	0.032	7.311	0.423
Vitvi01g01875	0	0	6.798	0.363
Vitvi01g01876	0.1	0.09	5.057	0.36
Vitvi01g01877	0.075	0.068	8.648	0.53
Vitvi01g01878	0.15	0.109	4.369	0.342
Vitvi01g01880	0.8	0	0	0
Vitvi01g01881	0.489	0.282	5.827	0.593
Vitvi01g01882	0	0	1.114	0.06
Vitvi01g01883	0.2	0.2	4.342	0.432
Vitvi01g01884	0.4	0	0	0
Vitvi01g01886	0.333	0.177	2.042	0.286
Vitvi01g01887	0.4	0.021	0.124	0.028
Vitvi01g01888	0	0	5.945	0.318
Vitvi01g01889	0.8	0	0	0
Vitvi01g01891	0.2	0.171	2.321	0.295
Vitvi01g01892	0.025	0.025	9.083	0.51
Vitvi01g01893	0.04	0.033	5.566	0.33
Vitvi01g01895	0.45	0.248	2.915	0.404
Vitvi01g01897	0.5	0.452	2.042	0.561
Vitvi01g01898	0.5	0.203	3.226	0.375
Vitvi01g01902	0.55	0.308	3.103	0.474
Vitvi01g01903	0.029	0.028	8.735	0.495
Vitvi01g01904	0.5	0.488	5.537	0.784
Vitvi01g01905	0.333	0.318	3.367	0.498
Vitvi01g01906	0.8	0	0	0
Vitvi01g01907	1	0	0	0
Vitvi01g01915	0.667	0.112	0.653	0.147
Vitvi01g01917	1	0	0	0
Vitvi01g01919	1	0	0	0
Vitvi01g01921	0.8	0	0	0
Vitvi01g01922	0	0	1.975	0.106
Vitvi01g01924	0.133	0.119	6.927	0.489
Vitvi01g01925	0.35	0.35	5.079	0.621
Vitvi01g01926	0.3	0.3	5.58	0.598
Vitvi01g01927	0.114	0.114	8.272	0.556
Vitvi01g01928	0.6	0	0	0
Vitvi01g01931	0.24	0.196	5.144	0.471
Vitvi01g01932	0.5	0.347	3.543	0.536
Vitvi01g01933	0.333	0.216	2.57	0.353
Vitvi01g01934	0.35	0.182	3.114	0.348
Vitvi01g01935	0.2	0.154	7.178	0.537
Vitvi01g01936	0.467	0.367	2.971	0.526
Vitvi01g01938	0.044	0.041	9.469	0.547
Vitvi01g01939	1	0	0	0
Vitvi01g01940	0.8	0	0	0
Vitvi01g01941	0.24	0.211	5.514	0.506
Vitvi01g01942	0.029	0.026	8.12	0.46
Vitvi01g01943	0.1	0.086	6.653	0.441
Vitvi01g01944	0.15	0.136	8.253	0.577
Vitvi01g01945	0.133	0.114	6.841	0.479
Vitvi01g01946	0.26	0.149	6.83	0.514
Vitvi01g01948	0.067	0.055	3.534	0.244
Vitvi01g01949	0.4	0.304	2.748	0.451
Vitvi01g01950	1	0	0	0
Vitvi01g01952	0.667	0.023	0.124	0.03
Vitvi01g01953	0.667	0.161	1.114	0.221
Vitvi01g01954	0.16	0.16	6.783	0.522
Vitvi01g01955	0	0	14.288	0.763
Vitvi01g01956	0.175	0.161	8.219	0.6
Vitvi01g01957	0.089	0.089	9.724	0.608
Vitvi01g01958	0.3	0.126	2.127	0.24
Vitvi01g01959	0.4	0	0	0
Vitvi01g01960	0.171	0.157	7.528	0.559
Vitvi01g01962	0.171	0.162	7.925	0.585
Vitvi01g01965	0	0	4.332	0.231
Vitvi01g01968	0.05	0.045	5.051	0.315
Vitvi01g01969	0.133	0.067	2.3	0.19
Vitvi01g01970	0.2	0.164	7.55	0.567
Vitvi01g01971	0	0	12.208	0.652
Vitvi01g01972	0.2	0.198	6.253	0.532
Vitvi01g01973	0.16	0.142	6.139	0.47
Vitvi01g01974	0.04	0.036	6.449	0.38
Vitvi01g01976	0	0	14.737	0.787
Vitvi01g01977	0.7	0	0	0
Vitvi01g01978	0.5	0	0	0
Vitvi01g01979	0.3	0.205	8.102	0.638
Vitvi01g01980	0.9	0	0	0
Vitvi01g01981	0.267	0.186	5.035	0.455
Vitvi01g01982	0.867	0	0	0
Vitvi01g01983	0.067	0.062	7.405	0.458
Vitvi01g01984	0	0	3.675	0.196
Vitvi01g01986	0.075	0.071	8.59	0.53
Vitvi01g01987	0.467	0.14	1.229	0.206
Vitvi01g01988	0.4	0.023	0.145	0.031
Vitvi01g01990	0.2	0.157	6.233	0.49
Vitvi01g01991	0.2	0.181	6.988	0.554
Vitvi01g01992	0.467	0.403	3.181	0.573
Vitvi01g01993	0.133	0.123	4.022	0.338
Vitvi01g01995	0.022	0.022	9.876	0.55
Vitvi01g01996	0.1	0.091	6.954	0.462
Vitvi01g01997	0.4	0.4	4.932	0.663
Vitvi01g01998	0.8	0	0	0
Vitvi01g01999	0.8	0	0	0
Vitvi01g02000	0.8	0	0	0
Vitvi01g02001	0.514	0.283	4.67	0.532
Vitvi01g02002	0.9	0	0	0
Vitvi01g02003	0.8	0	0	0
Vitvi01g02004	0.9	0	0	0
Vitvi01g02007	0.3	0.09	2.41	0.219
Vitvi01g02009	0	0	12.428	0.664
Vitvi01g02011	0.733	0.733	4.146	0.954
Vitvi01g02012	0.8	0	0	0
Vitvi01g02013	0	0	0.233	0.012
Vitvi01g02017	0.2	0.035	0.561	0.065
Vitvi01g02019	0.9	0	0	0
Vitvi01g02021	0.143	0.138	8.073	0.569
Vitvi01g02022	0.033	0.032	7.306	0.422
Vitvi01g02023	0	0	10.859	0.58
Vitvi01g02024	0	0	11.645	0.622
Vitvi01g02026	0.16	0.16	6.865	0.527
Vitvi01g02027	0.2	0.197	6.584	0.549
Vitvi01g02028	0.086	0.077	7.734	0.49
Vitvi01g02029	0.25	0.134	2.811	0.284
Vitvi01g02030	0.1	0.1	5.233	0.38
Vitvi01g02031	0.333	0.202	4.641	0.45
Vitvi01g02034	0.15	0.113	3.879	0.32
Vitvi01g02035	0	0	4.722	0.252
Vitvi01g02036	0	0	11.317	0.605
Vitvi01g02037	0.9	0.9	1.869	1
Vitvi01g02038	0.7	0	0	0
Vitvi01g02039	0.4	0.067	0.653	0.102
Vitvi01g02040	0.25	0.241	4.665	0.49
Vitvi01g02041	0.2	0.163	3.115	0.329
Vitvi01g02042	0	0	3.207	0.171
Vitvi01g02043	0.4	0.308	1.326	0.379
Vitvi01g02046	0.667	0.274	1.828	0.372
Vitvi01g02047	0.28	0.012	0.302	0.028
Vitvi01g02048	0.16	0.156	6.423	0.499
Vitvi01g02049	0.55	0.2	1.786	0.295
Vitvi01g02050	0.5	0	0	0
Vitvi01g02052	0	0	8.373	0.447
Vitvi01g02053	0	0	9.634	0.515
Vitvi01g02056	0	0	13.451	0.719
Vitvi01g02057	0.4	0.248	5.031	0.517
Vitvi01g02058	0.26	0.15	6.869	0.517
Vitvi01g02059	0.05	0.048	5.685	0.352
Vitvi01g02060	0.05	0.034	4.085	0.252
Vitvi01g02061	0.2	0.177	7.83	0.595
Vitvi01g02062	0.8	0.8	1.821	0.897
Vitvi01g02065	0.086	0.085	8.43	0.535
Vitvi01g02067	0.025	0.024	8.787	0.493
Vitvi01g02068	1	0	0	0
Vitvi01g02069	0.4	0.232	1.951	0.336
Vitvi01g02070	0.95	0	0	0
Vitvi01g02071	0.233	0.211	6.591	0.563
Vitvi01g02076	0.9	0.9	2.252	1.02
Vitvi01g02077	0.867	0.867	3.737	1.067
Vitvi01g02078	0.1	0.1	3.337	0.278
Vitvi01g02079	0.2	0.16	5.511	0.454
Vitvi01g02080	0.067	0.067	9.763	0.589
Vitvi01g02081	0.171	0.171	8.408	0.62
Vitvi01g02085	0.9	0.9	2.308	1.023
Vitvi01g02086	1	0	0	0
Vitvi01g02091	0	0	9.527	0.509
Vitvi01g02092	0.12	0.103	9.809	0.627
Vitvi01g02093	0.089	0.081	9.192	0.572
Vitvi01g02096	0.32	0.246	4.892	0.507
Vitvi01g02097	0.1	0.069	2.169	0.185
Vitvi01g02098	0	0	11.87	0.634
Vitvi01g02099	0.022	0.022	10.191	0.566
Vitvi01g02100	0.4	0.371	2.214	0.489
Vitvi01g02101	0.1	0.093	7.247	0.48
Vitvi01g02109	0.6	0	0	0
Vitvi01g02116	1	0	0	0
Vitvi01g02117	1	0	0	0
Vitvi01g02122	0.7	0.7	1.867	0.8
Vitvi01g02127	0.178	0.149	8.168	0.585
Vitvi01g02129	0	0	4.914	0.262
Vitvi01g02131	0.9	0	0	0
Vitvi01g02132	0.578	0.254	4.358	0.487
Vitvi01g02136	0	0	10.248	0.547
Vitvi01g02137	0.5	0.207	1.277	0.275
Vitvi01g02138	1	0	0	0
Vitvi01g02139	0	0	8.342	0.446
Vitvi01g02145	0.9	0	0	0
Vitvi01g02150	0.114	0.101	7.632	0.509
Vitvi01g02155	0.4	0	0	0
Vitvi01g02157	0.1	0.1	9.244	0.594
Vitvi01g02158	0.6	0	0	0
Vitvi01g02159	1	0	0	0
Vitvi01g02160	0.114	0.104	7.65	0.513
Vitvi01g02174	0.08	0.068	5.68	0.371
Vitvi01g02178	0.2	0.097	1.579	0.181
Vitvi01g02181	1	0	0	0
Vitvi01g02185	0.24	0.167	4.272	0.395
Vitvi01g02188	0.7	0.635	5.456	0.926
Vitvi01g02194	0.3	0.233	4.071	0.45
Vitvi01g02195	0.25	0.245	4.827	0.503
Vitvi01g02197	1	0	0	0
Vitvi01g02198	0.8	0.355	1.189	0.419
Vitvi01g02199	0.8	0	0	0
Vitvi01g02200	1	0	0	0
Vitvi01g02201	0.6	0	0	0
Vitvi01g02203	0.7	0.7	2.37	0.827
Vitvi01g02204	0.333	0.327	3.434	0.51
Vitvi01g02205	0.733	0.291	1.831	0.389
Vitvi01g02206	1	0	0	0
Vitvi01g02207	0.75	0.024	0.179	0.034
Vitvi01g02209	0.667	0	0	0
Vitvi01g02210	0.6	0	0	0
Vitvi01g02212	0.167	0.163	7.573	0.568
Vitvi01g02215	0.6	0	0	0
Vitvi01g02219	0.6	0	0	0
Vitvi01g02220	0.2	0.142	2.885	0.296
Vitvi01g02224	0.067	0.048	3.331	0.226
Vitvi01g02227	0.533	0	0	0
Vitvi01g02228	0.4	0.4	5.422	0.69
Vitvi01g02229	0.467	0.396	3.315	0.573
Vitvi01g02230	0.4	0.241	2.795	0.39
Vitvi01g02231	0.45	0.171	2.169	0.287
Vitvi01g02232	0.467	0.4	3.377	0.58
Vitvi01g02234	0.8	0	0	0
Vitvi01g02235	0.6	0	0	0
Vitvi01g02236	0.6	0	0	0
Vitvi01g02237	0.8	0	0	0
Vitvi01g02242	0.6	0	0	0
Vitvi01g02243	0.45	0.334	3.979	0.547
Vitvi01g02244	0.4	0.4	2.41	0.529
Vitvi01g02248	0.6	0.375	3.941	0.586
Vitvi01g02249	0.8	0	0	0
Vitvi01g02251	0.6	0.549	3.156	0.718
Vitvi01g02252	0.8	0	0	0
Vitvi01g02254	0.3	0.278	3.106	0.444
Vitvi01g02256	0	0	2.755	0.147
Vitvi01g02258	0	0	10.035	0.536
Vitvi01g02259	0.4	0.292	4.324	0.523
Vitvi01g02261	0.733	0.733	3.592	0.925
Vitvi01g02263	0.714	0.629	7.165	1.012
Vitvi01g02264	0.9	0	0	0
Vitvi01g02265	0.667	0.57	8.541	1.026
Vitvi01g02267	0.6	0.033	0.198	0.044
Vitvi01g02268	0.02	0.019	11.255	0.62
Vitvi01g02269	0.08	0.079	10.751	0.653
Vitvi01g02270	0.044	0.04	9.186	0.531
Vitvi01g02271	0.04	0.033	5.904	0.348
Vitvi01g02272	0.086	0.073	7.214	0.458
Vitvi01g02274	0.24	0.217	5.558	0.514
Vitvi01g02275	0.333	0.333	4.345	0.565
Vitvi01g02276	0	0	10.643	0.569
Vitvi01g02278	0	0	10.028	0.536
Vitvi01g02281	1	0	0	0
Vitvi01g02283	0.1	0.091	8.348	0.537
Vitvi01g02289	0.086	0.082	8.088	0.514
Vitvi01g02290	0.5	0.125	0.85	0.17
Vitvi01g02291	0.04	0.036	6.033	0.358
Vitvi01g02293	0.2	0.17	6.381	0.511
Vitvi01g02295	0.8	0.8	1.059	0.857
Vitvi01g02296	0.1	0.08	6.109	0.406
Vitvi01g02298	0.044	0.041	9.409	0.544
Vitvi01g02299	0.229	0.188	6.983	0.561
Vitvi01g02300	0.267	0.194	3.038	0.356
Vitvi01g02301	0.6	0.6	1.587	0.685
Vitvi01g02303	0.467	0.232	2.356	0.358
Vitvi01g02305	0.56	0.092	1.03	0.147
Vitvi01g02306	0.3	0.139	3.745	0.339
Vitvi01g02307	0.28	0.101	2.391	0.229
Vitvi01g02309	0.44	0.223	3.419	0.406
Vitvi01g02310	0.733	0.298	1.648	0.386
Vitvi01g02311	0.8	0	0	0
Vitvi01g02312	0.3	0.128	2.475	0.26
Vitvi01g02314	0.4	0.243	5.528	0.538
Vitvi01g02315	0.3	0.226	5.9	0.541
Vitvi01g02317	0.325	0.218	6.211	0.55
Vitvi01g02318	0.533	0.128	1.04	0.184
Vitvi02g00001	0	0	9.888	0.528
Vitvi02g00002	0.04	0.037	6.167	0.366
Vitvi02g00005	0.089	0.087	9.602	0.6
Vitvi02g00006	0.167	0.156	6.842	0.521
Vitvi02g00007	0.067	0.064	9.493	0.571
Vitvi02g00008	0	0	12.158	0.649
Vitvi02g00009	0	0	11.412	0.61
Vitvi02g00011	0.067	0.056	3.76	0.257
Vitvi02g00012	0	0	9.755	0.521
Vitvi02g00013	0.156	0.14	8.791	0.61
Vitvi02g00014	0.033	0.032	7.437	0.429
Vitvi02g00015	0.4	0.132	1.397	0.207
Vitvi02g00016	0	0	8.303	0.444
Vitvi02g00017	0.257	0.196	6.724	0.555
Vitvi02g00018	0.114	0.109	7.885	0.53
Vitvi02g00019	0.8	0.8	0.419	0.822
Vitvi02g00020	0.28	0.278	6.341	0.617
Vitvi02g00021	0.8	0	0	0
Vitvi02g00022	0.16	0.116	5.102	0.389
Vitvi02g00023	0.057	0.056	8.599	0.515
Vitvi02g00025	0.45	0.357	7.062	0.734
Vitvi02g00027	0.333	0.254	2.691	0.398
Vitvi02g00029	0.114	0.102	7.462	0.501
Vitvi02g00030	0	0	10.469	0.559
Vitvi02g00031	0.4	0.125	2.234	0.244
Vitvi02g00032	0.2	0.179	6.763	0.54
Vitvi02g00034	0.067	0.066	10.076	0.604
Vitvi02g00035	0	0	6.801	0.363
Vitvi02g00037	0.067	0.066	9.779	0.588
Vitvi02g00038	1	0	0	0
Vitvi02g00039	0.143	0.143	8.413	0.592
Vitvi02g00040	1	1	1.173	1.063
Vitvi02g00041	0.1	0.098	8.713	0.563
Vitvi02g00043	0.04	0.04	10.791	0.616
Vitvi02g00044	0	0	11.882	0.635
Vitvi02g00045	0.111	0.111	9.871	0.638
Vitvi02g00046	0.4	0.386	8.591	0.845
Vitvi02g00048	0.314	0.26	6.882	0.628
Vitvi02g00050	0.4	0.348	4.141	0.569
Vitvi02g00051	0.25	0.215	4.602	0.461
Vitvi02g00056	0.8	0.8	6.616	1.153
Vitvi02g00057	0.05	0.044	5.125	0.318
Vitvi02g00059	0	0	12.348	0.66
Vitvi02g00060	0.4	0.4	7.633	0.808
Vitvi02g00062	0.029	0.029	8.721	0.495
Vitvi02g00063	0.133	0.117	6.781	0.479
Vitvi02g00065	0.06	0.055	10.347	0.608
Vitvi02g00066	0.3	0.3	4.87	0.56
Vitvi02g00067	0	0	11.828	0.632
Vitvi02g00068	0	0	5.523	0.295
Vitvi02g00070	1	0	0	0
Vitvi02g00071	0.244	0.197	7.819	0.615
Vitvi02g00072	0.8	0	0	0
Vitvi02g00073	0.04	0.036	10.455	0.594
Vitvi02g00075	0.2	0.194	7.915	0.617
Vitvi02g00076	0	0	4.695	0.251
Vitvi02g00077	0	0	2.567	0.137
Vitvi02g00078	0.022	0.021	9.58	0.533
Vitvi02g00079	0.04	0.04	7.156	0.422
Vitvi02g00080	0	0	12.009	0.642
Vitvi02g00081	0.2	0	0	0
Vitvi02g00082	0.05	0.041	4.551	0.284
Vitvi02g00083	0.2	0.191	2.197	0.308
Vitvi02g00085	0.8	0.157	0.302	0.173
Vitvi02g00086	0.6	0	0	0
Vitvi02g00087	0.04	0.037	10.505	0.598
Vitvi02g00088	0.086	0.08	7.894	0.502
Vitvi02g00089	0.125	0.122	8.727	0.588
Vitvi02g00090	0.15	0.137	5.043	0.406
Vitvi02g00091	0.5	0.214	1.41	0.289
Vitvi02g00092	0.02	0.02	10.899	0.602
Vitvi02g00093	0.4	0.35	2.473	0.482
Vitvi02g00095	0	0	6.468	0.346
Vitvi02g00096	0.8	0	0	0
Vitvi02g00097	0.2	0.2	5.351	0.486
Vitvi02g00098	0.022	0.021	9.85	0.547
Vitvi02g00099	0.3	0.295	5.9	0.61
Vitvi02g00100	0.044	0.044	9.895	0.573
Vitvi02g00101	0.1	0.086	8.067	0.517
Vitvi02g00103	0.02	0.02	11.499	0.634
Vitvi02g00105	0.025	0.025	9.454	0.53
Vitvi02g00106	0.029	0.028	8.489	0.481
Vitvi02g00109	0.156	0.156	10.274	0.705
Vitvi02g00110	0.36	0.36	6.426	0.703
Vitvi02g00111	0	0	7.708	0.412
Vitvi02g00112	0.75	0.75	4.867	1.01
Vitvi02g00113	0.08	0.068	5.898	0.383
Vitvi02g00114	0.16	0.16	6.335	0.498
Vitvi02g00115	0.2	0.148	3.928	0.358
Vitvi02g00117	0	0	15.374	0.821
Vitvi02g00118	0.05	0.044	8.56	0.501
Vitvi02g00119	0.06	0.056	10.309	0.607
Vitvi02g00120	0.05	0.037	4.516	0.278
Vitvi02g00121	0.286	0.213	6.595	0.565
Vitvi02g00123	0	0	8.944	0.478
Vitvi02g00125	0.267	0.256	9.346	0.755
Vitvi02g00126	0.4	0.364	4.677	0.614
Vitvi02g00127	0.111	0.111	10.006	0.646
Vitvi02g00128	0	0	11.805	0.631
Vitvi02g00129	0.089	0.086	9.767	0.608
Vitvi02g00130	0.111	0.111	9.811	0.635
Vitvi02g00131	0.1	0.097	8.921	0.574
Vitvi02g00132	0.171	0.167	7.89	0.588
Vitvi02g00133	0.167	0.131	6.057	0.455
Vitvi02g00135	0.044	0.044	9.801	0.568
Vitvi02g00136	0.143	0.137	7.957	0.562
Vitvi02g00137	0.225	0.208	8.494	0.662
Vitvi02g00138	0	0	11.342	0.606
Vitvi02g00139	0.143	0.131	7.527	0.533
Vitvi02g00142	1	0	0	0
Vitvi02g00143	0.16	0.146	6.493	0.493
Vitvi02g00144	0	0	11.238	0.6
Vitvi02g00145	0	0	11.039	0.59
Vitvi02g00146	0.133	0.128	7.182	0.512
Vitvi02g00147	0.9	0.615	1.343	0.687
Vitvi02g00149	0	0	11.752	0.628
Vitvi02g00150	0.3	0.217	3.641	0.411
Vitvi02g00151	0.2	0.16	3.434	0.343
Vitvi02g00152	0	0	2.547	0.136
Vitvi02g00153	0.111	0.103	9.256	0.597
Vitvi02g00155	0.05	0.049	8.906	0.525
Vitvi02g00156	0.057	0.051	7.625	0.458
Vitvi02g00157	0	0	7.749	0.414
Vitvi02g00158	0	0	6.369	0.34
Vitvi02g00159	0.025	0.024	9.274	0.519
Vitvi02g00160	0.175	0.167	8.764	0.635
Vitvi02g00161	0	0	13.348	0.713
Vitvi02g00162	0.867	0.867	3.817	1.071
Vitvi02g00163	0.143	0.11	6.746	0.47
Vitvi02g00169	1	0	0	0
Vitvi02g00170	0.7	0.575	2.637	0.716
Vitvi02g00171	0.5	0.035	0.198	0.046
Vitvi02g00173	0.733	0	0	0
Vitvi02g00174	0.7	0.59	2.692	0.734
Vitvi02g00175	0.067	0.061	7.366	0.454
Vitvi02g00176	0	0	10.963	0.586
Vitvi02g00177	0.133	0.111	6.474	0.457
Vitvi02g00178	0.2	0.162	5.085	0.434
Vitvi02g00179	0	0	4.84	0.259
Vitvi02g00180	0.125	0.118	8.483	0.571
Vitvi02g00181	0.4	0	0	0
Vitvi02g00182	0	0	10.824	0.578
Vitvi02g00184	0	0	10.136	0.541
Vitvi02g00186	0.1	0.092	5.261	0.373
Vitvi02g00187	0	0	11.654	0.623
Vitvi02g00188	0.044	0.044	9.842	0.57
Vitvi02g00189	0	0	10.869	0.581
Vitvi02g00191	0.111	0.111	9.93	0.641
Vitvi02g00192	0.4	0.255	2.694	0.399
Vitvi02g00194	0.143	0.138	7.899	0.56
Vitvi02g00198	0.089	0.087	9.639	0.602
Vitvi02g00199	0.1	0.095	8.996	0.576
Vitvi02g00200	0	0	8.699	0.465
Vitvi02g00201	0.086	0.084	8.168	0.52
Vitvi02g00202	0.167	0.137	6.168	0.466
Vitvi02g00204	0.075	0.072	8.865	0.546
Vitvi02g00205	0	0	11.296	0.603
Vitvi02g00207	0.089	0.088	9.649	0.603
Vitvi02g00208	0.16	0.134	5.253	0.415
Vitvi02g00209	0.229	0.221	8.173	0.658
Vitvi02g00210	0	0	10.491	0.56
Vitvi02g00211	0.3	0.253	6.21	0.585
Vitvi02g00212	0.08	0.077	10.639	0.645
Vitvi02g00213	0.08	0.072	9.93	0.602
Vitvi02g00214	0.089	0.088	9.676	0.605
Vitvi02g00215	0	0	6.402	0.342
Vitvi02g00216	0.2	0.084	1.648	0.172
Vitvi02g00218	0.02	0.02	10.578	0.585
Vitvi02g00219	0.1	0.099	9.327	0.597
Vitvi02g00220	0.233	0.161	5.179	0.438
Vitvi02g00221	0	0	10.466	0.559
Vitvi02g00222	0	0	12.635	0.675
Vitvi02g00223	0	0	0.551	0.029
Vitvi02g00224	0.2	0.155	5.595	0.454
Vitvi02g00225	0.18	0.165	10.179	0.709
Vitvi02g00226	0.6	0.6	1.612	0.686
Vitvi02g00227	0	0	9.221	0.493
Vitvi02g00228	0.32	0.32	6.477	0.666
Vitvi02g00230	0.267	0.139	4.078	0.357
Vitvi02g00231	0.8	0.8	0.898	0.848
Vitvi02g00232	0.125	0.11	8.312	0.554
Vitvi02g00235	0.24	0.204	5.812	0.514
Vitvi02g00236	0.8	0	0	0
Vitvi02g00237	0	0	11.345	0.606
Vitvi02g00238	0.067	0.045	2.986	0.205
Vitvi02g00241	0.6	0	0	0
Vitvi02g00245	0.022	0.021	9.657	0.537
Vitvi02g00246	0.06	0.06	10.967	0.646
Vitvi02g00247	0	0	11.619	0.621
Vitvi02g00248	0.16	0.134	8.993	0.614
Vitvi02g00249	0	0	11.054	0.59
Vitvi02g00250	0	0	13.016	0.695
Vitvi02g00251	0.175	0.154	8.367	0.601
Vitvi02g00255	0.06	0.06	10.931	0.644
Vitvi02g00256	0	0	8.537	0.456
Vitvi02g00257	0.4	0.4	9.306	0.897
Vitvi02g00258	0.1	0.075	4.421	0.311
Vitvi02g00259	1	0	0	0
Vitvi02g00260	0.5	0	0	0
Vitvi02g00261	0	0	6.693	0.358
Vitvi02g00262	0.8	0	0	0
Vitvi02g00263	0.133	0.125	9.66	0.641
Vitvi02g00269	0.2	0.11	2.265	0.231
Vitvi02g00270	0.143	0.133	7.797	0.55
Vitvi02g00271	0.3	0.086	1.534	0.168
Vitvi02g00272	0.2	0.2	0.942	0.25
Vitvi02g00273	0.175	0.164	8.446	0.615
Vitvi02g00274	0.111	0.108	9.418	0.611
Vitvi02g00275	0.28	0.28	6.229	0.613
Vitvi02g00276	0.667	0.436	2.386	0.563
Vitvi02g00277	0.067	0.065	10.243	0.612
Vitvi02g00278	0.6	0	0	0
Vitvi02g00279	0.05	0.047	8.835	0.519
Vitvi02g00280	0.6	0.6	2.473	0.732
Vitvi02g00282	0.167	0.164	7.124	0.545
Vitvi02g00283	0.075	0.07	8.994	0.55
Vitvi02g00284	0	0	11.063	0.591
Vitvi02g00286	0.333	0.273	3.332	0.451
Vitvi02g00288	0.6	0.6	1.321	0.671
Vitvi02g00290	0.067	0.067	9.955	0.599
Vitvi02g00291	0.02	0.02	11.244	0.621
Vitvi02g00293	0.1	0.1	7.903	0.522
Vitvi02g00294	0	0	6.856	0.366
Vitvi02g00295	0.311	0.311	10.325	0.863
Vitvi02g00296	0	0	13.474	0.72
Vitvi02g00297	0.08	0.079	10.805	0.656
Vitvi02g00298	0.067	0.067	10.558	0.631
Vitvi02g00301	0.067	0.064	9.788	0.587
Vitvi02g00302	0.6	0.3	1.377	0.374
Vitvi02g00303	0.267	0.206	8.038	0.635
Vitvi02g00304	0.25	0.207	4.277	0.435
Vitvi02g00308	0.044	0.043	9.672	0.56
Vitvi02g00309	0.2	0.146	7.273	0.535
Vitvi02g00310	0	0	13.61	0.727
Vitvi02g00311	0	0	11.319	0.605
Vitvi02g00313	0.114	0.114	8.224	0.553
Vitvi02g00314	0.057	0.057	8.431	0.507
Vitvi02g00315	0	0	9.444	0.504
Vitvi02g00316	0.05	0.045	4.821	0.303
Vitvi02g00317	0.533	0.533	3.576	0.724
Vitvi02g00318	0.089	0.084	9.248	0.578
Vitvi02g00319	0.171	0.139	6.764	0.5
Vitvi02g00320	0.16	0.148	6.316	0.485
Vitvi02g00322	0	0	11.395	0.609
Vitvi02g00324	0.1	0.1	10.748	0.674
Vitvi02g00325	0.333	0.151	1.754	0.245
Vitvi02g00326	0	0	11.9	0.636
Vitvi02g00327	0.2	0.153	6.289	0.489
Vitvi02g00328	0.125	0.113	8.346	0.559
Vitvi02g00329	0	0	9.923	0.53
Vitvi02g00330	0.1	0.082	6.29	0.418
Vitvi02g00331	0.025	0.024	9.333	0.523
Vitvi02g00332	0.2	0.168	5.189	0.445
Vitvi02g00333	0	0	14.755	0.788
Vitvi02g00334	0.6	0.21	0.884	0.257
Vitvi02g00335	0.111	0.105	9.302	0.602
Vitvi02g00337	0.4	0.252	6.39	0.593
Vitvi02g00338	0.06	0.06	11.36	0.667
Vitvi02g00339	0.167	0.151	6.55	0.501
Vitvi02g00340	0.35	0.342	4.823	0.6
Vitvi02g00341	0.044	0.043	10.228	0.589
Vitvi02g00342	0.143	0.138	7.998	0.565
Vitvi02g00343	0.267	0.227	6.315	0.564
Vitvi02g00344	0.114	0.111	8.289	0.554
Vitvi02g00346	0.2	0.171	6.426	0.514
Vitvi02g00348	0.367	0.125	2.734	0.271
Vitvi02g00349	0.075	0.07	8.719	0.536
Vitvi02g00354	0.467	0.323	2.689	0.467
Vitvi02g00363	0.05	0.05	9.278	0.546
Vitvi02g00364	0	0	5.779	0.309
Vitvi02g00365	0	0	7.346	0.392
Vitvi02g00366	0.1	0.094	8.785	0.563
Vitvi02g00367	0.12	0.106	9.474	0.612
Vitvi02g00370	1	0	0	0
Vitvi02g00372	0	0	2.271	0.121
Vitvi02g00373	0	0	12.034	0.643
Vitvi02g00374	0.32	0.247	5.074	0.518
Vitvi02g00375	0.057	0.057	8.652	0.519
Vitvi02g00377	0.2	0.084	1.131	0.144
Vitvi02g00378	0.167	0.167	7.539	0.57
Vitvi02g00379	0.06	0.058	10.583	0.623
Vitvi02g00380	0.133	0.096	3.163	0.265
Vitvi02g00381	0.114	0.105	7.525	0.507
Vitvi02g00382	0.111	0.106	9.397	0.608
Vitvi02g00383	0.143	0.131	7.752	0.545
Vitvi02g00384	0	0	11.071	0.591
Vitvi02g00385	0.133	0.124	9.121	0.611
Vitvi02g00386	0.025	0.025	9.536	0.534
Vitvi02g00387	0.029	0.028	8.236	0.468
Vitvi02g00388	0.16	0.138	5.598	0.437
Vitvi02g00389	0.029	0.028	8.449	0.479
Vitvi02g00390	0.222	0.19	8.318	0.634
Vitvi02g00391	0.56	0.131	1.638	0.218
Vitvi02g00393	0.56	0.22	5.219	0.499
Vitvi02g00394	0.08	0.071	9.949	0.602
Vitvi02g00395	0.133	0.1	3.159	0.269
Vitvi02g00398	0	0	8.251	0.441
Vitvi02g00399	0.25	0.214	4.337	0.446
Vitvi02g00401	0.025	0.023	8.595	0.482
Vitvi02g00402	0.1	0.1	10.741	0.674
Vitvi02g00403	0	0	4.755	0.254
Vitvi02g00404	0.12	0.112	6.082	0.437
Vitvi02g00406	0.8	0	0	0
Vitvi02g00407	0.2	0.2	8.83	0.672
Vitvi02g00408	0.8	0.421	1.053	0.477
Vitvi02g00409	0.8	0	0	0
Vitvi02g00410	0.067	0.065	7.481	0.465
Vitvi02g00411	0.029	0.028	8.208	0.466
Vitvi02g00412	0.1	0.071	2.336	0.196
Vitvi02g00413	0.175	0.167	8.506	0.621
Vitvi02g00414	0.029	0.027	8.112	0.46
Vitvi02g00415	0.02	0.02	11.329	0.625
Vitvi02g00416	0.075	0.063	8.084	0.495
Vitvi02g00417	0	0	12.123	0.648
Vitvi02g00418	0.1	0.087	2.431	0.217
Vitvi02g00419	0.167	0.147	6.538	0.496
Vitvi02g00420	0	0	13.499	0.721
Vitvi02g00421	0	0	8.505	0.454
Vitvi02g00422	0.1	0.085	4.548	0.328
Vitvi02g00423	0	0	11.181	0.597
Vitvi02g00424	0.311	0.291	9.147	0.78
Vitvi02g00425	0.1	0.098	10.615	0.665
Vitvi02g00426	0	0	9.8	0.524
Vitvi02g00427	0.2	0.146	3.578	0.337
Vitvi02g00429	0	0	11.335	0.606
Vitvi02g00430	0.6	0.199	0.892	0.247
Vitvi02g00431	0.143	0.125	7.428	0.522
Vitvi02g00433	0.6	0.207	0.684	0.244
Vitvi02g00434	0.15	0.133	7.953	0.558
Vitvi02g00435	0	0	12.669	0.677
Vitvi02g00436	0.05	0.044	8.49	0.498
Vitvi02g00437	0.2	0.175	7.064	0.552
Vitvi02g00440	0.086	0.079	7.607	0.485
Vitvi02g00441	0.143	0.12	6.952	0.491
Vitvi02g00442	0.1	0.083	6.283	0.419
Vitvi02g00444	0	0	10.168	0.543
Vitvi02g00445	0.125	0.119	8.754	0.587
Vitvi02g00446	0.1	0.1	11.256	0.701
Vitvi02g00447	0.9	0	0	0
Vitvi02g00448	0.05	0.048	9.031	0.53
Vitvi02g00450	0.111	0.098	8.765	0.566
Vitvi02g00454	0.2	0.183	5.96	0.501
Vitvi02g00457	0	0	7.664	0.409
Vitvi02g00458	0	0	9.786	0.523
Vitvi02g00459	0.167	0.138	6.17	0.468
Vitvi02g00460	1	1	0.551	1.029
Vitvi02g00461	0	0	10.101	0.54
Vitvi02g00462	0.286	0.225	6.588	0.577
Vitvi02g00463	0.314	0.275	7.618	0.682
Vitvi02g00464	0.4	0.337	4.129	0.558
Vitvi02g00465	0.6	0.087	0.233	0.099
Vitvi02g00466	0.533	0.206	3.772	0.407
Vitvi02g00467	0.075	0.073	9.489	0.58
Vitvi02g00468	0	0	9.309	0.497
Vitvi02g00469	0	0	8.397	0.449
Vitvi02g00470	0.12	0.109	6.266	0.444
Vitvi02g00471	0.1	0.097	8.678	0.561
Vitvi02g00473	0.16	0.14	9.491	0.647
Vitvi02g00474	0.4	0.391	6.814	0.755
Vitvi02g00475	0.04	0.036	6.127	0.363
Vitvi02g00476	0.133	0.133	4.448	0.371
Vitvi02g00477	0.075	0.07	8.904	0.546
Vitvi02g00479	0	0	12.407	0.663
Vitvi02g00480	0.125	0.116	8.298	0.559
Vitvi02g00481	0.12	0.113	6.33	0.451
Vitvi02g00482	0	0	8.646	0.462
Vitvi02g00483	0.286	0.238	6.925	0.608
Vitvi02g00485	0.044	0.041	9.642	0.556
Vitvi02g00486	0.133	0.133	9.743	0.653
Vitvi02g00488	0	0	6.744	0.36
Vitvi02g00489	0.4	0.089	2.24	0.209
Vitvi02g00495	0	0	6.776	0.362
Vitvi02g00496	0.333	0.257	5.676	0.56
[truncated: 21,847 more rows]

## Sheet: Cabernet cortis
Gene_name	tau	frac	qn	score
Vitvi00g00443	0.4	0.278	2.489	0.411
Vitvi00g00444	0.333	0.175	2.379	0.302
Vitvi00g00491	1	0	0	0
Vitvi00g00495	1	0	0	0
Vitvi00g00541	0.5	0.31	3.003	0.47
Vitvi00g00544	0.467	0.45	3.445	0.634
Vitvi00g00547	0.533	0	0	0
Vitvi00g00610	0.32	0.32	6.927	0.69
Vitvi00g00612	0.4	0.4	7.72	0.812
Vitvi00g00614	0.314	0.314	8.716	0.78
Vitvi00g00615	0.325	0.322	9.214	0.814
Vitvi00g00616	0.44	0.44	6.479	0.786
Vitvi00g00663	0.667	0.293	1.64	0.381
Vitvi00g00668	0.35	0.241	3.357	0.42
Vitvi00g00670	0.733	0.733	4.297	0.963
Vitvi00g00671	0.3	0.3	9.511	0.808
Vitvi00g00672	0.375	0.364	8.985	0.844
Vitvi00g00673	1	1	2.294	1.123
Vitvi00g00674	0.7	0.577	2.707	0.722
Vitvi00g00675	0.029	0.029	8.498	0.483
Vitvi00g00676	0.233	0.21	6.54	0.559
Vitvi00g00710	0.05	0.045	5.133	0.319
Vitvi00g00711	0.12	0.098	5.735	0.404
Vitvi00g00756	0.533	0.533	3.811	0.737
Vitvi00g00757	1	1	4.725	1.252
Vitvi00g00786	0.4	0	0	0
Vitvi00g00789	0.033	0.031	7.227	0.417
Vitvi00g00790	0.02	0.02	10.984	0.607
Vitvi00g00792	0.111	0.111	9.781	0.633
Vitvi00g00794	0.7	0.194	0.738	0.233
Vitvi00g00795	0.025	0.024	8.911	0.5
Vitvi00g00812	0.8	0.196	1.214	0.261
Vitvi00g00813	0.06	0.054	9.99	0.588
Vitvi00g00814	0	0	10.229	0.546
Vitvi00g00816	0.133	0.12	7.083	0.498
Vitvi00g00817	0.8	0	0	0
Vitvi00g00824	0.06	0.055	11.199	0.653
Vitvi00g00859	0.733	0.733	4.483	0.972
Vitvi00g00864	0.9	0	0	0
Vitvi00g00869	0.029	0.027	7.858	0.447
Vitvi00g00870	0	0	5.087	0.272
Vitvi00g00880	0.1	0.1	5.529	0.395
Vitvi00g00893	0.8	0	0	0
Vitvi00g00894	0.475	0.382	7.782	0.798
Vitvi00g00897	0.067	0.067	7.864	0.487
Vitvi00g00903	0.28	0.272	11.089	0.864
Vitvi00g00909	0.24	0.24	6.683	0.597
Vitvi00g00910	0.2	0.176	4.796	0.432
Vitvi00g00911	0.24	0.236	6.792	0.599
Vitvi00g00921	0.1	0.087	4.679	0.337
Vitvi00g00922	0	0	12.121	0.647
Vitvi00g00935	0.089	0.087	9.824	0.612
Vitvi00g00936	0.44	0.44	6.648	0.795
Vitvi00g00937	0.15	0.15	6.004	0.471
Vitvi00g00950	0.16	0.003	0.136	0.01
Vitvi00g00951	0.333	0	0	0
Vitvi00g00956	0.05	0.043	5.215	0.322
Vitvi00g00959	0.333	0.333	7.536	0.736
Vitvi00g00960	0.5	0.5	6.004	0.821
Vitvi00g00961	0.4	0.382	5.575	0.68
Vitvi00g00973	0.378	0.297	7.786	0.713
Vitvi00g00974	0.25	0.216	8.108	0.649
Vitvi00g00983	0.04	0.04	6.773	0.402
Vitvi00g00994	0.2	0.2	6.351	0.539
Vitvi00g00996	0.8	0	0	0
Vitvi00g00997	0.25	0.221	4.449	0.459
Vitvi00g01010	0.2	0.2	6.431	0.544
Vitvi00g01011	0.111	0.081	7.534	0.483
Vitvi00g01013	0.567	0.567	7.634	0.975
Vitvi00g01018	0.25	0.236	4.581	0.481
Vitvi00g01019	0.3	0.152	1.471	0.231
Vitvi00g01020	0.533	0.533	3.843	0.738
Vitvi00g01022	0.05	0.045	8.777	0.514
Vitvi00g01036	0.171	0.116	5.69	0.42
Vitvi00g01039	0.267	0.267	3.59	0.459
Vitvi00g01047	0.3	0.3	3.345	0.479
Vitvi00g01048	0	0	6.954	0.371
Vitvi00g01060	0.2	0	0	0
Vitvi00g01061	0.04	0.038	6.785	0.4
Vitvi00g01062	0.6	0	0	0
Vitvi00g01079	1	1	1.584	1.085
Vitvi00g01098	0.15	0.15	9.261	0.645
Vitvi00g01101	0.7	0.7	3.193	0.871
Vitvi00g01102	0.36	0.293	5.273	0.575
Vitvi00g01105	0.175	0.16	8.312	0.604
Vitvi00g01106	0.8	0.8	3.779	1.002
Vitvi00g01109	0.9	0.9	2.422	1.029
Vitvi00g01110	0.1	0.1	7.393	0.495
Vitvi00g01118	0.8	0	0	0
Vitvi00g01123	0.35	0.333	4.761	0.587
Vitvi00g01134	0.8	0.18	0.429	0.203
Vitvi00g01144	0.12	0.118	6.17	0.448
Vitvi00g01146	0.7	0	0	0
Vitvi00g01149	1	0	0	0
Vitvi00g01151	0.175	0.152	8.073	0.583
Vitvi00g01163	0.6	0.539	2.826	0.69
Vitvi00g01167	0.367	0.349	6.998	0.723
Vitvi00g01168	0.075	0.074	8.936	0.551
Vitvi00g01173	0.8	0	0	0
Vitvi00g01174	0.6	0	0	0
Vitvi00g01175	0.2	0.2	4.066	0.417
Vitvi00g01183	0.143	0.139	8.455	0.591
Vitvi00g01184	0.514	0.102	1.612	0.188
Vitvi00g01186	0.04	0.038	6.449	0.382
Vitvi00g01191	0	0	5.731	0.306
Vitvi00g01196	0.257	0.257	8.801	0.727
Vitvi00g01202	0.4	0.182	0.83	0.226
Vitvi00g01205	0.171	0.166	8.073	0.597
Vitvi00g01216	0.6	0	0	0
Vitvi00g01222	0.6	0	0	0
Vitvi00g01223	0.2	0.2	5.685	0.504
Vitvi00g01231	0.4	0.083	0.861	0.129
Vitvi00g01238	0.267	0.233	3.119	0.4
Vitvi00g01243	0	0	14.924	0.797
Vitvi00g01245	0.4	0.027	0.209	0.038
Vitvi00g01247	0.2	0.2	5.861	0.513
Vitvi00g01250	0.2	0.2	3.296	0.376
Vitvi00g01256	0.3	0.27	7.168	0.653
Vitvi00g01259	1	1	2.139	1.114
Vitvi00g01267	0.1	0.1	3.297	0.276
Vitvi00g01283	0	0	3.615	0.193
Vitvi00g01285	0.167	0.167	7.555	0.571
Vitvi00g01289	0.08	0.078	6.353	0.417
Vitvi00g01298	0.4	0.4	1.168	0.462
Vitvi00g01301	0.2	0.164	3.501	0.351
Vitvi00g01302	0.16	0.115	5.1	0.387
Vitvi00g01306	0.6	0.251	0.573	0.282
Vitvi00g01309	0.467	0.258	2.5	0.392
Vitvi00g01312	0.6	0	0	0
Vitvi00g01315	0.4	0.262	0.681	0.298
Vitvi00g01316	0.333	0	0	0
Vitvi00g01319	0	0	12.136	0.648
Vitvi00g01320	0.044	0.043	9.853	0.569
Vitvi00g01321	0.2	0	0	0
Vitvi00g01324	0.25	0.219	4.353	0.452
Vitvi00g01326	0.15	0.118	4.455	0.356
Vitvi00g01327	0.05	0.044	5.229	0.323
Vitvi00g01329	0.733	0	0	0
Vitvi00g01332	0	0	9.382	0.501
Vitvi00g01333	0.4	0	0	0
Vitvi00g01338	0.08	0.076	6.578	0.427
Vitvi00g01341	0.333	0.323	3.37	0.503
Vitvi00g01344	0.267	0.234	3.195	0.405
Vitvi00g01352	0.5	0.5	2.544	0.636
Vitvi00g01354	0.2	0	0	0
Vitvi00g01355	0.3	0	0	0
Vitvi00g01357	0.4	0.393	1.04	0.449
Vitvi00g01360	0.8	0.8	1.755	0.894
Vitvi00g01364	0.267	0.267	7.587	0.672
Vitvi00g01367	0.2	0.037	0.894	0.085
Vitvi00g01369	0.8	0	0	0
Vitvi00g01374	0.267	0.267	7.999	0.694
Vitvi00g01380	0.65	0	0	0
Vitvi00g01382	0	0	12.966	0.693
Vitvi00g01383	0.244	0.184	8.003	0.612
Vitvi00g01384	0.086	0.084	8.13	0.518
Vitvi00g01385	0.143	0.135	8.07	0.566
Vitvi00g01390	0.343	0.311	7.755	0.725
Vitvi00g01392	0.171	0.138	6.943	0.509
Vitvi00g01397	0.12	0.103	6.012	0.424
Vitvi00g01402	0.6	0.339	0.945	0.389
Vitvi00g01403	0.267	0.228	3.104	0.394
Vitvi00g01405	0.8	0	0	0
Vitvi00g01406	0.6	0	0	0
Vitvi00g01412	0.7	0	0	0
Vitvi00g01413	0.6	0.429	0.861	0.475
Vitvi00g01416	0.8	0	0	0
Vitvi00g01421	0.2	0.167	2.719	0.312
Vitvi00g01424	0	0	6.64	0.355
Vitvi00g01425	0.55	0.305	2.801	0.455
Vitvi00g01429	0.52	0.202	2.497	0.335
Vitvi00g01431	0.35	0.15	3.848	0.356
Vitvi00g01433	0.7	0.7	3.155	0.869
Vitvi00g01439	0.3	0.3	2.805	0.45
Vitvi00g01457	0.7	0	0	0
Vitvi00g01462	0.75	0	0	0
Vitvi00g01467	0.8	0	0	0
Vitvi00g01764	0.2	0.064	1.948	0.168
Vitvi00g01766	0.8	0.202	0.324	0.219
Vitvi00g01805	0.325	0.293	8.194	0.731
Vitvi00g01806	0.3	0	0	0
Vitvi00g01823	0.8	0	0	0
Vitvi00g01835	0.9	0.9	2.23	1.019
Vitvi00g01892	0.367	0.367	8.044	0.797
Vitvi00g01893	0.667	0.667	3.787	0.869
Vitvi00g01928	0.2	0.2	9.029	0.682
Vitvi00g01930	0.6	0	0	0
Vitvi00g01932	0.36	0.345	6.299	0.681
Vitvi00g01968	0.7	0	0	0
Vitvi00g01969	0.08	0.08	6.772	0.442
Vitvi00g01970	0.167	0.167	7.421	0.563
Vitvi00g01978	0.022	0.021	9.729	0.541
Vitvi00g01994	0.7	0.326	1.263	0.393
Vitvi00g01996	0.35	0.169	2.768	0.317
Vitvi00g01999	0	0	9.587	0.512
Vitvi00g02022	0.511	0.511	10.172	1.054
Vitvi00g02040	1	1	0.962	1.051
Vitvi00g02041	0.1	0.087	5.237	0.367
Vitvi00g02044	0.333	0.333	4.713	0.585
Vitvi00g02047	0.9	0	0	0
Vitvi00g02048	0.333	0.309	3.584	0.5
Vitvi00g02059	0.6	0	0	0
Vitvi00g02062	0.267	0.205	3.261	0.379
Vitvi00g02067	0.667	0.504	2.892	0.658
Vitvi00g02075	0.1	0.091	5.014	0.359
Vitvi00g02077	0.867	0	0	0
Vitvi00g02081	0.5	0.5	2.334	0.625
Vitvi00g02082	0.3	0.275	6.713	0.634
Vitvi00g02084	0.267	0.264	3.919	0.473
Vitvi00g02098	0.2	0.145	4.235	0.371
Vitvi00g02099	0.6	0	0	0
Vitvi00g02106	0	0	5.918	0.316
Vitvi00g02111	0.067	0.035	2.444	0.166
Vitvi00g02116	0.067	0.048	3.377	0.228
Vitvi00g02117	0.333	0.052	0.634	0.086
Vitvi00g02120	0.8	0.8	2.379	0.927
Vitvi00g02141	0.025	0.023	8.472	0.476
Vitvi00g02142	0.533	0.533	3.851	0.739
Vitvi00g02145	0.2	0.188	3.524	0.376
Vitvi00g02146	0.16	0.102	4.47	0.341
Vitvi00g02156	0.1	0.091	6.762	0.452
Vitvi00g02161	0.033	0.032	7.275	0.421
Vitvi00g02165	0.167	0.167	7.448	0.565
Vitvi00g02167	0.125	0.121	8.618	0.581
Vitvi00g02173	0.667	0.124	0.894	0.172
Vitvi00g02175	0.25	0.25	5.163	0.526
Vitvi00g02178	0.233	0.207	7.02	0.582
Vitvi00g02183	0.7	0.7	3.405	0.882
Vitvi00g02184	0	0	6.136	0.328
Vitvi00g02191	0.6	0.258	0.936	0.308
Vitvi00g02192	0.257	0.257	8.385	0.705
Vitvi00g02204	1	1	1.881	1.1
Vitvi00g02208	0.233	0.233	7.211	0.618
Vitvi00g02211	0.5	0.267	1.281	0.335
Vitvi00g02213	0.533	0.244	1.834	0.342
Vitvi00g02219	0	0	7.643	0.408
Vitvi00g02222	0.1	0.074	2.383	0.201
Vitvi00g02224	0.8	0	0	0
Vitvi00g02226	0.5	0.201	2.9	0.356
Vitvi00g02236	0.1	0.098	7.773	0.513
Vitvi00g02237	0.467	0.312	2.434	0.442
Vitvi00g02244	0.25	0.217	4.376	0.451
Vitvi00g02246	0.067	0.064	4.264	0.292
Vitvi00g02255	0.7	0.7	2.157	0.815
Vitvi00g02256	0.2	0.15	2.235	0.269
Vitvi00g02259	0.2	0.123	1.943	0.227
Vitvi00g02260	0.8	0.8	1.061	0.857
Vitvi00g02261	0.8	0	0	0
Vitvi00g02262	0.8	0	0	0
Vitvi00g02265	0.36	0.065	1.142	0.126
Vitvi00g02268	0.2	0.155	1.274	0.223
Vitvi00g02269	0.2	0.2	3.006	0.361
Vitvi00g02270	0.175	0.164	8.33	0.609
Vitvi00g02274	0.25	0.239	4.824	0.497
Vitvi00g02277	0.333	0.137	1.812	0.234
Vitvi00g02281	0.2	0	0	0
Vitvi00g02282	0.6	0.374	0.83	0.418
Vitvi00g02284	0	0	2.434	0.13
Vitvi00g02289	0.65	0.233	2.142	0.347
Vitvi00g02293	0.52	0	0	0
Vitvi00g02294	0.2	0.2	6.728	0.559
Vitvi00g02295	0.9	0.9	2.395	1.028
Vitvi00g02300	0.267	0.014	0.25	0.027
Vitvi00g02305	0.6	0	0	0
Vitvi00g02312	0.9	0	0	0
Vitvi00g02313	0.8	0	0	0
Vitvi00g02317	0.44	0.357	5.14	0.632
Vitvi00g02320	0.733	0	0	0
Vitvi00g02333	0.6	0.6	0.598	0.632
Vitvi00g02335	0.4	0	0	0
Vitvi00g02336	0.6	0.075	0.299	0.091
Vitvi00g02345	0.2	0.15	3.021	0.311
Vitvi00g02347	0.686	0.146	1.762	0.24
Vitvi00g02351	0.25	0.163	3.885	0.371
Vitvi00g02353	0.1	0.076	2.387	0.204
Vitvi00g02354	0.3	0.135	2.565	0.272
Vitvi01g00001	0.12	0.102	5.509	0.396
Vitvi01g00002	0.267	0.243	3.974	0.455
Vitvi01g00005	0	0	9.163	0.489
Vitvi01g00006	0	0	10.985	0.587
Vitvi01g00008	0.8	0.13	0.429	0.153
Vitvi01g00011	0.167	0.16	7.148	0.542
Vitvi01g00012	0.333	0.222	3.216	0.394
Vitvi01g00014	0.35	0.35	5.184	0.627
Vitvi01g00023	0.1	0.099	8.815	0.57
Vitvi01g00024	0	0	8.404	0.449
Vitvi01g00025	0.086	0.086	8.292	0.529
Vitvi01g00026	0	0	9.338	0.499
Vitvi01g00027	0	0	5.592	0.299
Vitvi01g00028	0.1	0.093	7.057	0.47
Vitvi01g00029	0	0	9.663	0.516
Vitvi01g00033	0	0	10.182	0.544
Vitvi01g00034	0.086	0.069	7.112	0.449
Vitvi01g00035	0.125	0.121	8.776	0.59
Vitvi01g00036	0.033	0.033	7.812	0.45
Vitvi01g00037	0.171	0.154	7.284	0.543
Vitvi01g00038	0.05	0.048	9.191	0.539
Vitvi01g00039	0.025	0.025	9.267	0.52
Vitvi01g00041	0.25	0.25	5.036	0.519
Vitvi01g00042	0.125	0.121	8.774	0.59
Vitvi01g00043	0.033	0.033	7.959	0.458
Vitvi01g00045	0.04	0.034	6.134	0.362
Vitvi01g00046	0.1	0.081	4.842	0.34
Vitvi01g00047	0.25	0.25	5.035	0.519
Vitvi01g00048	0.111	0.089	8.236	0.529
Vitvi01g00049	0	0	10.708	0.572
Vitvi01g00050	0	0	6.16	0.329
Vitvi01g00051	0	0	11.968	0.639
Vitvi01g00052	0	0	5.784	0.309
Vitvi01g00053	0.1	0.089	6.989	0.462
Vitvi01g00054	0.133	0.133	7.539	0.536
Vitvi01g00055	0.114	0.11	7.912	0.533
Vitvi01g00056	0.089	0.085	9.619	0.599
Vitvi01g00057	0.133	0.098	2.987	0.258
Vitvi01g00058	0	0	11.02	0.589
Vitvi01g00059	0.4	0.38	2.571	0.517
Vitvi01g00060	0	0	8.885	0.475
Vitvi01g00061	0	0	11.516	0.615
Vitvi01g00062	0.025	0.025	9.569	0.536
Vitvi01g00063	0.25	0.214	4.818	0.471
Vitvi01g00064	0.05	0.05	5.786	0.359
Vitvi01g00065	0.067	0.063	3.814	0.267
Vitvi01g00067	0.24	0.24	7.094	0.619
Vitvi01g00068	0.022	0.022	10.272	0.571
Vitvi01g00070	0	0	10.038	0.536
Vitvi01g00071	0	0	10.904	0.582
Vitvi01g00073	0.8	0	0	0
Vitvi01g00074	0	0	8.281	0.442
Vitvi01g00075	0.04	0.035	6.241	0.368
Vitvi01g00076	0	0	10.121	0.541
Vitvi01g00077	0	0	8.681	0.464
Vitvi01g00078	0.067	0.061	3.705	0.259
Vitvi01g00079	0.05	0.05	5.825	0.361
Vitvi01g00080	0.025	0.025	9.579	0.537
Vitvi01g00081	0.267	0.267	3.97	0.479
Vitvi01g00082	0	0	8.704	0.465
Vitvi01g00083	0.633	0	0	0
Vitvi01g00084	0.033	0.033	7.918	0.456
Vitvi01g00085	0.111	0.111	9.834	0.636
Vitvi01g00086	0	0	7.493	0.4
Vitvi01g00087	0.04	0.038	10.656	0.607
Vitvi01g00088	0.4	0.4	5.219	0.679
Vitvi01g00089	0.067	0.066	7.504	0.467
Vitvi01g00090	0	0	6.549	0.35
Vitvi01g00091	0.1	0.089	9.701	0.607
Vitvi01g00092	0.114	0.114	8.762	0.582
Vitvi01g00097	0	0	7.872	0.421
Vitvi01g00098	0.067	0.066	9.7	0.584
Vitvi01g00099	0	0	7.296	0.39
Vitvi01g00100	0	0	8.216	0.439
Vitvi01g00102	0.25	0.166	3.688	0.363
Vitvi01g00103	0	0	9.946	0.531
Vitvi01g00104	0.343	0.239	6.024	0.561
Vitvi01g00106	0.257	0.205	6.462	0.55
Vitvi01g00108	0	0	9.225	0.493
Vitvi01g00110	0	0	2.589	0.138
Vitvi01g00112	0	0	10.577	0.565
Vitvi01g00113	0.16	0.158	6.154	0.487
Vitvi01g00114	0.229	0.229	8.369	0.676
Vitvi01g00115	0.125	0.119	8.645	0.581
Vitvi01g00116	0	0	8.867	0.474
Vitvi01g00119	0.02	0.02	11.127	0.614
Vitvi01g00120	0	0	13.125	0.701
Vitvi01g00121	0	0	11.108	0.593
Vitvi01g00122	0	0	9.898	0.529
Vitvi01g00123	0	0	5.656	0.302
Vitvi01g00124	0.06	0.06	10.882	0.641
Vitvi01g00128	0	0	11.494	0.614
Vitvi01g00129	0.05	0.046	5.542	0.342
Vitvi01g00130	0.111	0.111	10.14	0.653
Vitvi01g00131	0	0	9.22	0.493
Vitvi01g00132	0	0	7.048	0.376
Vitvi01g00133	0.1	0.089	6.616	0.442
Vitvi01g00134	0	0	9.965	0.532
Vitvi01g00135	0.111	0.102	9.227	0.595
Vitvi01g00136	0	0	10.272	0.549
Vitvi01g00137	0	0	7.982	0.426
Vitvi01g00138	0.125	0.125	9.212	0.617
Vitvi01g00139	0	0	9.308	0.497
Vitvi01g00140	0	0	6.314	0.337
Vitvi01g00141	0.2	0.156	5.685	0.46
Vitvi01g00142	0	0	12.026	0.642
Vitvi01g00143	0.02	0.02	10.915	0.603
Vitvi01g00145	0.2	0.2	6.44	0.544
Vitvi01g00146	0.089	0.086	9.508	0.594
Vitvi01g00147	0.133	0.119	3.484	0.305
Vitvi01g00148	0.4	0.13	0.573	0.161
Vitvi01g00149	0.022	0.021	10.118	0.561
Vitvi01g00150	0.05	0.049	5.14	0.324
Vitvi01g00151	0	0	9.676	0.517
Vitvi01g00152	0	0	10.775	0.576
Vitvi01g00155	0	0	11.222	0.599
Vitvi01g00156	0.2	0.2	6.717	0.559
Vitvi01g00157	0.15	0.125	7.495	0.525
Vitvi01g00158	0.1	0.052	3.18	0.222
Vitvi01g00159	0.08	0.08	7.082	0.458
Vitvi01g00160	0.24	0.054	1.492	0.134
Vitvi01g00161	0	0	12.214	0.652
Vitvi01g00162	0.133	0.121	6.804	0.484
Vitvi01g00163	0.233	0.168	5.471	0.46
Vitvi01g00164	0	0	6.69	0.357
Vitvi01g00165	0.125	0.123	8.804	0.593
Vitvi01g00166	0	0	8.812	0.471
Vitvi01g00167	0	0	6.505	0.347
Vitvi01g00168	0.06	0.06	10.869	0.641
Vitvi01g00169	0.05	0.05	9.224	0.543
Vitvi01g00170	0.1	0.093	8.58	0.551
Vitvi01g00171	0	0	10.669	0.57
Vitvi01g00172	0.133	0.133	4.124	0.353
Vitvi01g00173	0	0	11.945	0.638
Vitvi01g00174	0.125	0.123	8.773	0.592
Vitvi01g00175	0.02	0.02	12.159	0.67
Vitvi01g00176	0	0	10.423	0.557
Vitvi01g00178	0.167	0.161	6.964	0.533
Vitvi01g00179	1	0	0	0
Vitvi01g00181	0.4	0.215	4.417	0.451
Vitvi01g00182	0	0	10.175	0.544
Vitvi01g00183	0	0	11.445	0.611
Vitvi01g00185	0.533	0.326	2.399	0.454
Vitvi01g00186	0.114	0.114	8.491	0.568
Vitvi01g00187	0.15	0.13	8.024	0.559
Vitvi01g00188	0.156	0.129	8.103	0.562
Vitvi01g00189	0.04	0.033	5.907	0.349
Vitvi01g00190	0	0	8.71	0.465
Vitvi01g00191	0.9	0	0	0
Vitvi01g00192	0.2	0.2	4.151	0.422
Vitvi01g00193	0.6	0.288	1.943	0.392
Vitvi01g00196	0.05	0.05	9.303	0.547
Vitvi01g00197	0.067	0.055	3.802	0.258
Vitvi01g00198	0.24	0.224	6.049	0.547
Vitvi01g00199	0.02	0.02	10.976	0.606
Vitvi01g00201	0	0	10.426	0.557
Vitvi01g00202	0	0	5.889	0.315
Vitvi01g00203	0.7	0.439	1.722	0.531
Vitvi01g00204	0	0	7.092	0.379
Vitvi01g00211	0.5	0.395	2.655	0.537
Vitvi01g00214	0.133	0.133	9.724	0.652
Vitvi01g00215	0.2	0.2	2.759	0.347
Vitvi01g00216	0.075	0.075	9.392	0.577
Vitvi01g00217	0.1	0.091	2.225	0.21
Vitvi01g00218	0.8	0.168	0.287	0.183
Vitvi01g00219	0.1	0.1	10.685	0.671
Vitvi01g00220	0	0	11.76	0.628
Vitvi01g00221	0.333	0.333	4.659	0.582
Vitvi01g00223	0.029	0.028	8.209	0.467
Vitvi01g00224	0.1	0.1	7.388	0.495
Vitvi01g00225	0.1	0.093	7.018	0.468
Vitvi01g00226	0.143	0.137	8.214	0.576
Vitvi01g00227	0	0	10.953	0.585
Vitvi01g00230	0.6	0.6	2.842	0.752
Vitvi01g00233	0.178	0.15	8.222	0.589
Vitvi01g00234	0.4	0.128	0.977	0.18
Vitvi01g00236	0	0	9.547	0.51
Vitvi01g00237	0.05	0.046	8.529	0.502
Vitvi01g00238	0.111	0.111	9.875	0.639
Vitvi01g00239	0.8	0.8	5.306	1.083
Vitvi01g00241	0.4	0.4	2.99	0.56
Vitvi01g00243	0	0	7.539	0.403
Vitvi01g00244	0.2	0.159	5.008	0.427
Vitvi01g00245	0.175	0.144	7.527	0.546
Vitvi01g00246	0	0	2.866	0.153
Vitvi01g00249	0.057	0.05	7.579	0.455
Vitvi01g00250	0	0	8.051	0.43
Vitvi01g00251	0.111	0.111	10.08	0.649
Vitvi01g00252	0.06	0.06	11.038	0.65
Vitvi01g00253	0.25	0.131	2.756	0.278
Vitvi01g00254	0.05	0.047	8.739	0.514
Vitvi01g00255	0	0	11.524	0.616
Vitvi01g00258	0.3	0.137	1.053	0.193
Vitvi01g00259	0.067	0.054	6.461	0.399
Vitvi01g00261	0.75	0	0	0
Vitvi01g00265	0	0	10.414	0.556
Vitvi01g00266	0.022	0.022	9.918	0.552
Vitvi01g00268	0.3	0.18	1.903	0.282
Vitvi01g00269	0.08	0.075	6.328	0.413
Vitvi01g00270	0.4	0.4	2.3	0.523
Vitvi01g00271	0.111	0.094	8.848	0.567
Vitvi01g00272	0	0	10.274	0.549
Vitvi01g00273	0.05	0.05	9.444	0.554
Vitvi01g00274	0.044	0.043	9.543	0.553
Vitvi01g00275	0	0	6.521	0.348
Vitvi01g00277	0.6	0.6	5.102	0.873
Vitvi01g00278	0	0	11.67	0.623
Vitvi01g00279	0	0	11.408	0.609
Vitvi01g00280	0.167	0.128	6.062	0.452
Vitvi01g00281	0.2	0.194	4.893	0.455
Vitvi01g00282	0.333	0.333	4.579	0.578
Vitvi01g00286	0.05	0.045	5.275	0.327
Vitvi01g00287	0	0	9.855	0.526
Vitvi01g00288	0.133	0.11	6.557	0.46
Vitvi01g00289	0	0	0.186	0.01
Vitvi01g00290	0.533	0	0	0
Vitvi01g00291	0.267	0.24	6.612	0.593
Vitvi01g00292	0.125	0.12	8.676	0.583
Vitvi01g00293	0	0	8.369	0.447
Vitvi01g00294	0.125	0.117	8.415	0.567
Vitvi01g00295	0	0	8.199	0.438
Vitvi01g00296	0	0	7.015	0.375
Vitvi01g00299	0.111	0.095	8.975	0.574
Vitvi01g00300	0	0	12.683	0.678
Vitvi01g00301	0.033	0.03	7.31	0.42
Vitvi01g00302	0.1	0.09	7.111	0.47
Vitvi01g00303	0.067	0.066	10.139	0.608
Vitvi01g00306	0.167	0.147	6.545	0.497
Vitvi01g00309	0.4	0.34	3.03	0.502
Vitvi01g00310	0.08	0.079	10.627	0.647
Vitvi01g00311	0.2	0.144	3.794	0.347
Vitvi01g00312	0.067	0.067	4.657	0.316
Vitvi01g00313	0.022	0.022	9.747	0.543
Vitvi01g00314	0.1	0.095	8.56	0.552
Vitvi01g00315	0.2	0.125	2.035	0.234
Vitvi01g00317	0.171	0.142	7.04	0.518
Vitvi01g00318	0.267	0.133	1.926	0.236
Vitvi01g00320	0.8	0	0	0
Vitvi01g00321	0.25	0.078	1.793	0.174
Vitvi01g00324	0.8	0	0	0
Vitvi01g00325	0.1	0.1	9.169	0.59
Vitvi01g00326	0	0	8.71	0.465
Vitvi01g00327	0.171	0.122	5.79	0.431
Vitvi01g00328	0	0	9.775	0.522
Vitvi01g00329	0.7	0	0	0
Vitvi01g00330	0.033	0.031	7.382	0.425
Vitvi01g00331	0.8	0	0	0
Vitvi01g00333	0.15	0.141	8.363	0.588
Vitvi01g00335	0.2	0.186	4.013	0.4
Vitvi01g00337	0.2	0.182	0.782	0.224
Vitvi01g00338	0	0	9.03	0.482
Vitvi01g00339	0	0	9.435	0.504
Vitvi01g00340	0.125	0.117	8.487	0.57
Vitvi01g00342	0	0	5.944	0.318
Vitvi01g00343	0	0	12.35	0.66
Vitvi01g00344	0.15	0.15	5.618	0.45
Vitvi01g00345	0	0	8.47	0.452
Vitvi01g00346	0.15	0.13	7.893	0.552
Vitvi01g00347	0.4	0.307	2.772	0.455
Vitvi01g00348	0.467	0.36	3.084	0.525
Vitvi01g00349	0.5	0.439	2.26	0.56
Vitvi01g00350	0.733	0.483	2.634	0.624
Vitvi01g00352	0.167	0.15	6.49	0.497
Vitvi01g00353	0.05	0.043	5.095	0.315
Vitvi01g00354	0	0	9.985	0.533
Vitvi01g00355	0	0	8.583	0.458
Vitvi01g00357	0	0	6.146	0.328
Vitvi01g00358	0.2	0.046	0.573	0.077
Vitvi01g00359	0.6	0.6	5.31	0.884
Vitvi01g00360	0	0	13.498	0.721
Vitvi01g00361	0.111	0.109	9.674	0.626
Vitvi01g00362	0.02	0.02	12.123	0.668
Vitvi01g00363	0.32	0.264	5.409	0.553
Vitvi01g00365	0.1	0.099	7.49	0.499
Vitvi01g00366	0.2	0.2	6.382	0.541
Vitvi01g00368	0	0	9.207	0.492
Vitvi01g00369	0.025	0.024	8.89	0.499
Vitvi01g00372	0.05	0.05	5.316	0.334
Vitvi01g00373	0	0	12.437	0.664
Vitvi01g00374	0.029	0.027	8.212	0.466
Vitvi01g00375	0.089	0.086	9.452	0.591
Vitvi01g00376	0	0	11.965	0.639
Vitvi01g00377	0	0	8.495	0.454
Vitvi01g00379	0.075	0.074	8.916	0.55
Vitvi01g00380	0.033	0.028	6.686	0.385
Vitvi01g00381	0.08	0.059	5.066	0.33
Vitvi01g00382	0	0	9.219	0.492
Vitvi01g00383	0.1	0.089	8.331	0.534
Vitvi01g00384	0.06	0.054	10.2	0.599
Vitvi01g00385	0.06	0.058	10.892	0.64
Vitvi01g00386	0	0	9.841	0.526
Vitvi01g00388	0.175	0.175	8.914	0.651
Vitvi01g00389	0.15	0.15	5.895	0.465
Vitvi01g00390	0.067	0.065	9.596	0.578
Vitvi01g00391	0.111	0.099	8.963	0.578
Vitvi01g00392	0	0	7.044	0.376
Vitvi01g00393	0.467	0.467	7.55	0.87
Vitvi01g00397	0.2	0.126	6.27	0.461
Vitvi01g00398	0.3	0.147	2.914	0.303
Vitvi01g00399	0.4	0.316	3.863	0.522
Vitvi01g00401	0.111	0.111	10.145	0.653
Vitvi01g00402	0.057	0.057	8.733	0.524
Vitvi01g00403	0.2	0.15	4.839	0.408
Vitvi01g00404	0	0	10.401	0.556
Vitvi01g00405	0.044	0.042	9.6	0.555
Vitvi01g00406	0.3	0.162	1.417	0.238
Vitvi01g00407	0	0	9.596	0.513
Vitvi01g00408	0.367	0.367	7.241	0.754
Vitvi01g00409	0.125	0.108	8.12	0.542
Vitvi01g00411	0.1	0.092	10.545	0.655
Vitvi01g00412	0.2	0.177	6.579	0.528
Vitvi01g00413	0.075	0.075	9.546	0.585
Vitvi01g00414	0.125	0.125	9.651	0.641
Vitvi01g00415	0.25	0.208	4.044	0.424
Vitvi01g00417	0.156	0.125	7.896	0.547
Vitvi01g00418	0.022	0.021	9.623	0.535
Vitvi01g00421	0.044	0.043	9.698	0.561
Vitvi01g00422	0.089	0.086	9.519	0.594
Vitvi01g00424	0.4	0.4	6.48	0.746
Vitvi01g00425	0.111	0.111	9.732	0.631
Vitvi01g00426	0	0	8.757	0.468
Vitvi01g00427	0.4	0.196	1.466	0.274
Vitvi01g00428	0.033	0.033	7.623	0.44
Vitvi01g00429	0.433	0.365	6.417	0.708
Vitvi01g00430	0.15	0.148	5.335	0.433
Vitvi01g00432	0.1	0.097	8.674	0.56
Vitvi01g00433	0.25	0.187	3.911	0.396
Vitvi01g00438	0.7	0	0	0
Vitvi01g00441	0.5	0.474	2.494	0.607
Vitvi01g00444	0.12	0.113	10.259	0.661
Vitvi01g00445	0	0	11.375	0.608
Vitvi01g00446	0.114	0.114	8.234	0.554
Vitvi01g00447	0.143	0.119	7.154	0.501
Vitvi01g00448	0	0	10.906	0.583
Vitvi01g00449	0	0	3.737	0.2
Vitvi01g00450	0	0	9.865	0.527
Vitvi01g00451	0	0	11.625	0.621
Vitvi01g00452	0	0	10.445	0.558
Vitvi01g00453	0.125	0.123	8.818	0.594
Vitvi01g00454	0.175	0.175	8.9	0.65
Vitvi01g00455	0	0	13.428	0.717
Vitvi01g00456	0.8	0	0	0
Vitvi01g00457	1	1	3.128	1.167
Vitvi01g00458	0.3	0.249	2.127	0.363
Vitvi01g00463	0.68	0.471	4.801	0.727
Vitvi01g00464	0.067	0.043	3.119	0.21
Vitvi01g00465	0.133	0.121	8.995	0.602
Vitvi01g00466	0	0	3.266	0.174
Vitvi01g00467	0.086	0.081	8.069	0.512
Vitvi01g00468	0.075	0.075	9.382	0.576
Vitvi01g00470	0.4	0.173	0.634	0.207
Vitvi01g00471	0.24	0.24	6.143	0.568
Vitvi01g00472	0.067	0.067	9.891	0.595
Vitvi01g00473	0	0	11.766	0.629
Vitvi01g00474	0	0	9.608	0.513
Vitvi01g00475	0.1	0.099	7.434	0.496
Vitvi01g00476	0	0	10.5	0.561
Vitvi01g00477	0.314	0.282	7.589	0.687
Vitvi01g00478	0.022	0.021	9.905	0.55
Vitvi01g00479	0	0	10.607	0.567
Vitvi01g00481	0.2	0.2	10.732	0.773
Vitvi01g00482	0.08	0.08	6.336	0.418
Vitvi01g00483	0.171	0.171	8.769	0.639
Vitvi01g00484	0.114	0.114	8.215	0.553
Vitvi01g00486	0	0	10.334	0.552
Vitvi01g00487	0.04	0.039	10.601	0.605
Vitvi01g00488	0	0	10.558	0.564
Vitvi01g00491	0	0	5.652	0.302
Vitvi01g00492	0.02	0.02	10.993	0.607
Vitvi01g00496	0.1	0.095	7.524	0.497
Vitvi01g00497	0.16	0.16	10.771	0.735
Vitvi01g00498	0.4	0.4	3.505	0.587
Vitvi01g00499	0.08	0.08	11.126	0.674
Vitvi01g00501	0.4	0.318	6.61	0.671
Vitvi01g00502	0.05	0.047	8.876	0.521
Vitvi01g00503	0.36	0.36	6.812	0.724
Vitvi01g00505	0	0	11.875	0.634
Vitvi01g00508	0.022	0.02	9.052	0.504
Vitvi01g00509	0	0	10.088	0.539
Vitvi01g00511	0	0	9.202	0.492
Vitvi01g00512	0.4	0.143	3.483	0.329
Vitvi01g00513	0.5	0	0	0
Vitvi01g00515	0.025	0.024	9.064	0.508
Vitvi01g00516	0.022	0.022	10.147	0.564
Vitvi01g00518	0	0	7.067	0.378
Vitvi01g00519	0.04	0.035	6.24	0.368
Vitvi01g00520	0	0	9.551	0.51
Vitvi01g00521	0.133	0.1	5.817	0.411
Vitvi01g00522	0	0	4.516	0.241
Vitvi01g00523	0	0	11.043	0.59
Vitvi01g00524	0	0	10.24	0.547
Vitvi01g00525	0.15	0.132	7.962	0.557
Vitvi01g00526	0.022	0.022	10.073	0.56
Vitvi01g00528	0.025	0.024	9.014	0.506
Vitvi01g00529	0.1	0.092	4.731	0.345
Vitvi01g00530	0.1	0.099	10.673	0.669
Vitvi01g00532	0.7	0	0	0
Vitvi01g00533	0	0	12.617	0.674
Vitvi01g00536	0	0	10.058	0.537
Vitvi01g00537	0.06	0.059	10.777	0.635
Vitvi01g00538	0	0	7.544	0.403
Vitvi01g00539	0	0	9.66	0.516
Vitvi01g00540	0.111	0.104	9.311	0.601
Vitvi01g00541	1	1	1.105	1.059
Vitvi01g00542	0.267	0.265	4.085	0.483
Vitvi01g00543	0.15	0.135	8.174	0.572
Vitvi01g00544	0.067	0.065	9.681	0.582
Vitvi01g00545	0.4	0.15	0.55	0.179
Vitvi01g00546	0.467	0.189	1.857	0.288
Vitvi01g00547	0.111	0.108	9.41	0.611
Vitvi01g00552	0.225	0.225	9.073	0.71
Vitvi01g00553	0.3	0.279	3.112	0.445
Vitvi01g00555	0.8	0	0	0
Vitvi01g00556	0.28	0.124	3.017	0.285
Vitvi01g00557	0.333	0.032	0.429	0.055
Vitvi01g00558	0.35	0.175	2.589	0.313
Vitvi01g00561	0	0	12.659	0.676
Vitvi01g00562	0.075	0.069	8.419	0.519
Vitvi01g00563	0.111	0.11	10.001	0.644
Vitvi01g00567	0.35	0.062	1.03	0.117
Vitvi01g00568	0.133	0.106	6.246	0.44
Vitvi01g00571	0	0	11.207	0.599
Vitvi01g00572	0.02	0.019	10.732	0.592
Vitvi01g00573	0.133	0.115	4.134	0.336
Vitvi01g00576	0.089	0.085	9.291	0.581
Vitvi01g00577	0.2	0.161	3.456	0.346
Vitvi01g00578	0.4	0.124	1.404	0.199
Vitvi01g00579	0	0	8.264	0.441
Vitvi01g00580	0.45	0.175	1.918	0.277
Vitvi01g00587	0	0	9.949	0.531
Vitvi01g00588	0.7	0.7	2.422	0.829
Vitvi01g00589	0.267	0.228	6.482	0.574
Vitvi01g00590	0	0	9.694	0.518
Vitvi01g00591	0	0	11.44	0.611
Vitvi01g00593	0.3	0.205	2.01	0.312
Vitvi01g00594	0.022	0.022	10.006	0.557
Vitvi01g00595	0.06	0.06	10.971	0.646
Vitvi01g00596	0	0	9.879	0.528
Vitvi01g00598	0.125	0.125	8.907	0.601
Vitvi01g00599	0	0	10.035	0.536
Vitvi01g00600	0	0	7.452	0.398
Vitvi01g00602	0.84	0	0	0
Vitvi01g00603	0.2	0.198	4.613	0.444
Vitvi01g00604	0.114	0.105	7.62	0.512
Vitvi01g00608	0.4	0.37	7.008	0.744
Vitvi01g00609	0.25	0.206	4.434	0.443
Vitvi01g00611	0.7	0	0	0
Vitvi01g00612	0.8	0.8	2.842	0.952
Vitvi01g00613	0.029	0.029	8.514	0.484
Vitvi01g00614	0.171	0.15	7.183	0.534
Vitvi01g00616	0.08	0.08	10.812	0.658
Vitvi01g00617	0.44	0.073	1.04	0.129
Vitvi01g00619	0.057	0.053	7.991	0.48
Vitvi01g00620	0.067	0.056	6.485	0.402
Vitvi01g00621	0.25	0.194	4.41	0.43
Vitvi01g00623	0.067	0.067	9.918	0.597
Vitvi01g00624	0.2	0.2	3.826	0.404
Vitvi01g00625	0.08	0.08	6.412	0.423
Vitvi01g00626	0.022	0.022	9.854	0.548
Vitvi01g00627	0	0	9.33	0.498
Vitvi01g00628	0	0	10.291	0.55
Vitvi01g00629	0.156	0.136	8.521	0.591
Vitvi01g00630	0.156	0.137	8.689	0.601
Vitvi01g00631	0.167	0.139	6.262	0.474
Vitvi01g00632	0.2	0.178	7.23	0.564
Vitvi01g00633	0.06	0.06	11.045	0.65
Vitvi01g00634	0.2	0.199	4.991	0.466
Vitvi01g00635	0.4	0.4	3.855	0.606
Vitvi01g00637	0.267	0.196	3.109	0.362
Vitvi01g00638	0.167	0.15	7.167	0.533
Vitvi01g00640	0	0	9.365	0.5
Vitvi01g00641	0.114	0.109	7.922	0.532
Vitvi01g00642	0.022	0.021	10.068	0.559
Vitvi01g00644	0.6	0.185	0.83	0.229
Vitvi01g00646	0	0	10.55	0.564
Vitvi01g00647	0.2	0.187	8.327	0.632
Vitvi01g00648	0.086	0.082	8.134	0.517
Vitvi01g00649	0	0	10.423	0.557
Vitvi01g00650	0.111	0.102	9.084	0.587
Vitvi01g00652	0	0	11.454	0.612
Vitvi01g00653	0.133	0.101	3.352	0.28
Vitvi01g00655	0.4	0.28	2.752	0.427
Vitvi01g00656	0.8	0	0	0
Vitvi01g00657	0.6	0.6	2.918	0.756
Vitvi01g00658	0.12	0.107	9.593	0.619
Vitvi01g00659	0.16	0.16	6.659	0.516
Vitvi01g00660	0	0	8.667	0.463
Vitvi01g00662	0	0	11.225	0.6
Vitvi01g00663	0.167	0.152	6.556	0.502
Vitvi01g00664	0.029	0.028	8.378	0.476
Vitvi01g00669	0	0	11.002	0.588
Vitvi01g00670	0.55	0.55	5.087	0.822
Vitvi01g00672	0.32	0.132	4.582	0.377
Vitvi01g00673	0.56	0	0	0
Vitvi01g00674	0	0	8.455	0.452
Vitvi01g00675	0.143	0.143	8.224	0.582
Vitvi01g00676	0.1	0.082	6.554	0.432
Vitvi01g00680	0.267	0.263	3.886	0.471
Vitvi01g00681	0	0	12.644	0.675
Vitvi01g00682	0.1	0.082	9.051	0.565
Vitvi01g00683	0.6	0	0	0
Vitvi01g00685	0.1	0.096	7.684	0.506
Vitvi01g00687	0	0	3.787	0.202
Vitvi01g00688	0	0	5.186	0.277
Vitvi01g00689	0.143	0.128	7.281	0.517
Vitvi01g00691	1	1	0.936	1.05
Vitvi01g00693	0.6	0	0	0
Vitvi01g00694	0.2	0.127	2.169	0.243
Vitvi01g00695	0	0	5.967	0.319
Vitvi01g00696	0.025	0.025	9.353	0.525
Vitvi01g00697	0.25	0.25	4.872	0.51
Vitvi01g00698	0	0	10.791	0.576
Vitvi01g00700	0	0	10.009	0.535
Vitvi01g00701	0.057	0.057	8.516	0.512
Vitvi01g00704	0	0	9.511	0.508
Vitvi01g00705	0.143	0.118	6.909	0.487
Vitvi01g00706	0	0	9.205	0.492
Vitvi01g00708	0.15	0.136	5.001	0.403
Vitvi01g00711	0.2	0.19	7.02	0.565
Vitvi01g00712	0	0	10.495	0.561
Vitvi01g00713	0	0	12.484	0.667
Vitvi01g00714	0.378	0.245	6.551	0.595
Vitvi01g00715	0.12	0.12	6.31	0.457
Vitvi01g00716	0.044	0.037	8.594	0.496
Vitvi01g00717	0.05	0.047	8.956	0.525
Vitvi01g00719	0.25	0.222	7.928	0.646
Vitvi01g00720	0.8	0	0	0
Vitvi01g00722	0.133	0.132	7.355	0.525
Vitvi01g00723	0.2	0.2	1.755	0.294
Vitvi01g00727	0.15	0.126	4.553	0.369
Vitvi01g00728	0.2	0.2	3.036	0.362
Vitvi01g00729	0	0	12.293	0.657
Vitvi01g00730	0.4	0	0	0
Vitvi01g00732	0.171	0.155	7.372	0.549
Vitvi01g00733	0.1	0.088	6.817	0.452
Vitvi01g00735	0.178	0.162	9.573	0.673
Vitvi01g00738	0.3	0.249	7.518	0.651
Vitvi01g00739	0.64	0.524	5.119	0.797
Vitvi01g00740	0.6	0.527	2.152	0.642
Vitvi01g00744	0.044	0.04	9.433	0.544
Vitvi01g00747	0.15	0.106	3.656	0.301
Vitvi01g00754	0.6	0	0	0
Vitvi01g00770	0	0	4.338	0.232
Vitvi01g00772	0.089	0.089	10.394	0.644
Vitvi01g00773	0	0	7.692	0.411
Vitvi01g00775	0.44	0.44	6.223	0.772
Vitvi01g00776	0.114	0.109	7.829	0.527
Vitvi01g00777	0	0	11.73	0.627
Vitvi01g00779	0.1	0.1	7.676	0.51
Vitvi01g00780	0.067	0.067	10.008	0.602
Vitvi01g00781	0.2	0.182	2.32	0.306
Vitvi01g00782	0.05	0.049	9.389	0.551
Vitvi01g00784	0.029	0.027	8.324	0.472
Vitvi01g00785	0.2	0.153	4.486	0.393
Vitvi01g00787	0	0	10.813	0.578
Vitvi01g00788	0	0	11.283	0.603
Vitvi01g00789	0.08	0.079	10.571	0.644
Vitvi01g00790	0	0	3.456	0.185
Vitvi01g00791	0.111	0.108	9.686	0.625
Vitvi01g00792	0.111	0.103	9.557	0.614
Vitvi01g00793	0	0	10.948	0.585
Vitvi01g00796	0.1	0.074	4.498	0.314
Vitvi01g00797	0	0	11.384	0.608
Vitvi01g00798	0.04	0.04	11.198	0.638
Vitvi01g00799	0.2	0.185	4.258	0.412
Vitvi01g00800	0	0	10.144	0.542
Vitvi01g00803	0.25	0.127	2.943	0.284
Vitvi01g00812	0.2	0.184	4.68	0.434
Vitvi01g00814	0.086	0.081	7.836	0.5
Vitvi01g00815	0	0	2.021	0.108
Vitvi01g00816	0.6	0	0	0
Vitvi01g00817	0.6	0.234	2.677	0.377
Vitvi01g00818	0	0	6.386	0.341
Vitvi01g00819	0.057	0.051	7.697	0.462
Vitvi01g00823	0	0	7.748	0.414
Vitvi01g00824	0.167	0.159	7.103	0.538
Vitvi01g00825	0.05	0.049	5.438	0.339
Vitvi01g00826	0.133	0.117	6.921	0.487
Vitvi01g00827	0	0	7.767	0.415
Vitvi01g00828	0.133	0.12	7.032	0.496
Vitvi01g00830	0.4	0.4	6.543	0.75
Vitvi01g00831	0.5	0.331	1.548	0.414
Vitvi01g00832	0.04	0.04	6.948	0.411
Vitvi01g00833	0.04	0.038	10.912	0.621
Vitvi01g00836	0.06	0.06	10.839	0.639
Vitvi01g00842	0.1	0.097	7.522	0.499
Vitvi01g00843	0.367	0.206	4.057	0.423
Vitvi01g00845	0.05	0.049	9.066	0.533
Vitvi01g00846	0.1	0.093	7.041	0.469
Vitvi01g00849	0.267	0.184	3.144	0.352
Vitvi01g00850	0.143	0.103	6.214	0.435
Vitvi01g00852	0	0	11.231	0.6
Vitvi01g00853	0.143	0.136	7.768	0.551
Vitvi01g00857	0.178	0.156	8.694	0.62
Vitvi01g00858	0.3	0.221	3.811	0.425
Vitvi01g00859	0.156	0.13	8.242	0.57
Vitvi01g00860	0.025	0.025	9.664	0.541
Vitvi01g00861	0.02	0.019	10.439	0.577
Vitvi01g00862	0.05	0.046	8.417	0.496
Vitvi01g00864	0.12	0.115	10.62	0.682
Vitvi01g00865	0.133	0.13	7.33	0.522
Vitvi01g00866	0.2	0.035	0.136	0.042
Vitvi01g00867	0.111	0.111	9.707	0.63
Vitvi01g00868	0.067	0.062	9.351	0.562
Vitvi01g00869	0	0	8.617	0.46
Vitvi01g00870	0	0	10.784	0.576
Vitvi01g00872	0.12	0.099	5.467	0.391
Vitvi01g00873	0.114	0.108	7.943	0.532
Vitvi01g00875	0.08	0.077	6.554	0.427
Vitvi01g00876	0.133	0.133	7.731	0.546
Vitvi01g00877	0.133	0.123	4.243	0.35
Vitvi01g00878	0.125	0.112	8.181	0.549
Vitvi01g00879	0.15	0.105	4.059	0.322
Vitvi01g00882	0.029	0.028	8.284	0.471
Vitvi01g00883	0.4	0.259	3.471	0.444
Vitvi01g00884	0.08	0.08	6.947	0.451
Vitvi01g00885	0.067	0.067	7.912	0.49
Vitvi01g00886	0.125	0.112	8.495	0.566
Vitvi01g00889	0.04	0.038	10.995	0.625
Vitvi01g00893	0.4	0	0	0
Vitvi01g00898	0.067	0.067	10.393	0.622
Vitvi01g00899	0.4	0.4	1.492	0.48
Vitvi01g00900	0.6	0.035	0.186	0.045
Vitvi01g00902	0	0	9.697	0.518
Vitvi01g00903	0.067	0.066	4.383	0.3
Vitvi01g00906	0.12	0.118	10.62	0.685
Vitvi01g00907	0.18	0.144	9.062	0.628
Vitvi01g00908	0.089	0.086	9.536	0.595
Vitvi01g00909	0.02	0.019	10.32	0.57
Vitvi01g00911	0.486	0.145	2.633	0.286
Vitvi01g00914	0.025	0.025	9.328	0.523
Vitvi01g00915	0.057	0.055	8.171	0.491
Vitvi01g00916	0.025	0.023	8.685	0.487
Vitvi01g00917	0.08	0.072	6.03	0.394
Vitvi01g00918	0.133	0.122	9.297	0.619
Vitvi01g00919	0.16	0.151	6.1	0.477
Vitvi01g00921	0.133	0.121	9.157	0.61
Vitvi01g00922	0.45	0.299	3.33	0.477
Vitvi01g00924	0	0	10.47	0.559
Vitvi01g00926	0.029	0.028	8.599	0.487
Vitvi01g00927	0	0	10.074	0.538
Vitvi01g00928	0.089	0.089	10.438	0.647
Vitvi01g00929	0.02	0.019	11.219	0.618
Vitvi01g00930	0	0	11.611	0.62
Vitvi01g00932	0.02	0.017	10.379	0.571
Vitvi01g00934	0.4	0.157	0.91	0.206
Vitvi01g00935	0.04	0.038	10.602	0.604
Vitvi01g00936	0.3	0.238	2.121	0.351
Vitvi01g00937	0.057	0.055	8.35	0.501
Vitvi01g00938	0.114	0.107	7.743	0.521
Vitvi01g00940	0.067	0.051	6.175	0.381
Vitvi01g00941	0.12	0.096	5.485	0.389
Vitvi01g00942	0.267	0.265	3.641	0.459
Vitvi01g00943	0	0	11.627	0.621
Vitvi01g00944	0.15	0.15	5.561	0.447
Vitvi01g00945	0.2	0.182	6.724	0.541
Vitvi01g00952	0.067	0.063	9.457	0.568
Vitvi01g00953	0.033	0.031	7.46	0.43
Vitvi01g00954	0.111	0.106	9.46	0.611
Vitvi01g00955	0.05	0.05	9.623	0.564
Vitvi01g00956	0.25	0.223	4.48	0.462
Vitvi01g00957	0.167	0.146	6.333	0.484
Vitvi01g00958	0.067	0.062	4.422	0.298
Vitvi01g00959	0.1	0.099	10.534	0.662
Vitvi01g00960	0	0	10.129	0.541
Vitvi01g00962	0.6	0	0	0
Vitvi01g00964	0.8	0	0	0
Vitvi01g00966	0.8	0	0	0
Vitvi01g00967	0.8	0	0	0
Vitvi01g00968	0.133	0.114	6.469	0.46
Vitvi01g00970	0.06	0.06	11.048	0.65
Vitvi01g00971	0.067	0.06	8.999	0.541
Vitvi01g00972	0.225	0.179	7.37	0.573
Vitvi01g00975	0.2	0.194	5.063	0.464
Vitvi01g00977	0.089	0.089	9.926	0.619
Vitvi01g00978	0.08	0.08	10.621	0.647
Vitvi01g00979	0.15	0.13	5.223	0.409
Vitvi01g00980	0.3	0.227	4.074	0.445
Vitvi01g00981	0	0	8.397	0.449
Vitvi01g00985	0	0	10.403	0.556
Vitvi01g00988	0.114	0.103	7.319	0.494
Vitvi01g00989	0.36	0.312	5.666	0.615
Vitvi01g00991	0	0	9.041	0.483
Vitvi01g00992	0.05	0.05	5.488	0.343
Vitvi01g00993	0	0	10.106	0.54
Vitvi01g00995	0.1	0.096	10.519	0.658
Vitvi01g00997	0	0	7.745	0.414
Vitvi01g01008	0	0	9.379	0.501
Vitvi01g01009	0.233	0.233	7.698	0.644
Vitvi01g01010	0	0	7.841	0.419
Vitvi01g01013	0	0	5.847	0.312
Vitvi01g01014	0.08	0.08	6.84	0.445
Vitvi01g01015	0.044	0.042	9.559	0.553
Vitvi01g01016	0.9	0.9	1.943	1.004
Vitvi01g01017	0.111	0.104	9.665	0.62
Vitvi01g01018	0	0	12.065	0.644
Vitvi01g01020	0.12	0.117	6.64	0.472
Vitvi01g01021	0.4	0.252	4.674	0.502
Vitvi01g01022	0.086	0.084	8.156	0.52
Vitvi01g01023	0.2	0.2	8.156	0.636
Vitvi01g01024	0.4	0.4	2.555	0.536
Vitvi01g01026	0.133	0.133	7.437	0.53
Vitvi01g01027	0.32	0.195	3.943	0.406
Vitvi01g01029	0.333	0.256	2.723	0.401
Vitvi01g01030	0	0	12.993	0.694
Vitvi01g01031	0.125	0.122	8.754	0.59
Vitvi01g01033	0	0	6.422	0.343
Vitvi01g01034	0	0	11.604	0.62
Vitvi01g01035	0.25	0.234	4.561	0.478
Vitvi01g01036	0.5	0.219	1.466	0.297
Vitvi01g01037	0.6	0.221	1.446	0.298
Vitvi01g01038	0.044	0.038	9.094	0.524
Vitvi01g01040	0.02	0.019	10.692	0.59
Vitvi01g01044	0.125	0.12	8.57	0.578
Vitvi01g01048	0	0	5.558	0.297
Vitvi01g01049	0.16	0.16	6.566	0.511
Vitvi01g01054	0.4	0.281	3.408	0.463
Vitvi01g01055	0	0	9.913	0.53
Vitvi01g01056	0.05	0.046	8.477	0.499
Vitvi01g01057	0.025	0.024	8.931	0.501
Vitvi01g01058	0.033	0.033	7.343	0.425
Vitvi01g01061	0.8	0	0	0
Vitvi01g01071	0.533	0	0	0
Vitvi01g01072	0.6	0	0	0
Vitvi01g01079	1	1	4.48	1.239
Vitvi01g01081	0.2	0.161	4.103	0.38
Vitvi01g01082	0.025	0.023	8.767	0.491
Vitvi01g01083	0.25	0.25	5.14	0.525
Vitvi01g01121	0.075	0.075	9.137	0.563
Vitvi01g01123	1	0	0	0
Vitvi01g01132	0.2	0.2	5.17	0.476
Vitvi01g01137	0.089	0.084	9.309	0.581
Vitvi01g01153	0.114	0.105	7.865	0.525
Vitvi01g01161	0.7	0.7	2.481	0.833
Vitvi01g01165	0	0	11.11	0.593
Vitvi01g01169	0.4	0.329	6.115	0.656
Vitvi01g01173	0	0	11.327	0.605
Vitvi01g01189	0.3	0.276	2.24	0.396
Vitvi01g01236	0.2	0.161	8.708	0.626
Vitvi01g01257	0.4	0.212	2.575	0.35
Vitvi01g01258	0.333	0.317	3.758	0.518
Vitvi01g01259	0.25	0.226	4.482	0.465
Vitvi01g01265	0.6	0.023	0.078	0.027
Vitvi01g01268	0.057	0.055	7.998	0.482
Vitvi01g01277	0.733	0.733	3.556	0.923
Vitvi01g01282	0.1	0.1	7.557	0.504
Vitvi01g01283	0	0	6.593	0.352
Vitvi01g01284	0.222	0.188	8.869	0.662
Vitvi01g01285	0.8	0.093	0.287	0.108
Vitvi01g01287	0.1	0.098	8.695	0.562
Vitvi01g01289	0.029	0.026	7.866	0.446
Vitvi01g01291	0.133	0.118	8.625	0.579
Vitvi01g01295	0	0	6.908	0.369
Vitvi01g01296	0.16	0.139	5.663	0.442
Vitvi01g01299	0.125	0.125	8.954	0.603
Vitvi01g01302	0.167	0.162	7.123	0.543
Vitvi01g01303	0.4	0.268	2.334	0.393
Vitvi01g01304	0.5	0	0	0
Vitvi01g01311	0	0	11.811	0.631
Vitvi01g01312	0	0	9.318	0.498
Vitvi01g01313	0.25	0.192	4.511	0.433
Vitvi01g01314	0	0	4.064	0.217
Vitvi01g01315	0.25	0.214	4.413	0.45
Vitvi01g01316	0.267	0.267	7.292	0.657
Vitvi01g01317	0.12	0.105	5.99	0.425
Vitvi01g01320	0.2	0.134	3.01	0.295
Vitvi01g01328	0.3	0	0	0
Vitvi01g01331	0.2	0.164	5.148	0.439
Vitvi01g01339	0	0	5.361	0.286
Vitvi01g01345	0.04	0.037	6.253	0.371
Vitvi01g01346	0.02	0.02	11.406	0.629
Vitvi01g01348	0.4	0.395	2.652	0.537
Vitvi01g01350	0	0	13.968	0.746
Vitvi01g01351	0.267	0.267	9.833	0.792
Vitvi01g01352	0.133	0.133	7.639	0.541
Vitvi01g01354	0.086	0.082	7.958	0.507
Vitvi01g01355	0.6	0	0	0
Vitvi01g01356	1	0	0	0
Vitvi01g01357	0.133	0.114	6.489	0.461
Vitvi01g01359	0.067	0.057	3.814	0.261
Vitvi01g01360	0.05	0.049	9.047	0.532
Vitvi01g01361	0.044	0.043	9.72	0.562
Vitvi01g01362	0	0	12.538	0.67
Vitvi01g01365	0.8	0	0	0
Vitvi01g01366	1	1	0.782	1.042
Vitvi01g01367	0.4	0.4	1.729	0.492
Vitvi01g01368	0.24	0.168	4.8	0.424
Vitvi01g01369	0.5	0	0	0
Vitvi01g01372	0.029	0.028	8.43	0.478
Vitvi01g01373	0	0	5.433	0.29
Vitvi01g01374	0.1	0.099	10.658	0.668
Vitvi01g01376	0	0	11.445	0.611
Vitvi01g01378	0.12	0.12	6.428	0.463
Vitvi01g01380	0.033	0.032	7.64	0.44
Vitvi01g01383	0.111	0.11	9.604	0.623
Vitvi01g01388	0.04	0.035	11.013	0.623
Vitvi01g01390	0.12	0.109	10.104	0.649
Vitvi01g01391	0.125	0.122	8.703	0.587
Vitvi01g01400	0.171	0.125	6.225	0.458
Vitvi01g01404	0.367	0.367	7.405	0.763
Vitvi01g01405	0	0	8.651	0.462
Vitvi01g01410	1	0	0	0
Vitvi01g01411	0.067	0.064	9.756	0.585
Vitvi01g01413	0.025	0.025	9.134	0.513
Vitvi01g01414	0.133	0.133	9.974	0.666
Vitvi01g01417	0	0	7.162	0.383
Vitvi01g01418	0	0	8.288	0.443
Vitvi01g01429	0.2	0.157	5.235	0.437
Vitvi01g01430	0.057	0.057	8.524	0.512
Vitvi01g01432	0.2	0.164	6.035	0.486
Vitvi01g01433	1	0	0	0
Vitvi01g01434	0.2	0.148	4.017	0.363
Vitvi01g01435	0	0	6.082	0.325
Vitvi01g01436	0	0	10.253	0.548
Vitvi01g01439	0.075	0.071	9.041	0.554
Vitvi01g01440	0.133	0.118	8.619	0.578
Vitvi01g01443	0.025	0.024	9.159	0.513
Vitvi01g01444	0.6	0.343	1.117	0.403
Vitvi01g01446	0	0	6.4	0.342
Vitvi01g01447	0.02	0.02	11.157	0.616
Vitvi01g01449	0.167	0.167	7.573	0.572
Vitvi01g01455	0.04	0.037	6.115	0.364
Vitvi01g01456	0	0	7.793	0.416
Vitvi01g01457	0.14	0.122	9.325	0.62
Vitvi01g01458	0.333	0.333	7.261	0.721
Vitvi01g01459	0.125	0.121	9.003	0.602
Vitvi01g01460	0.32	0.293	5.677	0.596
Vitvi01g01461	0.286	0.274	8.233	0.714
Vitvi01g01462	0.15	0.137	5.423	0.427
Vitvi01g01472	0.5	0.401	4.415	0.637
Vitvi01g01473	0.36	0.266	5.025	0.534
Vitvi01g01474	0.667	0.269	1.675	0.358
Vitvi01g01475	0.35	0.183	2.6	0.322
Vitvi01g01476	0	0	14.76	0.788
Vitvi01g01477	0.32	0.177	3.809	0.38
Vitvi01g01478	0.025	0.025	9.141	0.513
Vitvi01g01488	0.02	0.02	10.869	0.601
Vitvi01g01492	0.333	0.312	7.037	0.688
Vitvi01g01493	0.2	0.2	7.75	0.614
Vitvi01g01496	0.143	0.13	7.505	0.531
Vitvi01g01498	0.033	0.033	7.457	0.431
Vitvi01g01499	0	0	8.245	0.44
Vitvi01g01500	0	0	7.075	0.378
Vitvi01g01502	0.05	0.05	9.18	0.54
Vitvi01g01503	0.125	0.106	7.747	0.52
Vitvi01g01504	0.025	0.025	9.538	0.535
Vitvi01g01505	0.15	0.136	4.656	0.385
Vitvi01g01506	0.167	0.167	7.831	0.585
Vitvi01g01507	0.2	0.2	1.548	0.283
Vitvi01g01508	0	0	10.166	0.543
Vitvi01g01509	0.4	0.361	3.208	0.532
Vitvi01g01510	0.1	0.091	8.74	0.558
Vitvi01g01511	0.333	0.284	3.839	0.489
Vitvi01g01512	0.2	0.165	4.792	0.421
Vitvi01g01513	0.4	0.4	3.329	0.578
Vitvi01g01514	0.9	0.9	2.733	1.046
Vitvi01g01520	0.467	0.108	1.016	0.162
Vitvi01g01521	0.044	0.041	9.335	0.54
Vitvi01g01523	0.04	0.04	6.678	0.397
Vitvi01g01528	0	0	11.153	0.596
Vitvi01g01529	0	0	10.578	0.565
Vitvi01g01530	0.057	0.052	7.818	0.47
Vitvi01g01532	0.143	0.137	7.932	0.561
Vitvi01g01533	0.025	0.025	9.249	0.519
Vitvi01g01534	0.267	0.188	3.214	0.36
Vitvi01g01536	0.4	0.256	4.728	0.509
Vitvi01g01537	0.267	0.154	2.296	0.277
Vitvi01g01538	0	0	12.265	0.655
Vitvi01g01539	0.04	0.04	7.102	0.419
Vitvi01g01540	0.111	0.106	9.721	0.625
Vitvi01g01541	0.6	0	0	0
Vitvi01g01543	0.05	0.048	8.905	0.524
Vitvi01g01545	0	0	7.639	0.408
Vitvi01g01546	0.06	0.06	10.734	0.633
Vitvi01g01547	0.8	0	0	0
Vitvi01g01548	0.029	0.029	8.615	0.489
Vitvi01g01549	0.114	0.103	7.831	0.521
Vitvi01g01550	0.3	0.272	4.743	0.525
Vitvi01g01552	0.025	0.025	9.07	0.51
Vitvi01g01553	0	0	10.562	0.564
Vitvi01g01554	0	0	7.315	0.391
Vitvi01g01555	0.1	0.035	1.187	0.098
Vitvi01g01557	0.057	0.046	7.153	0.428
Vitvi01g01558	0.267	0.267	4.184	0.491
Vitvi01g01559	0.24	0.24	6.569	0.591
Vitvi01g01560	0.133	0.102	3.552	0.292
Vitvi01g01561	0.2	0.16	4.362	0.393
Vitvi01g01562	0.25	0.25	8.892	0.725
Vitvi01g01563	0	0	10.341	0.552
Vitvi01g01564	0.133	0.106	5.923	0.422
Vitvi01g01565	0.143	0.143	8.609	0.603
Vitvi01g01567	0.089	0.089	10.217	0.635
Vitvi01g01568	0.15	0.13	4.645	0.378
Vitvi01g01572	0.3	0.241	4.177	0.464
Vitvi01g01573	0.2	0.107	2.169	0.223
Vitvi01g01576	0.143	0.139	7.898	0.561
Vitvi01g01577	0	0	12.035	0.643
Vitvi01g01578	0.2	0.199	8.169	0.635
Vitvi01g01580	0.02	0.02	10.89	0.602
Vitvi01g01585	0.8	0	0	0
Vitvi01g01586	0.8	0.703	0.429	0.726
Vitvi01g01589	0.114	0.114	8.165	0.55
Vitvi01g01592	1	0	0	0
Vitvi01g01595	0.6	0	0	0
Vitvi01g01611	0.533	0	0	0
Vitvi01g01615	0.533	0.533	3.514	0.721
Vitvi01g01618	0.1	0.098	10.588	0.664
Vitvi01g01620	0	0	7.99	0.427
Vitvi01g01621	0.05	0.046	8.513	0.501
Vitvi01g01624	0.1	0.096	8.782	0.565
Vitvi01g01627	0.057	0.053	8.054	0.483
Vitvi01g01628	0.05	0.049	9.061	0.533
Vitvi01g01629	0.044	0.04	9.343	0.539
Vitvi01g01631	0.029	0.028	8.518	0.483
Vitvi01g01632	0	0	5.564	0.297
Vitvi01g01634	0.35	0.27	4.089	0.488
Vitvi01g01635	0.7	0.465	3.854	0.671
Vitvi01g01640	0.4	0.161	0.634	0.195
Vitvi01g01641	0.667	0	0	0
Vitvi01g01642	1	0	0	0
Vitvi01g01645	0.171	0.171	8.505	0.625
Vitvi01g01646	0.133	0.133	4.001	0.347
Vitvi01g01648	0.143	0.143	8.296	0.586
Vitvi01g01650	0.075	0.068	8.54	0.524
Vitvi01g01651	0	0	9	0.481
Vitvi01g01652	0.143	0.132	7.482	0.532
Vitvi01g01653	0	0	8.004	0.428
Vitvi01g01654	0	0	4.206	0.225
Vitvi01g01655	0.075	0.063	7.727	0.476
Vitvi01g01657	0.075	0.068	8.68	0.532
Vitvi01g01658	0.086	0.083	8.247	0.524
Vitvi01g01659	0	0	10.339	0.552
Vitvi01g01660	0.2	0.192	5.004	0.459
Vitvi01g01661	0.8	0	0	0
Vitvi01g01662	0.04	0.039	10.737	0.613
Vitvi01g01663	0	0	6.878	0.367
Vitvi01g01664	0	0	9.437	0.504
Vitvi01g01666	0	0	11.352	0.606
Vitvi01g01667	0	0	10.722	0.573
Vitvi01g01669	0.6	0.252	0.861	0.298
Vitvi01g01670	0	0	10.218	0.546
Vitvi01g01671	0	0	10.403	0.556
Vitvi01g01672	0.333	0.296	3.576	0.487
Vitvi01g01673	0.133	0.133	7.803	0.55
Vitvi01g01677	0	0	13.789	0.737
Vitvi01g01678	0.229	0.192	7.184	0.576
Vitvi01g01680	0.133	0.107	8.111	0.54
Vitvi01g01682	0.022	0.02	9.36	0.52
Vitvi01g01683	0.1	0.1	7.456	0.498
Vitvi01g01684	0.2	0.2	3.879	0.407
Vitvi01g01686	0.057	0.053	7.812	0.47
Vitvi01g01687	0.6	0	0	0
Vitvi01g01688	0.667	0.05	0.299	0.066
Vitvi01g01690	0.8	0	0	0
Vitvi01g01700	0.089	0.084	9.629	0.598
Vitvi01g01701	0.178	0.157	8.761	0.625
Vitvi01g01703	0.933	0	0	0
Vitvi01g01704	0.04	0.037	10.151	0.579
Vitvi01g01705	0	0	9.733	0.52
Vitvi01g01706	0.167	0.145	6.659	0.501
Vitvi01g01707	0.1	0.1	10.9	0.682
Vitvi01g01708	0.28	0.28	6.931	0.65
Vitvi01g01710	0.05	0.044	8.344	0.49
Vitvi01g01711	0.6	0.23	0.977	0.282
Vitvi01g01713	1	1	1.263	1.067
Vitvi01g01714	0.567	0.567	7.608	0.973
Vitvi01g01716	0.05	0.05	5.849	0.362
Vitvi01g01718	0.06	0.06	11.039	0.65
Vitvi01g01719	0	0	14.846	0.793
Vitvi01g01720	0.08	0.08	10.896	0.662
Vitvi01g01721	0.6	0.3	0.861	0.346
Vitvi01g01722	0	0	12.199	0.652
Vitvi01g01723	0.8	0.59	0.634	0.624
Vitvi01g01724	0	0	11.967	0.639
Vitvi01g01726	0.089	0.078	8.936	0.555
Vitvi01g01727	0.3	0	0	0
Vitvi01g01728	0.76	0	0	0
Vitvi01g01729	0	0	4.93	0.263
Vitvi01g01730	0.033	0.033	7.756	0.447
Vitvi01g01731	0.044	0.044	10.09	0.583
Vitvi01g01732	0.4	0.4	8.68	0.864
Vitvi01g01733	0.2	0.118	2.617	0.258
Vitvi01g01734	0.111	0.102	9.076	0.587
Vitvi01g01737	0.289	0.239	8.049	0.669
Vitvi01g01738	0.057	0.056	8.113	0.489
Vitvi01g01740	0.1	0.1	5.467	0.392
Vitvi01g01741	0.6	0	0	0
Vitvi01g01742	0	0	8.64	0.462
Vitvi01g01743	0	0	2.086	0.111
Vitvi01g01745	0.02	0.019	11.628	0.64
Vitvi01g01747	0.086	0.082	7.879	0.503
Vitvi01g01748	0.12	0.101	5.658	0.403
Vitvi01g01749	0	0	9.65	0.515
Vitvi01g01750	0.057	0.052	7.992	0.479
Vitvi01g01751	0.7	0	0	0
Vitvi01g01753	0.1	0.083	2.133	0.197
Vitvi01g01754	0.1	0.08	4.641	0.328
Vitvi01g01756	0.133	0.133	7.562	0.537
Vitvi01g01757	0.35	0.303	4.285	0.532
Vitvi01g01758	0.08	0.08	6.829	0.445
Vitvi01g01759	0	0	13.868	0.741
Vitvi01g01760	0.2	0.174	4.771	0.429
Vitvi01g01761	0.2	0.199	3.804	0.402
Vitvi01g01762	0	0	10.529	0.562
Vitvi01g01763	0.075	0.072	8.854	0.545
Vitvi01g01764	0.2	0.183	6.541	0.532
Vitvi01g01765	0.15	0.105	4.274	0.333
Vitvi01g01768	0	0	10.542	0.563
Vitvi01g01769	0.075	0.069	8.479	0.522
Vitvi01g01770	0	0	9.66	0.516
Vitvi01g01772	0.057	0.053	8.053	0.483
Vitvi01g01773	0.257	0.167	5.548	0.463
Vitvi01g01774	0.029	0.028	8.425	0.478
Vitvi01g01776	0	0	11.959	0.639
Vitvi01g01777	0.067	0.064	9.478	0.57
Vitvi01g01778	0.143	0.126	7.541	0.529
Vitvi01g01779	0	0	12.494	0.667
Vitvi01g01780	0.143	0.117	7.175	0.5
Vitvi01g01782	0.289	0.214	7.9	0.636
Vitvi01g01783	0.022	0.022	9.921	0.552
Vitvi01g01785	0.1	0.1	8.914	0.576
Vitvi01g01788	0.089	0.077	9.197	0.568
Vitvi01g01789	0.343	0.25	6.088	0.575
Vitvi01g01790	0	0	11.992	0.641
Vitvi01g01791	0.8	0.526	1.548	0.609
Vitvi01g01792	0	0	11.018	0.589
Vitvi01g01793	0	0	8.871	0.474
Vitvi01g01794	0.1	0.082	4.91	0.344
Vitvi01g01796	0.06	0.059	10.965	0.645
Vitvi01g01797	0.233	0.214	7.222	0.6
Vitvi01g01798	0.275	0.206	6.676	0.563
Vitvi01g01799	0.1	0.096	5.721	0.402
Vitvi01g01800	0	0	13.225	0.706
Vitvi01g01801	0.222	0.179	7.865	0.599
Vitvi01g01802	0.029	0.025	7.554	0.429
Vitvi01g01803	0.2	0.169	6.904	0.538
Vitvi01g01805	0.171	0.118	6.077	0.443
Vitvi01g01806	0.733	0.329	1.629	0.416
Vitvi01g01807	1	0	0	0
Vitvi01g01808	0.5	0.5	9.447	1.005
Vitvi01g01809	0.125	0.125	9.297	0.622
Vitvi01g01810	0.6	0.586	1.105	0.645
Vitvi01g01811	0.533	0.269	1.857	0.368
Vitvi01g01812	0.171	0.153	7.28	0.542
Vitvi01g01813	0.05	0.048	8.788	0.517
Vitvi01g01814	0.111	0.106	9.481	0.612
Vitvi01g01815	0	0	10.253	0.548
Vitvi01g01816	0	0	9.506	0.508
Vitvi01g01820	0.022	0.02	9.664	0.536
Vitvi01g01821	0.111	0.111	9.716	0.63
Vitvi01g01822	0.267	0.229	3.36	0.408
Vitvi01g01824	0	0	10.269	0.549
Vitvi01g01826	0.275	0.157	5.12	0.431
Vitvi01g01827	0.114	0.11	8.036	0.539
Vitvi01g01832	0.6	0	0	0
Vitvi01g01834	0.2	0.114	4.05	0.33
Vitvi01g01837	0.267	0.156	2.408	0.285
Vitvi01g01838	0	0	11.167	0.597
Vitvi01g01839	0.4	0.251	1.828	0.349
Vitvi01g01840	0.2	0.2	5.006	0.467
Vitvi01g01841	0	0	10.308	0.551
Vitvi01g01842	0.2	0.2	6.356	0.54
Vitvi01g01843	0.133	0.129	3.828	0.333
Vitvi01g01844	0.1	0.094	10.059	0.631
Vitvi01g01845	0.1	0.1	7.711	0.512
Vitvi01g01846	0.067	0.064	9.817	0.588
Vitvi01g01847	0	0	5.497	0.294
Vitvi01g01848	0.5	0.178	1.857	0.277
Vitvi01g01852	0.867	0	0	0
Vitvi01g01853	0.8	0	0	0
Vitvi01g01854	0.075	0.074	8.966	0.553
Vitvi01g01855	0	0	12.286	0.656
Vitvi01g01856	0.167	0.153	6.682	0.51
Vitvi01g01857	0.067	0.065	7.262	0.453
Vitvi01g01858	0.167	0.149	6.923	0.519
Vitvi01g01859	0.1	0.088	8.382	0.536
Vitvi01g01860	0.6	0.496	1.948	0.6
Vitvi01g01861	0.3	0.198	1.566	0.282
Vitvi01g01863	0.8	0	0	0
Vitvi01g01864	0.6	0.6	3.527	0.788
Vitvi01g01865	0.35	0.214	3.315	0.391
Vitvi01g01866	0.12	0.111	6.104	0.437
Vitvi01g01867	0.25	0.25	6.127	0.577
Vitvi01g01868	0.25	0.188	3.895	0.396
Vitvi01g01869	0.4	0.224	1.04	0.28
Vitvi01g01873	0.7	0	0	0
Vitvi01g01874	0.033	0.033	7.603	0.439
Vitvi01g01875	0	0	6.464	0.345
Vitvi01g01876	0.1	0.1	5.624	0.4
Vitvi01g01877	0.075	0.075	9.608	0.588
Vitvi01g01878	0.15	0.122	4.878	0.383
Vitvi01g01880	0.8	0.465	0.186	0.475
Vitvi01g01881	0.489	0.489	10.086	1.028
Vitvi01g01882	0	0	1.748	0.093
Vitvi01g01883	0.2	0.182	3.947	0.393
Vitvi01g01884	0.4	0.308	1.351	0.38
Vitvi01g01886	0.333	0.278	3.198	0.449
Vitvi01g01887	0.4	0.4	2.363	0.526
Vitvi01g01888	0	0	5.92	0.316
Vitvi01g01889	0.8	0.8	1.466	0.878
Vitvi01g01891	0.2	0.082	1.117	0.142
Vitvi01g01892	0.025	0.025	9.042	0.508
Vitvi01g01893	0.04	0.038	6.492	0.385
Vitvi01g01895	0.45	0.21	2.463	0.342
Vitvi01g01897	0.5	0.5	2.26	0.621
Vitvi01g01898	0.5	0.5	7.937	0.924
Vitvi01g01902	0.55	0.132	1.327	0.203
Vitvi01g01903	0.029	0.027	8.27	0.469
Vitvi01g01904	0.5	0.251	2.852	0.403
Vitvi01g01905	0.333	0.333	3.529	0.522
Vitvi01g01906	0.8	0	0	0
Vitvi01g01907	1	0	0	0
Vitvi01g01915	0.667	0.25	1.456	0.328
Vitvi01g01917	1	0	0	0
Vitvi01g01919	1	0	0	0
Vitvi01g01921	0.8	0.352	1.812	0.449
Vitvi01g01922	0	0	2.783	0.149
Vitvi01g01924	0.133	0.133	7.787	0.549
Vitvi01g01925	0.35	0.185	2.689	0.329
Vitvi01g01926	0.3	0.191	3.548	0.381
Vitvi01g01927	0.114	0.114	8.259	0.555
Vitvi01g01928	0.6	0.348	1.492	0.428
Vitvi01g01931	0.24	0.24	6.298	0.576
Vitvi01g01932	0.5	0.162	1.656	0.25
Vitvi01g01933	0.333	0.258	3.07	0.422
Vitvi01g01934	0.35	0.217	3.716	0.416
Vitvi01g01935	0.2	0.172	8.004	0.6
Vitvi01g01936	0.467	0.258	2.086	0.369
Vitvi01g01938	0.044	0.042	9.611	0.555
Vitvi01g01939	1	0	0	0
Vitvi01g01940	0.8	0	0	0
Vitvi01g01941	0.24	0.151	3.955	0.362
Vitvi01g01942	0.029	0.028	8.72	0.494
Vitvi01g01943	0.1	0.099	7.694	0.51
Vitvi01g01944	0.15	0.134	8.118	0.568
Vitvi01g01945	0.133	0.094	5.655	0.396
Vitvi01g01946	0.26	0.16	7.327	0.551
Vitvi01g01948	0.067	0.067	4.25	0.294
Vitvi01g01949	0.4	0.4	3.615	0.593
Vitvi01g01950	1	1	1.715	1.092
Vitvi01g01952	0.667	0.118	0.634	0.152
Vitvi01g01953	0.667	0.113	0.782	0.155
Vitvi01g01954	0.16	0.098	4.135	0.319
Vitvi01g01955	0	0	14.37	0.768
Vitvi01g01956	0.175	0.161	8.207	0.599
Vitvi01g01957	0.089	0.086	9.455	0.591
Vitvi01g01958	0.3	0.252	4.232	0.478
Vitvi01g01959	0.4	0.188	0.634	0.222
Vitvi01g01960	0.171	0.14	6.733	0.5
Vitvi01g01962	0.171	0.134	6.555	0.484
Vitvi01g01965	0	0	3.529	0.189
Vitvi01g01968	0.05	0.047	5.297	0.33
Vitvi01g01969	0.133	0.078	2.672	0.221
Vitvi01g01970	0.2	0.2	9.196	0.691
Vitvi01g01971	0	0	12.476	0.666
Vitvi01g01972	0.2	0.19	5.998	0.51
Vitvi01g01973	0.16	0.125	5.387	0.413
Vitvi01g01974	0.04	0.034	5.983	0.354
Vitvi01g01976	0	0	11.43	0.611
Vitvi01g01977	0.7	0	0	0
Vitvi01g01978	0.5	0.089	0.516	0.117
Vitvi01g01979	0.3	0.239	9.433	0.743
Vitvi01g01980	0.9	0	0	0
Vitvi01g01981	0.267	0.219	5.93	0.536
Vitvi01g01982	0.867	0	0	0
Vitvi01g01983	0.067	0.067	7.916	0.49
Vitvi01g01984	0	0	4.634	0.248
Vitvi01g01986	0.075	0.072	8.701	0.537
Vitvi01g01987	0.467	0.167	1.466	0.245
Vitvi01g01988	0.4	0.293	1.872	0.393
Vitvi01g01990	0.2	0.161	6.392	0.502
Vitvi01g01991	0.2	0.2	7.716	0.612
Vitvi01g01992	0.467	0.396	3.126	0.563
Vitvi01g01993	0.133	0.068	2.215	0.186
Vitvi01g01995	0.022	0.022	10.18	0.566
Vitvi01g01996	0.1	0.1	7.6	0.506
Vitvi01g01997	0.4	0.253	3.116	0.419
Vitvi01g01998	0.8	0.711	0.136	0.718
Vitvi01g01999	0.8	0.583	0.559	0.613
Vitvi01g02000	0.8	0.663	1.557	0.746
Vitvi01g02001	0.514	0.2	3.289	0.376
Vitvi01g02002	0.9	0	0	0
Vitvi01g02003	0.8	0	0	0
Vitvi01g02004	0.9	0.9	2.655	1.042
Vitvi01g02007	0.3	0.134	3.611	0.327
Vitvi01g02009	0	0	11.498	0.614
Vitvi01g02011	0.733	0.31	1.755	0.404
Vitvi01g02012	0.8	0	0	0
Vitvi01g02013	0	0	1.843	0.098
Vitvi01g02017	0.2	0.071	1.127	0.131
Vitvi01g02019	0.9	0	0	0
Vitvi01g02021	0.143	0.143	8.348	0.589
Vitvi01g02022	0.033	0.031	7.246	0.418
Vitvi01g02023	0	0	10.82	0.578
Vitvi01g02024	0	0	11.644	0.622
Vitvi01g02026	0.16	0.153	6.578	0.504
Vitvi01g02027	0.2	0.2	6.67	0.556
Vitvi01g02028	0.086	0.079	7.941	0.503
Vitvi01g02029	0.25	0.194	4.086	0.412
Vitvi01g02030	0.1	0.096	5.02	0.364
Vitvi01g02031	0.333	0.221	5.072	0.492
Vitvi01g02034	0.15	0.144	4.967	0.409
Vitvi01g02035	0	0	4.688	0.25
Vitvi01g02036	0	0	11.195	0.598
Vitvi01g02037	0.9	0.305	0.634	0.339
Vitvi01g02038	0.7	0.245	0.681	0.281
Vitvi01g02039	0.4	0.245	2.383	0.372
Vitvi01g02040	0.25	0.25	4.848	0.509
Vitvi01g02041	0.2	0.193	3.68	0.39
Vitvi01g02042	0	0	2.809	0.15
Vitvi01g02043	0.4	0	0	0
Vitvi01g02046	0.667	0.667	4.452	0.905
Vitvi01g02047	0.28	0.264	6.603	0.617
Vitvi01g02048	0.16	0.151	6.213	0.483
Vitvi01g02049	0.55	0.55	4.913	0.812
Vitvi01g02050	0.5	0	0	0
Vitvi01g02052	0	0	8.3	0.443
Vitvi01g02053	0	0	9.263	0.495
Vitvi01g02056	0	0	13.461	0.719
Vitvi01g02057	0.4	0.197	3.993	0.41
Vitvi01g02058	0.26	0.173	7.914	0.596
Vitvi01g02059	0.05	0.04	4.733	0.293
Vitvi01g02060	0.05	0.041	4.973	0.307
Vitvi01g02061	0.2	0.2	8.841	0.672
Vitvi01g02062	0.8	0.11	0.25	0.123
Vitvi01g02065	0.086	0.084	8.386	0.532
Vitvi01g02067	0.025	0.024	8.902	0.5
Vitvi01g02068	1	0	0	0
Vitvi01g02069	0.4	0	0	0
Vitvi01g02070	0.95	0	0	0
Vitvi01g02071	0.233	0.183	5.734	0.489
Vitvi01g02076	0.9	0	0	0
Vitvi01g02077	0.867	0	0	0
Vitvi01g02078	0.1	0.056	1.872	0.156
Vitvi01g02079	0.2	0.136	4.676	0.386
Vitvi01g02080	0.067	0.065	9.487	0.572
Vitvi01g02081	0.171	0.12	5.878	0.434
Vitvi01g02085	0.9	0	0	0
Vitvi01g02086	1	0	0	0
Vitvi01g02091	0	0	9.415	0.503
Vitvi01g02092	0.12	0.099	9.435	0.603
Vitvi01g02093	0.089	0.085	9.679	0.602
Vitvi01g02096	0.32	0.274	5.457	0.566
Vitvi01g02097	0.1	0.1	3.14	0.268
Vitvi01g02098	0	0	12.047	0.644
Vitvi01g02099	0.022	0.022	10.151	0.564
Vitvi01g02100	0.4	0.29	1.729	0.382
Vitvi01g02101	0.1	0.096	7.48	0.496
Vitvi01g02109	0.6	0	0	0
Vitvi01g02116	1	1	2.155	1.115
Vitvi01g02117	1	1	2.442	1.13
Vitvi01g02122	0.7	0.442	1.18	0.505
Vitvi01g02127	0.178	0.171	9.414	0.674
Vitvi01g02129	0	0	5.761	0.308
Vitvi01g02131	0.9	0	0	0
Vitvi01g02132	0.578	0.24	4.124	0.46
Vitvi01g02136	0	0	10.163	0.543
Vitvi01g02137	0.5	0	0	0
Vitvi01g02138	1	0	0	0
Vitvi01g02139	0	0	8.499	0.454
Vitvi01g02145	0.9	0.359	1.053	0.415
Vitvi01g02150	0.114	0.102	7.721	0.514
Vitvi01g02155	0.4	0	0	0
Vitvi01g02157	0.1	0.092	8.521	0.547
Vitvi01g02158	0.6	0.077	0.136	0.084
Vitvi01g02159	1	1	1.456	1.078
Vitvi01g02160	0.114	0.102	7.514	0.503
Vitvi01g02174	0.08	0.08	6.692	0.437
Vitvi01g02178	0.2	0.096	1.566	0.18
Vitvi01g02181	1	1	2.978	1.159
Vitvi01g02185	0.24	0.224	5.736	0.53
Vitvi01g02188	0.7	0.7	6.01	1.021
Vitvi01g02194	0.3	0.247	4.326	0.478
Vitvi01g02195	0.25	0.22	4.342	0.452
Vitvi01g02197	1	1	2.912	1.156
Vitvi01g02198	0.8	0.8	2.677	0.943
Vitvi01g02199	0.8	0.8	1.715	0.892
Vitvi01g02200	1	1	2.059	1.11
Vitvi01g02201	0.6	0.062	0.186	0.072
Vitvi01g02203	0.7	0	0	0
Vitvi01g02204	0.333	0.206	2.169	0.322
Vitvi01g02205	0.733	0.068	0.429	0.091
Vitvi01g02206	1	0	0	0
Vitvi01g02207	0.75	0.206	1.557	0.289
Vitvi01g02209	0.667	0.381	2.079	0.492
Vitvi01g02210	0.6	0.233	1.263	0.3
Vitvi01g02212	0.167	0.134	6.242	0.467
Vitvi01g02215	0.6	0.58	1.522	0.661
Vitvi01g02219	0.6	0	0	0
Vitvi01g02220	0.2	0.1	2.035	0.209
Vitvi01g02224	0.067	0.063	4.386	0.297
Vitvi01g02227	0.533	0.342	2.412	0.471
Vitvi01g02228	0.4	0.188	2.555	0.324
Vitvi01g02229	0.467	0.207	1.735	0.3
Vitvi01g02230	0.4	0.167	1.943	0.271
Vitvi01g02231	0.45	0.296	3.754	0.497
Vitvi01g02232	0.467	0.207	1.748	0.3
Vitvi01g02234	0.8	0.337	0.681	0.373
Vitvi01g02235	0.6	0	0	0
Vitvi01g02236	0.6	0.6	1.404	0.675
Vitvi01g02237	0.8	0	0	0
Vitvi01g02242	0.6	0	0	0
Vitvi01g02243	0.45	0.158	1.887	0.259
Vitvi01g02244	0.4	0.023	0.136	0.03
Vitvi01g02248	0.6	0.07	0.738	0.109
Vitvi01g02249	0.8	0	0	0
Vitvi01g02251	0.6	0.211	1.214	0.276
Vitvi01g02252	0.8	0	0	0
Vitvi01g02254	0.3	0.077	0.861	0.123
Vitvi01g02256	0	0	2.705	0.144
Vitvi01g02258	0	0	9.801	0.524
Vitvi01g02259	0.4	0.165	2.447	0.296
Vitvi01g02261	0.733	0.305	1.492	0.385
Vitvi01g02263	0.714	0.593	6.758	0.954
Vitvi01g02264	0.9	0.138	0.287	0.153
Vitvi01g02265	0.667	0.547	8.203	0.985
Vitvi01g02267	0.6	0	0	0
Vitvi01g02268	0.02	0.02	11.598	0.64
Vitvi01g02269	0.08	0.08	10.941	0.664
Vitvi01g02270	0.044	0.043	10.026	0.579
Vitvi01g02271	0.04	0.036	6.376	0.377
Vitvi01g02272	0.086	0.086	8.458	0.538
Vitvi01g02274	0.24	0.18	4.61	0.426
Vitvi01g02275	0.333	0.176	2.294	0.299
Vitvi01g02276	0	0	10.105	0.54
Vitvi01g02278	0	0	10.28	0.549
Vitvi01g02281	1	0	0	0
Vitvi01g02283	0.1	0.089	8.217	0.528
Vitvi01g02289	0.086	0.081	8.018	0.509
Vitvi01g02290	0.5	0	0	0
Vitvi01g02291	0.04	0.04	6.789	0.403
Vitvi01g02293	0.2	0.17	6.374	0.51
Vitvi01g02295	0.8	0	0	0
Vitvi01g02296	0.1	0.086	6.618	0.44
Vitvi01g02298	0.044	0.044	10.114	0.584
Vitvi01g02299	0.229	0.193	7.138	0.574
Vitvi01g02300	0.267	0.174	2.733	0.32
Vitvi01g02301	0.6	0	0	0
Vitvi01g02303	0.467	0.467	4.732	0.72
Vitvi01g02305	0.56	0.56	6.278	0.895
Vitvi01g02306	0.3	0.242	6.502	0.589
Vitvi01g02307	0.28	0.269	6.384	0.61
Vitvi01g02309	0.44	0.44	6.743	0.8
Vitvi01g02310	0.733	0.733	4.059	0.95
Vitvi01g02311	0.8	0.714	2.107	0.827
Vitvi01g02312	0.3	0.3	5.787	0.609
Vitvi01g02314	0.4	0.4	9.081	0.885
Vitvi01g02315	0.3	0.3	7.834	0.718
Vitvi01g02317	0.325	0.325	9.262	0.82
Vitvi01g02318	0.533	0.533	4.348	0.765
Vitvi02g00001	0	0	9.957	0.532
Vitvi02g00002	0.04	0.04	6.706	0.398
Vitvi02g00005	0.089	0.088	9.716	0.607
Vitvi02g00006	0.167	0.161	7.054	0.538
Vitvi02g00007	0.067	0.064	9.556	0.574
Vitvi02g00008	0	0	12.114	0.647
Vitvi02g00009	0	0	11.458	0.612
Vitvi02g00011	0.067	0.039	2.612	0.179
Vitvi02g00012	0	0	9.986	0.533
Vitvi02g00013	0.156	0.131	8.261	0.572
Vitvi02g00014	0.033	0.031	7.263	0.419
Vitvi02g00015	0.4	0.4	4.248	0.627
Vitvi02g00016	0	0	8.793	0.47
Vitvi02g00017	0.257	0.2	6.868	0.567
Vitvi02g00018	0.114	0.112	8.147	0.547
Vitvi02g00019	0.8	0	0	0
Vitvi02g00020	0.28	0.154	3.526	0.342
Vitvi02g00021	0.8	0	0	0
Vitvi02g00022	0.16	0.16	7.018	0.535
Vitvi02g00023	0.057	0.054	8.257	0.495
Vitvi02g00025	0.45	0.45	8.913	0.926
Vitvi02g00027	0.333	0.283	2.997	0.443
Vitvi02g00029	0.114	0.111	8.1	0.544
Vitvi02g00030	0	0	10.637	0.568
Vitvi02g00031	0.4	0.134	2.387	0.262
Vitvi02g00032	0.2	0.163	6.154	0.492
Vitvi02g00034	0.067	0.061	9.216	0.553
Vitvi02g00035	0	0	6.212	0.332
Vitvi02g00037	0.067	0.062	9.192	0.553
Vitvi02g00038	1	0	0	0
Vitvi02g00039	0.143	0.129	7.569	0.533
Vitvi02g00040	1	0	0	0
Vitvi02g00041	0.1	0.1	8.921	0.577
Vitvi02g00043	0.04	0.039	10.554	0.603
Vitvi02g00044	0	0	11.14	0.595
Vitvi02g00045	0.111	0.109	9.692	0.627
Vitvi02g00046	0.4	0.317	7.066	0.694
Vitvi02g00048	0.314	0.175	4.613	0.421
Vitvi02g00050	0.4	0.138	1.64	0.226
Vitvi02g00051	0.25	0.176	3.767	0.377
Vitvi02g00056	0.8	0	0	0
Vitvi02g00057	0.05	0.043	5.035	0.312
Vitvi02g00059	0	0	12.431	0.664
Vitvi02g00060	0.4	0.283	5.396	0.571
Vitvi02g00062	0.029	0.027	8.209	0.466
Vitvi02g00063	0.133	0.133	7.714	0.545
Vitvi02g00065	0.06	0.054	10.171	0.597
Vitvi02g00066	0.3	0.25	4.058	0.467
Vitvi02g00067	0	0	12.19	0.651
Vitvi02g00068	0	0	6.029	0.322
Vitvi02g00070	1	1	1.64	1.088
Vitvi02g00071	0.244	0.201	7.988	0.628
Vitvi02g00072	0.8	0.285	0.186	0.295
Vitvi02g00073	0.04	0.037	10.942	0.622
Vitvi02g00075	0.2	0.184	7.497	0.584
Vitvi02g00076	0	0	4.336	0.232
Vitvi02g00077	0	0	2.408	0.129
Vitvi02g00078	0.022	0.022	9.832	0.547
Vitvi02g00079	0.04	0.037	6.654	0.392
Vitvi02g00080	0	0	12.216	0.653
Vitvi02g00081	0.2	0.178	3.044	0.341
Vitvi02g00082	0.05	0.049	5.482	0.342
Vitvi02g00083	0.2	0.184	2.121	0.297
Vitvi02g00085	0.8	0	0	0
Vitvi02g00086	0.6	0.01	0.078	0.014
Vitvi02g00087	0.04	0.038	10.631	0.606
Vitvi02g00088	0.086	0.077	7.62	0.484
Vitvi02g00089	0.125	0.121	8.673	0.584
Vitvi02g00090	0.15	0.142	5.2	0.42
Vitvi02g00091	0.5	0.392	2.576	0.53
Vitvi02g00092	0.02	0.019	10.486	0.579
Vitvi02g00093	0.4	0.211	1.492	0.291
Vitvi02g00095	0	0	6.561	0.35
Vitvi02g00096	0.8	0.541	1.793	0.637
Vitvi02g00097	0.2	0.189	5.058	0.459
Vitvi02g00098	0.022	0.022	10.317	0.573
Vitvi02g00099	0.3	0.219	4.38	0.453
Vitvi02g00100	0.044	0.044	9.934	0.575
Vitvi02g00101	0.1	0.094	8.796	0.564
Vitvi02g00103	0.02	0.019	11.088	0.611
Vitvi02g00105	0.025	0.024	9.236	0.517
Vitvi02g00106	0.029	0.027	8.23	0.467
Vitvi02g00109	0.156	0.137	9.079	0.622
Vitvi02g00110	0.36	0.251	4.482	0.49
Vitvi02g00111	0	0	7.848	0.419
Vitvi02g00112	0.75	0	0	0
Vitvi02g00113	0.08	0.07	6.079	0.395
Vitvi02g00114	0.16	0.14	5.562	0.437
Vitvi02g00115	0.2	0.2	5.292	0.483
Vitvi02g00117	0	0	14.203	0.759
Vitvi02g00118	0.05	0.046	8.82	0.517
Vitvi02g00119	0.06	0.06	10.962	0.646
Vitvi02g00120	0.05	0.05	6.023	0.372
Vitvi02g00121	0.286	0.188	5.848	0.5
Vitvi02g00123	0	0	8.947	0.478
Vitvi02g00125	0.267	0.22	8.037	0.649
Vitvi02g00126	0.4	0.291	3.75	0.491
Vitvi02g00127	0.111	0.104	9.341	0.603
Vitvi02g00128	0	0	13.061	0.698
Vitvi02g00129	0.089	0.089	10.055	0.626
Vitvi02g00130	0.111	0.111	9.784	0.634
Vitvi02g00131	0.1	0.1	9.168	0.59
Vitvi02g00132	0.171	0.159	7.537	0.562
Vitvi02g00133	0.167	0.149	6.873	0.516
Vitvi02g00135	0.044	0.044	9.96	0.576
Vitvi02g00136	0.143	0.136	7.886	0.557
Vitvi02g00137	0.225	0.19	7.787	0.606
Vitvi02g00138	0	0	11.897	0.636
Vitvi02g00139	0.143	0.137	7.852	0.556
Vitvi02g00142	1	1	1.456	1.078
Vitvi02g00143	0.16	0.107	4.786	0.363
Vitvi02g00144	0	0	11.35	0.606
Vitvi02g00145	0	0	11.278	0.602
Vitvi02g00146	0.133	0.121	6.821	0.485
Vitvi02g00147	0.9	0	0	0
Vitvi02g00149	0	0	12.194	0.651
Vitvi02g00150	0.3	0.3	5.036	0.569
Vitvi02g00151	0.2	0.11	2.36	0.236
Vitvi02g00152	0	0	2.914	0.156
Vitvi02g00153	0.111	0.111	10.026	0.647
Vitvi02g00155	0.05	0.05	9.177	0.54
Vitvi02g00156	0.057	0.056	8.45	0.507
Vitvi02g00157	0	0	7.577	0.405
Vitvi02g00158	0	0	6.181	0.33
Vitvi02g00159	0.025	0.024	9.154	0.513
Vitvi02g00160	0.175	0.155	8.158	0.591
Vitvi02g00161	0	0	13.527	0.723
Vitvi02g00162	0.867	0.097	0.429	0.12
Vitvi02g00163	0.143	0.113	6.922	0.483
Vitvi02g00169	1	0	0	0
Vitvi02g00170	0.7	0	0	0
Vitvi02g00171	0.5	0.201	1.142	0.262
Vitvi02g00173	0.733	0.036	0.233	0.048
Vitvi02g00174	0.7	0	0	0
Vitvi02g00175	0.067	0.058	6.933	0.428
Vitvi02g00176	0	0	10.977	0.586
Vitvi02g00177	0.133	0.133	7.763	0.548
Vitvi02g00178	0.2	0.2	6.268	0.535
Vitvi02g00179	0	0	4.983	0.266
Vitvi02g00180	0.125	0.125	8.975	0.604
Vitvi02g00181	0.4	0	0	0
Vitvi02g00182	0	0	11.233	0.6
Vitvi02g00184	0	0	10.207	0.545
Vitvi02g00186	0.1	0.081	4.634	0.329
Vitvi02g00187	0	0	12.589	0.672
Vitvi02g00188	0.044	0.044	9.903	0.573
Vitvi02g00189	0	0	11.398	0.609
Vitvi02g00191	0.111	0.108	9.693	0.626
Vitvi02g00192	0.4	0.4	4.225	0.626
Vitvi02g00194	0.143	0.143	8.156	0.579
Vitvi02g00198	0.089	0.084	9.348	0.583
Vitvi02g00199	0.1	0.1	9.456	0.605
Vitvi02g00200	0	0	8.445	0.451
Vitvi02g00201	0.086	0.086	8.323	0.531
Vitvi02g00202	0.167	0.152	6.863	0.519
Vitvi02g00204	0.075	0.075	9.204	0.567
Vitvi02g00205	0	0	11.431	0.611
Vitvi02g00207	0.089	0.087	9.53	0.596
Vitvi02g00208	0.16	0.14	5.517	0.435
Vitvi02g00209	0.229	0.215	7.955	0.64
Vitvi02g00210	0	0	10.34	0.552
Vitvi02g00211	0.3	0.237	5.826	0.548
Vitvi02g00212	0.08	0.08	11.055	0.671
Vitvi02g00213	0.08	0.073	10.003	0.607
Vitvi02g00214	0.089	0.086	9.515	0.594
Vitvi02g00215	0	0	6.444	0.344
Vitvi02g00216	0.2	0.2	3.945	0.411
Vitvi02g00218	0.02	0.02	10.705	0.592
Vitvi02g00219	0.1	0.09	8.494	0.544
Vitvi02g00220	0.233	0.212	6.839	0.577
Vitvi02g00221	0	0	10.492	0.56
Vitvi02g00222	0	0	13.152	0.703
Vitvi02g00223	0	0	0.861	0.046
Vitvi02g00224	0.2	0.18	6.469	0.526
Vitvi02g00225	0.18	0.171	10.543	0.734
Vitvi02g00226	0.6	0.419	1.127	0.479
Vitvi02g00227	0	0	9.398	0.502
Vitvi02g00228	0.32	0.301	6.093	0.626
Vitvi02g00230	0.267	0.243	7.12	0.623
Vitvi02g00231	0.8	0	0	0
Vitvi02g00232	0.125	0.103	7.788	0.519
Vitvi02g00235	0.24	0.24	6.83	0.605
Vitvi02g00236	0.8	0	0	0
Vitvi02g00237	0	0	11.454	0.612
Vitvi02g00238	0.067	0.057	3.799	0.26
Vitvi02g00241	0.6	0.329	0.287	0.344
Vitvi02g00245	0.022	0.022	10.081	0.561
Vitvi02g00246	0.06	0.059	10.836	0.638
Vitvi02g00247	0	0	12.03	0.643
Vitvi02g00248	0.16	0.15	10.058	0.687
Vitvi02g00249	0	0	11.2	0.598
Vitvi02g00250	0	0	12.894	0.689
Vitvi02g00251	0.175	0.148	8.061	0.579
Vitvi02g00255	0.06	0.06	11.006	0.648
Vitvi02g00256	0	0	8.143	0.435
Vitvi02g00257	0.4	0.337	7.836	0.756
Vitvi02g00258	0.1	0.071	4.192	0.295
Vitvi02g00259	1	0	0	0
Vitvi02g00260	0.5	0.198	1.205	0.262
Vitvi02g00261	0	0	6.777	0.362
Vitvi02g00262	0.8	0	0	0
Vitvi02g00263	0.133	0.103	7.999	0.53
Vitvi02g00269	0.2	0.2	4.129	0.421
Vitvi02g00270	0.143	0.143	8.387	0.591
Vitvi02g00271	0.3	0.274	4.876	0.534
Vitvi02g00272	0.2	0.029	0.136	0.036
Vitvi02g00273	0.175	0.175	8.997	0.656
Vitvi02g00274	0.111	0.111	9.702	0.629
Vitvi02g00275	0.28	0.194	4.323	0.425
Vitvi02g00276	0.667	0.667	3.65	0.862
Vitvi02g00277	0.067	0.067	10.546	0.63
Vitvi02g00278	0.6	0.389	2.95	0.547
Vitvi02g00279	0.05	0.05	9.366	0.55
Vitvi02g00280	0.6	0	0	0
Vitvi02g00282	0.167	0.167	7.239	0.554
Vitvi02g00283	0.075	0.071	9.107	0.557
Vitvi02g00284	0	0	11.319	0.605
Vitvi02g00286	0.333	0.249	3.035	0.411
Vitvi02g00288	0.6	0.478	1.053	0.534
Vitvi02g00290	0.067	0.065	9.738	0.585
Vitvi02g00291	0.02	0.019	10.943	0.604
Vitvi02g00293	0.1	0.091	7.182	0.475
Vitvi02g00294	0	0	6.628	0.354
Vitvi02g00295	0.311	0.288	9.565	0.799
Vitvi02g00296	0	0	13.579	0.725
Vitvi02g00297	0.08	0.075	10.162	0.618
Vitvi02g00298	0.067	0.058	9.228	0.551
Vitvi02g00301	0.067	0.055	8.464	0.507
Vitvi02g00302	0.6	0.094	0.429	0.117
Vitvi02g00303	0.267	0.169	6.577	0.52
Vitvi02g00304	0.25	0.175	3.618	0.368
Vitvi02g00308	0.044	0.044	10.02	0.579
Vitvi02g00309	0.2	0.163	8.082	0.595
Vitvi02g00310	0	0	13.167	0.703
Vitvi02g00311	0	0	11.318	0.605
Vitvi02g00313	0.114	0.113	8.115	0.546
Vitvi02g00314	0.057	0.056	8.338	0.501
Vitvi02g00315	0	0	9.51	0.508
Vitvi02g00316	0.05	0.046	4.997	0.313
Vitvi02g00317	0.533	0	0	0
Vitvi02g00318	0.089	0.085	9.352	0.585
Vitvi02g00319	0.171	0.164	7.95	0.589
Vitvi02g00320	0.16	0.16	6.849	0.526
Vitvi02g00322	0	0	11.226	0.6
Vitvi02g00324	0.1	0.097	10.471	0.656
Vitvi02g00325	0.333	0.303	3.514	0.491
Vitvi02g00326	0	0	12.012	0.642
Vitvi02g00327	0.2	0.192	7.887	0.613
Vitvi02g00328	0.125	0.115	8.452	0.566
Vitvi02g00329	0	0	10.237	0.547
Vitvi02g00330	0.1	0.093	7.21	0.478
Vitvi02g00331	0.025	0.025	9.566	0.536
Vitvi02g00332	0.2	0.178	5.501	0.472
Vitvi02g00333	0	0	14.783	0.79
Vitvi02g00334	0.6	0	0	0
Vitvi02g00335	0.111	0.111	9.82	0.636
Vitvi02g00337	0.4	0.233	5.9	0.548
Vitvi02g00338	0.06	0.056	10.675	0.626
Vitvi02g00339	0.167	0.164	7.105	0.544
Vitvi02g00340	0.35	0.35	4.937	0.614
Vitvi02g00341	0.044	0.044	10.471	0.603
Vitvi02g00342	0.143	0.137	7.949	0.562
Vitvi02g00343	0.267	0.17	4.727	0.423
Vitvi02g00344	0.114	0.103	7.673	0.513
Vitvi02g00346	0.2	0.176	6.618	0.53
Vitvi02g00348	0.367	0.11	2.412	0.239
Vitvi02g00349	0.075	0.075	9.38	0.576
Vitvi02g00354	0.467	0.467	3.885	0.675
Vitvi02g00363	0.05	0.049	9.185	0.54
Vitvi02g00364	0	0	5.19	0.277
Vitvi02g00365	0	0	7.698	0.411
Vitvi02g00366	0.1	0.093	8.691	0.557
Vitvi02g00367	0.12	0.115	10.25	0.663
Vitvi02g00370	1	0	0	0
Vitvi02g00372	0	0	1.872	0.1
Vitvi02g00373	0	0	12.4	0.662
Vitvi02g00374	0.32	0.277	5.69	0.581
Vitvi02g00375	0.057	0.054	8.185	0.491
Vitvi02g00377	0.2	0.175	2.35	0.301
Vitvi02g00378	0.167	0.166	7.498	0.567
Vitvi02g00379	0.06	0.058	10.65	0.627
Vitvi02g00380	0.133	0.127	4.196	0.351
Vitvi02g00381	0.114	0.101	7.274	0.49
Vitvi02g00382	0.111	0.111	9.888	0.639
Vitvi02g00383	0.143	0.143	8.452	0.594
Vitvi02g00384	0	0	10.95	0.585
Vitvi02g00385	0.133	0.133	9.791	0.656
Vitvi02g00386	0.025	0.024	9.178	0.514
Vitvi02g00387	0.029	0.028	8.366	0.475
Vitvi02g00388	0.16	0.15	6.097	0.476
Vitvi02g00389	0.029	0.029	8.508	0.483
Vitvi02g00390	0.222	0.195	8.564	0.652
Vitvi02g00391	0.56	0.395	4.933	0.659
Vitvi02g00393	0.56	0.099	2.341	0.224
Vitvi02g00394	0.08	0.066	9.229	0.559
Vitvi02g00395	0.133	0.117	3.694	0.314
Vitvi02g00398	0	0	8.523	0.455
Vitvi02g00399	0.25	0.233	4.715	0.485
Vitvi02g00401	0.025	0.025	9.165	0.515
Vitvi02g00402	0.1	0.094	10.134	0.635
Vitvi02g00403	0	0	4.446	0.238
Vitvi02g00404	0.12	0.106	5.792	0.415
Vitvi02g00406	0.8	0.8	0.977	0.852
Vitvi02g00407	0.2	0.182	8.04	0.611
Vitvi02g00408	0.8	0	0	0
Vitvi02g00409	0.8	0.8	0.516	0.828
Vitvi02g00410	0.067	0.067	7.624	0.474
Vitvi02g00411	0.029	0.028	8.23	0.468
Vitvi02g00412	0.1	0.079	2.579	0.217
Vitvi02g00413	0.175	0.175	8.91	0.651
Vitvi02g00414	0.029	0.029	8.451	0.48
Vitvi02g00415	0.02	0.018	10.413	0.574
Vitvi02g00416	0.075	0.063	8.083	0.495
Vitvi02g00417	0	0	12.254	0.655
Vitvi02g00418	0.1	0.099	2.745	0.246
Vitvi02g00419	0.167	0.145	6.445	0.489
Vitvi02g00420	0	0	12.688	0.678
Vitvi02g00421	0	0	8.796	0.47
Vitvi02g00422	0.1	0.1	5.32	0.384
Vitvi02g00423	0	0	11.418	0.61
Vitvi02g00424	0.311	0.311	9.791	0.834
Vitvi02g00425	0.1	0.1	10.823	0.678
Vitvi02g00426	0	0	10.117	0.54
Vitvi02g00427	0.2	0.182	4.448	0.42
Vitvi02g00429	0	0	11.271	0.602
Vitvi02g00430	0.6	0.6	2.694	0.744
Vitvi02g00431	0.143	0.133	7.936	0.557
Vitvi02g00433	0.6	0.414	1.369	0.487
Vitvi02g00434	0.15	0.144	8.58	0.602
Vitvi02g00435	0	0	11.666	0.623
Vitvi02g00436	0.05	0.045	8.713	0.51
Vitvi02g00437	0.2	0.186	7.506	0.587
Vitvi02g00440	0.086	0.086	8.278	0.528
Vitvi02g00441	0.143	0.128	7.408	0.524
Vitvi02g00442	0.1	0.099	7.437	0.496
Vitvi02g00444	0	0	10.148	0.542
Vitvi02g00445	0.125	0.119	8.788	0.588
Vitvi02g00446	0.1	0.084	9.497	0.591
Vitvi02g00447	0.9	0	0	0
Vitvi02g00448	0.05	0.05	9.342	0.549
Vitvi02g00450	0.111	0.111	9.917	0.641
Vitvi02g00454	0.2	0.185	6.044	0.508
Vitvi02g00457	0	0	7.635	0.408
Vitvi02g00458	0	0	9.856	0.526
Vitvi02g00459	0.167	0.152	6.828	0.517
Vitvi02g00460	1	0	0	0
Vitvi02g00461	0	0	9.862	0.527
Vitvi02g00462	0.286	0.148	4.332	0.379
Vitvi02g00463	0.314	0.314	8.722	0.78
Vitvi02g00464	0.4	0.37	4.527	0.612
Vitvi02g00465	0.6	0	0	0
Vitvi02g00466	0.533	0.277	5.062	0.547
Vitvi02g00467	0.075	0.075	9.691	0.593
Vitvi02g00468	0	0	9.673	0.517
Vitvi02g00469	0	0	8.414	0.449
Vitvi02g00470	0.12	0.098	5.641	0.399
Vitvi02g00471	0.1	0.1	8.95	0.578
Vitvi02g00473	0.16	0.128	8.663	0.591
Vitvi02g00474	0.4	0.4	6.963	0.772
Vitvi02g00475	0.04	0.04	6.89	0.408
Vitvi02g00476	0.133	0.114	3.814	0.318
Vitvi02g00477	0.075	0.069	8.727	0.535
Vitvi02g00479	0	0	12.615	0.674
Vitvi02g00480	0.125	0.114	8.127	0.548
Vitvi02g00481	0.12	0.12	6.709	0.478
Vitvi02g00482	0	0	8.815	0.471
Vitvi02g00483	0.286	0.134	3.898	0.342
Vitvi02g00485	0.044	0.04	9.563	0.551
Vitvi02g00486	0.133	0.132	9.681	0.649
Vitvi02g00488	0	0	7.034	0.376
Vitvi02g00489	0.4	0.033	0.83	0.077
Vitvi02g00495	0	0	7.016	0.375
Vitvi02g00496	0.333	0.023	0.516	0.051
[truncated: 21,847 more rows]

## Sheet: Sauvignon blanc
Gene_name	tau	frac	qn	score
Vitvi00g00443	0.4	0.302	2.698	0.446
Vitvi00g00444	0.333	0.185	2.518	0.32
Vitvi00g00491	1	0	0	0
Vitvi00g00495	1	0	0	0
Vitvi00g00541	0.5	0.152	1.466	0.23
Vitvi00g00544	0.467	0.208	1.594	0.293
Vitvi00g00547	0.533	0.268	2.077	0.379
Vitvi00g00610	0.32	0.198	4.29	0.427
Vitvi00g00612	0.4	0.223	4.304	0.453
Vitvi00g00614	0.314	0.215	5.951	0.533
Vitvi00g00615	0.325	0.233	6.663	0.589
Vitvi00g00616	0.44	0.207	3.053	0.37
Vitvi00g00663	0.667	0.667	3.726	0.866
Vitvi00g00668	0.35	0.248	3.451	0.432
Vitvi00g00670	0.733	0	0	0
Vitvi00g00671	0.3	0.213	6.741	0.573
Vitvi00g00672	0.375	0.24	5.921	0.556
Vitvi00g00673	1	0	0	0
Vitvi00g00674	0.7	0.109	0.514	0.136
Vitvi00g00675	0.029	0.027	8.013	0.455
Vitvi00g00676	0.233	0.154	4.807	0.411
Vitvi00g00710	0.05	0.05	5.661	0.352
Vitvi00g00711	0.12	0.107	6.297	0.443
Vitvi00g00756	0.533	0.273	1.951	0.377
Vitvi00g00757	1	0	0	0
Vitvi00g00786	0.4	0.376	5.901	0.691
Vitvi00g00789	0.033	0.032	7.466	0.431
Vitvi00g00790	0.02	0.02	10.982	0.607
Vitvi00g00792	0.111	0.109	9.635	0.624
Vitvi00g00794	0.7	0.051	0.196	0.061
Vitvi00g00795	0.025	0.025	9.087	0.51
Vitvi00g00812	0.8	0.167	1.036	0.222
Vitvi00g00813	0.06	0.058	10.791	0.634
Vitvi00g00814	0	0	9.894	0.529
Vitvi00g00816	0.133	0.102	6.038	0.425
Vitvi00g00817	0.8	0.139	0.196	0.149
Vitvi00g00824	0.06	0.05	10.175	0.594
Vitvi00g00859	0.733	0	0	0
Vitvi00g00864	0.9	0.9	1.908	1.002
Vitvi00g00869	0.029	0.028	8.209	0.467
Vitvi00g00870	0	0	5.352	0.286
Vitvi00g00880	0.1	0.096	5.309	0.38
Vitvi00g00893	0.8	0	0	0
Vitvi00g00894	0.475	0.165	3.359	0.344
Vitvi00g00897	0.067	0.05	5.84	0.362
Vitvi00g00903	0.28	0.204	8.299	0.647
Vitvi00g00909	0.24	0.139	3.876	0.346
Vitvi00g00910	0.2	0.173	4.733	0.426
Vitvi00g00911	0.24	0.191	5.494	0.484
Vitvi00g00921	0.1	0.099	5.348	0.385
Vitvi00g00922	0	0	11.464	0.612
Vitvi00g00935	0.089	0.086	9.646	0.601
Vitvi00g00936	0.44	0.227	3.43	0.41
Vitvi00g00937	0.15	0.099	3.957	0.31
Vitvi00g00950	0.16	0.156	6.597	0.508
Vitvi00g00951	0.333	0.183	2.508	0.317
Vitvi00g00956	0.05	0.05	6.025	0.372
Vitvi00g00959	0.333	0.189	4.276	0.417
Vitvi00g00960	0.5	0.189	2.267	0.31
Vitvi00g00961	0.4	0.141	2.059	0.251
Vitvi00g00973	0.378	0.296	7.769	0.711
Vitvi00g00974	0.25	0.215	8.066	0.646
Vitvi00g00983	0.04	0.038	6.422	0.381
Vitvi00g00994	0.2	0.172	5.456	0.463
Vitvi00g00996	0.8	0	0	0
Vitvi00g00997	0.25	0.224	4.507	0.465
Vitvi00g01010	0.2	0.183	5.87	0.497
Vitvi00g01011	0.111	0.106	9.877	0.634
Vitvi00g01013	0.567	0.072	0.971	0.124
Vitvi00g01018	0.25	0.189	3.661	0.385
Vitvi00g01019	0.3	0.235	2.28	0.357
Vitvi00g01020	0.533	0.456	3.289	0.632
Vitvi00g01022	0.05	0.046	8.978	0.526
Vitvi00g01036	0.171	0.155	7.607	0.561
Vitvi00g01039	0.267	0.225	3.023	0.386
Vitvi00g01047	0.3	0.256	2.855	0.409
Vitvi00g01048	0	0	6.469	0.346
Vitvi00g01060	0.2	0.175	2.801	0.325
Vitvi00g01061	0.04	0.04	7.078	0.418
Vitvi00g01062	0.6	0	0	0
Vitvi00g01079	1	0	0	0
Vitvi00g01098	0.15	0.111	6.839	0.476
Vitvi00g01101	0.7	0	0	0
Vitvi00g01102	0.36	0.36	6.473	0.706
Vitvi00g01105	0.175	0.154	8.001	0.581
Vitvi00g01106	0.8	0	0	0
Vitvi00g01109	0.9	0	0	0
Vitvi00g01110	0.1	0.095	7.036	0.471
Vitvi00g01118	0.8	0	0	0
Vitvi00g01123	0.35	0.295	4.216	0.52
Vitvi00g01134	0.8	0.8	1.909	0.902
Vitvi00g01144	0.12	0.119	6.234	0.452
Vitvi00g01146	0.7	0.7	3.171	0.869
Vitvi00g01149	1	0	0	0
Vitvi00g01151	0.175	0.173	9.174	0.663
Vitvi00g01163	0.6	0	0	0
Vitvi00g01167	0.367	0.317	6.352	0.656
Vitvi00g01168	0.075	0.074	8.936	0.551
Vitvi00g01173	0.8	0.8	1.014	0.854
Vitvi00g01174	0.6	0.6	1.254	0.667
Vitvi00g01175	0.2	0.122	2.488	0.255
Vitvi00g01183	0.143	0.13	7.92	0.553
Vitvi00g01184	0.514	0.394	6.206	0.726
Vitvi00g01186	0.04	0.037	6.288	0.373
Vitvi00g01191	0	0	5.447	0.291
Vitvi00g01196	0.257	0.186	6.366	0.526
Vitvi00g01202	0.4	0	0	0
Vitvi00g01205	0.171	0.147	7.135	0.528
Vitvi00g01216	0.6	0.049	0.077	0.053
Vitvi00g01222	0.6	0.41	0.865	0.456
Vitvi00g01223	0.2	0.111	3.165	0.28
Vitvi00g01231	0.4	0.281	2.91	0.436
Vitvi00g01238	0.267	0.172	2.305	0.295
Vitvi00g01243	0	0	14.889	0.795
Vitvi00g01245	0.4	0.4	3.151	0.568
Vitvi00g01247	0.2	0.143	4.184	0.367
Vitvi00g01250	0.2	0.13	2.14	0.244
Vitvi00g01256	0.3	0.274	7.266	0.662
Vitvi00g01259	1	0	0	0
Vitvi00g01267	0.1	0.032	1.05	0.088
Vitvi00g01283	0	0	3.965	0.212
Vitvi00g01285	0.167	0.139	6.312	0.476
Vitvi00g01289	0.08	0.071	5.818	0.382
Vitvi00g01298	0.4	0	0	0
Vitvi00g01301	0.2	0.129	2.75	0.276
Vitvi00g01302	0.16	0.131	5.776	0.44
Vitvi00g01306	0.6	0	0	0
Vitvi00g01309	0.467	0	0	0
Vitvi00g01312	0.6	0.6	3.123	0.767
Vitvi00g01315	0.4	0.328	0.854	0.374
Vitvi00g01316	0.333	0.282	6.182	0.612
Vitvi00g01319	0	0	12.174	0.65
Vitvi00g01320	0.044	0.042	9.519	0.55
Vitvi00g01321	0.2	0.063	0.572	0.094
Vitvi00g01324	0.25	0.174	3.456	0.359
Vitvi00g01326	0.15	0.144	5.432	0.434
Vitvi00g01327	0.05	0.041	4.808	0.298
Vitvi00g01329	0.733	0.733	3.674	0.929
Vitvi00g01332	0	0	9.346	0.499
Vitvi00g01333	0.4	0.4	2.64	0.541
Vitvi00g01338	0.08	0.071	6.221	0.403
Vitvi00g01341	0.333	0.294	3.073	0.458
Vitvi00g01344	0.267	0.267	3.637	0.461
Vitvi00g01352	0.5	0.231	1.177	0.294
Vitvi00g01354	0.2	0.2	1.268	0.268
Vitvi00g01355	0.3	0.284	6.89	0.652
Vitvi00g01357	0.4	0	0	0
Vitvi00g01360	0.8	0	0	0
Vitvi00g01364	0.267	0.205	5.833	0.517
Vitvi00g01367	0.2	0.143	3.457	0.328
Vitvi00g01369	0.8	0	0	0
Vitvi00g01374	0.267	0.19	5.699	0.494
Vitvi00g01380	0.65	0	0	0
Vitvi00g01382	0	0	13.357	0.714
Vitvi00g01383	0.244	0.174	7.552	0.577
Vitvi00g01384	0.086	0.081	7.824	0.499
Vitvi00g01385	0.143	0.128	7.631	0.536
Vitvi00g01390	0.343	0.259	6.448	0.603
Vitvi00g01392	0.171	0.159	7.998	0.586
Vitvi00g01397	0.12	0.119	6.977	0.492
Vitvi00g01402	0.6	0.6	1.673	0.689
Vitvi00g01403	0.267	0.267	3.632	0.461
Vitvi00g01405	0.8	0.631	0.936	0.681
Vitvi00g01406	0.6	0.246	0.833	0.29
Vitvi00g01412	0.7	0.7	2.45	0.831
Vitvi00g01413	0.6	0.6	1.204	0.664
Vitvi00g01416	0.8	0	0	0
Vitvi00g01421	0.2	0.045	0.728	0.084
Vitvi00g01424	0	0	6.827	0.365
Vitvi00g01425	0.55	0.266	2.446	0.397
Vitvi00g01429	0.52	0.169	2.086	0.28
Vitvi00g01431	0.35	0.262	6.717	0.621
Vitvi00g01433	0.7	0	0	0
Vitvi00g01439	0.3	0.262	2.447	0.393
Vitvi00g01457	0.7	0.137	0.599	0.169
Vitvi00g01462	0.75	0.026	0.178	0.036
Vitvi00g01467	0.8	0	0	0
Vitvi00g01764	0.2	0.137	4.163	0.359
Vitvi00g01766	0.8	0	0	0
Vitvi00g01805	0.325	0.325	9.077	0.81
Vitvi00g01806	0.3	0.284	2.812	0.434
Vitvi00g01823	0.8	0	0	0
Vitvi00g01835	0.9	0	0	0
Vitvi00g01892	0.367	0.209	4.58	0.454
Vitvi00g01893	0.667	0.026	0.145	0.034
Vitvi00g01928	0.2	0.171	7.716	0.583
Vitvi00g01930	0.6	0.481	1.703	0.572
Vitvi00g01932	0.36	0.36	6.579	0.711
Vitvi00g01968	0.7	0	0	0
Vitvi00g01969	0.08	0.076	6.435	0.42
Vitvi00g01970	0.167	0.142	6.344	0.481
Vitvi00g01978	0.022	0.022	10.296	0.572
Vitvi00g01994	0.7	0	0	0
Vitvi00g01996	0.35	0.35	5.72	0.656
Vitvi00g01999	0	0	9.29	0.496
Vitvi00g02022	0.511	0.233	4.634	0.481
Vitvi00g02040	1	0	0	0
Vitvi00g02041	0.1	0.085	5.163	0.361
Vitvi00g02044	0.333	0.118	1.675	0.207
Vitvi00g02047	0.9	0.9	2.133	1.014
Vitvi00g02048	0.333	0.151	1.75	0.244
Vitvi00g02059	0.6	0.472	1.045	0.528
Vitvi00g02062	0.267	0.267	4.246	0.494
Vitvi00g02067	0.667	0	0	0
Vitvi00g02075	0.1	0.082	4.501	0.322
Vitvi00g02077	0.867	0.867	3.629	1.061
Vitvi00g02081	0.5	0.207	0.964	0.258
Vitvi00g02082	0.3	0.242	5.905	0.557
Vitvi00g02084	0.267	0.013	0.196	0.023
Vitvi00g02098	0.2	0.191	5.58	0.489
Vitvi00g02099	0.6	0	0	0
Vitvi00g02106	0	0	5.516	0.295
Vitvi00g02111	0.067	0.053	3.763	0.254
Vitvi00g02116	0.067	0.067	4.721	0.319
Vitvi00g02117	0.333	0.195	2.378	0.322
Vitvi00g02120	0.8	0	0	0
Vitvi00g02141	0.025	0.024	9.028	0.506
Vitvi00g02142	0.533	0	0	0
Vitvi00g02145	0.2	0.2	3.751	0.4
Vitvi00g02146	0.16	0.128	5.619	0.428
Vitvi00g02156	0.1	0.099	7.343	0.491
Vitvi00g02161	0.033	0.033	7.607	0.439
Vitvi00g02165	0.167	0.147	6.57	0.498
Vitvi00g02167	0.125	0.119	8.432	0.569
Vitvi00g02173	0.667	0.266	1.917	0.368
Vitvi00g02175	0.25	0.195	4.022	0.41
Vitvi00g02178	0.233	0.171	5.78	0.48
Vitvi00g02183	0.7	0.03	0.145	0.038
Vitvi00g02184	0	0	6.333	0.338
Vitvi00g02191	0.6	0.468	1.695	0.559
Vitvi00g02192	0.257	0.214	6.962	0.586
Vitvi00g02204	1	0	0	0
Vitvi00g02208	0.233	0.195	6.017	0.516
Vitvi00g02211	0.5	0.242	1.162	0.304
Vitvi00g02213	0.533	0.208	1.568	0.292
Vitvi00g02219	0	0	7.969	0.426
Vitvi00g02222	0.1	0.063	2.034	0.172
Vitvi00g02224	0.8	0	0	0
Vitvi00g02226	0.5	0.5	7.225	0.886
Vitvi00g02236	0.1	0.088	7.003	0.462
Vitvi00g02237	0.467	0.395	3.076	0.559
Vitvi00g02244	0.25	0.228	4.599	0.474
Vitvi00g02246	0.067	0.063	4.205	0.288
Vitvi00g02255	0.7	0.17	0.525	0.198
Vitvi00g02256	0.2	0.123	1.836	0.221
Vitvi00g02259	0.2	0.194	3.056	0.357
Vitvi00g02260	0.8	0	0	0
Vitvi00g02261	0.8	0	0	0
Vitvi00g02262	0.8	0	0	0
Vitvi00g02265	0.36	0.302	5.298	0.585
Vitvi00g02268	0.2	0.172	1.409	0.247
Vitvi00g02269	0.2	0.18	2.705	0.324
Vitvi00g02270	0.175	0.153	7.783	0.569
Vitvi00g02274	0.25	0.173	3.492	0.36
Vitvi00g02277	0.333	0.257	3.411	0.439
Vitvi00g02281	0.2	0.062	0.429	0.085
Vitvi00g02282	0.6	0	0	0
Vitvi00g02284	0	0	3.364	0.18
Vitvi00g02289	0.65	0	0	0
Vitvi00g02293	0.52	0.413	5.537	0.709
Vitvi00g02294	0.2	0.165	5.538	0.461
Vitvi00g02295	0.9	0	0	0
Vitvi00g02300	0.267	0.267	4.601	0.513
Vitvi00g02305	0.6	0.48	0.892	0.528
Vitvi00g02312	0.9	0.234	0.514	0.261
Vitvi00g02313	0.8	0.8	2.05	0.91
Vitvi00g02317	0.44	0.275	3.951	0.486
Vitvi00g02320	0.733	0.672	3.326	0.85
Vitvi00g02333	0.6	0	0	0
Vitvi00g02335	0.4	0.334	1.271	0.402
Vitvi00g02336	0.6	0.285	1.142	0.346
Vitvi00g02345	0.2	0.2	4.018	0.415
Vitvi00g02347	0.686	0	0	0
Vitvi00g02351	0.25	0.144	3.417	0.327
Vitvi00g02353	0.1	0.083	2.625	0.223
Vitvi00g02354	0.3	0.235	4.45	0.473
Vitvi01g00001	0.12	0.117	6.319	0.455
Vitvi01g00002	0.267	0.194	3.176	0.364
Vitvi01g00005	0	0	9.216	0.492
Vitvi01g00006	0	0	11.046	0.59
Vitvi01g00008	0.8	0.25	0.824	0.294
Vitvi01g00011	0.167	0.167	7.433	0.564
Vitvi01g00012	0.333	0.217	3.136	0.385
Vitvi01g00014	0.35	0.166	2.456	0.297
Vitvi01g00023	0.1	0.098	8.772	0.567
Vitvi01g00024	0	0	8.095	0.432
Vitvi01g00025	0.086	0.08	7.767	0.495
Vitvi01g00026	0	0	8.991	0.48
Vitvi01g00027	0	0	5.904	0.315
Vitvi01g00028	0.1	0.094	7.14	0.475
Vitvi01g00029	0	0	9.594	0.512
Vitvi01g00033	0	0	10.533	0.563
Vitvi01g00034	0.086	0.085	8.759	0.553
Vitvi01g00035	0.125	0.12	8.716	0.586
Vitvi01g00036	0.033	0.031	7.187	0.415
Vitvi01g00037	0.171	0.149	7.048	0.525
Vitvi01g00038	0.05	0.046	8.883	0.521
Vitvi01g00039	0.025	0.024	9.14	0.512
Vitvi01g00041	0.25	0.236	4.759	0.49
Vitvi01g00042	0.125	0.125	9.046	0.608
Vitvi01g00043	0.033	0.031	7.367	0.425
Vitvi01g00045	0.04	0.04	7.162	0.423
Vitvi01g00046	0.1	0.079	4.678	0.329
Vitvi01g00047	0.25	0.206	4.141	0.427
Vitvi01g00048	0.111	0.104	9.619	0.618
Vitvi01g00049	0	0	10.975	0.586
Vitvi01g00050	0	0	6.661	0.356
Vitvi01g00051	0	0	11.377	0.608
Vitvi01g00052	0	0	5.231	0.279
Vitvi01g00053	0.1	0.085	6.643	0.44
Vitvi01g00054	0.133	0.117	6.591	0.469
Vitvi01g00055	0.114	0.114	8.182	0.551
Vitvi01g00056	0.089	0.085	9.619	0.599
Vitvi01g00057	0.133	0.125	3.787	0.327
Vitvi01g00058	0	0	10.802	0.577
Vitvi01g00059	0.4	0.021	0.145	0.029
Vitvi01g00060	0	0	9.188	0.491
Vitvi01g00061	0	0	12.268	0.655
Vitvi01g00062	0.025	0.023	8.863	0.496
Vitvi01g00063	0.25	0.168	3.796	0.371
Vitvi01g00064	0.05	0.041	4.706	0.292
Vitvi01g00065	0.067	0.052	3.126	0.219
Vitvi01g00067	0.24	0.103	3.034	0.265
Vitvi01g00068	0.022	0.021	9.837	0.546
Vitvi01g00070	0	0	9.767	0.522
Vitvi01g00071	0	0	10.808	0.577
Vitvi01g00073	0.8	0	0	0
Vitvi01g00074	0	0	8.816	0.471
Vitvi01g00075	0.04	0.038	6.765	0.399
Vitvi01g00076	0	0	10.234	0.547
Vitvi01g00077	0	0	8.209	0.439
Vitvi01g00078	0.067	0.059	3.562	0.249
Vitvi01g00079	0.05	0.043	5.064	0.314
Vitvi01g00080	0.025	0.023	8.997	0.504
Vitvi01g00081	0.267	0.187	2.783	0.336
Vitvi01g00082	0	0	8.455	0.452
Vitvi01g00083	0.633	0.633	7.315	1.024
Vitvi01g00084	0.033	0.032	7.489	0.432
Vitvi01g00085	0.111	0.108	9.535	0.617
Vitvi01g00086	0	0	7.776	0.415
Vitvi01g00087	0.04	0.039	11.007	0.627
Vitvi01g00088	0.4	0.309	4.03	0.524
Vitvi01g00089	0.067	0.065	7.344	0.457
Vitvi01g00090	0	0	6.787	0.363
Vitvi01g00091	0.1	0.092	10.117	0.632
Vitvi01g00092	0.114	0.105	8.012	0.533
Vitvi01g00097	0	0	7.585	0.405
Vitvi01g00098	0.067	0.065	9.533	0.574
Vitvi01g00099	0	0	7.529	0.402
Vitvi01g00100	0	0	8.253	0.441
Vitvi01g00102	0.25	0.223	4.943	0.487
Vitvi01g00103	0	0	10.292	0.55
Vitvi01g00104	0.343	0.305	7.672	0.715
Vitvi01g00106	0.257	0.257	8.104	0.69
Vitvi01g00108	0	0	9.316	0.498
Vitvi01g00110	0	0	2.89	0.154
Vitvi01g00112	0	0	9.786	0.523
Vitvi01g00113	0.16	0.154	5.99	0.474
Vitvi01g00114	0.229	0.186	6.812	0.55
Vitvi01g00115	0.125	0.125	9.068	0.609
Vitvi01g00116	0	0	8.76	0.468
Vitvi01g00119	0.02	0.02	10.917	0.603
Vitvi01g00120	0	0	13.236	0.707
Vitvi01g00121	0	0	10.797	0.577
Vitvi01g00122	0	0	9.75	0.521
Vitvi01g00123	0	0	5.034	0.269
Vitvi01g00124	0.06	0.058	10.505	0.619
Vitvi01g00128	0	0	11.851	0.633
Vitvi01g00129	0.05	0.048	5.755	0.355
Vitvi01g00130	0.111	0.104	9.48	0.61
Vitvi01g00131	0	0	8.965	0.479
Vitvi01g00132	0	0	6.612	0.353
Vitvi01g00133	0.1	0.098	7.351	0.491
Vitvi01g00134	0	0	10.224	0.546
Vitvi01g00135	0.111	0.107	9.653	0.623
Vitvi01g00136	0	0	9.974	0.533
Vitvi01g00137	0	0	7.294	0.39
Vitvi01g00138	0.125	0.12	8.872	0.594
Vitvi01g00139	0	0	9.464	0.506
Vitvi01g00140	0	0	7.169	0.383
Vitvi01g00141	0.2	0.191	6.928	0.561
Vitvi01g00142	0	0	11.948	0.638
Vitvi01g00143	0.02	0.02	10.66	0.589
Vitvi01g00145	0.2	0.189	6.072	0.513
Vitvi01g00146	0.089	0.089	9.844	0.615
Vitvi01g00147	0.133	0.116	3.387	0.297
Vitvi01g00148	0.4	0.4	1.765	0.494
Vitvi01g00149	0.022	0.022	10.593	0.588
Vitvi01g00150	0.05	0.048	5.026	0.316
Vitvi01g00151	0	0	9.113	0.487
Vitvi01g00152	0	0	11.129	0.594
Vitvi01g00155	0	0	11.589	0.619
Vitvi01g00156	0.2	0.164	5.511	0.458
Vitvi01g00157	0.15	0.14	8.414	0.589
Vitvi01g00158	0.1	0.1	6.121	0.427
Vitvi01g00159	0.08	0.068	6.01	0.389
Vitvi01g00160	0.24	0.231	6.394	0.573
Vitvi01g00161	0	0	11.652	0.622
Vitvi01g00162	0.133	0.133	7.502	0.534
Vitvi01g00163	0.233	0.228	7.419	0.624
Vitvi01g00164	0	0	6.474	0.346
Vitvi01g00165	0.125	0.123	8.765	0.591
Vitvi01g00166	0	0	8.689	0.464
Vitvi01g00167	0	0	6.195	0.331
Vitvi01g00168	0.06	0.059	10.696	0.63
Vitvi01g00169	0.05	0.046	8.518	0.501
Vitvi01g00170	0.1	0.096	8.868	0.57
Vitvi01g00171	0	0	10.594	0.566
Vitvi01g00172	0.133	0.119	3.696	0.316
Vitvi01g00173	0	0	12.07	0.645
Vitvi01g00174	0.125	0.124	8.808	0.595
Vitvi01g00175	0.02	0.018	10.985	0.605
Vitvi01g00176	0	0	10.3	0.55
Vitvi01g00178	0.167	0.159	6.885	0.527
Vitvi01g00179	1	0	0	0
Vitvi01g00181	0.4	0.159	3.272	0.334
Vitvi01g00182	0	0	10.235	0.547
Vitvi01g00183	0	0	11.465	0.612
Vitvi01g00185	0.533	0	0	0
Vitvi01g00186	0.114	0.104	7.693	0.515
Vitvi01g00187	0.15	0.134	8.271	0.576
Vitvi01g00188	0.156	0.156	9.757	0.677
Vitvi01g00189	0.04	0.039	6.816	0.403
Vitvi01g00190	0	0	8.753	0.468
Vitvi01g00191	0.9	0	0	0
Vitvi01g00192	0.2	0.116	2.414	0.245
Vitvi01g00193	0.6	0.381	2.572	0.518
Vitvi01g00196	0.05	0.048	9.018	0.53
Vitvi01g00197	0.067	0.067	4.58	0.312
Vitvi01g00198	0.24	0.189	5.102	0.462
Vitvi01g00199	0.02	0.02	10.901	0.602
Vitvi01g00201	0	0	10.287	0.55
Vitvi01g00202	0	0	4.961	0.265
Vitvi01g00203	0.7	0	0	0
Vitvi01g00204	0	0	6.19	0.331
Vitvi01g00211	0.5	0.215	1.449	0.292
Vitvi01g00214	0.133	0.129	9.383	0.63
Vitvi01g00215	0.2	0.086	1.192	0.15
Vitvi01g00216	0.075	0.07	8.715	0.536
Vitvi01g00217	0.1	0.095	2.321	0.219
Vitvi01g00218	0.8	0	0	0
Vitvi01g00219	0.1	0.099	10.535	0.662
Vitvi01g00220	0	0	11.285	0.603
Vitvi01g00221	0.333	0.17	2.383	0.297
Vitvi01g00223	0.029	0.029	8.339	0.474
Vitvi01g00224	0.1	0.094	6.973	0.466
Vitvi01g00225	0.1	0.099	7.507	0.5
Vitvi01g00226	0.143	0.124	7.406	0.52
Vitvi01g00227	0	0	10.851	0.58
Vitvi01g00230	0.6	0.255	1.21	0.32
Vitvi01g00233	0.178	0.169	9.305	0.666
Vitvi01g00234	0.4	0.19	1.457	0.268
Vitvi01g00236	0	0	9.084	0.485
Vitvi01g00237	0.05	0.049	9.046	0.532
Vitvi01g00238	0.111	0.104	9.254	0.598
Vitvi01g00239	0.8	0.273	1.812	0.37
Vitvi01g00241	0.4	0.01	0.077	0.014
Vitvi01g00243	0	0	7.337	0.392
Vitvi01g00244	0.2	0.2	6.317	0.537
Vitvi01g00245	0.175	0.164	8.562	0.621
Vitvi01g00246	0	0	3.028	0.162
Vitvi01g00249	0.057	0.056	8.489	0.509
Vitvi01g00250	0	0	7.528	0.402
Vitvi01g00251	0.111	0.105	9.499	0.612
Vitvi01g00252	0.06	0.058	10.628	0.626
Vitvi01g00253	0.25	0.211	4.433	0.448
Vitvi01g00254	0.05	0.05	9.395	0.552
Vitvi01g00255	0	0	11.749	0.628
Vitvi01g00258	0.3	0.276	2.121	0.389
Vitvi01g00259	0.067	0.067	8.036	0.496
Vitvi01g00261	0.75	0.75	5.224	1.029
Vitvi01g00265	0	0	10.572	0.565
Vitvi01g00266	0.022	0.022	9.97	0.555
Vitvi01g00268	0.3	0.099	1.05	0.155
Vitvi01g00269	0.08	0.071	5.977	0.39
Vitvi01g00270	0.4	0.194	1.116	0.254
Vitvi01g00271	0.111	0.106	9.964	0.638
Vitvi01g00272	0	0	10.025	0.536
Vitvi01g00273	0.05	0.048	9.051	0.531
Vitvi01g00274	0.044	0.044	9.788	0.567
Vitvi01g00275	0	0	6.813	0.364
Vitvi01g00277	0.6	0.39	3.32	0.567
Vitvi01g00278	0	0	11.54	0.616
Vitvi01g00279	0	0	10.981	0.587
Vitvi01g00280	0.167	0.153	7.229	0.539
Vitvi01g00281	0.2	0.2	5.035	0.469
Vitvi01g00282	0.333	0.227	3.118	0.394
Vitvi01g00286	0.05	0.046	5.355	0.332
Vitvi01g00287	0	0	10.049	0.537
Vitvi01g00288	0.133	0.133	7.947	0.558
Vitvi01g00289	0	0	0.978	0.052
Vitvi01g00290	0.533	0.44	3.524	0.628
Vitvi01g00291	0.267	0.17	4.674	0.42
Vitvi01g00292	0.125	0.118	8.491	0.572
Vitvi01g00293	0	0	8.612	0.46
Vitvi01g00294	0.125	0.119	8.559	0.576
Vitvi01g00295	0	0	8.609	0.46
Vitvi01g00296	0	0	6.501	0.347
Vitvi01g00299	0.111	0.092	8.641	0.554
Vitvi01g00300	0	0	12.056	0.644
Vitvi01g00301	0.033	0.029	7.07	0.407
Vitvi01g00302	0.1	0.1	7.94	0.524
Vitvi01g00303	0.067	0.065	9.909	0.594
Vitvi01g00306	0.167	0.154	6.84	0.519
Vitvi01g00309	0.4	0.176	1.568	0.26
Vitvi01g00310	0.08	0.078	10.457	0.637
Vitvi01g00311	0.2	0.196	5.182	0.473
Vitvi01g00312	0.067	0.067	4.661	0.316
Vitvi01g00313	0.022	0.022	9.854	0.548
Vitvi01g00314	0.1	0.1	8.994	0.58
Vitvi01g00315	0.2	0.2	3.25	0.374
Vitvi01g00317	0.171	0.151	7.511	0.552
Vitvi01g00318	0.267	0.245	3.543	0.434
Vitvi01g00320	0.8	0	0	0
Vitvi01g00321	0.25	0.25	5.73	0.556
Vitvi01g00324	0.8	0.172	0.077	0.176
Vitvi01g00325	0.1	0.089	8.188	0.526
Vitvi01g00326	0	0	8.202	0.438
Vitvi01g00327	0.171	0.17	8.036	0.599
Vitvi01g00328	0	0	9.799	0.523
Vitvi01g00329	0.7	0	0	0
Vitvi01g00330	0.033	0.03	7.122	0.41
Vitvi01g00331	0.8	0.135	0.145	0.143
Vitvi01g00333	0.15	0.15	8.91	0.626
Vitvi01g00335	0.2	0.138	2.973	0.297
Vitvi01g00337	0.2	0.2	0.858	0.246
Vitvi01g00338	0	0	9.086	0.485
Vitvi01g00339	0	0	9.487	0.507
Vitvi01g00340	0.125	0.116	8.381	0.564
Vitvi01g00342	0	0	4.928	0.263
Vitvi01g00343	0	0	12.54	0.67
Vitvi01g00344	0.15	0.133	4.985	0.399
Vitvi01g00345	0	0	8.132	0.434
Vitvi01g00346	0.15	0.141	8.548	0.598
Vitvi01g00347	0.4	0.042	0.375	0.062
Vitvi01g00348	0.467	0.467	3.999	0.681
Vitvi01g00349	0.5	0.5	2.576	0.638
Vitvi01g00350	0.733	0	0	0
Vitvi01g00352	0.167	0.156	6.768	0.518
Vitvi01g00353	0.05	0.042	4.915	0.305
Vitvi01g00354	0	0	9.914	0.53
Vitvi01g00355	0	0	8.438	0.451
Vitvi01g00357	0	0	7.124	0.381
Vitvi01g00358	0.2	0.173	2.172	0.289
Vitvi01g00359	0.6	0	0	0
Vitvi01g00360	0	0	13.448	0.718
Vitvi01g00361	0.111	0.109	9.695	0.627
Vitvi01g00362	0.02	0.017	10.596	0.583
Vitvi01g00363	0.32	0.217	4.46	0.455
Vitvi01g00365	0.1	0.093	7.03	0.469
Vitvi01g00366	0.2	0.179	5.698	0.483
Vitvi01g00368	0	0	9.126	0.488
Vitvi01g00369	0.025	0.025	9.292	0.521
Vitvi01g00372	0.05	0.049	5.157	0.324
Vitvi01g00373	0	0	12.511	0.668
Vitvi01g00374	0.029	0.026	7.975	0.452
Vitvi01g00375	0.089	0.089	9.81	0.613
Vitvi01g00376	0	0	11.621	0.621
Vitvi01g00377	0	0	8.571	0.458
Vitvi01g00379	0.075	0.072	8.616	0.532
Vitvi01g00380	0.033	0.031	7.407	0.427
Vitvi01g00381	0.08	0.08	6.813	0.444
Vitvi01g00382	0	0	9.299	0.497
Vitvi01g00383	0.1	0.094	8.765	0.562
Vitvi01g00384	0.06	0.055	10.447	0.613
Vitvi01g00385	0.06	0.056	10.472	0.615
Vitvi01g00386	0	0	10.079	0.538
Vitvi01g00388	0.175	0.153	7.784	0.569
Vitvi01g00389	0.15	0.104	4.089	0.322
Vitvi01g00390	0.067	0.067	9.874	0.594
Vitvi01g00391	0.111	0.099	8.944	0.577
Vitvi01g00392	0	0	6.883	0.368
Vitvi01g00393	0.467	0.315	5.094	0.587
Vitvi01g00397	0.2	0.2	9.982	0.733
Vitvi01g00398	0.3	0.3	5.959	0.618
Vitvi01g00399	0.4	0.248	3.036	0.41
Vitvi01g00401	0.111	0.093	8.494	0.547
Vitvi01g00402	0.057	0.049	7.557	0.453
Vitvi01g00403	0.2	0.17	5.494	0.463
Vitvi01g00404	0	0	10.287	0.55
Vitvi01g00405	0.044	0.044	10.039	0.58
Vitvi01g00406	0.3	0.184	1.61	0.27
Vitvi01g00407	0	0	9.314	0.498
Vitvi01g00408	0.367	0.243	4.8	0.499
Vitvi01g00409	0.125	0.112	8.41	0.561
Vitvi01g00411	0.1	0.088	10.057	0.625
Vitvi01g00412	0.2	0.177	6.549	0.527
Vitvi01g00413	0.075	0.071	9.038	0.554
Vitvi01g00414	0.125	0.112	8.616	0.572
Vitvi01g00415	0.25	0.243	4.718	0.495
Vitvi01g00417	0.156	0.156	9.819	0.681
Vitvi01g00418	0.022	0.022	10.281	0.571
Vitvi01g00421	0.044	0.044	10.039	0.58
Vitvi01g00422	0.089	0.088	9.688	0.606
Vitvi01g00424	0.4	0.284	4.608	0.53
Vitvi01g00425	0.111	0.109	9.508	0.617
Vitvi01g00426	0	0	8.766	0.468
Vitvi01g00427	0.4	0.148	1.111	0.207
Vitvi01g00428	0.033	0.031	7.193	0.415
Vitvi01g00429	0.433	0.266	4.685	0.516
Vitvi01g00430	0.15	0.128	4.6	0.374
Vitvi01g00432	0.1	0.1	8.916	0.576
Vitvi01g00433	0.25	0.227	4.737	0.48
Vitvi01g00438	0.7	0	0	0
Vitvi01g00441	0.5	0.5	2.631	0.641
Vitvi01g00444	0.12	0.11	9.992	0.644
Vitvi01g00445	0	0	10.716	0.572
Vitvi01g00446	0.114	0.106	7.635	0.514
Vitvi01g00447	0.143	0.134	8.052	0.564
Vitvi01g00448	0	0	11.505	0.615
Vitvi01g00449	0	0	3.949	0.211
Vitvi01g00450	0	0	10.124	0.541
Vitvi01g00451	0	0	11.104	0.593
Vitvi01g00452	0	0	9.822	0.525
Vitvi01g00453	0.125	0.12	8.637	0.581
Vitvi01g00454	0.175	0.148	7.513	0.549
Vitvi01g00455	0	0	12.919	0.69
Vitvi01g00456	0.8	0.024	0.145	0.032
Vitvi01g00457	1	0	0	0
Vitvi01g00458	0.3	0.035	0.298	0.051
Vitvi01g00463	0.68	0	0	0
Vitvi01g00464	0.067	0.067	4.806	0.324
Vitvi01g00465	0.133	0.123	9.139	0.611
Vitvi01g00466	0	0	2.293	0.122
Vitvi01g00467	0.086	0.082	8.179	0.519
Vitvi01g00468	0.075	0.069	8.595	0.528
Vitvi01g00470	0.4	0.148	0.542	0.177
Vitvi01g00471	0.24	0.228	5.846	0.54
Vitvi01g00472	0.067	0.065	9.668	0.581
Vitvi01g00473	0	0	11.626	0.621
Vitvi01g00474	0	0	9.095	0.486
Vitvi01g00475	0.1	0.1	7.508	0.501
Vitvi01g00476	0	0	10.186	0.544
Vitvi01g00477	0.314	0.17	4.584	0.415
Vitvi01g00478	0.022	0.022	10.158	0.565
Vitvi01g00479	0	0	9.974	0.533
Vitvi01g00481	0.2	0.168	9.026	0.65
Vitvi01g00482	0.08	0.075	5.944	0.393
Vitvi01g00483	0.171	0.126	6.447	0.47
Vitvi01g00484	0.114	0.111	7.974	0.537
Vitvi01g00486	0	0	9.935	0.531
Vitvi01g00487	0.04	0.039	10.693	0.61
Vitvi01g00488	0	0	9.97	0.533
Vitvi01g00491	0	0	5.53	0.295
Vitvi01g00492	0.02	0.02	10.822	0.598
Vitvi01g00496	0.1	0.082	6.55	0.432
Vitvi01g00497	0.16	0.141	9.463	0.647
Vitvi01g00498	0.4	0.319	2.795	0.468
Vitvi01g00499	0.08	0.075	10.477	0.635
Vitvi01g00501	0.4	0.312	6.495	0.659
Vitvi01g00502	0.05	0.047	8.877	0.521
Vitvi01g00503	0.36	0.206	3.905	0.415
Vitvi01g00505	0	0	10.99	0.587
Vitvi01g00508	0.022	0.021	9.706	0.539
Vitvi01g00509	0	0	10.034	0.536
Vitvi01g00511	0	0	9.386	0.501
Vitvi01g00512	0.4	0.298	7.277	0.687
Vitvi01g00513	0.5	0.41	6.283	0.746
Vitvi01g00515	0.025	0.024	9.159	0.513
Vitvi01g00516	0.022	0.021	9.64	0.536
Vitvi01g00518	0	0	6.995	0.374
Vitvi01g00519	0.04	0.037	6.549	0.387
Vitvi01g00520	0	0	9.53	0.509
Vitvi01g00521	0.133	0.133	7.725	0.546
Vitvi01g00522	0	0	4.283	0.229
Vitvi01g00523	0	0	10.904	0.582
Vitvi01g00524	0	0	10.455	0.558
Vitvi01g00525	0.15	0.147	8.854	0.62
Vitvi01g00526	0.022	0.021	9.824	0.546
Vitvi01g00528	0.025	0.025	9.268	0.52
Vitvi01g00529	0.1	0.1	5.155	0.375
Vitvi01g00530	0.1	0.093	10.08	0.631
Vitvi01g00532	0.7	0	0	0
Vitvi01g00533	0	0	12.455	0.665
Vitvi01g00536	0	0	9.901	0.529
Vitvi01g00537	0.06	0.057	10.398	0.612
Vitvi01g00538	0	0	7.669	0.41
Vitvi01g00539	0	0	9.084	0.485
Vitvi01g00540	0.111	0.111	9.993	0.645
Vitvi01g00541	1	0	0	0
Vitvi01g00542	0.267	0.189	2.914	0.345
Vitvi01g00543	0.15	0.139	8.44	0.59
Vitvi01g00544	0.067	0.066	9.904	0.595
Vitvi01g00545	0.4	0.225	0.824	0.269
Vitvi01g00546	0.467	0.13	1.276	0.198
Vitvi01g00547	0.111	0.104	9.101	0.59
Vitvi01g00552	0.225	0.183	7.371	0.577
Vitvi01g00553	0.3	0.08	0.895	0.128
Vitvi01g00555	0.8	0	0	0
Vitvi01g00556	0.28	0.246	5.976	0.565
Vitvi01g00557	0.333	0.333	4.509	0.574
Vitvi01g00558	0.35	0.35	5.179	0.627
Vitvi01g00561	0	0	12.556	0.671
Vitvi01g00562	0.075	0.075	9.142	0.563
Vitvi01g00563	0.111	0.111	10.12	0.652
Vitvi01g00567	0.35	0.24	4.004	0.454
Vitvi01g00568	0.133	0.13	7.634	0.538
Vitvi01g00571	0	0	11.045	0.59
Vitvi01g00572	0.02	0.02	11.03	0.609
Vitvi01g00573	0.133	0.133	4.788	0.389
Vitvi01g00576	0.089	0.088	9.646	0.603
Vitvi01g00577	0.2	0.2	4.284	0.429
Vitvi01g00578	0.4	0.189	2.135	0.303
Vitvi01g00579	0	0	8.81	0.471
Vitvi01g00580	0.45	0.294	3.224	0.466
Vitvi01g00587	0	0	10.259	0.548
Vitvi01g00588	0.7	0	0	0
Vitvi01g00589	0.267	0.214	6.081	0.539
Vitvi01g00590	0	0	9.091	0.486
Vitvi01g00591	0	0	11.012	0.588
Vitvi01g00593	0.3	0.17	1.67	0.259
Vitvi01g00594	0.022	0.022	9.888	0.55
Vitvi01g00595	0.06	0.058	10.531	0.621
Vitvi01g00596	0	0	10.091	0.539
Vitvi01g00598	0.125	0.117	8.334	0.562
Vitvi01g00599	0	0	9.893	0.528
Vitvi01g00600	0	0	7.666	0.41
Vitvi01g00602	0.84	0	0	0
Vitvi01g00603	0.2	0.143	3.337	0.321
Vitvi01g00604	0.114	0.113	8.151	0.548
Vitvi01g00608	0.4	0.184	3.495	0.371
Vitvi01g00609	0.25	0.25	5.376	0.537
Vitvi01g00611	0.7	0	0	0
Vitvi01g00612	0.8	0.416	1.478	0.495
Vitvi01g00613	0.029	0.029	8.496	0.483
Vitvi01g00614	0.171	0.165	7.898	0.587
Vitvi01g00616	0.08	0.077	10.342	0.629
Vitvi01g00617	0.44	0.271	3.866	0.478
Vitvi01g00619	0.057	0.057	8.673	0.52
Vitvi01g00620	0.067	0.064	7.334	0.456
Vitvi01g00621	0.25	0.172	3.912	0.381
Vitvi01g00623	0.067	0.066	9.795	0.589
Vitvi01g00624	0.2	0.18	3.449	0.364
Vitvi01g00625	0.08	0.072	5.76	0.38
Vitvi01g00626	0.022	0.022	9.96	0.554
Vitvi01g00627	0	0	9.594	0.512
Vitvi01g00628	0	0	10.423	0.557
Vitvi01g00629	0.156	0.151	9.466	0.657
Vitvi01g00630	0.156	0.147	9.312	0.644
Vitvi01g00631	0.167	0.157	7.052	0.534
Vitvi01g00632	0.2	0.177	7.202	0.562
Vitvi01g00633	0.06	0.057	10.547	0.62
Vitvi01g00634	0.2	0.2	5.02	0.468
Vitvi01g00635	0.4	0.197	1.9	0.298
Vitvi01g00637	0.267	0.135	2.134	0.249
Vitvi01g00638	0.167	0.135	6.446	0.479
Vitvi01g00640	0	0	9.224	0.493
Vitvi01g00641	0.114	0.108	7.797	0.525
Vitvi01g00642	0.022	0.021	10.026	0.557
Vitvi01g00644	0.6	0.6	2.694	0.744
Vitvi01g00646	0	0	10.17	0.543
Vitvi01g00647	0.2	0.162	7.204	0.547
Vitvi01g00648	0.086	0.077	7.609	0.483
Vitvi01g00649	0	0	10.387	0.555
Vitvi01g00650	0.111	0.105	9.366	0.605
Vitvi01g00652	0	0	11.227	0.6
Vitvi01g00653	0.133	0.133	4.436	0.37
Vitvi01g00655	0.4	0.387	3.802	0.59
Vitvi01g00656	0.8	0.072	0.077	0.076
Vitvi01g00657	0.6	0	0	0
Vitvi01g00658	0.12	0.116	10.436	0.673
Vitvi01g00659	0.16	0.137	5.687	0.441
Vitvi01g00660	0	0	8.777	0.469
Vitvi01g00662	0	0	11.631	0.621
Vitvi01g00663	0.167	0.163	7.046	0.539
Vitvi01g00664	0.029	0.028	8.424	0.478
Vitvi01g00669	0	0	11.136	0.595
Vitvi01g00670	0.55	0.304	2.814	0.454
Vitvi01g00672	0.32	0.32	11.103	0.913
Vitvi01g00673	0.56	0.56	6.149	0.888
Vitvi01g00674	0	0	8.185	0.437
Vitvi01g00675	0.143	0.136	7.824	0.554
Vitvi01g00676	0.1	0.1	7.947	0.525
Vitvi01g00680	0.267	0.185	2.739	0.331
Vitvi01g00681	0	0	12.957	0.692
Vitvi01g00682	0.1	0.098	10.819	0.676
Vitvi01g00683	0.6	0.6	3.104	0.766
Vitvi01g00685	0.1	0.088	7.092	0.467
Vitvi01g00687	0	0	3.931	0.21
Vitvi01g00688	0	0	5.773	0.308
Vitvi01g00689	0.143	0.143	8.1	0.576
Vitvi01g00691	1	0	0	0
Vitvi01g00693	0.6	0.148	0.728	0.187
Vitvi01g00694	0.2	0.19	3.242	0.363
Vitvi01g00695	0	0	5.36	0.286
Vitvi01g00696	0.025	0.024	9.08	0.509
Vitvi01g00697	0.25	0.198	3.851	0.404
Vitvi01g00698	0	0	11.797	0.63
Vitvi01g00700	0	0	10.06	0.537
Vitvi01g00701	0.057	0.054	8.047	0.484
Vitvi01g00704	0	0	9.531	0.509
Vitvi01g00705	0.143	0.136	7.976	0.562
Vitvi01g00706	0	0	9.303	0.497
Vitvi01g00708	0.15	0.095	3.5	0.282
Vitvi01g00711	0.2	0.183	6.742	0.543
Vitvi01g00712	0	0	10.18	0.544
Vitvi01g00713	0	0	12.484	0.667
Vitvi01g00714	0.378	0.212	5.682	0.516
Vitvi01g00715	0.12	0.116	6.086	0.441
Vitvi01g00716	0.044	0.044	10.222	0.59
Vitvi01g00717	0.05	0.048	9.149	0.537
Vitvi01g00719	0.25	0.248	8.825	0.719
Vitvi01g00720	0.8	0.8	2.831	0.951
Vitvi01g00722	0.133	0.091	5.077	0.362
Vitvi01g00723	0.2	0.009	0.077	0.013
Vitvi01g00727	0.15	0.12	4.332	0.351
Vitvi01g00728	0.2	0.182	2.759	0.329
Vitvi01g00729	0	0	11.753	0.628
Vitvi01g00730	0.4	0.4	1.374	0.473
Vitvi01g00732	0.171	0.161	7.65	0.57
Vitvi01g00733	0.1	0.1	7.728	0.513
Vitvi01g00735	0.178	0.149	8.823	0.62
Vitvi01g00738	0.3	0.246	7.406	0.642
Vitvi01g00739	0.64	0	0	0
Vitvi01g00740	0.6	0	0	0
Vitvi01g00744	0.044	0.043	10.149	0.585
Vitvi01g00747	0.15	0.103	3.528	0.291
Vitvi01g00754	0.6	0	0	0
Vitvi01g00770	0	0	3.453	0.184
Vitvi01g00772	0.089	0.081	9.479	0.587
Vitvi01g00773	0	0	7.75	0.414
Vitvi01g00775	0.44	0.169	2.396	0.297
Vitvi01g00776	0.114	0.112	8.037	0.541
Vitvi01g00777	0	0	11.732	0.627
Vitvi01g00779	0.1	0.099	7.564	0.503
Vitvi01g00780	0.067	0.064	9.642	0.579
Vitvi01g00781	0.2	0.2	2.55	0.336
Vitvi01g00782	0.05	0.046	8.939	0.524
Vitvi01g00784	0.029	0.026	7.868	0.446
Vitvi01g00785	0.2	0.129	3.78	0.331
Vitvi01g00787	0	0	12.433	0.664
Vitvi01g00788	0	0	11.372	0.607
Vitvi01g00789	0.08	0.08	10.703	0.652
Vitvi01g00790	0	0	4.631	0.247
Vitvi01g00791	0.111	0.111	9.951	0.643
Vitvi01g00792	0.111	0.103	9.62	0.617
Vitvi01g00793	0	0	11.327	0.605
Vitvi01g00796	0.1	0.084	5.11	0.357
Vitvi01g00797	0	0	11.224	0.6
Vitvi01g00798	0.04	0.038	10.76	0.613
Vitvi01g00799	0.2	0.145	3.347	0.324
Vitvi01g00800	0	0	10.273	0.549
Vitvi01g00803	0.25	0.197	4.574	0.441
Vitvi01g00812	0.2	0.171	4.343	0.403
Vitvi01g00814	0.086	0.08	7.723	0.493
Vitvi01g00815	0	0	1.974	0.105
Vitvi01g00816	0.6	0.6	2.463	0.732
Vitvi01g00817	0.6	0.227	2.599	0.366
Vitvi01g00818	0	0	6.735	0.36
Vitvi01g00819	0.057	0.057	8.577	0.515
Vitvi01g00823	0	0	7.553	0.403
Vitvi01g00824	0.167	0.156	6.947	0.527
Vitvi01g00825	0.05	0.044	4.894	0.305
Vitvi01g00826	0.133	0.113	6.68	0.47
Vitvi01g00827	0	0	7.91	0.423
Vitvi01g00828	0.133	0.126	7.385	0.52
Vitvi01g00830	0.4	0.288	4.704	0.539
Vitvi01g00831	0.5	0	0	0
Vitvi01g00832	0.04	0.037	6.384	0.378
Vitvi01g00833	0.04	0.037	10.664	0.607
Vitvi01g00836	0.06	0.058	10.499	0.619
Vitvi01g00842	0.1	0.085	6.608	0.438
Vitvi01g00843	0.367	0.331	6.507	0.679
Vitvi01g00845	0.05	0.05	9.172	0.54
Vitvi01g00846	0.1	0.097	7.31	0.487
Vitvi01g00849	0.267	0.195	3.339	0.373
Vitvi01g00850	0.143	0.121	7.3	0.511
Vitvi01g00852	0	0	11.47	0.613
Vitvi01g00853	0.143	0.139	7.916	0.562
Vitvi01g00857	0.178	0.152	8.434	0.603
Vitvi01g00858	0.3	0.214	3.682	0.411
Vitvi01g00859	0.156	0.156	9.888	0.684
Vitvi01g00860	0.025	0.024	9.221	0.517
Vitvi01g00861	0.02	0.02	11.164	0.616
Vitvi01g00862	0.05	0.05	9.044	0.533
Vitvi01g00864	0.12	0.103	9.466	0.609
Vitvi01g00865	0.133	0.123	6.956	0.495
Vitvi01g00866	0.2	0	0	0
Vitvi01g00867	0.111	0.107	9.326	0.605
Vitvi01g00868	0.067	0.06	9.079	0.545
Vitvi01g00869	0	0	8.605	0.46
Vitvi01g00870	0	0	10.775	0.576
Vitvi01g00872	0.12	0.111	6.127	0.438
Vitvi01g00873	0.114	0.11	8.082	0.542
Vitvi01g00875	0.08	0.076	6.436	0.42
Vitvi01g00876	0.133	0.121	7.01	0.495
Vitvi01g00877	0.133	0.112	3.854	0.318
Vitvi01g00878	0.125	0.119	8.636	0.58
Vitvi01g00879	0.15	0.15	5.815	0.461
Vitvi01g00882	0.029	0.026	7.766	0.441
Vitvi01g00883	0.4	0.201	2.689	0.345
Vitvi01g00884	0.08	0.068	5.872	0.382
Vitvi01g00885	0.067	0.062	7.402	0.457
Vitvi01g00886	0.125	0.117	8.85	0.59
Vitvi01g00889	0.04	0.038	11.026	0.627
Vitvi01g00893	0.4	0.297	4.977	0.563
Vitvi01g00898	0.067	0.062	9.672	0.579
Vitvi01g00899	0.4	0.284	1.06	0.341
Vitvi01g00900	0.6	0.106	0.559	0.136
Vitvi01g00902	0	0	9.118	0.487
Vitvi01g00903	0.067	0.05	3.336	0.228
Vitvi01g00906	0.12	0.107	9.579	0.619
Vitvi01g00907	0.18	0.129	8.145	0.564
Vitvi01g00908	0.089	0.087	9.639	0.602
Vitvi01g00909	0.02	0.02	11.046	0.61
Vitvi01g00911	0.486	0.35	6.341	0.689
Vitvi01g00914	0.025	0.025	9.291	0.521
Vitvi01g00915	0.057	0.054	7.943	0.478
Vitvi01g00916	0.025	0.025	9.318	0.523
Vitvi01g00917	0.08	0.072	6.001	0.393
Vitvi01g00918	0.133	0.12	9.097	0.606
Vitvi01g00919	0.16	0.139	5.616	0.439
Vitvi01g00921	0.133	0.132	10.015	0.667
Vitvi01g00922	0.45	0.366	4.073	0.584
Vitvi01g00924	0	0	10.257	0.548
Vitvi01g00926	0.029	0.029	8.637	0.49
Vitvi01g00927	0	0	10.119	0.541
Vitvi01g00928	0.089	0.079	9.247	0.573
Vitvi01g00929	0.02	0.018	10.681	0.589
Vitvi01g00930	0	0	12.146	0.649
Vitvi01g00932	0.02	0.019	11.606	0.639
Vitvi01g00934	0.4	0.242	1.401	0.317
Vitvi01g00935	0.04	0.04	11.011	0.628
Vitvi01g00936	0.3	0.108	0.96	0.159
Vitvi01g00937	0.057	0.053	8.083	0.485
Vitvi01g00938	0.114	0.105	7.598	0.511
Vitvi01g00940	0.067	0.065	7.815	0.482
Vitvi01g00941	0.12	0.12	6.836	0.485
Vitvi01g00942	0.267	0.229	3.141	0.397
Vitvi01g00943	0	0	11.31	0.604
Vitvi01g00944	0.15	0.126	4.679	0.376
Vitvi01g00945	0.2	0.175	6.482	0.521
Vitvi01g00952	0.067	0.065	9.78	0.587
Vitvi01g00953	0.033	0.03	7.353	0.423
Vitvi01g00954	0.111	0.108	9.659	0.624
Vitvi01g00955	0.05	0.046	8.836	0.518
Vitvi01g00956	0.25	0.233	4.687	0.483
Vitvi01g00957	0.167	0.147	6.414	0.49
Vitvi01g00958	0.067	0.062	4.428	0.299
Vitvi01g00959	0.1	0.1	10.684	0.671
Vitvi01g00960	0	0	10.079	0.538
Vitvi01g00962	0.6	0.6	1.728	0.692
Vitvi01g00964	0.8	0	0	0
Vitvi01g00966	0.8	0.8	0.824	0.844
Vitvi01g00967	0.8	0.8	1.971	0.905
Vitvi01g00968	0.133	0.128	7.261	0.516
Vitvi01g00970	0.06	0.057	10.478	0.617
Vitvi01g00971	0.067	0.066	9.869	0.593
Vitvi01g00972	0.225	0.204	8.392	0.652
Vitvi01g00975	0.2	0.17	4.439	0.407
Vitvi01g00977	0.089	0.082	9.171	0.572
Vitvi01g00978	0.08	0.08	10.68	0.651
Vitvi01g00979	0.15	0.15	6.034	0.472
Vitvi01g00980	0.3	0.285	5.129	0.559
Vitvi01g00981	0	0	8.545	0.456
Vitvi01g00985	0	0	9.992	0.534
Vitvi01g00988	0.114	0.113	8.084	0.545
Vitvi01g00989	0.36	0.089	1.606	0.175
Vitvi01g00991	0	0	9.327	0.498
Vitvi01g00992	0.05	0.043	4.727	0.296
Vitvi01g00993	0	0	9.951	0.532
Vitvi01g00995	0.1	0.09	9.834	0.615
Vitvi01g00997	0	0	7.883	0.421
Vitvi01g01008	0	0	9.507	0.508
Vitvi01g01009	0.233	0.204	6.73	0.564
Vitvi01g01010	0	0	7.514	0.401
Vitvi01g01013	0	0	5.604	0.299
Vitvi01g01014	0.08	0.072	6.18	0.402
Vitvi01g01015	0.044	0.043	9.921	0.573
Vitvi01g01016	0.9	0	0	0
Vitvi01g01017	0.111	0.095	8.893	0.57
Vitvi01g01018	0	0	12.054	0.644
Vitvi01g01020	0.12	0.093	5.266	0.374
Vitvi01g01021	0.4	0.288	5.337	0.573
Vitvi01g01022	0.086	0.081	7.779	0.497
Vitvi01g01023	0.2	0.176	7.171	0.559
Vitvi01g01024	0.4	0.229	1.461	0.307
Vitvi01g01026	0.133	0.114	6.348	0.453
Vitvi01g01027	0.32	0.32	6.476	0.666
Vitvi01g01029	0.333	0.304	3.237	0.477
Vitvi01g01030	0	0	12.637	0.675
Vitvi01g01031	0.125	0.117	8.373	0.564
Vitvi01g01033	0	0	6.984	0.373
Vitvi01g01034	0	0	11.883	0.635
Vitvi01g01035	0.25	0.23	4.478	0.469
Vitvi01g01036	0.5	0.182	1.214	0.247
Vitvi01g01037	0.6	0.097	0.632	0.131
Vitvi01g01038	0.044	0.039	9.21	0.531
Vitvi01g01040	0.02	0.02	11.092	0.613
Vitvi01g01044	0.125	0.125	8.917	0.601
Vitvi01g01048	0	0	5.161	0.276
Vitvi01g01049	0.16	0.145	5.942	0.462
Vitvi01g01054	0.4	0.292	3.542	0.481
Vitvi01g01055	0	0	10.181	0.544
Vitvi01g01056	0.05	0.047	8.72	0.513
Vitvi01g01057	0.025	0.024	8.717	0.49
Vitvi01g01058	0.033	0.032	7.148	0.414
Vitvi01g01061	0.8	0	0	0
Vitvi01g01071	0.533	0.533	4.341	0.765
Vitvi01g01072	0.6	0	0	0
Vitvi01g01079	1	0	0	0
Vitvi01g01081	0.2	0.181	4.631	0.428
Vitvi01g01082	0.025	0.025	9.426	0.529
Vitvi01g01083	0.25	0.202	4.157	0.424
Vitvi01g01121	0.075	0.072	8.739	0.539
Vitvi01g01123	1	1	0.25	1.013
Vitvi01g01132	0.2	0.152	3.936	0.362
Vitvi01g01137	0.089	0.085	9.413	0.588
Vitvi01g01153	0.114	0.108	8.053	0.538
Vitvi01g01161	0.7	0.298	1.057	0.354
Vitvi01g01165	0	0	11.733	0.627
Vitvi01g01169	0.4	0.308	5.736	0.614
Vitvi01g01173	0	0	10.835	0.579
Vitvi01g01189	0.3	0.247	2.003	0.354
Vitvi01g01236	0.2	0.184	9.948	0.715
Vitvi01g01257	0.4	0.357	4.34	0.589
Vitvi01g01258	0.333	0.098	1.162	0.16
Vitvi01g01259	0.25	0.21	4.18	0.433
Vitvi01g01265	0.6	0.353	1.184	0.416
Vitvi01g01268	0.057	0.057	8.196	0.495
Vitvi01g01277	0.733	0	0	0
Vitvi01g01282	0.1	0.094	7.133	0.475
Vitvi01g01283	0	0	6.913	0.369
Vitvi01g01284	0.222	0.189	8.935	0.666
Vitvi01g01285	0.8	0	0	0
Vitvi01g01287	0.1	0.098	8.703	0.563
Vitvi01g01289	0.029	0.029	8.521	0.484
Vitvi01g01291	0.133	0.132	9.641	0.647
Vitvi01g01295	0	0	7.104	0.379
Vitvi01g01296	0.16	0.143	5.829	0.454
Vitvi01g01299	0.125	0.118	8.446	0.569
Vitvi01g01302	0.167	0.163	7.165	0.546
Vitvi01g01303	0.4	0.4	3.487	0.586
Vitvi01g01304	0.5	0.5	3.022	0.661
Vitvi01g01311	0	0	11.375	0.608
Vitvi01g01312	0	0	9.135	0.488
Vitvi01g01313	0.25	0.248	5.838	0.56
Vitvi01g01314	0	0	4.364	0.233
Vitvi01g01315	0.25	0.191	3.955	0.402
Vitvi01g01316	0.267	0.207	5.666	0.51
Vitvi01g01317	0.12	0.115	6.573	0.466
Vitvi01g01320	0.2	0.168	3.778	0.37
Vitvi01g01328	0.3	0.191	2.08	0.302
Vitvi01g01331	0.2	0.2	6.276	0.535
Vitvi01g01339	0	0	5.433	0.29
Vitvi01g01345	0.04	0.038	6.377	0.379
Vitvi01g01346	0.02	0.02	11.147	0.615
Vitvi01g01348	0.4	0.029	0.196	0.039
Vitvi01g01350	0	0	13.809	0.738
Vitvi01g01351	0.267	0.185	6.815	0.549
Vitvi01g01352	0.133	0.124	7.101	0.503
Vitvi01g01354	0.086	0.086	8.355	0.532
Vitvi01g01355	0.6	0.154	0.429	0.177
Vitvi01g01356	1	0	0	0
Vitvi01g01357	0.133	0.128	7.296	0.518
Vitvi01g01359	0.067	0.067	4.484	0.307
Vitvi01g01360	0.05	0.047	8.548	0.504
Vitvi01g01361	0.044	0.043	9.611	0.556
Vitvi01g01362	0	0	12.481	0.667
Vitvi01g01365	0.8	0	0	0
Vitvi01g01366	1	0	0	0
Vitvi01g01367	0.4	0.049	0.211	0.06
Vitvi01g01368	0.24	0.204	5.852	0.517
Vitvi01g01369	0.5	0.244	1.391	0.318
Vitvi01g01372	0.029	0.027	7.891	0.449
Vitvi01g01373	0	0	5.207	0.278
Vitvi01g01374	0.1	0.097	10.426	0.654
Vitvi01g01376	0	0	11.108	0.593
Vitvi01g01378	0.12	0.104	5.591	0.403
Vitvi01g01380	0.033	0.032	7.752	0.446
Vitvi01g01383	0.111	0.106	9.305	0.603
Vitvi01g01388	0.04	0.034	10.95	0.619
Vitvi01g01390	0.12	0.108	10.013	0.643
Vitvi01g01391	0.125	0.124	8.862	0.597
Vitvi01g01400	0.171	0.161	8.053	0.591
Vitvi01g01404	0.367	0.292	5.89	0.607
Vitvi01g01405	0	0	8.521	0.455
Vitvi01g01410	1	0	0	0
Vitvi01g01411	0.067	0.064	9.678	0.581
Vitvi01g01413	0.025	0.025	9.266	0.52
Vitvi01g01414	0.133	0.116	8.689	0.58
Vitvi01g01417	0	0	6.245	0.334
Vitvi01g01418	0	0	8.61	0.46
Vitvi01g01429	0.2	0.158	5.264	0.439
Vitvi01g01430	0.057	0.053	7.89	0.474
Vitvi01g01432	0.2	0.173	6.372	0.513
Vitvi01g01433	1	0	0	0
Vitvi01g01434	0.2	0.199	5.394	0.487
Vitvi01g01435	0	0	5.202	0.278
Vitvi01g01436	0	0	10.049	0.537
Vitvi01g01439	0.075	0.069	8.728	0.535
Vitvi01g01440	0.133	0.129	9.43	0.633
Vitvi01g01443	0.025	0.023	8.898	0.498
Vitvi01g01444	0.6	0.6	1.954	0.704
Vitvi01g01446	0	0	6.145	0.328
Vitvi01g01447	0.02	0.019	10.704	0.591
Vitvi01g01449	0.167	0.155	7.03	0.531
Vitvi01g01455	0.04	0.038	6.28	0.373
Vitvi01g01456	0	0	7.994	0.427
Vitvi01g01457	0.14	0.131	9.988	0.665
Vitvi01g01458	0.333	0.196	4.271	0.424
Vitvi01g01459	0.125	0.119	8.872	0.593
Vitvi01g01460	0.32	0.262	5.081	0.533
Vitvi01g01461	0.286	0.178	5.354	0.464
Vitvi01g01462	0.15	0.118	4.664	0.367
Vitvi01g01472	0.5	0.075	0.824	0.119
Vitvi01g01473	0.36	0.196	3.699	0.394
Vitvi01g01474	0.667	0.034	0.211	0.045
Vitvi01g01475	0.35	0.262	3.716	0.461
Vitvi01g01476	0	0	14.823	0.792
Vitvi01g01477	0.32	0.243	5.211	0.521
Vitvi01g01478	0.025	0.024	8.912	0.5
Vitvi01g01488	0.02	0.019	10.61	0.586
Vitvi01g01492	0.333	0.212	4.777	0.467
Vitvi01g01493	0.2	0.155	6.015	0.476
Vitvi01g01496	0.143	0.129	7.446	0.527
Vitvi01g01498	0.033	0.031	6.978	0.404
Vitvi01g01499	0	0	8.457	0.452
Vitvi01g01500	0	0	6.833	0.365
Vitvi01g01502	0.05	0.048	8.869	0.522
Vitvi01g01503	0.125	0.12	8.76	0.588
Vitvi01g01504	0.025	0.023	8.849	0.496
Vitvi01g01505	0.15	0.15	5.148	0.425
Vitvi01g01506	0.167	0.14	6.593	0.492
Vitvi01g01507	0.2	0.01	0.077	0.014
Vitvi01g01508	0	0	9.742	0.52
Vitvi01g01509	0.4	0.253	2.245	0.373
Vitvi01g01510	0.1	0.092	8.824	0.563
Vitvi01g01511	0.333	0	0	0
Vitvi01g01512	0.2	0.156	4.521	0.398
Vitvi01g01513	0.4	0.269	2.235	0.388
Vitvi01g01514	0.9	0	0	0
Vitvi01g01520	0.467	0.467	4.409	0.703
Vitvi01g01521	0.044	0.043	9.739	0.563
Vitvi01g01523	0.04	0.038	6.278	0.373
Vitvi01g01528	0	0	10.952	0.585
Vitvi01g01529	0	0	10.669	0.57
Vitvi01g01530	0.057	0.056	8.38	0.504
Vitvi01g01532	0.143	0.128	7.363	0.521
Vitvi01g01533	0.025	0.023	8.625	0.484
Vitvi01g01534	0.267	0.165	2.817	0.315
Vitvi01g01536	0.4	0.357	6.589	0.709
Vitvi01g01537	0.267	0.178	2.654	0.32
Vitvi01g01538	0	0	12.6	0.673
Vitvi01g01539	0.04	0.036	6.442	0.38
Vitvi01g01540	0.111	0.095	8.751	0.562
Vitvi01g01541	0.6	0	0	0
Vitvi01g01543	0.05	0.047	8.624	0.508
Vitvi01g01545	0	0	7.841	0.419
Vitvi01g01546	0.06	0.06	10.747	0.634
Vitvi01g01547	0.8	0.8	2.194	0.917
Vitvi01g01548	0.029	0.027	8.119	0.461
Vitvi01g01549	0.114	0.105	8.048	0.535
Vitvi01g01550	0.3	0.218	3.81	0.422
Vitvi01g01552	0.025	0.025	8.941	0.503
Vitvi01g01553	0	0	9.739	0.52
Vitvi01g01554	0	0	7.266	0.388
Vitvi01g01555	0.1	0.088	2.981	0.247
Vitvi01g01557	0.057	0.057	8.793	0.527
Vitvi01g01558	0.267	0.151	2.364	0.277
Vitvi01g01559	0.24	0.19	5.209	0.468
Vitvi01g01560	0.133	0.125	4.36	0.358
Vitvi01g01561	0.2	0.174	4.745	0.427
Vitvi01g01562	0.25	0.21	7.46	0.609
Vitvi01g01563	0	0	10.272	0.549
Vitvi01g01564	0.133	0.13	7.267	0.518
Vitvi01g01565	0.143	0.122	7.359	0.515
Vitvi01g01567	0.089	0.081	9.344	0.58
Vitvi01g01568	0.15	0.131	4.689	0.381
Vitvi01g01572	0.3	0.277	4.79	0.533
Vitvi01g01573	0.2	0.192	3.917	0.401
Vitvi01g01576	0.143	0.143	8.102	0.576
Vitvi01g01577	0	0	11.957	0.639
Vitvi01g01578	0.2	0.165	6.752	0.526
Vitvi01g01580	0.02	0.02	10.745	0.594
Vitvi01g01585	0.8	0	0	0
Vitvi01g01586	0.8	0	0	0
Vitvi01g01589	0.114	0.109	7.82	0.527
Vitvi01g01592	1	0	0	0
Vitvi01g01595	0.6	0.6	2.634	0.741
Vitvi01g01611	0.533	0.533	4.774	0.788
Vitvi01g01615	0.533	0.286	1.884	0.387
Vitvi01g01618	0.1	0.1	10.8	0.677
Vitvi01g01620	0	0	7.322	0.391
Vitvi01g01621	0.05	0.049	8.975	0.528
Vitvi01g01624	0.1	0.095	8.684	0.559
Vitvi01g01627	0.057	0.057	8.549	0.514
Vitvi01g01628	0.05	0.049	9.013	0.53
Vitvi01g01629	0.044	0.043	9.932	0.574
Vitvi01g01631	0.029	0.026	8.055	0.456
Vitvi01g01632	0	0	5.037	0.269
Vitvi01g01634	0.35	0.261	3.96	0.473
Vitvi01g01635	0.7	0	0	0
Vitvi01g01640	0.4	0.155	0.608	0.187
Vitvi01g01641	0.667	0.664	4.226	0.89
Vitvi01g01642	1	0	0	0
Vitvi01g01645	0.171	0.154	7.652	0.563
Vitvi01g01646	0.133	0.123	3.692	0.32
Vitvi01g01648	0.143	0.118	6.875	0.485
Vitvi01g01650	0.075	0.075	9.388	0.576
Vitvi01g01651	0	0	9.063	0.484
Vitvi01g01652	0.143	0.133	7.535	0.536
Vitvi01g01653	0	0	7.674	0.41
Vitvi01g01654	0	0	4.77	0.255
Vitvi01g01655	0.075	0.075	9.221	0.568
Vitvi01g01657	0.075	0.072	9.137	0.56
Vitvi01g01658	0.086	0.08	7.904	0.502
Vitvi01g01659	0	0	10.353	0.553
Vitvi01g01660	0.2	0.135	3.51	0.322
Vitvi01g01661	0.8	0	0	0
Vitvi01g01662	0.04	0.04	10.977	0.626
Vitvi01g01663	0	0	6.426	0.343
Vitvi01g01664	0	0	9.071	0.485
Vitvi01g01666	0	0	10.953	0.585
Vitvi01g01667	0	0	11.095	0.593
Vitvi01g01669	0.6	0.223	0.762	0.264
Vitvi01g01670	0	0	9.824	0.525
Vitvi01g01671	0	0	10.301	0.55
Vitvi01g01672	0.333	0.28	3.376	0.46
Vitvi01g01673	0.133	0.122	7.154	0.504
Vitvi01g01677	0	0	14.125	0.755
Vitvi01g01678	0.229	0.194	7.256	0.582
Vitvi01g01680	0.133	0.127	9.645	0.642
Vitvi01g01682	0.022	0.022	10.396	0.577
Vitvi01g01683	0.1	0.092	6.901	0.461
Vitvi01g01684	0.2	0.187	3.624	0.381
Vitvi01g01686	0.057	0.056	8.236	0.496
Vitvi01g01687	0.6	0.262	0.684	0.299
Vitvi01g01688	0.667	0.467	2.811	0.617
Vitvi01g01690	0.8	0.185	0.737	0.224
Vitvi01g01700	0.089	0.084	9.639	0.599
Vitvi01g01701	0.178	0.177	9.842	0.703
Vitvi01g01703	0.933	0.062	0.298	0.078
Vitvi01g01704	0.04	0.038	10.255	0.586
Vitvi01g01705	0	0	9.917	0.53
Vitvi01g01706	0.167	0.146	6.692	0.503
Vitvi01g01707	0.1	0.098	10.654	0.667
Vitvi01g01708	0.28	0.202	4.992	0.469
Vitvi01g01710	0.05	0.05	9.473	0.556
Vitvi01g01711	0.6	0	0	0
Vitvi01g01713	1	0	0	0
Vitvi01g01714	0.567	0	0	0
Vitvi01g01716	0.05	0.039	4.517	0.28
Vitvi01g01718	0.06	0.056	10.307	0.607
Vitvi01g01719	0	0	12.407	0.663
Vitvi01g01720	0.08	0.075	10.189	0.619
Vitvi01g01721	0.6	0	0	0
Vitvi01g01722	0	0	11.6	0.62
Vitvi01g01723	0.8	0	0	0
Vitvi01g01724	0	0	12.385	0.662
Vitvi01g01726	0.089	0.085	9.746	0.606
Vitvi01g01727	0.3	0.3	5.563	0.597
Vitvi01g01728	0.76	0.76	7.074	1.138
Vitvi01g01729	0	0	5.321	0.284
Vitvi01g01730	0.033	0.031	7.242	0.418
Vitvi01g01731	0.044	0.044	10.004	0.578
Vitvi01g01732	0.4	0.257	5.578	0.555
Vitvi01g01733	0.2	0.189	4.183	0.412
Vitvi01g01734	0.111	0.108	9.613	0.622
Vitvi01g01737	0.289	0.289	9.733	0.809
Vitvi01g01738	0.057	0.057	8.327	0.502
Vitvi01g01740	0.1	0.09	4.946	0.354
Vitvi01g01741	0.6	0.592	0.632	0.626
Vitvi01g01742	0	0	8.556	0.457
Vitvi01g01743	0	0	3.047	0.163
Vitvi01g01745	0.02	0.018	11.342	0.624
Vitvi01g01747	0.086	0.084	8.152	0.519
Vitvi01g01748	0.12	0.116	6.49	0.463
Vitvi01g01749	0	0	9.283	0.496
Vitvi01g01750	0.057	0.057	8.75	0.524
Vitvi01g01751	0.7	0.28	0.833	0.324
Vitvi01g01753	0.1	0.087	2.24	0.207
Vitvi01g01754	0.1	0.088	5.101	0.36
Vitvi01g01756	0.133	0.112	6.392	0.453
Vitvi01g01757	0.35	0.132	1.865	0.232
Vitvi01g01758	0.08	0.075	6.369	0.415
Vitvi01g01759	0	0	13.657	0.73
Vitvi01g01760	0.2	0.164	4.479	0.403
Vitvi01g01761	0.2	0.049	0.944	0.099
Vitvi01g01762	0	0	10.611	0.567
Vitvi01g01763	0.075	0.071	8.686	0.535
Vitvi01g01764	0.2	0.139	4.968	0.404
Vitvi01g01765	0.15	0.127	5.178	0.404
Vitvi01g01768	0	0	10.415	0.556
Vitvi01g01769	0.075	0.075	9.193	0.566
Vitvi01g01770	0	0	9.062	0.484
Vitvi01g01772	0.057	0.055	8.335	0.5
Vitvi01g01773	0.257	0.257	8.532	0.713
Vitvi01g01774	0.029	0.029	8.468	0.481
Vitvi01g01776	0	0	11.671	0.623
Vitvi01g01777	0.067	0.062	9.182	0.552
Vitvi01g01778	0.143	0.125	7.494	0.525
Vitvi01g01779	0	0	13.114	0.701
Vitvi01g01780	0.143	0.14	8.636	0.601
Vitvi01g01782	0.289	0.219	8.093	0.651
Vitvi01g01783	0.022	0.022	10.108	0.562
Vitvi01g01785	0.1	0.099	8.801	0.569
Vitvi01g01788	0.089	0.081	9.661	0.597
Vitvi01g01789	0.343	0.268	6.535	0.617
Vitvi01g01790	0	0	11.351	0.606
Vitvi01g01791	0.8	0	0	0
Vitvi01g01792	0	0	11.437	0.611
Vitvi01g01793	0	0	8.524	0.455
Vitvi01g01794	0.1	0.1	6.014	0.421
Vitvi01g01796	0.06	0.054	10.191	0.598
Vitvi01g01797	0.233	0.168	5.667	0.471
Vitvi01g01798	0.275	0.237	7.668	0.647
Vitvi01g01799	0.1	0.085	5.095	0.357
Vitvi01g01800	0	0	12.967	0.693
Vitvi01g01801	0.222	0.199	8.744	0.666
Vitvi01g01802	0.029	0.028	8.676	0.491
Vitvi01g01803	0.2	0.179	7.309	0.569
Vitvi01g01805	0.171	0.13	6.683	0.487
Vitvi01g01806	0.733	0.038	0.186	0.048
Vitvi01g01807	1	0	0	0
Vitvi01g01808	0.5	0.258	4.877	0.519
Vitvi01g01809	0.125	0.118	8.795	0.588
Vitvi01g01810	0.6	0	0	0
Vitvi01g01811	0.533	0.041	0.283	0.056
Vitvi01g01812	0.171	0.152	7.241	0.539
Vitvi01g01813	0.05	0.05	9.158	0.539
Vitvi01g01814	0.111	0.105	9.411	0.608
Vitvi01g01815	0	0	10.244	0.547
Vitvi01g01816	0	0	9.325	0.498
Vitvi01g01820	0.022	0.021	10.16	0.564
Vitvi01g01821	0.111	0.106	9.23	0.599
Vitvi01g01822	0.267	0.17	2.493	0.303
Vitvi01g01824	0	0	10.32	0.551
Vitvi01g01826	0.275	0.253	8.258	0.694
Vitvi01g01827	0.114	0.111	8.105	0.544
Vitvi01g01832	0.6	0.331	0.854	0.377
Vitvi01g01834	0.2	0.171	6.075	0.496
Vitvi01g01837	0.267	0.241	3.717	0.44
Vitvi01g01838	0	0	11.172	0.597
Vitvi01g01839	0.4	0.4	2.908	0.555
Vitvi01g01840	0.2	0.163	4.074	0.381
Vitvi01g01841	0	0	9.94	0.531
Vitvi01g01842	0.2	0.161	5.105	0.434
Vitvi01g01843	0.133	0.133	3.942	0.344
Vitvi01g01844	0.1	0.098	10.514	0.66
Vitvi01g01845	0.1	0.089	6.852	0.455
Vitvi01g01846	0.067	0.067	10.302	0.617
Vitvi01g01847	0	0	5.393	0.288
Vitvi01g01848	0.5	0.347	3.621	0.54
Vitvi01g01852	0.867	0.867	3.98	1.08
Vitvi01g01853	0.8	0.8	3.077	0.964
Vitvi01g01854	0.075	0.069	8.337	0.514
Vitvi01g01855	0	0	12.676	0.677
Vitvi01g01856	0.167	0.156	6.799	0.519
Vitvi01g01857	0.067	0.064	7.089	0.443
Vitvi01g01858	0.167	0.142	6.585	0.494
Vitvi01g01859	0.1	0.097	9.244	0.591
Vitvi01g01860	0.6	0.51	2.003	0.617
Vitvi01g01861	0.3	0.3	2.378	0.427
Vitvi01g01863	0.8	0.8	2.046	0.909
Vitvi01g01864	0.6	0.108	0.632	0.142
Vitvi01g01865	0.35	0.35	5.421	0.64
Vitvi01g01866	0.12	0.11	6.06	0.434
Vitvi01g01867	0.25	0.165	4.035	0.381
Vitvi01g01868	0.25	0.218	4.508	0.459
Vitvi01g01869	0.4	0.4	1.857	0.499
Vitvi01g01873	0.7	0.63	1.923	0.733
Vitvi01g01874	0.033	0.031	7.096	0.41
Vitvi01g01875	0	0	6.228	0.333
Vitvi01g01876	0.1	0.085	4.784	0.341
Vitvi01g01877	0.075	0.066	8.44	0.517
Vitvi01g01878	0.15	0.111	4.448	0.349
Vitvi01g01880	0.8	0	0	0
Vitvi01g01881	0.489	0.256	5.276	0.538
Vitvi01g01882	0	0	0.321	0.017
Vitvi01g01883	0.2	0.097	2.112	0.21
Vitvi01g01884	0.4	0.188	0.824	0.232
Vitvi01g01886	0.333	0.333	3.839	0.538
Vitvi01g01887	0.4	0.347	2.05	0.457
Vitvi01g01888	0	0	5.223	0.279
Vitvi01g01889	0.8	0	0	0
Vitvi01g01891	0.2	0.081	1.104	0.14
Vitvi01g01892	0.025	0.025	8.996	0.506
Vitvi01g01893	0.04	0.04	6.757	0.401
Vitvi01g01895	0.45	0.113	1.329	0.184
Vitvi01g01897	0.5	0.391	1.769	0.485
Vitvi01g01898	0.5	0.34	5.392	0.628
Vitvi01g01902	0.55	0.55	5.548	0.846
Vitvi01g01903	0.029	0.028	8.627	0.489
Vitvi01g01904	0.5	0.5	5.678	0.803
Vitvi01g01905	0.333	0.227	2.401	0.355
Vitvi01g01906	0.8	0.8	0.944	0.85
Vitvi01g01907	1	1	0.643	1.034
Vitvi01g01915	0.667	0.043	0.25	0.056
Vitvi01g01917	1	0	0	0
Vitvi01g01919	1	0	0	0
Vitvi01g01921	0.8	0	0	0
Vitvi01g01922	0	0	3.071	0.164
Vitvi01g01924	0.133	0.115	6.716	0.474
Vitvi01g01925	0.35	0.266	3.867	0.473
Vitvi01g01926	0.3	0.196	3.649	0.391
Vitvi01g01927	0.114	0.111	8.064	0.542
Vitvi01g01928	0.6	0.412	1.769	0.506
Vitvi01g01931	0.24	0.219	5.734	0.525
Vitvi01g01932	0.5	0.5	5.101	0.772
Vitvi01g01933	0.333	0.254	3.031	0.416
Vitvi01g01934	0.35	0.345	5.895	0.66
Vitvi01g01935	0.2	0.2	9.318	0.698
Vitvi01g01936	0.467	0.467	3.774	0.669
Vitvi01g01938	0.044	0.043	9.956	0.575
Vitvi01g01939	1	0	0	0
Vitvi01g01940	0.8	0	0	0
Vitvi01g01941	0.24	0.205	5.371	0.492
Vitvi01g01942	0.029	0.028	8.627	0.489
Vitvi01g01943	0.1	0.094	7.261	0.482
Vitvi01g01944	0.15	0.14	8.516	0.595
Vitvi01g01945	0.133	0.133	8.004	0.561
Vitvi01g01946	0.26	0.238	10.93	0.822
Vitvi01g01948	0.067	0.066	4.229	0.292
Vitvi01g01949	0.4	0.309	2.791	0.458
Vitvi01g01950	1	0	0	0
Vitvi01g01952	0.667	0.667	3.574	0.858
Vitvi01g01953	0.667	0.667	4.622	0.914
Vitvi01g01954	0.16	0.135	5.737	0.441
Vitvi01g01955	0	0	13.899	0.742
Vitvi01g01956	0.175	0.163	8.279	0.605
Vitvi01g01957	0.089	0.086	9.429	0.59
Vitvi01g01958	0.3	0.278	4.68	0.528
Vitvi01g01959	0.4	0.4	1.348	0.472
Vitvi01g01960	0.171	0.156	7.49	0.556
Vitvi01g01962	0.171	0.171	8.396	0.62
Vitvi01g01965	0	0	4.479	0.239
Vitvi01g01968	0.05	0.049	5.53	0.344
Vitvi01g01969	0.133	0.133	4.574	0.377
Vitvi01g01970	0.2	0.182	8.382	0.63
Vitvi01g01971	0	0	11.582	0.619
Vitvi01g01972	0.2	0.153	4.822	0.411
Vitvi01g01973	0.16	0.135	5.847	0.447
Vitvi01g01974	0.04	0.037	6.541	0.386
Vitvi01g01976	0	0	15.118	0.808
Vitvi01g01977	0.7	0.7	3.296	0.876
Vitvi01g01978	0.5	0.055	0.321	0.072
Vitvi01g01979	0.3	0.232	9.146	0.721
Vitvi01g01980	0.9	0.075	0.178	0.085
Vitvi01g01981	0.267	0.231	6.275	0.566
Vitvi01g01982	0.867	0.232	1.127	0.292
Vitvi01g01983	0.067	0.057	6.75	0.418
Vitvi01g01984	0	0	3.665	0.196
Vitvi01g01986	0.075	0.074	8.981	0.554
Vitvi01g01987	0.467	0.467	4.091	0.686
Vitvi01g01988	0.4	0.033	0.211	0.044
Vitvi01g01990	0.2	0.138	5.487	0.431
Vitvi01g01991	0.2	0.178	6.851	0.544
Vitvi01g01992	0.467	0.256	2.025	0.364
Vitvi01g01993	0.133	0.091	2.956	0.249
Vitvi01g01995	0.022	0.021	9.427	0.525
Vitvi01g01996	0.1	0.093	7.09	0.472
Vitvi01g01997	0.4	0.213	2.629	0.353
Vitvi01g01998	0.8	0	0	0
Vitvi01g01999	0.8	0	0	0
Vitvi01g02000	0.8	0	0	0
Vitvi01g02001	0.514	0.514	8.473	0.967
Vitvi01g02002	0.9	0	0	0
Vitvi01g02003	0.8	0.8	1.386	0.874
Vitvi01g02004	0.9	0	0	0
Vitvi01g02007	0.3	0.3	8.069	0.731
Vitvi01g02009	0	0	11.463	0.612
Vitvi01g02011	0.733	0.27	1.527	0.352
Vitvi01g02012	0.8	0	0	0
Vitvi01g02013	0	0	1.171	0.063
Vitvi01g02017	0.2	0.163	2.594	0.302
Vitvi01g02019	0.9	0.9	2.075	1.011
Vitvi01g02021	0.143	0.136	7.963	0.561
Vitvi01g02022	0.033	0.03	7.057	0.407
Vitvi01g02023	0	0	11.12	0.594
Vitvi01g02024	0	0	11.976	0.64
Vitvi01g02026	0.16	0.145	6.222	0.477
Vitvi01g02027	0.2	0.178	5.92	0.494
Vitvi01g02028	0.086	0.083	8.273	0.525
Vitvi01g02029	0.25	0.198	4.165	0.42
Vitvi01g02030	0.1	0.087	4.54	0.33
Vitvi01g02031	0.333	0.212	4.865	0.472
Vitvi01g02034	0.15	0.131	4.507	0.372
Vitvi01g02035	0	0	3.899	0.208
Vitvi01g02036	0	0	11.498	0.614
Vitvi01g02037	0.9	0	0	0
Vitvi01g02038	0.7	0.185	0.514	0.212
Vitvi01g02039	0.4	0.217	2.107	0.33
Vitvi01g02040	0.25	0.233	4.523	0.475
Vitvi01g02041	0.2	0.2	3.82	0.404
Vitvi01g02042	0	0	3.129	0.167
Vitvi01g02043	0.4	0.206	0.886	0.253
Vitvi01g02046	0.667	0.166	1.111	0.225
Vitvi01g02047	0.28	0.223	5.577	0.521
Vitvi01g02048	0.16	0.134	5.507	0.428
Vitvi01g02049	0.55	0.348	3.113	0.514
Vitvi01g02050	0.5	0.378	4.623	0.625
Vitvi01g02052	0	0	8.207	0.438
Vitvi01g02053	0	0	8.903	0.476
Vitvi01g02056	0	0	13.092	0.699
Vitvi01g02057	0.4	0.4	8.114	0.833
Vitvi01g02058	0.26	0.26	11.917	0.897
Vitvi01g02059	0.05	0.048	5.72	0.354
Vitvi01g02060	0.05	0.046	5.605	0.345
Vitvi01g02061	0.2	0.154	6.801	0.517
Vitvi01g02062	0.8	0	0	0
Vitvi01g02065	0.086	0.079	7.885	0.5
Vitvi01g02067	0.025	0.025	9.177	0.515
Vitvi01g02068	1	0	0	0
Vitvi01g02069	0.4	0.044	0.375	0.064
Vitvi01g02070	0.95	0	0	0
Vitvi01g02071	0.233	0.224	7.018	0.599
Vitvi01g02076	0.9	0	0	0
Vitvi01g02077	0.867	0	0	0
Vitvi01g02078	0.1	0.08	2.663	0.222
Vitvi01g02079	0.2	0.2	6.876	0.567
Vitvi01g02080	0.067	0.066	9.604	0.579
Vitvi01g02081	0.171	0.148	7.276	0.537
Vitvi01g02085	0.9	0	0	0
Vitvi01g02086	1	0	0	0
Vitvi01g02091	0	0	9.243	0.494
Vitvi01g02092	0.12	0.112	10.657	0.681
Vitvi01g02093	0.089	0.089	10.069	0.627
Vitvi01g02096	0.32	0.241	4.804	0.498
Vitvi01g02097	0.1	0.081	2.548	0.217
Vitvi01g02098	0	0	12.131	0.648
Vitvi01g02099	0.022	0.021	9.798	0.544
Vitvi01g02100	0.4	0	0	0
Vitvi01g02101	0.1	0.091	7.055	0.468
Vitvi01g02109	0.6	0	0	0
Vitvi01g02116	1	0	0	0
Vitvi01g02117	1	0	0	0
Vitvi01g02122	0.7	0	0	0
Vitvi01g02127	0.178	0.162	8.921	0.639
Vitvi01g02129	0	0	5.294	0.283
Vitvi01g02131	0.9	0.9	2.054	1.01
Vitvi01g02132	0.578	0.578	9.931	1.109
Vitvi01g02136	0	0	10.387	0.555
Vitvi01g02137	0.5	0.5	3.084	0.665
Vitvi01g02138	1	0	0	0
Vitvi01g02139	0	0	8.352	0.446
Vitvi01g02145	0.9	0	0	0
Vitvi01g02150	0.114	0.109	8.247	0.55
Vitvi01g02155	0.4	0.356	2.826	0.507
Vitvi01g02157	0.1	0.092	8.481	0.545
Vitvi01g02158	0.6	0	0	0
Vitvi01g02159	1	0	0	0
Vitvi01g02160	0.114	0.114	8.394	0.562
Vitvi01g02174	0.08	0.079	6.591	0.431
Vitvi01g02178	0.2	0.2	3.261	0.374
Vitvi01g02181	1	0	0	0
Vitvi01g02185	0.24	0.205	5.235	0.485
Vitvi01g02188	0.7	0	0	0
Vitvi01g02194	0.3	0.228	3.994	0.441
Vitvi01g02195	0.25	0.237	4.675	0.487
Vitvi01g02197	1	0	0	0
Vitvi01g02198	0.8	0	0	0
Vitvi01g02199	0.8	0	0	0
Vitvi01g02200	1	0	0	0
Vitvi01g02201	0.6	0.6	1.806	0.696
Vitvi01g02203	0.7	0.111	0.375	0.131
Vitvi01g02204	0.333	0.254	2.671	0.397
Vitvi01g02205	0.733	0	0	0
Vitvi01g02206	1	0	0	0
Vitvi01g02207	0.75	0	0	0
Vitvi01g02209	0.667	0.157	0.858	0.203
Vitvi01g02210	0.6	0.159	0.865	0.205
Vitvi01g02212	0.167	0.144	6.72	0.503
Vitvi01g02215	0.6	0	0	0
Vitvi01g02219	0.6	0.6	3.356	0.779
Vitvi01g02220	0.2	0.197	3.995	0.41
Vitvi01g02224	0.067	0.059	4.07	0.276
Vitvi01g02227	0.533	0.243	1.714	0.335
Vitvi01g02228	0.4	0.246	3.335	0.424
Vitvi01g02229	0.467	0.188	1.579	0.272
Vitvi01g02230	0.4	0.078	0.908	0.127
Vitvi01g02231	0.45	0.099	1.258	0.166
Vitvi01g02232	0.467	0.467	3.937	0.677
Vitvi01g02234	0.8	0	0	0
Vitvi01g02235	0.6	0.6	1.516	0.681
Vitvi01g02236	0.6	0	0	0
Vitvi01g02237	0.8	0.624	1.743	0.717
Vitvi01g02242	0.6	0.536	3.668	0.732
Vitvi01g02243	0.45	0.45	5.358	0.736
Vitvi01g02244	0.4	0.291	1.755	0.385
Vitvi01g02248	0.6	0.215	2.257	0.336
Vitvi01g02249	0.8	0.8	1.251	0.867
Vitvi01g02251	0.6	0.6	3.45	0.784
Vitvi01g02252	0.8	0.8	2.504	0.934
Vitvi01g02254	0.3	0.295	3.294	0.471
Vitvi01g02256	0	0	2.878	0.154
Vitvi01g02258	0	0	10.405	0.556
Vitvi01g02259	0.4	0.4	5.919	0.716
Vitvi01g02261	0.733	0	0	0
Vitvi01g02263	0.714	0	0	0
Vitvi01g02264	0.9	0	0	0
Vitvi01g02265	0.667	0	0	0
Vitvi01g02267	0.6	0.599	3.548	0.789
Vitvi01g02268	0.02	0.019	11.162	0.615
Vitvi01g02269	0.08	0.075	10.227	0.621
Vitvi01g02270	0.044	0.04	9.161	0.529
Vitvi01g02271	0.04	0.039	6.935	0.409
Vitvi01g02272	0.086	0.078	7.687	0.489
Vitvi01g02274	0.24	0.24	6.141	0.568
Vitvi01g02275	0.333	0.263	3.427	0.446
Vitvi01g02276	0	0	10.058	0.537
Vitvi01g02278	0	0	9.856	0.526
Vitvi01g02281	1	0	0	0
Vitvi01g02283	0.1	0.097	8.946	0.575
Vitvi01g02289	0.086	0.081	7.973	0.507
Vitvi01g02290	0.5	0.5	3.392	0.681
Vitvi01g02291	0.04	0.036	6.146	0.364
Vitvi01g02293	0.2	0.159	5.964	0.478
Vitvi01g02295	0.8	0	0	0
Vitvi01g02296	0.1	0.099	7.629	0.507
Vitvi01g02298	0.044	0.044	10.121	0.585
Vitvi01g02299	0.229	0.21	7.775	0.625
Vitvi01g02300	0.267	0.19	2.976	0.349
Vitvi01g02301	0.6	0	0	0
Vitvi01g02303	0.467	0.173	1.754	0.267
Vitvi01g02305	0.56	0.243	2.72	0.388
Vitvi01g02306	0.3	0.216	5.805	0.526
Vitvi01g02307	0.28	0.232	5.515	0.527
Vitvi01g02309	0.44	0.208	3.195	0.379
Vitvi01g02310	0.733	0	0	0
Vitvi01g02311	0.8	0	0	0
Vitvi01g02312	0.3	0.207	3.991	0.42
Vitvi01g02314	0.4	0.244	5.542	0.54
Vitvi01g02315	0.3	0.18	4.697	0.431
Vitvi01g02317	0.325	0.224	6.379	0.565
Vitvi01g02318	0.533	0.216	1.757	0.31
Vitvi02g00001	0	0	9.986	0.533
Vitvi02g00002	0.04	0.037	6.226	0.37
Vitvi02g00005	0.089	0.087	9.544	0.597
Vitvi02g00006	0.167	0.158	6.922	0.528
Vitvi02g00007	0.067	0.067	9.885	0.595
Vitvi02g00008	0	0	12.337	0.659
Vitvi02g00009	0	0	10.994	0.587
Vitvi02g00011	0.067	0.067	4.503	0.308
Vitvi02g00012	0	0	10.225	0.546
Vitvi02g00013	0.156	0.156	9.788	0.679
Vitvi02g00014	0.033	0.032	7.472	0.431
Vitvi02g00015	0.4	0.279	2.968	0.438
Vitvi02g00016	0	0	8.386	0.448
Vitvi02g00017	0.257	0.182	6.245	0.516
Vitvi02g00018	0.114	0.104	7.552	0.507
Vitvi02g00019	0.8	0	0	0
Vitvi02g00020	0.28	0.091	2.077	0.202
Vitvi02g00021	0.8	0.445	0.824	0.489
Vitvi02g00022	0.16	0.11	4.81	0.367
Vitvi02g00023	0.057	0.055	8.434	0.506
Vitvi02g00025	0.45	0.225	4.451	0.463
Vitvi02g00027	0.333	0.333	3.529	0.522
Vitvi02g00029	0.114	0.105	7.655	0.514
Vitvi02g00030	0	0	10.587	0.566
Vitvi02g00031	0.4	0.4	7.123	0.781
Vitvi02g00032	0.2	0.148	5.612	0.448
Vitvi02g00034	0.067	0.062	9.338	0.561
Vitvi02g00035	0	0	6.265	0.335
Vitvi02g00037	0.067	0.066	9.704	0.584
Vitvi02g00038	1	0	0	0
Vitvi02g00039	0.143	0.133	7.816	0.551
Vitvi02g00040	1	0	0	0
Vitvi02g00041	0.1	0.1	8.927	0.577
Vitvi02g00043	0.04	0.039	10.678	0.609
Vitvi02g00044	0	0	11.396	0.609
Vitvi02g00045	0.111	0.106	9.437	0.61
Vitvi02g00046	0.4	0.264	5.893	0.579
Vitvi02g00048	0.314	0.314	8.306	0.758
Vitvi02g00050	0.4	0.4	4.755	0.654
Vitvi02g00051	0.25	0.201	4.309	0.431
Vitvi02g00056	0.8	0.201	1.665	0.29
Vitvi02g00057	0.05	0.05	5.791	0.359
Vitvi02g00059	0	0	12.231	0.653
Vitvi02g00060	0.4	0.169	3.234	0.342
Vitvi02g00062	0.029	0.026	7.941	0.45
Vitvi02g00063	0.133	0.113	6.537	0.462
Vitvi02g00065	0.06	0.06	11.333	0.665
Vitvi02g00066	0.3	0.167	2.712	0.312
Vitvi02g00067	0	0	12.24	0.654
Vitvi02g00068	0	0	5.954	0.318
Vitvi02g00070	1	0	0	0
Vitvi02g00071	0.244	0.244	9.705	0.762
Vitvi02g00072	0.8	0	0	0
Vitvi02g00073	0.04	0.037	10.822	0.615
Vitvi02g00075	0.2	0.163	6.642	0.518
Vitvi02g00076	0	0	4.11	0.22
Vitvi02g00077	0	0	2.45	0.131
Vitvi02g00078	0.022	0.022	10.028	0.558
Vitvi02g00079	0.04	0.033	5.988	0.353
Vitvi02g00080	0	0	11.772	0.629
Vitvi02g00081	0.2	0.2	3.415	0.382
Vitvi02g00082	0.05	0.05	5.546	0.346
Vitvi02g00083	0.2	0.123	1.417	0.199
Vitvi02g00085	0.8	0	0	0
Vitvi02g00086	0.6	0.6	4.56	0.844
Vitvi02g00087	0.04	0.038	10.809	0.615
Vitvi02g00088	0.086	0.083	8.138	0.518
Vitvi02g00089	0.125	0.121	8.638	0.582
Vitvi02g00090	0.15	0.106	3.894	0.314
Vitvi02g00091	0.5	0	0	0
Vitvi02g00092	0.02	0.02	10.938	0.604
Vitvi02g00093	0.4	0.226	1.596	0.311
Vitvi02g00095	0	0	6.595	0.352
Vitvi02g00096	0.8	0	0	0
Vitvi02g00097	0.2	0.163	4.37	0.396
Vitvi02g00098	0.022	0.021	9.908	0.55
Vitvi02g00099	0.3	0.151	3.02	0.312
Vitvi02g00100	0.044	0.044	9.726	0.564
Vitvi02g00101	0.1	0.1	9.33	0.598
Vitvi02g00103	0.02	0.018	10.531	0.581
Vitvi02g00105	0.025	0.024	9.017	0.506
Vitvi02g00106	0.029	0.025	7.625	0.432
Vitvi02g00109	0.156	0.136	8.983	0.616
Vitvi02g00110	0.36	0.341	6.091	0.666
Vitvi02g00111	0	0	7.387	0.395
Vitvi02g00112	0.75	0.218	1.417	0.294
Vitvi02g00113	0.08	0.08	6.953	0.451
Vitvi02g00114	0.16	0.148	5.843	0.46
Vitvi02g00115	0.2	0.183	4.846	0.442
Vitvi02g00117	0	0	14.135	0.755
Vitvi02g00118	0.05	0.05	9.685	0.567
Vitvi02g00119	0.06	0.056	10.3	0.606
Vitvi02g00120	0.05	0.045	5.441	0.336
Vitvi02g00121	0.286	0.286	8.864	0.76
Vitvi02g00123	0	0	9.069	0.484
Vitvi02g00125	0.267	0.201	7.326	0.592
Vitvi02g00126	0.4	0.114	1.469	0.192
Vitvi02g00127	0.111	0.106	9.521	0.615
Vitvi02g00128	0	0	12.307	0.657
Vitvi02g00129	0.089	0.083	9.444	0.587
Vitvi02g00130	0.111	0.109	9.647	0.624
Vitvi02g00131	0.1	0.095	8.723	0.561
Vitvi02g00132	0.171	0.164	7.774	0.579
Vitvi02g00133	0.167	0.146	6.718	0.505
Vitvi02g00135	0.044	0.043	9.578	0.555
Vitvi02g00136	0.143	0.136	7.873	0.557
Vitvi02g00137	0.225	0.225	9.206	0.717
Vitvi02g00138	0	0	11.445	0.611
Vitvi02g00139	0.143	0.136	7.807	0.553
Vitvi02g00142	1	0	0	0
Vitvi02g00143	0.16	0.12	5.334	0.405
Vitvi02g00144	0	0	11.461	0.612
Vitvi02g00145	0	0	11.566	0.618
Vitvi02g00146	0.133	0.125	7.035	0.501
Vitvi02g00147	0.9	0	0	0
Vitvi02g00149	0	0	12.015	0.642
Vitvi02g00150	0.3	0.252	4.224	0.478
Vitvi02g00151	0.2	0.156	3.336	0.334
Vitvi02g00152	0	0	2.078	0.111
Vitvi02g00153	0.111	0.107	9.682	0.624
Vitvi02g00155	0.05	0.046	8.447	0.497
Vitvi02g00156	0.057	0.056	8.455	0.508
Vitvi02g00157	0	0	7.43	0.397
Vitvi02g00158	0	0	6.161	0.329
Vitvi02g00159	0.025	0.024	9.136	0.512
Vitvi02g00160	0.175	0.152	7.979	0.578
Vitvi02g00161	0	0	13.92	0.744
Vitvi02g00162	0.867	0	0	0
Vitvi02g00163	0.143	0.14	8.585	0.599
Vitvi02g00169	1	0	0	0
Vitvi02g00170	0.7	0	0	0
Vitvi02g00171	0.5	0.145	0.824	0.189
Vitvi02g00173	0.733	0.087	0.559	0.117
Vitvi02g00174	0.7	0.221	1.007	0.275
Vitvi02g00175	0.067	0.058	7.05	0.435
Vitvi02g00176	0	0	10.998	0.588
Vitvi02g00177	0.133	0.119	6.92	0.489
Vitvi02g00178	0.2	0.187	5.874	0.501
Vitvi02g00179	0	0	5.166	0.276
Vitvi02g00180	0.125	0.123	8.828	0.595
Vitvi02g00181	0.4	0.4	1.016	0.454
Vitvi02g00182	0	0	10.899	0.582
Vitvi02g00184	0	0	10.082	0.539
Vitvi02g00186	0.1	0.093	5.304	0.376
Vitvi02g00187	0	0	12.093	0.646
Vitvi02g00188	0.044	0.043	9.692	0.561
Vitvi02g00189	0	0	11.584	0.619
Vitvi02g00191	0.111	0.104	9.288	0.6
Vitvi02g00192	0.4	0	0	0
Vitvi02g00194	0.143	0.13	7.395	0.525
Vitvi02g00198	0.089	0.087	9.69	0.605
Vitvi02g00199	0.1	0.087	8.226	0.526
Vitvi02g00200	0	0	8.437	0.451
Vitvi02g00201	0.086	0.078	7.596	0.484
Vitvi02g00202	0.167	0.136	6.161	0.465
Vitvi02g00204	0.075	0.071	8.725	0.537
Vitvi02g00205	0	0	11.078	0.592
Vitvi02g00207	0.089	0.088	9.617	0.602
Vitvi02g00208	0.16	0.148	5.8	0.458
Vitvi02g00209	0.229	0.159	5.865	0.472
Vitvi02g00210	0	0	9.789	0.523
Vitvi02g00211	0.3	0.224	5.502	0.518
Vitvi02g00212	0.08	0.073	10.024	0.608
Vitvi02g00213	0.08	0.072	9.95	0.604
Vitvi02g00214	0.089	0.088	9.774	0.61
Vitvi02g00215	0	0	6.425	0.343
Vitvi02g00216	0.2	0.19	3.748	0.39
Vitvi02g00218	0.02	0.02	10.709	0.592
Vitvi02g00219	0.1	0.088	8.301	0.531
Vitvi02g00220	0.233	0.207	6.676	0.564
Vitvi02g00221	0	0	10.566	0.564
Vitvi02g00222	0	0	12.788	0.683
Vitvi02g00223	0	0	1.612	0.086
Vitvi02g00224	0.2	0.188	6.781	0.55
Vitvi02g00225	0.18	0.171	10.567	0.735
Vitvi02g00226	0.6	0	0	0
Vitvi02g00227	0	0	9.272	0.495
Vitvi02g00228	0.32	0.187	3.793	0.39
Vitvi02g00230	0.267	0.264	7.728	0.677
Vitvi02g00231	0.8	0	0	0
Vitvi02g00232	0.125	0.12	9.065	0.604
Vitvi02g00235	0.24	0.165	4.684	0.415
Vitvi02g00236	0.8	0.058	0.145	0.066
Vitvi02g00237	0	0	10.888	0.582
Vitvi02g00238	0.067	0.061	4.099	0.28
Vitvi02g00241	0.6	0.213	0.186	0.223
Vitvi02g00245	0.022	0.022	9.865	0.549
Vitvi02g00246	0.06	0.058	10.553	0.622
Vitvi02g00247	0	0	11.405	0.609
Vitvi02g00248	0.16	0.138	9.2	0.629
Vitvi02g00249	0	0	11.433	0.611
Vitvi02g00250	0	0	12.355	0.66
Vitvi02g00251	0.175	0.146	7.96	0.571
Vitvi02g00255	0.06	0.055	10.117	0.595
Vitvi02g00256	0	0	8.601	0.459
Vitvi02g00257	0.4	0.228	5.295	0.511
Vitvi02g00258	0.1	0.1	5.925	0.417
Vitvi02g00259	1	0	0	0
Vitvi02g00260	0.5	0.5	3.043	0.663
Vitvi02g00261	0	0	6.16	0.329
Vitvi02g00262	0.8	0	0	0
Vitvi02g00263	0.133	0.133	10.335	0.685
Vitvi02g00269	0.2	0.137	2.827	0.288
Vitvi02g00270	0.143	0.135	7.951	0.56
Vitvi02g00271	0.3	0.246	4.375	0.48
Vitvi02g00272	0.2	0.166	0.782	0.208
Vitvi02g00273	0.175	0.16	8.206	0.598
Vitvi02g00274	0.111	0.11	9.565	0.621
Vitvi02g00275	0.28	0.241	5.37	0.528
Vitvi02g00276	0.667	0.014	0.077	0.018
Vitvi02g00277	0.067	0.06	9.463	0.566
Vitvi02g00278	0.6	0.288	2.185	0.405
Vitvi02g00279	0.05	0.05	9.276	0.546
Vitvi02g00280	0.6	0.461	1.9	0.562
Vitvi02g00282	0.167	0.158	6.878	0.525
Vitvi02g00283	0.075	0.065	8.306	0.509
Vitvi02g00284	0	0	11.031	0.589
Vitvi02g00286	0.333	0.209	2.55	0.345
Vitvi02g00288	0.6	0	0	0
Vitvi02g00290	0.067	0.062	9.185	0.553
Vitvi02g00291	0.02	0.019	10.421	0.576
Vitvi02g00293	0.1	0.082	6.505	0.429
Vitvi02g00294	0	0	6.612	0.353
Vitvi02g00295	0.311	0.124	4.12	0.344
Vitvi02g00296	0	0	13.346	0.713
Vitvi02g00297	0.08	0.077	10.555	0.641
Vitvi02g00298	0.067	0.061	9.714	0.58
Vitvi02g00301	0.067	0.066	10.153	0.608
Vitvi02g00302	0.6	0	0	0
Vitvi02g00303	0.267	0.222	8.665	0.685
Vitvi02g00304	0.25	0.203	4.207	0.428
Vitvi02g00308	0.044	0.044	9.827	0.569
Vitvi02g00309	0.2	0.191	9.485	0.698
Vitvi02g00310	0	0	14.06	0.751
Vitvi02g00311	0	0	11.342	0.606
Vitvi02g00313	0.114	0.106	7.655	0.515
Vitvi02g00314	0.057	0.057	8.41	0.506
Vitvi02g00315	0	0	9.506	0.508
Vitvi02g00316	0.05	0.05	5.39	0.338
Vitvi02g00317	0.533	0.323	2.166	0.439
Vitvi02g00318	0.089	0.089	9.806	0.613
Vitvi02g00319	0.171	0.165	8.001	0.592
Vitvi02g00320	0.16	0.135	5.797	0.445
Vitvi02g00322	0	0	10.81	0.577
Vitvi02g00324	0.1	0.094	10.059	0.631
Vitvi02g00325	0.333	0.333	3.863	0.539
Vitvi02g00326	0	0	11.946	0.638
Vitvi02g00327	0.2	0.178	7.335	0.57
Vitvi02g00328	0.125	0.12	8.834	0.592
Vitvi02g00329	0	0	10.52	0.562
Vitvi02g00330	0.1	0.1	7.713	0.512
Vitvi02g00331	0.025	0.023	8.658	0.486
Vitvi02g00332	0.2	0.176	5.457	0.468
Vitvi02g00333	0	0	14.747	0.788
Vitvi02g00334	0.6	0.217	0.911	0.266
Vitvi02g00335	0.111	0.106	9.384	0.607
Vitvi02g00337	0.4	0.335	8.486	0.788
Vitvi02g00338	0.06	0.055	10.378	0.609
Vitvi02g00339	0.167	0.167	7.208	0.552
Vitvi02g00340	0.35	0.254	3.589	0.446
Vitvi02g00341	0.044	0.041	9.708	0.56
Vitvi02g00342	0.143	0.137	7.899	0.559
Vitvi02g00343	0.267	0.233	6.466	0.578
Vitvi02g00344	0.114	0.098	7.328	0.489
Vitvi02g00346	0.2	0.167	6.31	0.504
Vitvi02g00348	0.367	0.367	8.021	0.795
Vitvi02g00349	0.075	0.071	8.857	0.544
Vitvi02g00354	0.467	0	0	0
Vitvi02g00363	0.05	0.047	8.664	0.51
Vitvi02g00364	0	0	5.649	0.302
Vitvi02g00365	0	0	7.875	0.421
Vitvi02g00366	0.1	0.095	8.833	0.567
Vitvi02g00367	0.12	0.115	10.236	0.662
Vitvi02g00370	1	0	0	0
Vitvi02g00372	0	0	1.984	0.106
Vitvi02g00373	0	0	11.727	0.626
Vitvi02g00374	0.32	0.201	4.14	0.422
Vitvi02g00375	0.057	0.053	7.992	0.48
Vitvi02g00377	0.2	0.2	2.693	0.344
Vitvi02g00378	0.167	0.121	5.455	0.412
Vitvi02g00379	0.06	0.059	10.85	0.639
Vitvi02g00380	0.133	0.078	2.579	0.216
Vitvi02g00381	0.114	0.109	7.853	0.528
Vitvi02g00382	0.111	0.11	9.772	0.632
Vitvi02g00383	0.143	0.131	7.752	0.545
Vitvi02g00384	0	0	10.911	0.583
Vitvi02g00385	0.133	0.125	9.166	0.615
Vitvi02g00386	0.025	0.023	8.951	0.501
Vitvi02g00387	0.029	0.028	8.248	0.469
Vitvi02g00388	0.16	0.144	5.844	0.456
Vitvi02g00389	0.029	0.027	7.921	0.45
Vitvi02g00390	0.222	0.191	8.4	0.64
Vitvi02g00391	0.56	0.56	7.002	0.934
Vitvi02g00393	0.56	0.56	13.307	1.271
Vitvi02g00394	0.08	0.079	11.121	0.673
Vitvi02g00395	0.133	0.133	4.188	0.357
Vitvi02g00398	0	0	8.081	0.432
Vitvi02g00399	0.25	0.192	3.892	0.4
Vitvi02g00401	0.025	0.024	8.942	0.502
Vitvi02g00402	0.1	0.098	10.563	0.662
Vitvi02g00403	0	0	4.658	0.249
Vitvi02g00404	0.12	0.119	6.502	0.466
Vitvi02g00406	0.8	0.451	0.551	0.48
Vitvi02g00407	0.2	0.166	7.339	0.558
Vitvi02g00408	0.8	0	0	0
Vitvi02g00409	0.8	0	0	0
Vitvi02g00410	0.067	0.059	6.749	0.42
Vitvi02g00411	0.029	0.028	8.283	0.47
Vitvi02g00412	0.1	0.1	3.269	0.275
Vitvi02g00413	0.175	0.157	8.018	0.585
Vitvi02g00414	0.029	0.028	8.406	0.477
Vitvi02g00415	0.02	0.019	11.018	0.608
Vitvi02g00416	0.075	0.075	9.602	0.588
Vitvi02g00417	0	0	12.164	0.65
Vitvi02g00418	0.1	0.098	2.726	0.244
Vitvi02g00419	0.167	0.152	6.751	0.513
Vitvi02g00420	0	0	13.496	0.721
Vitvi02g00421	0	0	8.72	0.466
Vitvi02g00422	0.1	0.1	5.319	0.384
Vitvi02g00423	0	0	11.43	0.611
Vitvi02g00424	0.311	0.22	6.929	0.59
Vitvi02g00425	0.1	0.096	10.397	0.651
Vitvi02g00426	0	0	10.325	0.552
Vitvi02g00427	0.2	0.199	4.862	0.459
Vitvi02g00429	0	0	10.915	0.583
Vitvi02g00430	0.6	0.066	0.298	0.082
Vitvi02g00431	0.143	0.128	7.62	0.535
Vitvi02g00433	0.6	0.6	1.982	0.706
Vitvi02g00434	0.15	0.149	8.855	0.622
Vitvi02g00435	0	0	10.921	0.583
Vitvi02g00436	0.05	0.049	9.403	0.551
Vitvi02g00437	0.2	0.19	7.659	0.599
Vitvi02g00440	0.086	0.084	8.075	0.515
Vitvi02g00441	0.143	0.13	7.52	0.532
Vitvi02g00442	0.1	0.1	7.547	0.503
Vitvi02g00444	0	0	10.172	0.543
Vitvi02g00445	0.125	0.113	8.349	0.559
Vitvi02g00446	0.1	0.091	10.206	0.636
Vitvi02g00447	0.9	0.083	0.196	0.093
Vitvi02g00448	0.05	0.047	8.775	0.516
Vitvi02g00450	0.111	0.103	9.184	0.594
Vitvi02g00454	0.2	0.178	5.82	0.489
Vitvi02g00457	0	0	7.286	0.389
Vitvi02g00458	0	0	9.881	0.528
Vitvi02g00459	0.167	0.151	6.748	0.511
Vitvi02g00460	1	0	0	0
Vitvi02g00461	0	0	10.43	0.557
Vitvi02g00462	0.286	0.286	8.371	0.733
Vitvi02g00463	0.314	0.074	2.052	0.184
Vitvi02g00464	0.4	0.346	4.239	0.572
Vitvi02g00465	0.6	0	0	0
Vitvi02g00466	0.533	0.383	7.004	0.757
Vitvi02g00467	0.075	0.067	8.7	0.532
Vitvi02g00468	0	0	9.371	0.501
Vitvi02g00469	0	0	8.61	0.46
Vitvi02g00470	0.12	0.099	5.719	0.405
Vitvi02g00471	0.1	0.095	8.488	0.548
Vitvi02g00473	0.16	0.16	10.849	0.74
Vitvi02g00474	0.4	0	0	0
Vitvi02g00475	0.04	0.038	6.601	0.391
Vitvi02g00476	0.133	0.097	3.25	0.271
Vitvi02g00477	0.075	0.07	8.871	0.544
Vitvi02g00479	0	0	12.193	0.651
Vitvi02g00480	0.125	0.12	8.552	0.577
Vitvi02g00481	0.12	0.101	5.65	0.403
Vitvi02g00482	0	0	8.159	0.436
Vitvi02g00483	0.286	0.248	7.234	0.634
Vitvi02g00485	0.044	0.043	10.09	0.582
Vitvi02g00486	0.133	0.128	9.373	0.629
Vitvi02g00488	0	0	6.789	0.363
Vitvi02g00489	0.4	0.37	9.328	0.868
Vitvi02g00495	0	0	6.429	0.343
Vitvi02g00496	0.333	0.324	7.154	0.706
[truncated: 21,847 more rows]

## Sheet: Sauvignon Rytos
Gene_name	tau	frac	qn	score
Vitvi00g00443	0.4	0.4	3.575	0.591
Vitvi00g00444	0.333	0.253	3.447	0.437
Vitvi00g00491	1	1	1.792	1.096
Vitvi00g00495	1	0	0	0
Vitvi00g00541	0.5	0.413	4.001	0.627
Vitvi00g00544	0.467	0.467	3.575	0.658
Vitvi00g00547	0.533	0.162	1.253	0.229
Vitvi00g00610	0.32	0.317	6.855	0.683
Vitvi00g00612	0.4	0.379	7.314	0.77
Vitvi00g00614	0.314	0.312	8.639	0.773
Vitvi00g00615	0.325	0.325	9.293	0.821
Vitvi00g00616	0.44	0.425	6.256	0.759
Vitvi00g00663	0.667	0	0	0
Vitvi00g00668	0.35	0.264	3.68	0.461
Vitvi00g00670	0.733	0.555	3.254	0.729
Vitvi00g00671	0.3	0.29	9.201	0.782
Vitvi00g00672	0.375	0.375	9.256	0.869
Vitvi00g00673	1	0	0	0
Vitvi00g00674	0.7	0.7	3.286	0.876
Vitvi00g00675	0.029	0.028	8.244	0.468
Vitvi00g00676	0.233	0.232	7.208	0.617
Vitvi00g00710	0.05	0.049	5.637	0.35
Vitvi00g00711	0.12	0.12	7.031	0.496
Vitvi00g00756	0.533	0.125	0.893	0.173
Vitvi00g00757	1	0	0	0
Vitvi00g00786	0.4	0.4	6.27	0.735
Vitvi00g00789	0.033	0.029	6.869	0.396
Vitvi00g00790	0.02	0.02	10.922	0.603
Vitvi00g00792	0.111	0.104	9.145	0.593
Vitvi00g00794	0.7	0	0	0
Vitvi00g00795	0.025	0.024	8.92	0.5
Vitvi00g00812	0.8	0.426	2.642	0.567
Vitvi00g00813	0.06	0.057	10.665	0.627
Vitvi00g00814	0	0	10.128	0.541
Vitvi00g00816	0.133	0.129	7.646	0.537
Vitvi00g00817	0.8	0	0	0
Vitvi00g00824	0.06	0.06	12.328	0.719
Vitvi00g00859	0.733	0.099	0.608	0.131
Vitvi00g00864	0.9	0	0	0
Vitvi00g00869	0.029	0.028	8.205	0.466
Vitvi00g00870	0	0	5.22	0.279
Vitvi00g00880	0.1	0.086	4.762	0.34
Vitvi00g00893	0.8	0	0	0
Vitvi00g00894	0.475	0.285	5.804	0.595
Vitvi00g00897	0.067	0.064	7.546	0.467
Vitvi00g00903	0.28	0.28	11.41	0.89
Vitvi00g00909	0.24	0.238	6.616	0.591
Vitvi00g00910	0.2	0.2	5.465	0.492
Vitvi00g00911	0.24	0.144	4.146	0.365
Vitvi00g00921	0.1	0.1	5.402	0.389
Vitvi00g00922	0	0	11.086	0.592
Vitvi00g00935	0.089	0.089	10.005	0.623
Vitvi00g00936	0.44	0.335	5.061	0.605
Vitvi00g00937	0.15	0.112	4.473	0.351
Vitvi00g00950	0.16	0.149	6.335	0.487
Vitvi00g00951	0.333	0.333	4.58	0.578
Vitvi00g00956	0.05	0.045	5.383	0.333
Vitvi00g00959	0.333	0.327	7.384	0.721
Vitvi00g00960	0.5	0.451	5.41	0.74
Vitvi00g00961	0.4	0.4	5.831	0.711
Vitvi00g00973	0.378	0.378	9.907	0.907
Vitvi00g00974	0.25	0.25	9.394	0.752
Vitvi00g00983	0.04	0.034	5.839	0.346
Vitvi00g00994	0.2	0.184	5.845	0.496
Vitvi00g00996	0.8	0	0	0
Vitvi00g00997	0.25	0.19	3.819	0.394
Vitvi00g01010	0.2	0.161	5.175	0.437
Vitvi00g01011	0.111	0.111	10.371	0.665
Vitvi00g01013	0.567	0.194	2.613	0.334
Vitvi00g01018	0.25	0.238	4.612	0.484
Vitvi00g01019	0.3	0.15	1.454	0.228
Vitvi00g01020	0.533	0.382	2.755	0.529
Vitvi00g01022	0.05	0.045	8.807	0.515
Vitvi00g01036	0.171	0.171	8.409	0.62
Vitvi00g01039	0.267	0.16	2.157	0.275
Vitvi00g01047	0.3	0	0	0
Vitvi00g01048	0	0	6.327	0.338
Vitvi00g01060	0.2	0.173	2.778	0.321
Vitvi00g01061	0.04	0.037	6.509	0.385
Vitvi00g01062	0.6	0.297	0.608	0.329
Vitvi00g01079	1	0	0	0
Vitvi00g01098	0.15	0.145	8.978	0.625
Vitvi00g01101	0.7	0.227	1.037	0.282
Vitvi00g01102	0.36	0.109	1.955	0.213
Vitvi00g01105	0.175	0.175	9.09	0.661
Vitvi00g01106	0.8	0.391	1.846	0.49
Vitvi00g01109	0.9	0	0	0
Vitvi00g01110	0.1	0.097	7.153	0.479
Vitvi00g01118	0.8	0.191	0.573	0.222
Vitvi00g01123	0.35	0.35	5.008	0.618
Vitvi00g01134	0.8	0	0	0
Vitvi00g01144	0.12	0.114	5.971	0.433
Vitvi00g01146	0.7	0.341	1.546	0.424
Vitvi00g01149	1	0	0	0
Vitvi00g01151	0.175	0.141	7.478	0.54
Vitvi00g01163	0.6	0	0	0
Vitvi00g01167	0.367	0.148	2.968	0.307
Vitvi00g01168	0.075	0.071	8.582	0.529
Vitvi00g01173	0.8	0.536	0.679	0.572
Vitvi00g01174	0.6	0.127	0.265	0.141
Vitvi00g01175	0.2	0.102	2.073	0.213
Vitvi00g01183	0.143	0.107	6.549	0.457
Vitvi00g01184	0.514	0.088	1.378	0.162
Vitvi00g01186	0.04	0.04	6.766	0.401
Vitvi00g01191	0	0	5.148	0.275
Vitvi00g01196	0.257	0.251	8.58	0.709
Vitvi00g01202	0.4	0.246	1.123	0.306
Vitvi00g01205	0.171	0.158	7.664	0.567
Vitvi00g01216	0.6	0	0	0
Vitvi00g01222	0.6	0	0	0
Vitvi00g01223	0.2	0.189	5.382	0.476
Vitvi00g01231	0.4	0.328	3.387	0.509
Vitvi00g01238	0.267	0.262	3.504	0.449
Vitvi00g01243	0	0	14.688	0.785
Vitvi00g01245	0.4	0.145	1.146	0.206
Vitvi00g01247	0.2	0.16	4.685	0.41
Vitvi00g01250	0.2	0.163	2.689	0.307
Vitvi00g01256	0.3	0.3	7.952	0.725
Vitvi00g01259	1	0	0	0
Vitvi00g01267	0.1	0.063	2.08	0.174
Vitvi00g01283	0	0	3.619	0.193
Vitvi00g01285	0.167	0.138	6.276	0.473
Vitvi00g01289	0.08	0.076	6.265	0.411
Vitvi00g01298	0.4	0.065	0.19	0.075
Vitvi00g01301	0.2	0.176	3.742	0.376
Vitvi00g01302	0.16	0.151	6.682	0.508
Vitvi00g01306	0.6	0.6	1.371	0.673
Vitvi00g01309	0.467	0.267	2.59	0.405
Vitvi00g01312	0.6	0	0	0
Vitvi00g01315	0.4	0	0	0
Vitvi00g01316	0.333	0.333	7.316	0.724
Vitvi00g01319	0	0	12.313	0.658
Vitvi00g01320	0.044	0.043	9.774	0.565
Vitvi00g01321	0.2	0.138	1.258	0.205
Vitvi00g01324	0.25	0.25	4.965	0.515
Vitvi00g01326	0.15	0.114	4.325	0.345
Vitvi00g01327	0.05	0.05	5.915	0.366
Vitvi00g01329	0.733	0.411	2.058	0.521
Vitvi00g01332	0	0	8.977	0.48
Vitvi00g01333	0.4	0.379	2.503	0.513
Vitvi00g01338	0.08	0.07	6.082	0.395
Vitvi00g01341	0.333	0.293	3.062	0.457
Vitvi00g01344	0.267	0.192	2.615	0.332
Vitvi00g01352	0.5	0.426	2.166	0.542
Vitvi00g01354	0.2	0.048	0.306	0.064
Vitvi00g01355	0.3	0.286	6.932	0.656
Vitvi00g01357	0.4	0.256	0.679	0.292
Vitvi00g01360	0.8	0	0	0
Vitvi00g01364	0.267	0.191	5.421	0.481
Vitvi00g01367	0.2	0.152	3.672	0.348
Vitvi00g01369	0.8	0.412	1.323	0.483
Vitvi00g01374	0.267	0.2	6.007	0.521
Vitvi00g01380	0.65	0.009	0.082	0.013
Vitvi00g01382	0	0	12.627	0.675
Vitvi00g01383	0.244	0.244	10.635	0.812
Vitvi00g01384	0.086	0.086	8.255	0.527
Vitvi00g01385	0.143	0.143	8.512	0.598
Vitvi00g01390	0.343	0.343	8.543	0.799
Vitvi00g01392	0.171	0.171	8.649	0.633
Vitvi00g01397	0.12	0.101	5.91	0.417
Vitvi00g01402	0.6	0	0	0
Vitvi00g01403	0.267	0.213	2.9	0.368
Vitvi00g01405	0.8	0	0	0
Vitvi00g01406	0.6	0.6	2.03	0.708
Vitvi00g01412	0.7	0	0	0
Vitvi00g01413	0.6	0	0	0
Vitvi00g01416	0.8	0.533	0.785	0.575
Vitvi00g01421	0.2	0.122	1.988	0.228
Vitvi00g01424	0	0	6.246	0.334
Vitvi00g01425	0.55	0.55	5.049	0.82
Vitvi00g01429	0.52	0.467	5.773	0.775
Vitvi00g01431	0.35	0.31	7.928	0.734
Vitvi00g01433	0.7	0.503	2.265	0.624
Vitvi00g01439	0.3	0.152	1.424	0.228
Vitvi00g01457	0.7	0.661	2.897	0.816
Vitvi00g01462	0.75	0.75	5.044	1.019
Vitvi00g01467	0.8	0.8	0.744	0.84
Vitvi00g01764	0.2	0.18	5.483	0.473
Vitvi00g01766	0.8	0.8	1.282	0.868
Vitvi00g01805	0.325	0.02	0.554	0.05
Vitvi00g01806	0.3	0.205	2.025	0.313
Vitvi00g01823	0.8	0.648	1.206	0.712
Vitvi00g01835	0.9	0.306	0.759	0.347
Vitvi00g01892	0.367	0.342	7.507	0.743
Vitvi00g01893	0.667	0.59	3.351	0.769
Vitvi00g01928	0.2	0.187	8.456	0.639
Vitvi00g01930	0.6	0.6	2.125	0.714
Vitvi00g01932	0.36	0.093	1.699	0.184
Vitvi00g01968	0.7	0	0	0
Vitvi00g01969	0.08	0.074	6.24	0.407
Vitvi00g01970	0.167	0.148	6.597	0.5
Vitvi00g01978	0.022	0.022	10.135	0.563
Vitvi00g01994	0.7	0.342	1.323	0.413
Vitvi00g01996	0.35	0.267	4.37	0.5
Vitvi00g01999	0	0	9.229	0.493
Vitvi00g02022	0.511	0.289	5.753	0.596
Vitvi00g02040	1	0	0	0
Vitvi00g02041	0.1	0.1	6.051	0.423
Vitvi00g02044	0.333	0.181	2.555	0.317
Vitvi00g02047	0.9	0	0	0
Vitvi00g02048	0.333	0.212	2.453	0.343
Vitvi00g02059	0.6	0.6	1.327	0.671
Vitvi00g02062	0.267	0.207	3.292	0.383
Vitvi00g02067	0.667	0.667	3.828	0.871
Vitvi00g02075	0.1	0.09	4.928	0.353
Vitvi00g02077	0.867	0	0	0
Vitvi00g02081	0.5	0.246	1.146	0.307
Vitvi00g02082	0.3	0.3	7.325	0.691
Vitvi00g02084	0.267	0.267	3.959	0.478
Vitvi00g02098	0.2	0.175	5.121	0.449
Vitvi00g02099	0.6	0.563	2.467	0.695
Vitvi00g02106	0	0	5.481	0.293
Vitvi00g02111	0.067	0.067	4.722	0.319
Vitvi00g02116	0.067	0.055	3.914	0.264
Vitvi00g02117	0.333	0.333	4.065	0.55
Vitvi00g02120	0.8	0.049	0.145	0.057
Vitvi00g02141	0.025	0.024	9.21	0.516
Vitvi00g02142	0.533	0.375	2.705	0.519
Vitvi00g02145	0.2	0.125	2.353	0.251
Vitvi00g02146	0.16	0.157	6.929	0.527
Vitvi00g02156	0.1	0.1	7.429	0.497
Vitvi00g02161	0.033	0.033	7.572	0.437
Vitvi00g02165	0.167	0.139	6.227	0.472
Vitvi00g02167	0.125	0.125	8.882	0.599
Vitvi00g02173	0.667	0.667	4.8	0.923
Vitvi00g02175	0.25	0.242	5	0.509
Vitvi00g02178	0.233	0.205	6.951	0.576
Vitvi00g02183	0.7	0	0	0
Vitvi00g02184	0	0	6.425	0.343
Vitvi00g02191	0.6	0.6	2.175	0.716
Vitvi00g02192	0.257	0.231	7.527	0.633
Vitvi00g02204	1	0	0	0
Vitvi00g02208	0.233	0.207	6.406	0.549
Vitvi00g02211	0.5	0.264	1.267	0.332
Vitvi00g02213	0.533	0.17	1.282	0.238
Vitvi00g02219	0	0	7.828	0.418
Vitvi00g02222	0.1	0.065	2.08	0.176
Vitvi00g02224	0.8	0.238	0.494	0.264
Vitvi00g02226	0.5	0.354	5.117	0.627
Vitvi00g02236	0.1	0.089	7.013	0.464
Vitvi00g02237	0.467	0.467	3.635	0.661
Vitvi00g02244	0.25	0.205	4.138	0.426
Vitvi00g02246	0.067	0.045	3.021	0.206
Vitvi00g02255	0.7	0	0	0
Vitvi00g02256	0.2	0.2	2.984	0.359
Vitvi00g02259	0.2	0.2	3.151	0.368
Vitvi00g02260	0.8	0	0	0
Vitvi00g02261	0.8	0.218	0.306	0.234
Vitvi00g02262	0.8	0	0	0
Vitvi00g02265	0.36	0.27	4.742	0.523
Vitvi00g02268	0.2	0.077	0.632	0.111
Vitvi00g02269	0.2	0.168	2.518	0.303
Vitvi00g02270	0.175	0.164	8.333	0.609
Vitvi00g02274	0.25	0.191	3.867	0.398
Vitvi00g02277	0.333	0.324	4.302	0.554
Vitvi00g02281	0.2	0.172	1.187	0.235
Vitvi00g02282	0.6	0.094	0.209	0.105
Vitvi00g02284	0	0	3.135	0.167
Vitvi00g02289	0.65	0.148	1.365	0.221
Vitvi00g02293	0.52	0.52	6.971	0.892
Vitvi00g02294	0.2	0.186	6.247	0.52
Vitvi00g02295	0.9	0.528	1.404	0.603
Vitvi00g02300	0.267	0.248	4.271	0.476
Vitvi00g02305	0.6	0	0	0
Vitvi00g02312	0.9	0	0	0
Vitvi00g02313	0.8	0	0	0
Vitvi00g02317	0.44	0.44	6.333	0.778
Vitvi00g02320	0.733	0	0	0
Vitvi00g02333	0.6	0	0	0
Vitvi00g02335	0.4	0	0	0
Vitvi00g02336	0.6	0	0	0
Vitvi00g02345	0.2	0.156	3.134	0.323
Vitvi00g02347	0.686	0.686	8.292	1.129
Vitvi00g02351	0.25	0.25	5.944	0.568
Vitvi00g02353	0.1	0.086	2.71	0.231
Vitvi00g02354	0.3	0.232	4.407	0.467
Vitvi01g00001	0.12	0.116	6.278	0.451
Vitvi01g00002	0.267	0.12	1.963	0.225
Vitvi01g00005	0	0	9.04	0.483
Vitvi01g00006	0	0	10.818	0.578
Vitvi01g00008	0.8	0.8	2.641	0.941
Vitvi01g00011	0.167	0.158	7.027	0.533
Vitvi01g00012	0.333	0.333	4.826	0.591
Vitvi01g00014	0.35	0.164	2.432	0.294
Vitvi01g00023	0.1	0.098	8.772	0.567
Vitvi01g00024	0	0	8.423	0.45
Vitvi01g00025	0.086	0.085	8.178	0.522
Vitvi01g00026	0	0	9.479	0.506
Vitvi01g00027	0	0	5.418	0.289
Vitvi01g00028	0.1	0.1	7.609	0.506
Vitvi01g00029	0	0	9.336	0.499
Vitvi01g00033	0	0	10.537	0.563
Vitvi01g00034	0.086	0.077	7.992	0.504
Vitvi01g00035	0.125	0.12	8.715	0.586
Vitvi01g00036	0.033	0.032	7.431	0.429
Vitvi01g00037	0.171	0.155	7.331	0.547
Vitvi01g00038	0.05	0.046	8.936	0.523
Vitvi01g00039	0.025	0.025	9.332	0.524
Vitvi01g00041	0.25	0.209	4.215	0.434
Vitvi01g00042	0.125	0.107	7.724	0.52
Vitvi01g00043	0.033	0.029	6.937	0.4
Vitvi01g00045	0.04	0.035	6.258	0.369
Vitvi01g00046	0.1	0.1	5.943	0.417
Vitvi01g00047	0.25	0.215	4.337	0.447
Vitvi01g00048	0.111	0.105	9.655	0.621
Vitvi01g00049	0	0	10.96	0.585
Vitvi01g00050	0	0	6.709	0.358
Vitvi01g00051	0	0	11.786	0.63
Vitvi01g00052	0	0	5.001	0.267
Vitvi01g00053	0.1	0.084	6.524	0.433
Vitvi01g00054	0.133	0.125	7.092	0.504
Vitvi01g00055	0.114	0.112	8.076	0.543
Vitvi01g00056	0.089	0.089	10.06	0.626
Vitvi01g00057	0.133	0.133	4.053	0.35
Vitvi01g00058	0	0	10.78	0.576
Vitvi01g00059	0.4	0.4	2.708	0.545
Vitvi01g00060	0	0	9.262	0.495
Vitvi01g00061	0	0	12.389	0.662
Vitvi01g00062	0.025	0.024	9.221	0.517
Vitvi01g00063	0.25	0.25	5.633	0.551
Vitvi01g00064	0.05	0.042	4.871	0.302
Vitvi01g00065	0.067	0.063	3.838	0.268
Vitvi01g00067	0.24	0.182	5.376	0.469
Vitvi01g00068	0.022	0.021	9.938	0.552
Vitvi01g00070	0	0	9.856	0.526
Vitvi01g00071	0	0	10.891	0.582
Vitvi01g00073	0.8	0.8	1.214	0.865
Vitvi01g00074	0	0	8.394	0.448
Vitvi01g00075	0.04	0.04	7.055	0.417
Vitvi01g00076	0	0	10.036	0.536
Vitvi01g00077	0	0	8.273	0.442
Vitvi01g00078	0.067	0.057	3.467	0.242
Vitvi01g00079	0.05	0.04	4.649	0.288
Vitvi01g00080	0.025	0.023	8.903	0.499
Vitvi01g00081	0.267	0.252	3.757	0.453
Vitvi01g00082	0	0	8.59	0.459
Vitvi01g00083	0.633	0.407	4.698	0.658
Vitvi01g00084	0.033	0.03	7.111	0.41
Vitvi01g00085	0.111	0.108	9.589	0.62
Vitvi01g00086	0	0	7.941	0.424
Vitvi01g00087	0.04	0.038	10.859	0.618
Vitvi01g00088	0.4	0.218	2.84	0.37
Vitvi01g00089	0.067	0.062	7.06	0.439
Vitvi01g00090	0	0	6.733	0.36
Vitvi01g00091	0.1	0.1	10.95	0.685
Vitvi01g00092	0.114	0.102	7.841	0.521
Vitvi01g00097	0	0	7.423	0.397
Vitvi01g00098	0.067	0.067	9.807	0.591
Vitvi01g00099	0	0	7.606	0.406
Vitvi01g00100	0	0	8.528	0.456
Vitvi01g00102	0.25	0.25	5.538	0.546
Vitvi01g00103	0	0	9.924	0.53
Vitvi01g00104	0.343	0.245	6.157	0.574
Vitvi01g00106	0.257	0.21	6.615	0.563
Vitvi01g00108	0	0	9.127	0.488
Vitvi01g00110	0	0	2.453	0.131
Vitvi01g00112	0	0	9.98	0.533
Vitvi01g00113	0.16	0.151	5.889	0.466
Vitvi01g00114	0.229	0.188	6.889	0.556
Vitvi01g00115	0.125	0.119	8.621	0.58
Vitvi01g00116	0	0	8.503	0.454
Vitvi01g00119	0.02	0.02	10.93	0.604
Vitvi01g00120	0	0	12.983	0.694
Vitvi01g00121	0	0	10.947	0.585
Vitvi01g00122	0	0	10.285	0.549
Vitvi01g00123	0	0	5.398	0.288
Vitvi01g00124	0.06	0.06	10.871	0.641
Vitvi01g00128	0	0	11.767	0.629
Vitvi01g00129	0.05	0.029	3.494	0.216
Vitvi01g00130	0.111	0.105	9.592	0.617
Vitvi01g00131	0	0	9.325	0.498
Vitvi01g00132	0	0	6.794	0.363
Vitvi01g00133	0.1	0.094	7.006	0.468
Vitvi01g00134	0	0	9.993	0.534
Vitvi01g00135	0.111	0.107	9.693	0.625
Vitvi01g00136	0	0	10.222	0.546
Vitvi01g00137	0	0	7.662	0.409
Vitvi01g00138	0.125	0.118	8.68	0.582
Vitvi01g00139	0	0	9.242	0.494
Vitvi01g00140	0	0	7.062	0.377
Vitvi01g00141	0.2	0.193	7.029	0.568
Vitvi01g00142	0	0	11.969	0.639
Vitvi01g00143	0.02	0.02	10.702	0.592
Vitvi01g00145	0.2	0.182	5.859	0.495
Vitvi01g00146	0.089	0.084	9.34	0.583
Vitvi01g00147	0.133	0.133	3.902	0.341
Vitvi01g00148	0.4	0.06	0.265	0.074
Vitvi01g00149	0.022	0.021	10.07	0.559
Vitvi01g00150	0.05	0.045	4.748	0.299
Vitvi01g00151	0	0	9.064	0.484
Vitvi01g00152	0	0	11.035	0.589
Vitvi01g00155	0	0	11.417	0.61
Vitvi01g00156	0.2	0.163	5.484	0.456
Vitvi01g00157	0.15	0.15	9.026	0.632
Vitvi01g00158	0.1	0.088	5.394	0.376
Vitvi01g00159	0.08	0.078	6.913	0.447
Vitvi01g00160	0.24	0.24	6.639	0.595
Vitvi01g00161	0	0	11.983	0.64
Vitvi01g00162	0.133	0.119	6.675	0.476
Vitvi01g00163	0.233	0.133	4.32	0.364
Vitvi01g00164	0	0	6.322	0.338
Vitvi01g00165	0.125	0.116	8.316	0.56
Vitvi01g00166	0	0	8.8	0.47
Vitvi01g00167	0	0	6.624	0.354
Vitvi01g00168	0.06	0.059	10.614	0.626
Vitvi01g00169	0.05	0.049	9.077	0.534
Vitvi01g00170	0.1	0.099	9.103	0.585
Vitvi01g00171	0	0	10.459	0.559
Vitvi01g00172	0.133	0.065	2.018	0.173
Vitvi01g00173	0	0	11.565	0.618
Vitvi01g00174	0.125	0.124	8.823	0.595
Vitvi01g00175	0.02	0.018	11.172	0.615
Vitvi01g00176	0	0	10.087	0.539
Vitvi01g00178	0.167	0.152	6.561	0.502
Vitvi01g00179	1	1	1.037	1.055
Vitvi01g00181	0.4	0.354	7.282	0.743
Vitvi01g00182	0	0	9.92	0.53
Vitvi01g00183	0	0	11.504	0.615
Vitvi01g00185	0.533	0.497	3.654	0.692
Vitvi01g00186	0.114	0.109	8.12	0.543
Vitvi01g00187	0.15	0.15	9.25	0.644
Vitvi01g00188	0.156	0.147	9.226	0.64
Vitvi01g00189	0.04	0.036	6.4	0.378
Vitvi01g00190	0	0	8.588	0.459
Vitvi01g00191	0.9	0.542	2.951	0.7
Vitvi01g00192	0.2	0.188	3.908	0.397
Vitvi01g00193	0.6	0	0	0
Vitvi01g00196	0.05	0.047	8.843	0.519
Vitvi01g00197	0.067	0.038	2.609	0.177
Vitvi01g00198	0.24	0.24	6.491	0.587
Vitvi01g00199	0.02	0.019	10.375	0.573
Vitvi01g00201	0	0	9.845	0.526
Vitvi01g00202	0	0	5.596	0.299
Vitvi01g00203	0.7	0.531	2.085	0.642
Vitvi01g00204	0	0	7.054	0.377
Vitvi01g00211	0.5	0.5	3.365	0.68
Vitvi01g00214	0.133	0.126	9.22	0.619
Vitvi01g00215	0.2	0.174	2.4	0.302
Vitvi01g00216	0.075	0.065	8.13	0.499
Vitvi01g00217	0.1	0.045	1.099	0.104
Vitvi01g00218	0.8	0	0	0
Vitvi01g00219	0.1	0.098	10.519	0.66
Vitvi01g00220	0	0	11.617	0.621
Vitvi01g00221	0.333	0.219	3.062	0.383
Vitvi01g00223	0.029	0.028	8.143	0.463
Vitvi01g00224	0.1	0.098	7.204	0.483
Vitvi01g00225	0.1	0.1	7.57	0.504
Vitvi01g00226	0.143	0.131	7.83	0.549
Vitvi01g00227	0	0	10.943	0.585
Vitvi01g00230	0.6	0.4	1.893	0.501
Vitvi01g00233	0.178	0.157	8.616	0.617
Vitvi01g00234	0.4	0.376	2.876	0.53
Vitvi01g00236	0	0	9.375	0.501
Vitvi01g00237	0.05	0.048	8.966	0.527
Vitvi01g00238	0.111	0.102	9.103	0.588
Vitvi01g00239	0.8	0	0	0
Vitvi01g00241	0.4	0.397	2.971	0.556
Vitvi01g00243	0	0	7.352	0.393
Vitvi01g00244	0.2	0.193	6.085	0.518
Vitvi01g00245	0.175	0.175	9.118	0.662
Vitvi01g00246	0	0	2.756	0.147
Vitvi01g00249	0.057	0.056	8.504	0.51
Vitvi01g00250	0	0	7.593	0.406
Vitvi01g00251	0.111	0.106	9.625	0.62
Vitvi01g00252	0.06	0.059	10.91	0.642
Vitvi01g00253	0.25	0.222	4.679	0.472
Vitvi01g00254	0.05	0.048	8.999	0.529
Vitvi01g00255	0	0	11.322	0.605
Vitvi01g00258	0.3	0.168	1.293	0.237
Vitvi01g00259	0.067	0.066	7.92	0.489
Vitvi01g00261	0.75	0	0	0
Vitvi01g00265	0	0	10.378	0.554
Vitvi01g00266	0.022	0.022	9.762	0.543
Vitvi01g00268	0.3	0.074	0.778	0.116
Vitvi01g00269	0.08	0.08	6.769	0.442
Vitvi01g00270	0.4	0.074	0.426	0.097
Vitvi01g00271	0.111	0.111	10.448	0.669
Vitvi01g00272	0	0	10.308	0.551
Vitvi01g00273	0.05	0.047	8.843	0.519
Vitvi01g00274	0.044	0.043	9.628	0.557
Vitvi01g00275	0	0	6.405	0.342
Vitvi01g00277	0.6	0.345	2.935	0.502
Vitvi01g00278	0	0	11.78	0.629
Vitvi01g00279	0	0	11.279	0.603
Vitvi01g00280	0.167	0.167	7.889	0.588
Vitvi01g00281	0.2	0.184	4.637	0.432
Vitvi01g00282	0.333	0.152	2.083	0.263
Vitvi01g00286	0.05	0.05	5.874	0.364
Vitvi01g00287	0	0	9.992	0.534
Vitvi01g00288	0.133	0.119	7.073	0.497
Vitvi01g00289	0	0	0.19	0.01
Vitvi01g00290	0.533	0.195	1.558	0.278
Vitvi01g00291	0.267	0.244	6.715	0.603
Vitvi01g00292	0.125	0.125	9.005	0.606
Vitvi01g00293	0	0	8.643	0.462
Vitvi01g00294	0.125	0.125	8.957	0.603
Vitvi01g00295	0	0	8.576	0.458
Vitvi01g00296	0	0	6.411	0.342
Vitvi01g00299	0.111	0.101	9.497	0.608
Vitvi01g00300	0	0	14.207	0.759
Vitvi01g00301	0.033	0.033	8.073	0.464
Vitvi01g00302	0.1	0.097	7.695	0.508
Vitvi01g00303	0.067	0.059	9.095	0.545
Vitvi01g00306	0.167	0.167	7.422	0.563
Vitvi01g00309	0.4	0.334	2.978	0.493
Vitvi01g00310	0.08	0.078	10.488	0.638
Vitvi01g00311	0.2	0.179	4.743	0.432
Vitvi01g00312	0.067	0.055	3.831	0.26
Vitvi01g00313	0.022	0.021	9.462	0.526
Vitvi01g00314	0.1	0.098	8.801	0.568
Vitvi01g00315	0.2	0.048	0.778	0.09
Vitvi01g00317	0.171	0.159	7.905	0.581
Vitvi01g00318	0.267	0.224	3.236	0.397
Vitvi01g00320	0.8	0.771	6.563	1.122
Vitvi01g00321	0.25	0.168	3.85	0.374
Vitvi01g00324	0.8	0	0	0
Vitvi01g00325	0.1	0.099	9.079	0.584
Vitvi01g00326	0	0	8.818	0.471
Vitvi01g00327	0.171	0.171	8.114	0.604
Vitvi01g00328	0	0	9.931	0.531
Vitvi01g00329	0.7	0.7	2.204	0.818
Vitvi01g00330	0.033	0.033	7.794	0.449
Vitvi01g00331	0.8	0.8	0.858	0.846
Vitvi01g00333	0.15	0.147	8.709	0.612
Vitvi01g00335	0.2	0.2	4.314	0.43
Vitvi01g00337	0.2	0.029	0.124	0.036
Vitvi01g00338	0	0	9.355	0.5
Vitvi01g00339	0	0	9.237	0.493
Vitvi01g00340	0.125	0.125	9.065	0.609
Vitvi01g00342	0	0	5.611	0.3
Vitvi01g00343	0	0	12.665	0.677
Vitvi01g00344	0.15	0.112	4.177	0.335
Vitvi01g00345	0	0	8.1	0.433
Vitvi01g00346	0.15	0.141	8.528	0.597
Vitvi01g00347	0.4	0.355	3.207	0.526
Vitvi01g00348	0.467	0.276	2.364	0.402
Vitvi01g00349	0.5	0.338	1.743	0.431
Vitvi01g00350	0.733	0.733	4.001	0.947
Vitvi01g00352	0.167	0.163	7.069	0.541
Vitvi01g00353	0.05	0.039	4.565	0.283
Vitvi01g00354	0	0	10.126	0.541
Vitvi01g00355	0	0	8.442	0.451
Vitvi01g00357	0	0	6.531	0.349
Vitvi01g00358	0.2	0.149	1.868	0.249
Vitvi01g00359	0.6	0.494	4.374	0.728
Vitvi01g00360	0	0	13.776	0.736
Vitvi01g00361	0.111	0.108	9.603	0.621
Vitvi01g00362	0.02	0.019	11.45	0.631
Vitvi01g00363	0.32	0.32	6.566	0.671
Vitvi01g00365	0.1	0.093	6.976	0.466
Vitvi01g00366	0.2	0.16	5.107	0.433
Vitvi01g00368	0	0	9.017	0.482
Vitvi01g00369	0.025	0.025	9.255	0.519
Vitvi01g00372	0.05	0.045	4.807	0.302
Vitvi01g00373	0	0	12.285	0.656
Vitvi01g00374	0.029	0.028	8.544	0.484
Vitvi01g00375	0.089	0.088	9.756	0.609
Vitvi01g00376	0	0	11.837	0.632
Vitvi01g00377	0	0	8.628	0.461
Vitvi01g00379	0.075	0.075	8.998	0.556
Vitvi01g00380	0.033	0.033	8.044	0.463
Vitvi01g00381	0.08	0.078	6.604	0.431
Vitvi01g00382	0	0	9.371	0.501
Vitvi01g00383	0.1	0.091	8.562	0.548
Vitvi01g00384	0.06	0.056	10.495	0.617
Vitvi01g00385	0.06	0.057	10.797	0.634
Vitvi01g00386	0	0	10.185	0.544
Vitvi01g00388	0.175	0.166	8.447	0.617
Vitvi01g00389	0.15	0.138	5.441	0.429
Vitvi01g00390	0.067	0.062	9.221	0.555
Vitvi01g00391	0.111	0.105	9.504	0.613
Vitvi01g00392	0	0	6.917	0.369
Vitvi01g00393	0.467	0.174	2.817	0.324
Vitvi01g00397	0.2	0.19	9.487	0.697
Vitvi01g00398	0.3	0.238	4.733	0.491
Vitvi01g00399	0.4	0.4	4.889	0.661
Vitvi01g00401	0.111	0.095	8.694	0.559
Vitvi01g00402	0.057	0.055	8.438	0.506
Vitvi01g00403	0.2	0.179	5.782	0.488
Vitvi01g00404	0	0	10.22	0.546
Vitvi01g00405	0.044	0.044	10.038	0.58
Vitvi01g00406	0.3	0.3	2.628	0.44
Vitvi01g00407	0	0	9.079	0.485
Vitvi01g00408	0.367	0.227	4.484	0.467
Vitvi01g00409	0.125	0.125	9.371	0.626
Vitvi01g00411	0.1	0.1	11.491	0.714
Vitvi01g00412	0.2	0.2	7.413	0.596
Vitvi01g00413	0.075	0.068	8.618	0.528
Vitvi01g00414	0.125	0.112	8.648	0.574
Vitvi01g00415	0.25	0.233	4.528	0.475
Vitvi01g00417	0.156	0.152	9.613	0.666
Vitvi01g00418	0.022	0.022	10.431	0.579
Vitvi01g00421	0.044	0.043	9.747	0.564
Vitvi01g00422	0.089	0.087	9.609	0.6
Vitvi01g00424	0.4	0.29	4.692	0.541
Vitvi01g00425	0.111	0.107	9.352	0.607
Vitvi01g00426	0	0	8.628	0.461
Vitvi01g00427	0.4	0.4	2.993	0.56
Vitvi01g00428	0.033	0.033	7.659	0.442
Vitvi01g00429	0.433	0.433	7.62	0.84
Vitvi01g00430	0.15	0.143	5.126	0.417
Vitvi01g00432	0.1	0.1	8.897	0.575
Vitvi01g00433	0.25	0.214	4.482	0.453
Vitvi01g00438	0.7	0.109	0.494	0.135
Vitvi01g00441	0.5	0.339	1.786	0.434
Vitvi01g00444	0.12	0.116	10.558	0.68
Vitvi01g00445	0	0	11.473	0.613
Vitvi01g00446	0.114	0.108	7.813	0.525
Vitvi01g00447	0.143	0.143	8.6	0.602
Vitvi01g00448	0	0	11.299	0.604
Vitvi01g00449	0	0	3.898	0.208
Vitvi01g00450	0	0	10.298	0.55
Vitvi01g00451	0	0	11.49	0.614
Vitvi01g00452	0	0	10.145	0.542
Vitvi01g00453	0.125	0.125	8.968	0.604
Vitvi01g00454	0.175	0.165	8.401	0.614
Vitvi01g00455	0	0	13.005	0.695
Vitvi01g00456	0.8	0.251	1.49	0.331
Vitvi01g00457	1	0	0	0
Vitvi01g00458	0.3	0.241	2.052	0.351
Vitvi01g00463	0.68	0.666	6.793	1.029
Vitvi01g00464	0.067	0.063	4.546	0.306
Vitvi01g00465	0.133	0.133	9.936	0.664
Vitvi01g00466	0	0	2.171	0.116
Vitvi01g00467	0.086	0.086	8.566	0.544
Vitvi01g00468	0.075	0.07	8.771	0.539
Vitvi01g00470	0.4	0.162	0.594	0.194
Vitvi01g00471	0.24	0.188	4.81	0.445
Vitvi01g00472	0.067	0.066	9.771	0.588
Vitvi01g00473	0	0	11.657	0.623
Vitvi01g00474	0	0	9.599	0.513
Vitvi01g00475	0.1	0.097	7.258	0.485
Vitvi01g00476	0	0	10.472	0.559
Vitvi01g00477	0.314	0.314	8.461	0.766
Vitvi01g00478	0.022	0.022	10.234	0.569
Vitvi01g00479	0	0	10.108	0.54
Vitvi01g00481	0.2	0.179	9.579	0.691
Vitvi01g00482	0.08	0.08	6.356	0.42
Vitvi01g00483	0.171	0.162	8.264	0.603
Vitvi01g00484	0.114	0.102	7.384	0.496
Vitvi01g00486	0	0	9.794	0.523
Vitvi01g00487	0.04	0.04	10.768	0.615
Vitvi01g00488	0	0	10.026	0.536
Vitvi01g00491	0	0	6.069	0.324
Vitvi01g00492	0.02	0.02	10.928	0.604
Vitvi01g00496	0.1	0.1	7.942	0.524
Vitvi01g00497	0.16	0.151	10.148	0.693
Vitvi01g00498	0.4	0.179	1.57	0.263
Vitvi01g00499	0.08	0.076	10.598	0.642
Vitvi01g00501	0.4	0.4	8.324	0.845
Vitvi01g00502	0.05	0.05	9.402	0.552
Vitvi01g00503	0.36	0.295	5.587	0.593
Vitvi01g00505	0	0	11.431	0.611
Vitvi01g00508	0.022	0.022	9.933	0.553
Vitvi01g00509	0	0	10.549	0.564
Vitvi01g00511	0	0	9.429	0.504
Vitvi01g00512	0.4	0.348	8.505	0.802
Vitvi01g00513	0.5	0.5	7.659	0.909
Vitvi01g00515	0.025	0.025	9.296	0.522
Vitvi01g00516	0.022	0.022	9.833	0.547
Vitvi01g00518	0	0	6.969	0.372
Vitvi01g00519	0.04	0.04	7.146	0.422
Vitvi01g00520	0	0	9.362	0.5
Vitvi01g00521	0.133	0.117	6.773	0.479
Vitvi01g00522	0	0	4.314	0.23
Vitvi01g00523	0	0	10.777	0.576
Vitvi01g00524	0	0	10.37	0.554
Vitvi01g00525	0.15	0.139	8.371	0.586
Vitvi01g00526	0.022	0.021	9.703	0.539
Vitvi01g00528	0.025	0.022	8.472	0.475
Vitvi01g00529	0.1	0.099	5.087	0.371
Vitvi01g00530	0.1	0.095	10.259	0.643
Vitvi01g00532	0.7	0.7	2.077	0.811
Vitvi01g00533	0	0	12.397	0.662
Vitvi01g00536	0	0	10.471	0.559
Vitvi01g00537	0.06	0.059	10.728	0.632
Vitvi01g00538	0	0	7.351	0.393
Vitvi01g00539	0	0	9.122	0.487
Vitvi01g00540	0.111	0.097	8.76	0.565
Vitvi01g00541	1	0	0	0
Vitvi01g00542	0.267	0.267	4.108	0.486
Vitvi01g00543	0.15	0.143	8.69	0.607
Vitvi01g00544	0.067	0.065	9.679	0.582
Vitvi01g00545	0.4	0.4	1.467	0.478
Vitvi01g00546	0.467	0.467	4.592	0.712
Vitvi01g00547	0.111	0.111	9.702	0.629
Vitvi01g00552	0.225	0.224	9.052	0.708
Vitvi01g00553	0.3	0.267	2.978	0.426
Vitvi01g00555	0.8	0.8	1.454	0.878
Vitvi01g00556	0.28	0.28	6.809	0.644
Vitvi01g00557	0.333	0.166	2.251	0.286
Vitvi01g00558	0.35	0.19	2.816	0.34
Vitvi01g00561	0	0	12.473	0.666
Vitvi01g00562	0.075	0.075	9.085	0.56
Vitvi01g00563	0.111	0.107	9.725	0.626
Vitvi01g00567	0.35	0.35	5.835	0.662
Vitvi01g00568	0.133	0.133	7.838	0.552
Vitvi01g00571	0	0	11.016	0.588
Vitvi01g00572	0.02	0.02	10.991	0.607
Vitvi01g00573	0.133	0.052	1.875	0.152
Vitvi01g00576	0.089	0.086	9.432	0.59
Vitvi01g00577	0.2	0.131	2.805	0.281
Vitvi01g00578	0.4	0.4	4.526	0.642
Vitvi01g00579	0	0	8.57	0.458
Vitvi01g00580	0.45	0.288	3.154	0.456
Vitvi01g00587	0	0	9.977	0.533
Vitvi01g00588	0.7	0.068	0.235	0.081
Vitvi01g00589	0.267	0.261	7.444	0.659
Vitvi01g00590	0	0	9.109	0.487
Vitvi01g00591	0	0	11.434	0.611
Vitvi01g00593	0.3	0.3	2.942	0.457
Vitvi01g00594	0.022	0.021	9.531	0.53
Vitvi01g00595	0.06	0.059	10.84	0.638
Vitvi01g00596	0	0	10.173	0.543
Vitvi01g00598	0.125	0.124	8.858	0.597
Vitvi01g00599	0	0	9.914	0.53
Vitvi01g00600	0	0	7.198	0.385
Vitvi01g00602	0.84	0.692	5.281	0.974
Vitvi01g00603	0.2	0.2	4.669	0.449
Vitvi01g00604	0.114	0.114	8.262	0.555
Vitvi01g00608	0.4	0.4	7.585	0.805
Vitvi01g00609	0.25	0.199	4.286	0.428
Vitvi01g00611	0.7	0.7	2.909	0.855
Vitvi01g00612	0.8	0	0	0
Vitvi01g00613	0.029	0.028	8.235	0.468
Vitvi01g00614	0.171	0.155	7.427	0.552
Vitvi01g00616	0.08	0.078	10.576	0.643
Vitvi01g00617	0.44	0.346	4.931	0.609
Vitvi01g00619	0.057	0.051	7.718	0.463
Vitvi01g00620	0.067	0.062	7.108	0.442
Vitvi01g00621	0.25	0.181	4.112	0.401
Vitvi01g00623	0.067	0.064	9.591	0.576
Vitvi01g00624	0.2	0.163	3.124	0.33
Vitvi01g00625	0.08	0.08	6.434	0.424
Vitvi01g00626	0.022	0.021	9.638	0.536
Vitvi01g00627	0	0	9.577	0.512
Vitvi01g00628	0	0	10.394	0.555
Vitvi01g00629	0.156	0.149	9.34	0.648
Vitvi01g00630	0.156	0.156	9.878	0.684
Vitvi01g00631	0.167	0.143	6.42	0.486
Vitvi01g00632	0.2	0.2	8.121	0.634
Vitvi01g00633	0.06	0.06	11.031	0.649
Vitvi01g00634	0.2	0.15	3.759	0.351
Vitvi01g00635	0.4	0.329	3.175	0.499
Vitvi01g00637	0.267	0.267	4.221	0.492
Vitvi01g00638	0.167	0.167	7.94	0.591
Vitvi01g00640	0	0	9.154	0.489
Vitvi01g00641	0.114	0.113	8.16	0.549
Vitvi01g00642	0.022	0.022	10.576	0.587
Vitvi01g00644	0.6	0	0	0
Vitvi01g00646	0	0	10.335	0.552
Vitvi01g00647	0.2	0.178	7.917	0.601
Vitvi01g00648	0.086	0.086	8.501	0.54
Vitvi01g00649	0	0	10.174	0.543
Vitvi01g00650	0.111	0.111	9.915	0.641
Vitvi01g00652	0	0	12.178	0.651
Vitvi01g00653	0.133	0.123	4.107	0.342
Vitvi01g00655	0.4	0.394	3.865	0.6
Vitvi01g00656	0.8	0	0	0
Vitvi01g00657	0.6	0.437	2.127	0.551
Vitvi01g00658	0.12	0.12	10.765	0.695
Vitvi01g00659	0.16	0.139	5.805	0.449
Vitvi01g00660	0	0	8.353	0.446
Vitvi01g00662	0	0	10.831	0.579
Vitvi01g00663	0.167	0.16	6.904	0.529
Vitvi01g00664	0.029	0.027	8.008	0.455
Vitvi01g00669	0	0	11.116	0.594
Vitvi01g00670	0.55	0.303	2.798	0.452
Vitvi01g00672	0.32	0.306	10.627	0.874
Vitvi01g00673	0.56	0.266	2.92	0.422
Vitvi01g00674	0	0	8.51	0.455
Vitvi01g00675	0.143	0.135	7.743	0.549
Vitvi01g00676	0.1	0.086	6.871	0.453
Vitvi01g00680	0.267	0.267	3.945	0.478
Vitvi01g00681	0	0	12.278	0.656
Vitvi01g00682	0.1	0.089	9.919	0.619
Vitvi01g00683	0.6	0	0	0
Vitvi01g00685	0.1	0.1	8.035	0.529
Vitvi01g00687	0	0	4.187	0.224
Vitvi01g00688	0	0	5.738	0.307
Vitvi01g00689	0.143	0.14	7.924	0.563
Vitvi01g00691	1	0	0	0
Vitvi01g00693	0.6	0.225	1.104	0.284
Vitvi01g00694	0.2	0.2	3.412	0.382
Vitvi01g00695	0	0	5.988	0.32
Vitvi01g00696	0.025	0.025	9.421	0.528
Vitvi01g00697	0.25	0.217	4.22	0.442
Vitvi01g00698	0	0	11.235	0.6
Vitvi01g00700	0	0	9.777	0.522
Vitvi01g00701	0.057	0.053	8.016	0.481
Vitvi01g00704	0	0	9.058	0.484
Vitvi01g00705	0.143	0.135	7.908	0.557
Vitvi01g00706	0	0	9.312	0.497
Vitvi01g00708	0.15	0.15	5.515	0.445
Vitvi01g00711	0.2	0.2	7.374	0.594
Vitvi01g00712	0	0	10.055	0.537
Vitvi01g00713	0	0	12.837	0.686
Vitvi01g00714	0.378	0.346	9.274	0.841
Vitvi01g00715	0.12	0.101	5.293	0.384
Vitvi01g00716	0.044	0.041	9.731	0.561
Vitvi01g00717	0.05	0.046	8.693	0.51
Vitvi01g00719	0.25	0.234	8.351	0.68
Vitvi01g00720	0.8	0	0	0
Vitvi01g00722	0.133	0.131	7.26	0.519
Vitvi01g00723	0.2	0.127	1.117	0.187
Vitvi01g00727	0.15	0.15	5.408	0.439
Vitvi01g00728	0.2	0.149	2.257	0.27
Vitvi01g00729	0	0	12.128	0.648
Vitvi01g00730	0.4	0.144	0.494	0.17
Vitvi01g00732	0.171	0.16	7.567	0.564
Vitvi01g00733	0.1	0.088	6.812	0.452
Vitvi01g00735	0.178	0.177	10.446	0.735
Vitvi01g00738	0.3	0.283	8.535	0.739
Vitvi01g00739	0.64	0.638	6.232	0.971
Vitvi01g00740	0.6	0.507	2.072	0.618
Vitvi01g00744	0.044	0.044	10.263	0.592
Vitvi01g00747	0.15	0.148	5.088	0.42
Vitvi01g00754	0.6	0.6	3.21	0.771
Vitvi01g00770	0	0	4.471	0.239
Vitvi01g00772	0.089	0.082	9.534	0.591
Vitvi01g00773	0	0	7.801	0.417
Vitvi01g00775	0.44	0.412	5.822	0.723
Vitvi01g00776	0.114	0.113	8.175	0.55
Vitvi01g00777	0	0	11.668	0.623
Vitvi01g00779	0.1	0.093	7.169	0.476
Vitvi01g00780	0.067	0.064	9.595	0.577
Vitvi01g00781	0.2	0.071	0.908	0.12
Vitvi01g00782	0.05	0.045	8.623	0.506
Vitvi01g00784	0.029	0.029	8.793	0.499
Vitvi01g00785	0.2	0.2	5.855	0.513
Vitvi01g00787	0	0	11.595	0.619
Vitvi01g00788	0	0	11.585	0.619
Vitvi01g00789	0.08	0.077	10.276	0.626
Vitvi01g00790	0	0	3.839	0.205
Vitvi01g00791	0.111	0.101	9.068	0.585
Vitvi01g00792	0.111	0.097	8.98	0.577
Vitvi01g00793	0	0	11.063	0.591
Vitvi01g00796	0.1	0.093	5.656	0.395
Vitvi01g00797	0	0	11.554	0.617
Vitvi01g00798	0.04	0.037	10.329	0.589
Vitvi01g00799	0.2	0.2	4.61	0.446
Vitvi01g00800	0	0	10.301	0.55
Vitvi01g00803	0.25	0.25	5.8	0.56
Vitvi01g00812	0.2	0.2	5.092	0.472
Vitvi01g00814	0.086	0.086	8.3	0.529
Vitvi01g00815	0	0	1.9	0.101
Vitvi01g00816	0.6	0	0	0
Vitvi01g00817	0.6	0.406	4.64	0.654
Vitvi01g00818	0	0	6.916	0.369
Vitvi01g00819	0.057	0.054	8.168	0.49
Vitvi01g00823	0	0	7.577	0.405
Vitvi01g00824	0.167	0.167	7.441	0.564
Vitvi01g00825	0.05	0.05	5.58	0.348
Vitvi01g00826	0.133	0.133	7.892	0.555
Vitvi01g00827	0	0	7.654	0.409
Vitvi01g00828	0.133	0.119	6.961	0.491
Vitvi01g00830	0.4	0.282	4.609	0.528
Vitvi01g00831	0.5	0.418	1.95	0.522
Vitvi01g00832	0.04	0.039	6.779	0.401
Vitvi01g00833	0.04	0.037	10.67	0.607
Vitvi01g00836	0.06	0.059	10.724	0.632
Vitvi01g00842	0.1	0.1	7.742	0.514
Vitvi01g00843	0.367	0.339	6.672	0.695
Vitvi01g00845	0.05	0.049	8.966	0.528
Vitvi01g00846	0.1	0.092	6.928	0.462
Vitvi01g00849	0.267	0.257	4.385	0.491
Vitvi01g00850	0.143	0.122	7.37	0.516
Vitvi01g00852	0	0	11.71	0.626
Vitvi01g00853	0.143	0.138	7.835	0.557
Vitvi01g00857	0.178	0.178	9.891	0.706
Vitvi01g00858	0.3	0.208	3.58	0.399
Vitvi01g00859	0.156	0.149	9.49	0.656
Vitvi01g00860	0.025	0.024	9.384	0.525
Vitvi01g00861	0.02	0.019	10.751	0.593
Vitvi01g00862	0.05	0.049	8.871	0.523
Vitvi01g00864	0.12	0.119	10.93	0.703
Vitvi01g00865	0.133	0.123	6.915	0.492
Vitvi01g00866	0.2	0.139	0.542	0.168
Vitvi01g00867	0.111	0.111	9.676	0.628
Vitvi01g00868	0.067	0.065	9.813	0.589
Vitvi01g00869	0	0	8.645	0.462
Vitvi01g00870	0	0	10.775	0.576
Vitvi01g00872	0.12	0.12	6.619	0.474
Vitvi01g00873	0.114	0.106	7.771	0.521
Vitvi01g00875	0.08	0.073	6.21	0.405
Vitvi01g00876	0.133	0.128	7.437	0.525
Vitvi01g00877	0.133	0.133	4.587	0.378
Vitvi01g00878	0.125	0.106	7.723	0.519
Vitvi01g00879	0.15	0.101	3.928	0.311
Vitvi01g00882	0.029	0.028	8.255	0.469
Vitvi01g00883	0.4	0.4	5.355	0.686
Vitvi01g00884	0.08	0.071	6.174	0.401
Vitvi01g00885	0.067	0.065	7.682	0.475
Vitvi01g00886	0.125	0.113	8.588	0.572
Vitvi01g00889	0.04	0.037	10.657	0.606
Vitvi01g00893	0.4	0.183	3.07	0.347
Vitvi01g00898	0.067	0.063	9.838	0.589
Vitvi01g00899	0.4	0.082	0.306	0.098
Vitvi01g00900	0.6	0.6	3.15	0.768
Vitvi01g00902	0	0	9.536	0.509
Vitvi01g00903	0.067	0.057	3.817	0.261
Vitvi01g00906	0.12	0.11	9.879	0.638
Vitvi01g00907	0.18	0.156	9.829	0.681
Vitvi01g00908	0.089	0.089	9.84	0.615
Vitvi01g00909	0.02	0.02	10.828	0.598
Vitvi01g00911	0.486	0.416	7.556	0.82
Vitvi01g00914	0.025	0.025	9.393	0.527
Vitvi01g00915	0.057	0.055	8.125	0.489
Vitvi01g00916	0.025	0.024	9.08	0.509
Vitvi01g00917	0.08	0.077	6.386	0.418
Vitvi01g00918	0.133	0.127	9.619	0.641
Vitvi01g00919	0.16	0.156	6.299	0.492
Vitvi01g00921	0.133	0.114	8.664	0.577
Vitvi01g00922	0.45	0.15	1.675	0.239
Vitvi01g00924	0	0	10.39	0.555
Vitvi01g00926	0.029	0.028	8.405	0.477
Vitvi01g00927	0	0	10.446	0.558
Vitvi01g00928	0.089	0.083	9.726	0.603
Vitvi01g00929	0.02	0.02	11.75	0.648
Vitvi01g00930	0	0	11.893	0.635
Vitvi01g00932	0.02	0.019	11.559	0.636
Vitvi01g00934	0.4	0.351	2.037	0.46
Vitvi01g00935	0.04	0.039	10.858	0.619
Vitvi01g00936	0.3	0.3	2.679	0.443
Vitvi01g00937	0.057	0.055	8.331	0.5
Vitvi01g00938	0.114	0.111	8.052	0.541
Vitvi01g00940	0.067	0.064	7.748	0.478
Vitvi01g00941	0.12	0.096	5.467	0.388
Vitvi01g00942	0.267	0.133	1.831	0.231
Vitvi01g00943	0	0	12.115	0.647
Vitvi01g00944	0.15	0.141	5.236	0.421
Vitvi01g00945	0.2	0.19	7.043	0.566
Vitvi01g00952	0.067	0.064	9.657	0.58
Vitvi01g00953	0.033	0.032	7.724	0.445
Vitvi01g00954	0.111	0.107	9.594	0.619
Vitvi01g00955	0.05	0.046	8.921	0.523
Vitvi01g00956	0.25	0.201	4.041	0.417
Vitvi01g00957	0.167	0.16	6.951	0.531
Vitvi01g00958	0.067	0.067	4.776	0.322
Vitvi01g00959	0.1	0.098	10.453	0.656
Vitvi01g00960	0	0	10.11	0.54
Vitvi01g00962	0.6	0	0	0
Vitvi01g00964	0.8	0.8	1.282	0.868
Vitvi01g00966	0.8	0	0	0
Vitvi01g00967	0.8	0	0	0
Vitvi01g00968	0.133	0.13	7.37	0.524
Vitvi01g00970	0.06	0.058	10.803	0.635
Vitvi01g00971	0.067	0.062	9.196	0.553
Vitvi01g00972	0.225	0.204	8.396	0.653
Vitvi01g00975	0.2	0.176	4.588	0.421
Vitvi01g00977	0.089	0.081	9.082	0.566
Vitvi01g00978	0.08	0.078	10.404	0.634
Vitvi01g00979	0.15	0.142	5.72	0.448
Vitvi01g00980	0.3	0.3	5.39	0.588
Vitvi01g00981	0	0	8.233	0.44
Vitvi01g00985	0	0	10.177	0.544
Vitvi01g00988	0.114	0.103	7.344	0.495
Vitvi01g00989	0.36	0.36	6.53	0.709
Vitvi01g00991	0	0	9.246	0.494
Vitvi01g00992	0.05	0.049	5.426	0.339
Vitvi01g00993	0	0	10.22	0.546
Vitvi01g00995	0.1	0.098	10.732	0.671
Vitvi01g00997	0	0	7.708	0.412
Vitvi01g01008	0	0	9.151	0.489
Vitvi01g01009	0.233	0.186	6.128	0.513
Vitvi01g01010	0	0	7.333	0.392
Vitvi01g01013	0	0	5.198	0.278
Vitvi01g01014	0.08	0.075	6.433	0.419
Vitvi01g01015	0.044	0.041	9.415	0.544
Vitvi01g01016	0.9	0	0	0
Vitvi01g01017	0.111	0.102	9.478	0.608
Vitvi01g01018	0	0	11.855	0.633
Vitvi01g01020	0.12	0.12	6.828	0.485
Vitvi01g01021	0.4	0.283	5.239	0.563
Vitvi01g01022	0.086	0.082	7.966	0.508
Vitvi01g01023	0.2	0.178	7.249	0.565
Vitvi01g01024	0.4	0.206	1.317	0.276
Vitvi01g01026	0.133	0.131	7.311	0.522
Vitvi01g01027	0.32	0.268	5.432	0.558
Vitvi01g01029	0.333	0.319	3.394	0.5
Vitvi01g01030	0	0	13.903	0.743
Vitvi01g01031	0.125	0.119	8.508	0.573
Vitvi01g01033	0	0	6.306	0.337
Vitvi01g01034	0	0	11.637	0.622
Vitvi01g01035	0.25	0.232	4.506	0.473
Vitvi01g01036	0.5	0.317	2.12	0.43
Vitvi01g01037	0.6	0.243	1.589	0.328
Vitvi01g01038	0.044	0.044	10.564	0.608
Vitvi01g01040	0.02	0.02	10.861	0.6
Vitvi01g01044	0.125	0.116	8.267	0.558
Vitvi01g01048	0	0	5.196	0.278
Vitvi01g01049	0.16	0.147	6.051	0.47
Vitvi01g01054	0.4	0.347	4.21	0.572
Vitvi01g01055	0	0	10.244	0.547
Vitvi01g01056	0.05	0.05	9.232	0.543
Vitvi01g01057	0.025	0.025	9.161	0.514
Vitvi01g01058	0.033	0.033	7.525	0.435
Vitvi01g01061	0.8	0.189	0.124	0.196
Vitvi01g01071	0.533	0.411	3.345	0.59
Vitvi01g01072	0.6	0.6	2.947	0.757
Vitvi01g01079	1	0	0	0
Vitvi01g01081	0.2	0.169	4.313	0.399
Vitvi01g01082	0.025	0.025	9.297	0.522
Vitvi01g01083	0.25	0.23	4.723	0.482
Vitvi01g01121	0.075	0.074	8.976	0.553
Vitvi01g01123	1	0	0	0
Vitvi01g01132	0.2	0.187	4.837	0.445
Vitvi01g01137	0.089	0.089	9.791	0.612
Vitvi01g01153	0.114	0.113	8.41	0.562
Vitvi01g01161	0.7	0	0	0
Vitvi01g01165	0	0	11.918	0.637
Vitvi01g01169	0.4	0.204	3.802	0.407
Vitvi01g01173	0	0	11.445	0.611
Vitvi01g01189	0.3	0.068	0.554	0.098
Vitvi01g01236	0.2	0.162	8.785	0.631
Vitvi01g01257	0.4	0.318	3.874	0.525
Vitvi01g01258	0.333	0.333	3.949	0.544
Vitvi01g01259	0.25	0.209	4.144	0.43
Vitvi01g01265	0.6	0.6	2.014	0.708
Vitvi01g01268	0.057	0.057	8.198	0.495
Vitvi01g01277	0.733	0.619	3.004	0.779
Vitvi01g01282	0.1	0.091	6.904	0.46
Vitvi01g01283	0	0	6.602	0.353
Vitvi01g01284	0.222	0.177	8.327	0.622
Vitvi01g01285	0.8	0	0	0
Vitvi01g01287	0.1	0.1	8.909	0.576
Vitvi01g01289	0.029	0.027	8.128	0.461
Vitvi01g01291	0.133	0.126	9.182	0.616
Vitvi01g01295	0	0	6.595	0.352
Vitvi01g01296	0.16	0.16	6.518	0.508
Vitvi01g01299	0.125	0.119	8.489	0.572
Vitvi01g01302	0.167	0.167	7.336	0.559
Vitvi01g01303	0.4	0.223	1.948	0.327
Vitvi01g01304	0.5	0	0	0
Vitvi01g01311	0	0	11.601	0.62
Vitvi01g01312	0	0	9.001	0.481
Vitvi01g01313	0.25	0.129	3.031	0.291
Vitvi01g01314	0	0	4.199	0.224
Vitvi01g01315	0.25	0.174	3.589	0.366
Vitvi01g01316	0.267	0.216	5.914	0.532
Vitvi01g01317	0.12	0.102	5.799	0.412
Vitvi01g01320	0.2	0.2	4.495	0.44
Vitvi01g01328	0.3	0.285	3.106	0.451
Vitvi01g01331	0.2	0.183	5.734	0.489
Vitvi01g01339	0	0	4.968	0.265
Vitvi01g01345	0.04	0.037	6.21	0.369
Vitvi01g01346	0.02	0.019	10.837	0.598
Vitvi01g01348	0.4	0.372	2.499	0.505
Vitvi01g01350	0	0	14.009	0.748
Vitvi01g01351	0.267	0.258	9.518	0.766
Vitvi01g01352	0.133	0.125	7.157	0.507
Vitvi01g01354	0.086	0.082	7.945	0.506
Vitvi01g01355	0.6	0.559	1.558	0.642
Vitvi01g01356	1	1	0.679	1.036
Vitvi01g01357	0.133	0.122	6.963	0.494
Vitvi01g01359	0.067	0.065	4.369	0.298
Vitvi01g01360	0.05	0.05	9.174	0.54
Vitvi01g01361	0.044	0.041	9.17	0.531
Vitvi01g01362	0	0	12.698	0.678
Vitvi01g01365	0.8	0	0	0
Vitvi01g01366	1	0	0	0
Vitvi01g01367	0.4	0	0	0
Vitvi01g01368	0.24	0.197	5.642	0.498
Vitvi01g01369	0.5	0.5	2.847	0.652
Vitvi01g01372	0.029	0.029	8.465	0.481
Vitvi01g01373	0	0	5.893	0.315
Vitvi01g01374	0.1	0.099	10.622	0.666
Vitvi01g01376	0	0	11.069	0.591
Vitvi01g01378	0.12	0.118	6.298	0.454
Vitvi01g01380	0.033	0.033	7.857	0.453
Vitvi01g01383	0.111	0.109	9.578	0.621
Vitvi01g01388	0.04	0.04	12.735	0.72
Vitvi01g01390	0.12	0.104	9.627	0.618
Vitvi01g01391	0.125	0.118	8.448	0.569
Vitvi01g01400	0.171	0.171	8.551	0.628
Vitvi01g01404	0.367	0.316	6.378	0.657
Vitvi01g01405	0	0	8.496	0.454
Vitvi01g01410	1	1	6.112	1.326
Vitvi01g01411	0.067	0.059	8.912	0.535
Vitvi01g01413	0.025	0.024	8.819	0.495
Vitvi01g01414	0.133	0.124	9.269	0.619
Vitvi01g01417	0	0	6.219	0.332
Vitvi01g01418	0	0	8.463	0.452
Vitvi01g01429	0.2	0.181	6.046	0.504
Vitvi01g01430	0.057	0.055	8.265	0.497
Vitvi01g01432	0.2	0.2	7.371	0.594
Vitvi01g01433	1	1	0.608	1.032
Vitvi01g01434	0.2	0.175	4.729	0.428
Vitvi01g01435	0	0	4.998	0.267
Vitvi01g01436	0	0	9.978	0.533
Vitvi01g01439	0.075	0.066	8.422	0.516
Vitvi01g01440	0.133	0.123	8.991	0.603
Vitvi01g01443	0.025	0.024	9.208	0.516
Vitvi01g01444	0.6	0	0	0
Vitvi01g01446	0	0	6.153	0.329
Vitvi01g01447	0.02	0.02	11.047	0.61
Vitvi01g01449	0.167	0.145	6.592	0.497
Vitvi01g01455	0.04	0.04	6.679	0.397
Vitvi01g01456	0	0	7.849	0.419
Vitvi01g01457	0.14	0.127	9.725	0.646
Vitvi01g01458	0.333	0.304	6.622	0.658
Vitvi01g01459	0.125	0.125	9.296	0.622
Vitvi01g01460	0.32	0.313	6.062	0.637
Vitvi01g01461	0.286	0.286	8.581	0.744
Vitvi01g01462	0.15	0.134	5.327	0.419
Vitvi01g01472	0.5	0.5	5.51	0.794
Vitvi01g01473	0.36	0.294	5.549	0.59
Vitvi01g01474	0.667	0.241	1.504	0.321
Vitvi01g01475	0.35	0.185	2.634	0.326
Vitvi01g01476	0	0	14.982	0.8
Vitvi01g01477	0.32	0.222	4.767	0.477
Vitvi01g01478	0.025	0.025	9.106	0.511
Vitvi01g01488	0.02	0.02	10.784	0.596
Vitvi01g01492	0.333	0.333	7.525	0.735
Vitvi01g01493	0.2	0.193	7.487	0.593
Vitvi01g01496	0.143	0.14	8.046	0.57
Vitvi01g01498	0.033	0.032	7.342	0.424
Vitvi01g01499	0	0	8.572	0.458
Vitvi01g01500	0	0	6.858	0.366
Vitvi01g01502	0.05	0.049	8.944	0.527
Vitvi01g01503	0.125	0.123	8.929	0.6
Vitvi01g01504	0.025	0.025	9.696	0.543
Vitvi01g01505	0.15	0.102	3.505	0.289
Vitvi01g01506	0.167	0.147	6.921	0.517
Vitvi01g01507	0.2	0.114	0.884	0.161
Vitvi01g01508	0	0	10.035	0.536
Vitvi01g01509	0.4	0.294	2.611	0.433
Vitvi01g01510	0.1	0.099	9.459	0.604
Vitvi01g01511	0.333	0.315	4.259	0.543
Vitvi01g01512	0.2	0.2	5.814	0.511
Vitvi01g01513	0.4	0.133	1.104	0.192
Vitvi01g01514	0.9	0	0	0
Vitvi01g01520	0.467	0.142	1.343	0.214
Vitvi01g01521	0.044	0.042	9.657	0.558
Vitvi01g01523	0.04	0.037	6.175	0.367
Vitvi01g01528	0	0	10.972	0.586
Vitvi01g01529	0	0	10.347	0.553
Vitvi01g01530	0.057	0.056	8.45	0.507
Vitvi01g01532	0.143	0.134	7.748	0.548
Vitvi01g01533	0.025	0.025	9.339	0.524
Vitvi01g01534	0.267	0.266	4.556	0.509
Vitvi01g01536	0.4	0.4	7.382	0.794
Vitvi01g01537	0.267	0.267	3.976	0.479
Vitvi01g01538	0	0	12.809	0.684
Vitvi01g01539	0.04	0.038	6.7	0.396
Vitvi01g01540	0.111	0.1	9.221	0.593
Vitvi01g01541	0.6	0	0	0
Vitvi01g01543	0.05	0.049	8.97	0.528
Vitvi01g01545	0	0	7.86	0.42
Vitvi01g01546	0.06	0.06	10.74	0.634
Vitvi01g01547	0.8	0	0	0
Vitvi01g01548	0.029	0.028	8.342	0.474
Vitvi01g01549	0.114	0.106	8.073	0.537
Vitvi01g01550	0.3	0.161	2.811	0.311
Vitvi01g01552	0.025	0.024	8.662	0.487
Vitvi01g01553	0	0	10.205	0.545
Vitvi01g01554	0	0	7.538	0.403
Vitvi01g01555	0.1	0.078	2.647	0.219
Vitvi01g01557	0.057	0.055	8.529	0.511
Vitvi01g01558	0.267	0.239	3.746	0.439
Vitvi01g01559	0.24	0.173	4.732	0.426
Vitvi01g01560	0.133	0.114	3.998	0.328
Vitvi01g01561	0.2	0.176	4.793	0.432
Vitvi01g01562	0.25	0.235	8.365	0.682
Vitvi01g01563	0	0	10.141	0.542
Vitvi01g01564	0.133	0.121	6.761	0.482
Vitvi01g01565	0.143	0.126	7.621	0.533
Vitvi01g01567	0.089	0.084	9.701	0.602
Vitvi01g01568	0.15	0.15	5.367	0.437
Vitvi01g01572	0.3	0.11	1.907	0.212
Vitvi01g01573	0.2	0.115	2.342	0.24
Vitvi01g01576	0.143	0.143	8.086	0.575
Vitvi01g01577	0	0	11.946	0.638
Vitvi01g01578	0.2	0.163	6.695	0.521
Vitvi01g01580	0.02	0.019	10.562	0.583
Vitvi01g01585	0.8	0.8	1.359	0.873
Vitvi01g01586	0.8	0.8	0.488	0.826
Vitvi01g01589	0.114	0.107	7.637	0.515
Vitvi01g01592	1	1	2.168	1.116
Vitvi01g01595	0.6	0.577	2.533	0.712
Vitvi01g01611	0.533	0.453	4.056	0.67
Vitvi01g01615	0.533	0.366	2.412	0.495
Vitvi01g01618	0.1	0.096	10.327	0.648
Vitvi01g01620	0	0	7.854	0.42
Vitvi01g01621	0.05	0.05	9.17	0.54
Vitvi01g01624	0.1	0.096	8.721	0.562
Vitvi01g01627	0.057	0.053	8.022	0.482
Vitvi01g01628	0.05	0.05	9.172	0.54
Vitvi01g01629	0.044	0.044	10.281	0.593
Vitvi01g01631	0.029	0.029	8.803	0.499
Vitvi01g01632	0	0	5.549	0.296
Vitvi01g01634	0.35	0.254	3.844	0.459
Vitvi01g01635	0.7	0	0	0
Vitvi01g01640	0.4	0.151	0.594	0.183
Vitvi01g01641	0.667	0	0	0
Vitvi01g01642	1	0	0	0
Vitvi01g01645	0.171	0.144	7.145	0.526
Vitvi01g01646	0.133	0.087	2.634	0.228
Vitvi01g01648	0.143	0.14	8.112	0.573
Vitvi01g01650	0.075	0.07	8.745	0.537
Vitvi01g01651	0	0	9.363	0.5
Vitvi01g01652	0.143	0.131	7.43	0.528
Vitvi01g01653	0	0	7.578	0.405
Vitvi01g01654	0	0	4.39	0.235
Vitvi01g01655	0.075	0.073	8.986	0.553
Vitvi01g01657	0.075	0.066	8.413	0.515
Vitvi01g01658	0.086	0.086	8.468	0.538
Vitvi01g01659	0	0	10.411	0.556
Vitvi01g01660	0.2	0.2	5.2	0.478
Vitvi01g01661	0.8	0	0	0
Vitvi01g01662	0.04	0.038	10.447	0.596
Vitvi01g01663	0	0	6.303	0.337
Vitvi01g01664	0	0	9.331	0.498
Vitvi01g01666	0	0	10.972	0.586
Vitvi01g01667	0	0	11.302	0.604
Vitvi01g01669	0.6	0.6	2.051	0.71
Vitvi01g01670	0	0	10.237	0.547
Vitvi01g01671	0	0	9.756	0.521
Vitvi01g01672	0.333	0.228	2.753	0.375
Vitvi01g01673	0.133	0.128	7.491	0.528
Vitvi01g01677	0	0	13.529	0.723
Vitvi01g01678	0.229	0.203	7.591	0.609
Vitvi01g01680	0.133	0.12	9.086	0.605
Vitvi01g01682	0.022	0.021	9.713	0.54
Vitvi01g01683	0.1	0.097	7.252	0.484
Vitvi01g01684	0.2	0.167	3.23	0.34
Vitvi01g01686	0.057	0.055	8.226	0.494
Vitvi01g01687	0.6	0.6	1.565	0.684
Vitvi01g01688	0.667	0.667	4.01	0.881
Vitvi01g01690	0.8	0.8	3.183	0.97
Vitvi01g01700	0.089	0.084	9.601	0.597
Vitvi01g01701	0.178	0.176	9.803	0.7
Vitvi01g01703	0.933	0.933	4.476	1.172
Vitvi01g01704	0.04	0.039	10.703	0.611
Vitvi01g01705	0	0	10.247	0.547
Vitvi01g01706	0.167	0.167	7.638	0.575
Vitvi01g01707	0.1	0.097	10.578	0.662
Vitvi01g01708	0.28	0.187	4.624	0.434
Vitvi01g01710	0.05	0.05	9.47	0.556
Vitvi01g01711	0.6	0.6	2.551	0.736
Vitvi01g01713	1	0	0	0
Vitvi01g01714	0.567	0.176	2.366	0.302
Vitvi01g01716	0.05	0.048	5.612	0.348
Vitvi01g01718	0.06	0.059	10.801	0.636
Vitvi01g01719	0	0	14.239	0.761
Vitvi01g01720	0.08	0.077	10.528	0.639
Vitvi01g01721	0.6	0	0	0
Vitvi01g01722	0	0	11.988	0.64
Vitvi01g01723	0.8	0	0	0
Vitvi01g01724	0	0	12.137	0.648
Vitvi01g01726	0.089	0.089	10.161	0.632
Vitvi01g01727	0.3	0.187	3.46	0.372
Vitvi01g01728	0.76	0.239	2.224	0.358
Vitvi01g01729	0	0	5.212	0.278
Vitvi01g01730	0.033	0.033	7.596	0.439
Vitvi01g01731	0.044	0.041	9.461	0.546
Vitvi01g01732	0.4	0.4	8.683	0.864
Vitvi01g01733	0.2	0.185	4.101	0.404
Vitvi01g01734	0.111	0.103	9.125	0.59
Vitvi01g01737	0.289	0.208	7.018	0.583
Vitvi01g01738	0.057	0.056	8.198	0.494
Vitvi01g01740	0.1	0.086	4.699	0.337
Vitvi01g01741	0.6	0	0	0
Vitvi01g01742	0	0	8.848	0.473
Vitvi01g01743	0	0	2.663	0.142
Vitvi01g01745	0.02	0.02	12.325	0.678
Vitvi01g01747	0.086	0.082	7.953	0.507
Vitvi01g01748	0.12	0.12	6.731	0.48
Vitvi01g01749	0	0	8.984	0.48
Vitvi01g01750	0.057	0.057	8.691	0.521
Vitvi01g01751	0.7	0.408	1.214	0.473
Vitvi01g01753	0.1	0.068	1.748	0.161
Vitvi01g01754	0.1	0.098	5.686	0.402
Vitvi01g01756	0.133	0.115	6.553	0.465
Vitvi01g01757	0.35	0.35	4.953	0.615
Vitvi01g01758	0.08	0.069	5.874	0.383
Vitvi01g01759	0	0	13.717	0.733
Vitvi01g01760	0.2	0.169	4.62	0.416
Vitvi01g01761	0.2	0.18	3.432	0.363
Vitvi01g01762	0	0	10.252	0.548
Vitvi01g01763	0.075	0.073	8.965	0.552
Vitvi01g01764	0.2	0.2	7.15	0.582
Vitvi01g01765	0.15	0.106	4.301	0.336
Vitvi01g01768	0	0	10.574	0.565
Vitvi01g01769	0.075	0.07	8.585	0.529
Vitvi01g01770	0	0	9.53	0.509
Vitvi01g01772	0.057	0.055	8.279	0.497
Vitvi01g01773	0.257	0.206	6.832	0.571
Vitvi01g01774	0.029	0.028	8.317	0.472
Vitvi01g01776	0	0	11.744	0.627
Vitvi01g01777	0.067	0.067	9.936	0.598
Vitvi01g01778	0.143	0.143	8.539	0.599
Vitvi01g01779	0	0	12.689	0.678
Vitvi01g01780	0.143	0.143	8.785	0.612
Vitvi01g01782	0.289	0.289	10.656	0.858
Vitvi01g01783	0.022	0.021	9.607	0.534
Vitvi01g01785	0.1	0.098	8.774	0.567
Vitvi01g01788	0.089	0.089	10.665	0.659
Vitvi01g01789	0.343	0.343	8.355	0.789
Vitvi01g01790	0	0	11.348	0.606
Vitvi01g01791	0.8	0.8	2.356	0.926
Vitvi01g01792	0	0	10.911	0.583
Vitvi01g01793	0	0	8.517	0.455
Vitvi01g01794	0.1	0.071	4.274	0.299
Vitvi01g01796	0.06	0.059	11.023	0.648
Vitvi01g01797	0.233	0.181	6.098	0.507
Vitvi01g01798	0.275	0.242	7.821	0.66
Vitvi01g01799	0.1	0.085	5.094	0.357
Vitvi01g01800	0	0	13.168	0.703
Vitvi01g01801	0.222	0.198	8.699	0.663
Vitvi01g01802	0.029	0.028	8.478	0.481
Vitvi01g01803	0.2	0.156	6.374	0.496
Vitvi01g01805	0.171	0.17	8.741	0.637
Vitvi01g01806	0.733	0	0	0
Vitvi01g01807	1	0	0	0
Vitvi01g01808	0.5	0.371	7.001	0.745
Vitvi01g01809	0.125	0.118	8.777	0.587
Vitvi01g01810	0.6	0.14	0.265	0.154
Vitvi01g01811	0.533	0.088	0.608	0.12
Vitvi01g01812	0.171	0.168	7.996	0.595
Vitvi01g01813	0.05	0.05	9.087	0.535
Vitvi01g01814	0.111	0.107	9.605	0.62
Vitvi01g01815	0	0	10.396	0.555
Vitvi01g01816	0	0	9.303	0.497
Vitvi01g01820	0.022	0.021	10.114	0.561
Vitvi01g01821	0.111	0.11	9.631	0.624
Vitvi01g01822	0.267	0.263	3.867	0.47
Vitvi01g01824	0	0	10.454	0.558
Vitvi01g01826	0.275	0.252	8.23	0.692
Vitvi01g01827	0.114	0.114	8.326	0.559
Vitvi01g01832	0.6	0	0	0
Vitvi01g01834	0.2	0.167	5.923	0.483
Vitvi01g01837	0.267	0.267	4.117	0.487
Vitvi01g01838	0	0	11.241	0.6
Vitvi01g01839	0.4	0.283	2.057	0.393
Vitvi01g01840	0.2	0.199	4.977	0.465
Vitvi01g01841	0	0	10.037	0.536
Vitvi01g01842	0.2	0.186	5.911	0.502
Vitvi01g01843	0.133	0.126	3.738	0.326
Vitvi01g01844	0.1	0.1	10.692	0.671
Vitvi01g01845	0.1	0.1	7.7	0.511
Vitvi01g01846	0.067	0.067	10.286	0.616
Vitvi01g01847	0	0	5.741	0.307
Vitvi01g01848	0.5	0.226	2.364	0.352
Vitvi01g01852	0.867	0	0	0
Vitvi01g01853	0.8	0	0	0
Vitvi01g01854	0.075	0.075	9.073	0.56
Vitvi01g01855	0	0	12.131	0.648
Vitvi01g01856	0.167	0.167	7.284	0.556
Vitvi01g01857	0.067	0.065	7.179	0.448
Vitvi01g01858	0.167	0.141	6.565	0.492
Vitvi01g01859	0.1	0.094	8.988	0.574
Vitvi01g01860	0.6	0	0	0
Vitvi01g01861	0.3	0.108	0.858	0.154
Vitvi01g01863	0.8	0.297	0.759	0.338
Vitvi01g01864	0.6	0.431	2.532	0.566
Vitvi01g01865	0.35	0.302	4.676	0.552
Vitvi01g01866	0.12	0.118	6.505	0.465
Vitvi01g01867	0.25	0.177	4.331	0.408
Vitvi01g01868	0.25	0.23	4.755	0.484
Vitvi01g01869	0.4	0	0	0
Vitvi01g01873	0.7	0	0	0
Vitvi01g01874	0.033	0.033	7.726	0.446
Vitvi01g01875	0	0	7.075	0.378
Vitvi01g01876	0.1	0.069	3.888	0.277
Vitvi01g01877	0.075	0.072	9.189	0.563
Vitvi01g01878	0.15	0.15	5.995	0.47
Vitvi01g01880	0.8	0	0	0
Vitvi01g01881	0.489	0.254	5.246	0.534
Vitvi01g01882	0	0	1.702	0.091
Vitvi01g01883	0.2	0.2	4.348	0.432
Vitvi01g01884	0.4	0.4	1.754	0.494
Vitvi01g01886	0.333	0.253	2.91	0.408
Vitvi01g01887	0.4	0.217	1.279	0.285
Vitvi01g01888	0	0	5.18	0.277
Vitvi01g01889	0.8	0	0	0
Vitvi01g01891	0.2	0.158	2.148	0.273
Vitvi01g01892	0.025	0.024	8.735	0.491
Vitvi01g01893	0.04	0.037	6.24	0.37
Vitvi01g01895	0.45	0.45	5.286	0.732
Vitvi01g01897	0.5	0	0	0
Vitvi01g01898	0.5	0.186	2.945	0.343
Vitvi01g01902	0.55	0.32	3.231	0.493
Vitvi01g01903	0.029	0.026	7.979	0.452
Vitvi01g01904	0.5	0	0	0
Vitvi01g01905	0.333	0.274	2.901	0.429
Vitvi01g01906	0.8	0	0	0
Vitvi01g01907	1	0	0	0
Vitvi01g01915	0.667	0.667	3.882	0.874
Vitvi01g01917	1	1	1.893	1.101
Vitvi01g01919	1	1	0.145	1.008
Vitvi01g01921	0.8	0.8	4.119	1.02
Vitvi01g01922	0	0	2.718	0.145
Vitvi01g01924	0.133	0.127	7.422	0.523
Vitvi01g01925	0.35	0.273	3.968	0.485
Vitvi01g01926	0.3	0.248	4.607	0.494
Vitvi01g01927	0.114	0.102	7.418	0.498
Vitvi01g01928	0.6	0.029	0.124	0.036
Vitvi01g01931	0.24	0.176	4.606	0.422
Vitvi01g01932	0.5	0.204	2.078	0.315
Vitvi01g01933	0.333	0.333	3.97	0.545
Vitvi01g01934	0.35	0.168	2.872	0.321
Vitvi01g01935	0.2	0.185	8.641	0.647
Vitvi01g01936	0.467	0.105	0.849	0.15
Vitvi01g01938	0.044	0.043	9.915	0.573
Vitvi01g01939	1	1	1.835	1.098
Vitvi01g01940	0.8	0.8	1.007	0.854
Vitvi01g01941	0.24	0.24	6.273	0.575
Vitvi01g01942	0.029	0.026	7.95	0.451
Vitvi01g01943	0.1	0.091	7.04	0.467
Vitvi01g01944	0.15	0.131	7.934	0.555
Vitvi01g01945	0.133	0.112	6.701	0.47
Vitvi01g01946	0.26	0.19	8.728	0.656
Vitvi01g01948	0.067	0.06	3.856	0.266
Vitvi01g01949	0.4	0.311	2.808	0.461
Vitvi01g01950	1	0	0	0
Vitvi01g01952	0.667	0	0	0
Vitvi01g01953	0.667	0	0	0
Vitvi01g01954	0.16	0.151	6.416	0.494
Vitvi01g01955	0	0	14.776	0.789
Vitvi01g01956	0.175	0.157	7.973	0.583
Vitvi01g01957	0.089	0.087	9.498	0.594
Vitvi01g01958	0.3	0.269	4.533	0.511
Vitvi01g01959	0.4	0	0	0
Vitvi01g01960	0.171	0.171	8.23	0.611
Vitvi01g01962	0.171	0.156	7.642	0.564
Vitvi01g01965	0	0	4.615	0.247
Vitvi01g01968	0.05	0.033	3.737	0.233
Vitvi01g01969	0.133	0.129	4.44	0.366
Vitvi01g01970	0.2	0.166	7.62	0.573
Vitvi01g01971	0	0	12.362	0.66
Vitvi01g01972	0.2	0.194	6.119	0.521
Vitvi01g01973	0.16	0.137	5.934	0.454
Vitvi01g01974	0.04	0.04	7.086	0.419
Vitvi01g01976	0	0	11.644	0.622
Vitvi01g01977	0.7	0.04	0.19	0.05
Vitvi01g01978	0.5	0.266	1.546	0.349
Vitvi01g01979	0.3	0.172	6.799	0.535
Vitvi01g01980	0.9	0	0	0
Vitvi01g01981	0.267	0.267	7.236	0.654
Vitvi01g01982	0.867	0.088	0.426	0.111
Vitvi01g01983	0.067	0.066	7.804	0.483
Vitvi01g01984	0	0	4.716	0.252
Vitvi01g01986	0.075	0.073	8.8	0.543
Vitvi01g01987	0.467	0.336	2.945	0.493
Vitvi01g01988	0.4	0.142	0.908	0.191
Vitvi01g01990	0.2	0.196	7.803	0.613
Vitvi01g01991	0.2	0.159	6.121	0.486
Vitvi01g01992	0.467	0.467	3.685	0.664
Vitvi01g01993	0.133	0.128	4.167	0.351
Vitvi01g01995	0.022	0.022	9.918	0.552
Vitvi01g01996	0.1	0.097	7.391	0.492
Vitvi01g01997	0.4	0.255	3.139	0.423
Vitvi01g01998	0.8	0	0	0
Vitvi01g01999	0.8	0	0	0
Vitvi01g02000	0.8	0	0	0
Vitvi01g02001	0.514	0.284	4.681	0.534
Vitvi01g02002	0.9	0.9	2.414	1.029
Vitvi01g02003	0.8	0	0	0
Vitvi01g02004	0.9	0.602	1.775	0.697
Vitvi01g02007	0.3	0.292	7.851	0.711
Vitvi01g02009	0	0	11.794	0.63
Vitvi01g02011	0.733	0	0	0
Vitvi01g02012	0.8	0.8	1.343	0.872
Vitvi01g02013	0	0	1.601	0.086
Vitvi01g02017	0.2	0.196	3.13	0.363
Vitvi01g02019	0.9	0	0	0
Vitvi01g02021	0.143	0.136	7.95	0.561
Vitvi01g02022	0.033	0.033	7.731	0.446
Vitvi01g02023	0	0	11.052	0.59
Vitvi01g02024	0	0	11.336	0.606
Vitvi01g02026	0.16	0.088	3.793	0.291
Vitvi01g02027	0.2	0.136	4.541	0.379
Vitvi01g02028	0.086	0.086	8.592	0.545
Vitvi01g02029	0.25	0.25	5.262	0.531
Vitvi01g02030	0.1	0.098	5.117	0.371
Vitvi01g02031	0.333	0.268	6.166	0.597
Vitvi01g02034	0.15	0.15	5.159	0.426
Vitvi01g02035	0	0	4.721	0.252
Vitvi01g02036	0	0	11.464	0.612
Vitvi01g02037	0.9	0	0	0
Vitvi01g02038	0.7	0.7	1.942	0.804
Vitvi01g02039	0.4	0.4	3.886	0.608
Vitvi01g02040	0.25	0.204	3.964	0.416
Vitvi01g02041	0.2	0.126	2.403	0.254
Vitvi01g02042	0	0	3.338	0.178
Vitvi01g02043	0.4	0.4	1.72	0.492
Vitvi01g02046	0.667	0.204	1.365	0.277
Vitvi01g02047	0.28	0.253	6.315	0.59
Vitvi01g02048	0.16	0.147	6.054	0.47
Vitvi01g02049	0.55	0.273	2.435	0.403
Vitvi01g02050	0.5	0.431	5.271	0.713
Vitvi01g02052	0	0	8.081	0.432
Vitvi01g02053	0	0	9.519	0.508
Vitvi01g02056	0	0	13.346	0.713
Vitvi01g02057	0.4	0.354	7.173	0.737
Vitvi01g02058	0.26	0.204	9.356	0.704
Vitvi01g02059	0.05	0.045	5.346	0.331
Vitvi01g02060	0.05	0.046	5.594	0.345
Vitvi01g02061	0.2	0.173	7.65	0.582
Vitvi01g02062	0.8	0	0	0
Vitvi01g02065	0.086	0.086	8.548	0.543
Vitvi01g02067	0.025	0.025	9.251	0.519
Vitvi01g02068	1	0	0	0
Vitvi01g02069	0.4	0.254	2.144	0.369
Vitvi01g02070	0.95	0	0	0
Vitvi01g02071	0.233	0.207	6.485	0.553
Vitvi01g02076	0.9	0	0	0
Vitvi01g02077	0.867	0	0	0
Vitvi01g02078	0.1	0.063	2.105	0.175
Vitvi01g02079	0.2	0.14	4.821	0.398
Vitvi01g02080	0.067	0.066	9.664	0.582
Vitvi01g02081	0.171	0.159	7.793	0.575
Vitvi01g02085	0.9	0	0	0
Vitvi01g02086	1	0	0	0
Vitvi01g02091	0	0	9.54	0.51
Vitvi01g02092	0.12	0.11	10.482	0.67
Vitvi01g02093	0.089	0.085	9.654	0.601
Vitvi01g02096	0.32	0.238	4.744	0.491
Vitvi01g02097	0.1	0.095	2.968	0.254
Vitvi01g02098	0	0	12.081	0.645
Vitvi01g02099	0.022	0.022	10.26	0.57
Vitvi01g02100	0.4	0.32	1.909	0.422
Vitvi01g02101	0.1	0.1	7.786	0.516
Vitvi01g02109	0.6	0.286	0.849	0.331
Vitvi01g02116	1	0	0	0
Vitvi01g02117	1	0	0	0
Vitvi01g02122	0.7	0.423	1.128	0.483
Vitvi01g02127	0.178	0.146	8.014	0.574
Vitvi01g02129	0	0	6.033	0.322
Vitvi01g02131	0.9	0	0	0
Vitvi01g02132	0.578	0.337	5.789	0.646
Vitvi01g02136	0	0	10.651	0.569
Vitvi01g02137	0.5	0	0	0
Vitvi01g02138	1	1	0.082	1.004
Vitvi01g02139	0	0	8.269	0.442
Vitvi01g02145	0.9	0.9	2.639	1.041
Vitvi01g02150	0.114	0.102	7.737	0.515
Vitvi01g02155	0.4	0.4	3.178	0.57
Vitvi01g02157	0.1	0.099	9.171	0.589
Vitvi01g02158	0.6	0.341	0.599	0.373
Vitvi01g02159	1	0	0	0
Vitvi01g02160	0.114	0.098	7.227	0.484
Vitvi01g02174	0.08	0.072	5.997	0.392
Vitvi01g02178	0.2	0.18	2.935	0.337
Vitvi01g02181	1	0	0	0
Vitvi01g02185	0.24	0.217	5.546	0.513
Vitvi01g02188	0.7	0	0	0
Vitvi01g02194	0.3	0.208	3.645	0.403
Vitvi01g02195	0.25	0.215	4.249	0.442
Vitvi01g02197	1	0	0	0
Vitvi01g02198	0.8	0	0	0
Vitvi01g02199	0.8	0	0	0
Vitvi01g02200	1	0	0	0
Vitvi01g02201	0.6	0	0	0
Vitvi01g02203	0.7	0.36	1.22	0.425
Vitvi01g02204	0.333	0.052	0.542	0.081
Vitvi01g02205	0.733	0.31	1.95	0.414
Vitvi01g02206	1	0	0	0
Vitvi01g02207	0.75	0.568	4.293	0.797
Vitvi01g02209	0.667	0.375	2.049	0.484
Vitvi01g02210	0.6	0.364	1.975	0.47
Vitvi01g02212	0.167	0.137	6.402	0.479
Vitvi01g02215	0.6	0.6	1.574	0.684
Vitvi01g02219	0.6	0	0	0
Vitvi01g02220	0.2	0.145	2.943	0.302
Vitvi01g02224	0.067	0.067	4.633	0.314
Vitvi01g02227	0.533	0.509	3.584	0.7
Vitvi01g02228	0.4	0.249	3.369	0.429
Vitvi01g02229	0.467	0.467	3.911	0.676
Vitvi01g02230	0.4	0.4	4.646	0.648
Vitvi01g02231	0.45	0.45	5.7	0.754
Vitvi01g02232	0.467	0.342	2.885	0.496
Vitvi01g02234	0.8	0.8	1.619	0.886
Vitvi01g02235	0.6	0	0	0
Vitvi01g02236	0.6	0.241	0.565	0.271
Vitvi01g02237	0.8	0	0	0
Vitvi01g02242	0.6	0.6	4.104	0.819
Vitvi01g02243	0.45	0.101	1.206	0.165
Vitvi01g02244	0.4	0.051	0.306	0.067
Vitvi01g02248	0.6	0.324	3.409	0.506
Vitvi01g02249	0.8	0	0	0
Vitvi01g02251	0.6	0.085	0.488	0.111
Vitvi01g02252	0.8	0	0	0
Vitvi01g02254	0.3	0.051	0.565	0.081
Vitvi01g02256	0	0	1.948	0.104
Vitvi01g02258	0	0	9.996	0.534
Vitvi01g02259	0.4	0.151	2.239	0.271
Vitvi01g02261	0.733	0.117	0.573	0.148
Vitvi01g02263	0.714	0	0	0
Vitvi01g02264	0.9	0.9	1.872	1
Vitvi01g02265	0.667	0.123	1.844	0.222
Vitvi01g02267	0.6	0	0	0
Vitvi01g02268	0.02	0.019	11.153	0.615
Vitvi01g02269	0.08	0.074	10.076	0.612
Vitvi01g02270	0.044	0.044	10.291	0.594
Vitvi01g02271	0.04	0.04	7.062	0.417
Vitvi01g02272	0.086	0.085	8.348	0.531
Vitvi01g02274	0.24	0.205	5.248	0.485
Vitvi01g02275	0.333	0.189	2.462	0.321
Vitvi01g02276	0	0	9.869	0.527
Vitvi01g02278	0	0	10.104	0.54
Vitvi01g02281	1	0	0	0
Vitvi01g02283	0.1	0.093	8.601	0.552
Vitvi01g02289	0.086	0.08	7.829	0.498
Vitvi01g02290	0.5	0.152	1.031	0.207
Vitvi01g02291	0.04	0.037	6.217	0.369
Vitvi01g02293	0.2	0.2	7.505	0.601
Vitvi01g02295	0.8	0.388	0.513	0.415
Vitvi01g02296	0.1	0.097	7.426	0.494
Vitvi01g02298	0.044	0.044	10.306	0.595
Vitvi01g02299	0.229	0.18	6.671	0.536
Vitvi01g02300	0.267	0.267	4.179	0.49
Vitvi01g02301	0.6	0	0	0
Vitvi01g02303	0.467	0.303	3.075	0.467
Vitvi01g02305	0.56	0.501	5.614	0.801
Vitvi01g02306	0.3	0.3	8.054	0.73
Vitvi01g02307	0.28	0.28	6.657	0.636
Vitvi01g02309	0.44	0.422	6.473	0.768
Vitvi01g02310	0.733	0.616	3.407	0.798
Vitvi01g02311	0.8	0.8	2.36	0.926
Vitvi01g02312	0.3	0.29	5.591	0.589
Vitvi01g02314	0.4	0.388	8.803	0.858
Vitvi01g02315	0.3	0.29	7.564	0.694
Vitvi01g02317	0.325	0.315	8.977	0.795
Vitvi01g02318	0.533	0.531	4.33	0.762
Vitvi02g00001	0	0	10.172	0.543
Vitvi02g00002	0.04	0.039	6.541	0.388
Vitvi02g00005	0.089	0.088	9.695	0.606
Vitvi02g00006	0.167	0.154	6.746	0.514
Vitvi02g00007	0.067	0.064	9.506	0.572
Vitvi02g00008	0	0	12.308	0.657
Vitvi02g00009	0	0	11.196	0.598
Vitvi02g00011	0.067	0.059	3.952	0.27
Vitvi02g00012	0	0	10.184	0.544
Vitvi02g00013	0.156	0.142	8.916	0.618
Vitvi02g00014	0.033	0.033	7.689	0.444
Vitvi02g00015	0.4	0.251	2.669	0.394
Vitvi02g00016	0	0	8.799	0.47
Vitvi02g00017	0.257	0.257	8.835	0.729
Vitvi02g00018	0.114	0.104	7.572	0.508
Vitvi02g00019	0.8	0	0	0
Vitvi02g00020	0.28	0.226	5.173	0.502
Vitvi02g00021	0.8	0.8	1.481	0.879
Vitvi02g00022	0.16	0.15	6.565	0.501
Vitvi02g00023	0.057	0.051	7.873	0.472
Vitvi02g00025	0.45	0.356	7.042	0.732
Vitvi02g00027	0.333	0.185	1.955	0.289
Vitvi02g00029	0.114	0.114	8.353	0.56
Vitvi02g00030	0	0	10.379	0.554
Vitvi02g00031	0.4	0.263	4.677	0.513
Vitvi02g00032	0.2	0.2	7.566	0.604
Vitvi02g00034	0.067	0.067	10.112	0.607
Vitvi02g00035	0	0	6.505	0.347
Vitvi02g00037	0.067	0.064	9.423	0.567
Vitvi02g00038	1	1	1.371	1.073
Vitvi02g00039	0.143	0.126	7.415	0.522
Vitvi02g00040	1	0	0	0
Vitvi02g00041	0.1	0.093	8.275	0.535
Vitvi02g00043	0.04	0.04	10.887	0.622
Vitvi02g00044	0	0	11.42	0.61
Vitvi02g00045	0.111	0.107	9.538	0.617
Vitvi02g00046	0.4	0.275	6.125	0.602
Vitvi02g00048	0.314	0.252	6.647	0.607
Vitvi02g00050	0.4	0.145	1.724	0.237
Vitvi02g00051	0.25	0.193	4.123	0.413
Vitvi02g00056	0.8	0	0	0
Vitvi02g00057	0.05	0.044	5.106	0.317
Vitvi02g00059	0	0	12.159	0.65
Vitvi02g00060	0.4	0.316	6.032	0.638
Vitvi02g00062	0.029	0.028	8.432	0.478
Vitvi02g00063	0.133	0.125	7.207	0.51
Vitvi02g00065	0.06	0.06	11.357	0.667
Vitvi02g00066	0.3	0.277	4.5	0.517
Vitvi02g00067	0	0	12.191	0.651
Vitvi02g00068	0	0	5.719	0.306
Vitvi02g00070	1	0	0	0
Vitvi02g00071	0.244	0.211	8.38	0.659
Vitvi02g00072	0.8	0.8	0.523	0.828
Vitvi02g00073	0.04	0.038	11.235	0.638
Vitvi02g00075	0.2	0.2	8.145	0.635
Vitvi02g00076	0	0	4.516	0.241
Vitvi02g00077	0	0	1.9	0.101
Vitvi02g00078	0.022	0.022	9.815	0.546
Vitvi02g00079	0.04	0.038	6.842	0.403
Vitvi02g00080	0	0	11.954	0.639
Vitvi02g00081	0.2	0.159	2.713	0.304
Vitvi02g00082	0.05	0.05	5.541	0.346
Vitvi02g00083	0.2	0.2	2.302	0.323
Vitvi02g00085	0.8	0	0	0
Vitvi02g00086	0.6	0.246	1.872	0.346
Vitvi02g00087	0.04	0.04	11.234	0.64
Vitvi02g00088	0.086	0.079	7.811	0.496
Vitvi02g00089	0.125	0.123	8.766	0.591
Vitvi02g00090	0.15	0.15	5.502	0.444
Vitvi02g00091	0.5	0.5	3.289	0.676
Vitvi02g00092	0.02	0.02	10.961	0.606
Vitvi02g00093	0.4	0.4	2.823	0.551
Vitvi02g00095	0	0	7.072	0.378
Vitvi02g00096	0.8	0.8	2.65	0.942
Vitvi02g00097	0.2	0.135	3.612	0.328
Vitvi02g00098	0.022	0.021	9.675	0.538
Vitvi02g00099	0.3	0.3	5.995	0.62
Vitvi02g00100	0.044	0.043	9.632	0.558
Vitvi02g00101	0.1	0.1	9.314	0.598
Vitvi02g00103	0.02	0.019	11.051	0.609
Vitvi02g00105	0.025	0.023	8.781	0.492
Vitvi02g00106	0.029	0.028	8.417	0.478
Vitvi02g00109	0.156	0.117	7.751	0.531
Vitvi02g00110	0.36	0.246	4.394	0.481
Vitvi02g00111	0	0	7.664	0.409
Vitvi02g00112	0.75	0.267	1.735	0.36
Vitvi02g00113	0.08	0.075	6.487	0.422
Vitvi02g00114	0.16	0.155	6.155	0.484
Vitvi02g00115	0.2	0.153	4.059	0.37
Vitvi02g00117	0	0	14.518	0.776
Vitvi02g00118	0.05	0.047	9.157	0.536
Vitvi02g00119	0.06	0.06	10.879	0.641
Vitvi02g00120	0.05	0.044	5.254	0.325
Vitvi02g00121	0.286	0.195	6.05	0.518
Vitvi02g00123	0	0	9.372	0.501
Vitvi02g00125	0.267	0.201	7.331	0.593
Vitvi02g00126	0.4	0.193	2.486	0.326
Vitvi02g00127	0.111	0.107	9.662	0.623
Vitvi02g00128	0	0	12.259	0.655
Vitvi02g00129	0.089	0.085	9.617	0.599
Vitvi02g00130	0.111	0.103	9.08	0.588
Vitvi02g00131	0.1	0.095	8.727	0.561
Vitvi02g00132	0.171	0.155	7.345	0.547
Vitvi02g00133	0.167	0.167	7.677	0.577
Vitvi02g00135	0.044	0.044	9.772	0.566
Vitvi02g00136	0.143	0.134	7.776	0.549
Vitvi02g00137	0.225	0.185	7.556	0.589
Vitvi02g00138	0	0	11.501	0.614
Vitvi02g00139	0.143	0.143	8.203	0.581
Vitvi02g00142	1	0	0	0
Vitvi02g00143	0.16	0.16	7.139	0.541
Vitvi02g00144	0	0	11.503	0.614
Vitvi02g00145	0	0	11.101	0.593
Vitvi02g00146	0.133	0.133	7.508	0.534
Vitvi02g00147	0.9	0	0	0
Vitvi02g00149	0	0	11.589	0.619
Vitvi02g00150	0.3	0.196	3.295	0.372
Vitvi02g00151	0.2	0.167	3.573	0.358
Vitvi02g00152	0	0	2.162	0.115
Vitvi02g00153	0.111	0.104	9.424	0.607
Vitvi02g00155	0.05	0.049	8.957	0.527
Vitvi02g00156	0.057	0.057	8.574	0.515
Vitvi02g00157	0	0	7.274	0.389
Vitvi02g00158	0	0	6.582	0.352
Vitvi02g00159	0.025	0.023	8.784	0.492
Vitvi02g00160	0.175	0.151	7.954	0.576
Vitvi02g00161	0	0	13.746	0.734
Vitvi02g00162	0.867	0	0	0
Vitvi02g00163	0.143	0.143	8.738	0.61
Vitvi02g00169	1	1	2.379	1.127
Vitvi02g00170	0.7	0	0	0
Vitvi02g00171	0.5	0.212	1.206	0.276
Vitvi02g00173	0.733	0.733	4.728	0.986
Vitvi02g00174	0.7	0	0	0
Vitvi02g00175	0.067	0.063	7.554	0.467
Vitvi02g00176	0	0	10.935	0.584
Vitvi02g00177	0.133	0.119	6.933	0.489
Vitvi02g00178	0.2	0.164	5.127	0.438
Vitvi02g00179	0	0	5.229	0.279
Vitvi02g00180	0.125	0.122	8.736	0.589
Vitvi02g00181	0.4	0.093	0.235	0.106
Vitvi02g00182	0	0	11.149	0.596
Vitvi02g00184	0	0	10.048	0.537
Vitvi02g00186	0.1	0.079	4.52	0.32
Vitvi02g00187	0	0	11.801	0.63
Vitvi02g00188	0.044	0.043	9.692	0.561
Vitvi02g00189	0	0	11.683	0.624
Vitvi02g00191	0.111	0.102	9.14	0.59
Vitvi02g00192	0.4	0.295	3.112	0.461
Vitvi02g00194	0.143	0.131	7.504	0.532
Vitvi02g00198	0.089	0.088	9.83	0.613
Vitvi02g00199	0.1	0.095	8.96	0.574
Vitvi02g00200	0	0	8.537	0.456
Vitvi02g00201	0.086	0.079	7.644	0.487
Vitvi02g00202	0.167	0.139	6.295	0.475
Vitvi02g00204	0.075	0.073	8.979	0.553
Vitvi02g00205	0	0	11.09	0.592
Vitvi02g00207	0.089	0.089	9.769	0.611
Vitvi02g00208	0.16	0.16	6.282	0.496
Vitvi02g00209	0.229	0.166	6.146	0.494
Vitvi02g00210	0	0	10	0.534
Vitvi02g00211	0.3	0.3	7.36	0.693
Vitvi02g00212	0.08	0.08	10.997	0.667
Vitvi02g00213	0.08	0.08	10.989	0.667
Vitvi02g00214	0.089	0.086	9.52	0.595
Vitvi02g00215	0	0	6.46	0.345
Vitvi02g00216	0.2	0.196	3.863	0.402
Vitvi02g00218	0.02	0.02	10.796	0.597
Vitvi02g00219	0.1	0.1	9.41	0.603
Vitvi02g00220	0.233	0.204	6.563	0.555
Vitvi02g00221	0	0	10.651	0.569
Vitvi02g00222	0	0	12.834	0.686
Vitvi02g00223	0	0	0.488	0.026
Vitvi02g00224	0.2	0.2	7.206	0.585
Vitvi02g00225	0.18	0.144	8.887	0.619
Vitvi02g00226	0.6	0.159	0.426	0.182
Vitvi02g00227	0	0	8.938	0.477
Vitvi02g00228	0.32	0.18	3.65	0.375
Vitvi02g00230	0.267	0.174	5.089	0.446
Vitvi02g00231	0.8	0	0	0
Vitvi02g00232	0.125	0.101	7.634	0.509
Vitvi02g00235	0.24	0.186	5.289	0.469
Vitvi02g00236	0.8	0.105	0.265	0.119
Vitvi02g00237	0	0	10.922	0.583
Vitvi02g00238	0.067	0.059	3.95	0.27
Vitvi02g00241	0.6	0.6	0.523	0.628
Vitvi02g00245	0.022	0.022	9.927	0.552
Vitvi02g00246	0.06	0.058	10.683	0.629
Vitvi02g00247	0	0	11.707	0.625
Vitvi02g00248	0.16	0.151	10.128	0.692
Vitvi02g00249	0	0	11.22	0.599
Vitvi02g00250	0	0	12.476	0.666
Vitvi02g00251	0.175	0.175	9.534	0.684
Vitvi02g00255	0.06	0.06	10.995	0.647
Vitvi02g00256	0	0	8.28	0.442
Vitvi02g00257	0.4	0.244	5.674	0.547
Vitvi02g00258	0.1	0.088	5.201	0.366
Vitvi02g00259	1	0	0	0
Vitvi02g00260	0.5	0.332	2.018	0.44
Vitvi02g00261	0	0	6.709	0.358
Vitvi02g00262	0.8	0	0	0
Vitvi02g00263	0.133	0.116	9.013	0.597
Vitvi02g00269	0.2	0.173	3.581	0.364
Vitvi02g00270	0.143	0.117	6.876	0.484
Vitvi02g00271	0.3	0.218	3.874	0.425
Vitvi02g00272	0.2	0.12	0.565	0.15
Vitvi02g00273	0.175	0.162	8.349	0.608
Vitvi02g00274	0.111	0.107	9.375	0.608
Vitvi02g00275	0.28	0.263	5.856	0.576
Vitvi02g00276	0.667	0	0	0
Vitvi02g00277	0.067	0.061	9.628	0.575
Vitvi02g00278	0.6	0.154	1.17	0.216
Vitvi02g00279	0.05	0.048	8.976	0.527
Vitvi02g00280	0.6	0.293	1.206	0.357
Vitvi02g00282	0.167	0.164	7.14	0.545
Vitvi02g00283	0.075	0.068	8.651	0.53
Vitvi02g00284	0	0	11.173	0.597
Vitvi02g00286	0.333	0.333	4.071	0.55
Vitvi02g00288	0.6	0.238	0.523	0.266
Vitvi02g00290	0.067	0.063	9.374	0.564
Vitvi02g00291	0.02	0.02	11.132	0.615
Vitvi02g00293	0.1	0.094	7.435	0.491
Vitvi02g00294	0	0	6.925	0.37
Vitvi02g00295	0.311	0.255	8.451	0.706
Vitvi02g00296	0	0	13.216	0.706
Vitvi02g00297	0.08	0.08	10.902	0.662
Vitvi02g00298	0.067	0.061	9.661	0.577
Vitvi02g00301	0.067	0.067	10.274	0.616
Vitvi02g00302	0.6	0.469	2.152	0.584
Vitvi02g00303	0.267	0.264	10.313	0.815
Vitvi02g00304	0.25	0.223	4.616	0.47
Vitvi02g00308	0.044	0.044	9.958	0.576
Vitvi02g00309	0.2	0.18	8.946	0.658
Vitvi02g00310	0	0	14.134	0.755
Vitvi02g00311	0	0	10.674	0.57
Vitvi02g00313	0.114	0.106	7.595	0.512
Vitvi02g00314	0.057	0.052	7.766	0.467
Vitvi02g00315	0	0	9.141	0.488
Vitvi02g00316	0.05	0.047	5.016	0.315
Vitvi02g00317	0.533	0.064	0.426	0.087
Vitvi02g00318	0.089	0.087	9.59	0.599
Vitvi02g00319	0.171	0.163	7.902	0.585
Vitvi02g00320	0.16	0.128	5.481	0.421
Vitvi02g00322	0	0	11.064	0.591
Vitvi02g00324	0.1	0.095	10.189	0.639
Vitvi02g00325	0.333	0.274	3.178	0.444
Vitvi02g00326	0	0	12.018	0.642
Vitvi02g00327	0.2	0.182	7.507	0.583
Vitvi02g00328	0.125	0.125	9.216	0.617
Vitvi02g00329	0	0	9.949	0.531
Vitvi02g00330	0.1	0.091	7.041	0.467
Vitvi02g00331	0.025	0.025	9.499	0.532
Vitvi02g00332	0.2	0.175	5.43	0.465
Vitvi02g00333	0	0	14.124	0.754
Vitvi02g00334	0.6	0.305	1.282	0.373
Vitvi02g00335	0.111	0.103	9.126	0.591
Vitvi02g00337	0.4	0.254	6.428	0.597
Vitvi02g00338	0.06	0.056	10.594	0.622
Vitvi02g00339	0.167	0.145	6.275	0.48
Vitvi02g00340	0.35	0.22	3.104	0.386
Vitvi02g00341	0.044	0.04	9.539	0.55
Vitvi02g00342	0.143	0.133	7.688	0.544
Vitvi02g00343	0.267	0.248	6.878	0.615
Vitvi02g00344	0.114	0.096	7.166	0.479
Vitvi02g00346	0.2	0.2	7.535	0.603
Vitvi02g00348	0.367	0.244	5.334	0.529
Vitvi02g00349	0.075	0.068	8.546	0.525
Vitvi02g00354	0.467	0.253	2.105	0.365
Vitvi02g00363	0.05	0.049	9.121	0.536
Vitvi02g00364	0	0	5.493	0.293
Vitvi02g00365	0	0	7.651	0.409
Vitvi02g00366	0.1	0.097	9.101	0.583
Vitvi02g00367	0.12	0.114	10.201	0.659
Vitvi02g00370	1	1	0.731	1.039
Vitvi02g00372	0	0	2.57	0.137
Vitvi02g00373	0	0	11.614	0.62
Vitvi02g00374	0.32	0.32	6.585	0.672
Vitvi02g00375	0.057	0.053	8.024	0.482
Vitvi02g00377	0.2	0.119	1.605	0.205
Vitvi02g00378	0.167	0.126	5.707	0.431
Vitvi02g00379	0.06	0.057	10.517	0.619
Vitvi02g00380	0.133	0.133	4.414	0.369
Vitvi02g00381	0.114	0.114	8.219	0.553
Vitvi02g00382	0.111	0.106	9.476	0.612
Vitvi02g00383	0.143	0.13	7.697	0.541
Vitvi02g00384	0	0	10.925	0.584
Vitvi02g00385	0.133	0.119	8.775	0.588
Vitvi02g00386	0.025	0.022	8.637	0.483
Vitvi02g00387	0.029	0.026	7.727	0.439
Vitvi02g00388	0.16	0.149	6.068	0.473
Vitvi02g00389	0.029	0.028	8.434	0.479
Vitvi02g00390	0.222	0.186	8.17	0.622
Vitvi02g00391	0.56	0.093	1.161	0.155
Vitvi02g00393	0.56	0.215	5.101	0.487
Vitvi02g00394	0.08	0.08	11.228	0.68
Vitvi02g00395	0.133	0.133	4.2	0.357
Vitvi02g00398	0	0	8.558	0.457
Vitvi02g00399	0.25	0.221	4.472	0.46
Vitvi02g00401	0.025	0.025	9.036	0.508
Vitvi02g00402	0.1	0.093	9.959	0.625
Vitvi02g00403	0	0	4.809	0.257
Vitvi02g00404	0.12	0.115	6.276	0.45
Vitvi02g00406	0.8	0	0	0
Vitvi02g00407	0.2	0.166	7.342	0.558
Vitvi02g00408	0.8	0.8	2.002	0.907
Vitvi02g00409	0.8	0.127	0.082	0.131
Vitvi02g00410	0.067	0.063	7.242	0.45
Vitvi02g00411	0.029	0.028	8.197	0.466
Vitvi02g00412	0.1	0.023	0.744	0.063
Vitvi02g00413	0.175	0.171	8.717	0.637
Vitvi02g00414	0.029	0.027	8.05	0.457
Vitvi02g00415	0.02	0.02	11.305	0.624
Vitvi02g00416	0.075	0.066	8.413	0.515
Vitvi02g00417	0	0	11.512	0.615
Vitvi02g00418	0.1	0.1	2.781	0.249
Vitvi02g00419	0.167	0.167	7.405	0.563
Vitvi02g00420	0	0	13.388	0.715
Vitvi02g00421	0	0	8.154	0.436
Vitvi02g00422	0.1	0.065	3.472	0.25
Vitvi02g00423	0	0	11.863	0.634
Vitvi02g00424	0.311	0.238	7.497	0.638
Vitvi02g00425	0.1	0.096	10.414	0.652
Vitvi02g00426	0	0	9.816	0.524
Vitvi02g00427	0.2	0.157	3.834	0.362
Vitvi02g00429	0	0	11.489	0.614
Vitvi02g00430	0.6	0.204	0.915	0.253
Vitvi02g00431	0.143	0.129	7.691	0.54
Vitvi02g00433	0.6	0	0	0
Vitvi02g00434	0.15	0.146	8.674	0.609
Vitvi02g00435	0	0	10.823	0.578
Vitvi02g00436	0.05	0.05	9.571	0.561
Vitvi02g00437	0.2	0.2	8.08	0.632
Vitvi02g00440	0.086	0.085	8.222	0.524
Vitvi02g00441	0.143	0.143	8.242	0.583
Vitvi02g00442	0.1	0.092	6.966	0.464
Vitvi02g00444	0	0	10.122	0.541
Vitvi02g00445	0.125	0.125	9.203	0.617
Vitvi02g00446	0.1	0.088	9.877	0.616
Vitvi02g00447	0.9	0	0	0
Vitvi02g00448	0.05	0.048	9.038	0.531
Vitvi02g00450	0.111	0.108	9.595	0.621
Vitvi02g00454	0.2	0.2	6.529	0.549
Vitvi02g00457	0	0	7.738	0.413
Vitvi02g00458	0	0	9.776	0.522
Vitvi02g00459	0.167	0.143	6.409	0.485
Vitvi02g00460	1	0	0	0
Vitvi02g00461	0	0	10.534	0.563
Vitvi02g00462	0.286	0.255	7.468	0.654
Vitvi02g00463	0.314	0.29	8.054	0.72
Vitvi02g00464	0.4	0.218	2.667	0.36
Vitvi02g00465	0.6	0	0	0
Vitvi02g00466	0.533	0.312	5.708	0.617
Vitvi02g00467	0.075	0.069	8.862	0.542
Vitvi02g00468	0	0	9.404	0.502
Vitvi02g00469	0	0	8.694	0.464
Vitvi02g00470	0.12	0.098	5.668	0.401
Vitvi02g00471	0.1	0.099	8.901	0.574
Vitvi02g00473	0.16	0.153	10.345	0.706
Vitvi02g00474	0.4	0.335	5.837	0.647
Vitvi02g00475	0.04	0.036	6.162	0.365
Vitvi02g00476	0.133	0.111	3.704	0.309
Vitvi02g00477	0.075	0.064	8.078	0.496
Vitvi02g00479	0	0	12.75	0.681
Vitvi02g00480	0.125	0.125	8.915	0.601
Vitvi02g00481	0.12	0.116	6.513	0.464
Vitvi02g00482	0	0	8.292	0.443
Vitvi02g00483	0.286	0.286	8.328	0.731
Vitvi02g00485	0.044	0.044	10.501	0.605
Vitvi02g00486	0.133	0.121	8.818	0.592
Vitvi02g00488	0	0	6.479	0.346
Vitvi02g00489	0.4	0.4	10.096	0.939
Vitvi02g00495	0	0	6.792	0.363
Vitvi02g00496	0.333	0.32	7.059	0.697
[truncated: 21,847 more rows]

## Sheet: Sauvignon nepis
Gene_name	tau	frac	qn	score
Vitvi00g00443	0.4	0.028	0.25	0.041
Vitvi00g00444	0.333	0.038	0.516	0.066
Vitvi00g00491	1	0	0	0
Vitvi00g00495	1	1	1.456	1.078
Vitvi00g00541	0.5	0.246	2.377	0.373
Vitvi00g00544	0.467	0.19	1.454	0.268
Vitvi00g00547	0.533	0.533	4.132	0.754
Vitvi00g00610	0.32	0.23	4.987	0.496
Vitvi00g00612	0.4	0.262	5.065	0.533
Vitvi00g00614	0.314	0.226	6.259	0.56
Vitvi00g00615	0.325	0.256	7.334	0.648
Vitvi00g00616	0.44	0.297	4.376	0.531
Vitvi00g00663	0.667	0	0	0
Vitvi00g00668	0.35	0.19	2.641	0.331
Vitvi00g00670	0.733	0.28	1.643	0.368
Vitvi00g00671	0.3	0.219	6.939	0.59
Vitvi00g00672	0.375	0.269	6.633	0.623
Vitvi00g00673	1	0	0	0
Vitvi00g00674	0.7	0	0	0
Vitvi00g00675	0.029	0.027	8.171	0.463
Vitvi00g00676	0.233	0.223	6.939	0.594
Vitvi00g00710	0.05	0.041	4.692	0.292
Vitvi00g00711	0.12	0.093	5.427	0.383
Vitvi00g00756	0.533	0.021	0.153	0.029
Vitvi00g00757	1	0	0	0
Vitvi00g00786	0.4	0.298	4.669	0.547
Vitvi00g00789	0.033	0.031	7.263	0.419
Vitvi00g00790	0.02	0.019	10.562	0.583
Vitvi00g00792	0.111	0.106	9.323	0.604
Vitvi00g00794	0.7	0	0	0
Vitvi00g00795	0.025	0.025	9.025	0.507
Vitvi00g00812	0.8	0	0	0
Vitvi00g00813	0.06	0.06	11.183	0.657
Vitvi00g00814	0	0	10.115	0.54
Vitvi00g00816	0.133	0.122	7.223	0.508
Vitvi00g00817	0.8	0.8	1.128	0.86
Vitvi00g00824	0.06	0.054	11.081	0.646
Vitvi00g00859	0.733	0	0	0
Vitvi00g00864	0.9	0	0	0
Vitvi00g00869	0.029	0.028	8.13	0.462
Vitvi00g00870	0	0	5.755	0.307
Vitvi00g00880	0.1	0.087	4.818	0.344
Vitvi00g00893	0.8	0.8	0.729	0.839
Vitvi00g00894	0.475	0.199	4.049	0.415
Vitvi00g00897	0.067	0.062	7.334	0.454
Vitvi00g00903	0.28	0.215	8.757	0.683
Vitvi00g00909	0.24	0.228	6.353	0.567
Vitvi00g00910	0.2	0.193	5.278	0.475
Vitvi00g00911	0.24	0.134	3.867	0.341
Vitvi00g00921	0.1	0.092	4.956	0.357
Vitvi00g00922	0	0	10.971	0.586
Vitvi00g00935	0.089	0.083	9.356	0.583
Vitvi00g00936	0.44	0.268	4.053	0.485
Vitvi00g00937	0.15	0.114	4.55	0.357
Vitvi00g00950	0.16	0.153	6.506	0.501
Vitvi00g00951	0.333	0.255	3.509	0.442
Vitvi00g00956	0.05	0.039	4.742	0.292
Vitvi00g00959	0.333	0.235	5.31	0.519
Vitvi00g00960	0.5	0.225	2.707	0.37
Vitvi00g00961	0.4	0.272	3.959	0.483
Vitvi00g00973	0.378	0.308	8.068	0.739
Vitvi00g00974	0.25	0.216	8.133	0.65
Vitvi00g00983	0.04	0.038	6.391	0.379
Vitvi00g00994	0.2	0.169	5.377	0.456
Vitvi00g00996	0.8	0.8	1.446	0.877
Vitvi00g00997	0.25	0.25	5.032	0.519
Vitvi00g01010	0.2	0.176	5.662	0.478
Vitvi00g01011	0.111	0.101	9.417	0.604
Vitvi00g01013	0.567	0.146	1.967	0.251
Vitvi00g01018	0.25	0.25	4.848	0.509
Vitvi00g01019	0.3	0.161	1.564	0.245
Vitvi00g01020	0.533	0	0	0
Vitvi00g01022	0.05	0.047	9.137	0.535
Vitvi00g01036	0.171	0.16	7.84	0.579
Vitvi00g01039	0.267	0.221	2.97	0.38
Vitvi00g01047	0.3	0.13	1.446	0.207
Vitvi00g01048	0	0	6.464	0.345
Vitvi00g01060	0.2	0.116	1.868	0.216
Vitvi00g01061	0.04	0.033	5.764	0.341
Vitvi00g01062	0.6	0.491	1.006	0.545
Vitvi00g01079	1	0	0	0
Vitvi00g01098	0.15	0.131	8.092	0.563
Vitvi00g01101	0.7	0.113	0.516	0.141
Vitvi00g01102	0.36	0.308	5.545	0.604
Vitvi00g01105	0.175	0.164	8.537	0.62
Vitvi00g01106	0.8	0.398	1.882	0.499
Vitvi00g01109	0.9	0.238	0.641	0.272
Vitvi00g01110	0.1	0.097	7.154	0.479
Vitvi00g01118	0.8	0	0	0
Vitvi00g01123	0.35	0.143	2.048	0.252
Vitvi00g01134	0.8	0	0	0
Vitvi00g01144	0.12	0.114	5.98	0.433
Vitvi00g01146	0.7	0	0	0
Vitvi00g01149	1	0	0	0
Vitvi00g01151	0.175	0.149	7.876	0.57
Vitvi00g01163	0.6	0	0	0
Vitvi00g01167	0.367	0.164	3.284	0.339
Vitvi00g01168	0.075	0.071	8.582	0.529
Vitvi00g01173	0.8	0	0	0
Vitvi00g01174	0.6	0	0	0
Vitvi00g01175	0.2	0.16	3.261	0.334
Vitvi00g01183	0.143	0.143	8.705	0.608
Vitvi00g01184	0.514	0.414	6.52	0.762
Vitvi00g01186	0.04	0.038	6.465	0.383
Vitvi00g01191	0	0	5.168	0.276
Vitvi00g01196	0.257	0.214	7.335	0.606
Vitvi00g01202	0.4	0.045	0.204	0.056
Vitvi00g01205	0.171	0.153	7.41	0.549
Vitvi00g01216	0.6	0	0	0
Vitvi00g01222	0.6	0	0	0
Vitvi00g01223	0.2	0.137	3.907	0.346
Vitvi00g01231	0.4	0.257	2.656	0.399
Vitvi00g01238	0.267	0.247	3.299	0.423
Vitvi00g01243	0	0	14.585	0.779
Vitvi00g01245	0.4	0	0	0
Vitvi00g01247	0.2	0.158	4.638	0.406
Vitvi00g01250	0.2	0	0	0
Vitvi00g01256	0.3	0.256	6.779	0.618
Vitvi00g01259	1	0	0	0
Vitvi00g01267	0.1	0.089	2.921	0.245
Vitvi00g01283	0	0	4.146	0.221
Vitvi00g01285	0.167	0.14	6.358	0.48
Vitvi00g01289	0.08	0.074	6.089	0.399
Vitvi00g01298	0.4	0.385	1.125	0.445
Vitvi00g01301	0.2	0.145	3.096	0.31
Vitvi00g01302	0.16	0.137	6.071	0.461
Vitvi00g01306	0.6	0	0	0
Vitvi00g01309	0.467	0.207	2.004	0.314
Vitvi00g01312	0.6	0.417	2.168	0.533
Vitvi00g01315	0.4	0	0	0
Vitvi00g01316	0.333	0.3	6.582	0.652
Vitvi00g01319	0	0	12.577	0.672
Vitvi00g01320	0.044	0.042	9.459	0.547
Vitvi00g01321	0.2	0.2	1.823	0.297
Vitvi00g01324	0.25	0.211	4.183	0.434
Vitvi00g01326	0.15	0.11	4.174	0.333
Vitvi00g01327	0.05	0.049	5.851	0.362
Vitvi00g01329	0.733	0	0	0
Vitvi00g01332	0	0	9.638	0.515
Vitvi00g01333	0.4	0.037	0.242	0.05
Vitvi00g01338	0.08	0.069	6.013	0.39
Vitvi00g01341	0.333	0.285	2.971	0.444
Vitvi00g01344	0.267	0.238	3.252	0.412
Vitvi00g01352	0.5	0	0	0
Vitvi00g01354	0.2	0.05	0.32	0.067
Vitvi00g01355	0.3	0.298	7.24	0.685
Vitvi00g01357	0.4	0	0	0
Vitvi00g01360	0.8	0.135	0.297	0.151
Vitvi00g01364	0.267	0.203	5.767	0.511
Vitvi00g01367	0.2	0.138	3.336	0.316
Vitvi00g01369	0.8	0	0	0
Vitvi00g01374	0.267	0.204	6.107	0.53
Vitvi00g01380	0.65	0.589	5.333	0.874
Vitvi00g01382	0	0	12.801	0.684
Vitvi00g01383	0.244	0.224	9.727	0.744
Vitvi00g01384	0.086	0.08	7.701	0.491
Vitvi00g01385	0.143	0.135	8.035	0.564
Vitvi00g01390	0.343	0.274	6.827	0.639
Vitvi00g01392	0.171	0.149	7.518	0.551
Vitvi00g01397	0.12	0.109	6.354	0.448
Vitvi00g01402	0.6	0	0	0
Vitvi00g01403	0.267	0.237	3.234	0.41
Vitvi00g01405	0.8	0	0	0
Vitvi00g01406	0.6	0	0	0
Vitvi00g01412	0.7	0	0	0
Vitvi00g01413	0.6	0	0	0
Vitvi00g01416	0.8	0	0	0
Vitvi00g01421	0.2	0.026	0.423	0.049
Vitvi00g01424	0	0	6.473	0.346
Vitvi00g01425	0.55	0.521	4.786	0.777
Vitvi00g01429	0.52	0.431	5.334	0.716
Vitvi00g01431	0.35	0.318	8.142	0.753
Vitvi00g01433	0.7	0	0	0
Vitvi00g01439	0.3	0	0	0
Vitvi00g01457	0.7	0.7	3.07	0.864
Vitvi00g01462	0.75	0.75	5.043	1.019
Vitvi00g01467	0.8	0.555	0.516	0.583
Vitvi00g01764	0.2	0.2	6.095	0.526
Vitvi00g01766	0.8	0	0	0
Vitvi00g01805	0.325	0.287	8.014	0.715
Vitvi00g01806	0.3	0.29	2.874	0.444
Vitvi00g01823	0.8	0.8	1.489	0.88
Vitvi00g01835	0.9	0	0	0
Vitvi00g01892	0.367	0.258	5.658	0.56
Vitvi00g01893	0.667	0.274	1.558	0.357
Vitvi00g01928	0.2	0.176	7.932	0.6
Vitvi00g01930	0.6	0.421	1.492	0.501
Vitvi00g01932	0.36	0.345	6.297	0.681
Vitvi00g01968	0.7	0.7	3.278	0.875
Vitvi00g01969	0.08	0.074	6.27	0.409
Vitvi00g01970	0.167	0.146	6.497	0.493
Vitvi00g01978	0.022	0.021	9.913	0.551
Vitvi00g01994	0.7	0.7	2.711	0.845
Vitvi00g01996	0.35	0.174	2.847	0.326
Vitvi00g01999	0	0	9.174	0.49
Vitvi00g02022	0.511	0.29	5.762	0.598
Vitvi00g02040	1	0	0	0
Vitvi00g02041	0.1	0.088	5.334	0.373
Vitvi00g02044	0.333	0.164	2.319	0.288
Vitvi00g02047	0.9	0	0	0
Vitvi00g02048	0.333	0.247	2.86	0.4
Vitvi00g02059	0.6	0	0	0
Vitvi00g02062	0.267	0.191	3.04	0.353
Vitvi00g02067	0.667	0.33	1.894	0.431
Vitvi00g02075	0.1	0.078	4.278	0.307
Vitvi00g02077	0.867	0	0	0
Vitvi00g02081	0.5	0.243	1.132	0.303
Vitvi00g02082	0.3	0.128	3.136	0.296
Vitvi00g02084	0.267	0.155	2.306	0.278
Vitvi00g02098	0.2	0.2	5.848	0.512
Vitvi00g02099	0.6	0.273	1.199	0.337
Vitvi00g02106	0	0	5.544	0.296
Vitvi00g02111	0.067	0.065	4.595	0.31
Vitvi00g02116	0.067	0.058	4.114	0.278
Vitvi00g02117	0.333	0.313	3.817	0.517
Vitvi00g02120	0.8	0	0	0
Vitvi00g02141	0.025	0.025	9.404	0.527
Vitvi00g02142	0.533	0.395	2.854	0.547
Vitvi00g02145	0.2	0.153	2.872	0.306
Vitvi00g02146	0.16	0.136	5.968	0.455
Vitvi00g02156	0.1	0.096	7.114	0.476
Vitvi00g02161	0.033	0.03	6.883	0.398
Vitvi00g02165	0.167	0.146	6.515	0.494
Vitvi00g02167	0.125	0.121	8.577	0.579
Vitvi00g02173	0.667	0.194	1.398	0.269
Vitvi00g02175	0.25	0.162	3.352	0.341
Vitvi00g02178	0.233	0.167	5.666	0.47
Vitvi00g02183	0.7	0	0	0
Vitvi00g02184	0	0	6.866	0.367
Vitvi00g02191	0.6	0.347	1.259	0.414
Vitvi00g02192	0.257	0.211	6.89	0.579
Vitvi00g02204	1	0	0	0
Vitvi00g02208	0.233	0.191	5.892	0.506
Vitvi00g02211	0.5	0.5	2.401	0.628
Vitvi00g02213	0.533	0.324	2.439	0.454
Vitvi00g02219	0	0	7.439	0.397
Vitvi00g02222	0.1	0.1	3.209	0.271
Vitvi00g02224	0.8	0	0	0
Vitvi00g02226	0.5	0.269	3.888	0.477
Vitvi00g02236	0.1	0.089	7.025	0.464
Vitvi00g02237	0.467	0.202	1.571	0.286
Vitvi00g02244	0.25	0.16	3.223	0.332
Vitvi00g02246	0.067	0.054	3.618	0.247
Vitvi00g02255	0.7	0.342	1.054	0.398
Vitvi00g02256	0.2	0.008	0.119	0.014
Vitvi00g02259	0.2	0.116	1.826	0.214
Vitvi00g02260	0.8	0	0	0
Vitvi00g02261	0.8	0	0	0
Vitvi00g02262	0.8	0.567	0.551	0.596
Vitvi00g02265	0.36	0.292	5.132	0.566
Vitvi00g02268	0.2	0	0	0
Vitvi00g02269	0.2	0.188	2.826	0.339
Vitvi00g02270	0.175	0.154	7.807	0.571
Vitvi00g02274	0.25	0.174	3.521	0.362
Vitvi00g02277	0.333	0.333	4.421	0.569
Vitvi00g02281	0.2	0.021	0.145	0.029
Vitvi00g02282	0.6	0.6	1.331	0.671
Vitvi00g02284	0	0	2.404	0.128
Vitvi00g02289	0.65	0.126	1.158	0.188
Vitvi00g02293	0.52	0.376	5.041	0.645
Vitvi00g02294	0.2	0.151	5.089	0.423
Vitvi00g02295	0.9	0	0	0
Vitvi00g02300	0.267	0.216	3.731	0.415
Vitvi00g02305	0.6	0	0	0
Vitvi00g02312	0.9	0.9	1.976	1.006
Vitvi00g02313	0.8	0.381	0.977	0.433
Vitvi00g02317	0.44	0.287	4.124	0.507
Vitvi00g02320	0.733	0	0	0
Vitvi00g02333	0.6	0.195	0.194	0.205
Vitvi00g02335	0.4	0.4	1.522	0.481
Vitvi00g02336	0.6	0.212	0.85	0.257
Vitvi00g02345	0.2	0.18	3.619	0.373
Vitvi00g02347	0.686	0.649	7.849	1.068
Vitvi00g02351	0.25	0.189	4.487	0.429
Vitvi00g02353	0.1	0.086	2.706	0.231
Vitvi00g02354	0.3	0.233	4.425	0.469
Vitvi01g00001	0.12	0.105	5.65	0.407
Vitvi01g00002	0.267	0.156	2.55	0.292
Vitvi01g00005	0	0	8.969	0.479
Vitvi01g00006	0	0	10.98	0.587
Vitvi01g00008	0.8	0	0	0
Vitvi01g00011	0.167	0.152	6.766	0.513
Vitvi01g00012	0.333	0.183	2.646	0.324
Vitvi01g00014	0.35	0.247	3.662	0.443
Vitvi01g00023	0.1	0.1	8.922	0.577
Vitvi01g00024	0	0	8.335	0.445
Vitvi01g00025	0.086	0.085	8.191	0.523
Vitvi01g00026	0	0	9.114	0.487
Vitvi01g00027	0	0	5.794	0.31
Vitvi01g00028	0.1	0.097	7.404	0.493
Vitvi01g00029	0	0	9.304	0.497
Vitvi01g00033	0	0	10.238	0.547
Vitvi01g00034	0.086	0.079	8.185	0.516
Vitvi01g00035	0.125	0.125	9.1	0.611
Vitvi01g00036	0.033	0.032	7.608	0.438
Vitvi01g00037	0.171	0.158	7.468	0.557
Vitvi01g00038	0.05	0.045	8.723	0.511
Vitvi01g00039	0.025	0.025	9.358	0.525
Vitvi01g00041	0.25	0.228	4.588	0.473
Vitvi01g00042	0.125	0.12	8.717	0.586
Vitvi01g00043	0.033	0.03	7.229	0.416
Vitvi01g00045	0.04	0.037	6.601	0.39
Vitvi01g00046	0.1	0.092	5.442	0.383
Vitvi01g00047	0.25	0.194	3.915	0.403
Vitvi01g00048	0.111	0.105	9.658	0.621
Vitvi01g00049	0	0	10.864	0.58
Vitvi01g00050	0	0	6.664	0.356
Vitvi01g00051	0	0	12.044	0.643
Vitvi01g00052	0	0	5.233	0.28
Vitvi01g00053	0.1	0.1	7.788	0.516
Vitvi01g00054	0.133	0.129	7.315	0.52
Vitvi01g00055	0.114	0.104	7.474	0.503
Vitvi01g00056	0.089	0.085	9.592	0.597
Vitvi01g00057	0.133	0.113	3.435	0.296
Vitvi01g00058	0	0	10.899	0.582
Vitvi01g00059	0.4	0.328	2.218	0.446
Vitvi01g00060	0	0	9.079	0.485
Vitvi01g00061	0	0	11.369	0.607
Vitvi01g00062	0.025	0.025	9.424	0.528
Vitvi01g00063	0.25	0.203	4.574	0.447
Vitvi01g00064	0.05	0.043	4.997	0.31
Vitvi01g00065	0.067	0.06	3.649	0.255
Vitvi01g00067	0.24	0.196	5.795	0.506
Vitvi01g00068	0.022	0.022	10.054	0.559
Vitvi01g00070	0	0	9.788	0.523
Vitvi01g00071	0	0	10.751	0.574
Vitvi01g00073	0.8	0.211	0.32	0.228
Vitvi01g00074	0	0	8.337	0.445
Vitvi01g00075	0.04	0.036	6.373	0.376
Vitvi01g00076	0	0	10.01	0.535
Vitvi01g00077	0	0	8.762	0.468
Vitvi01g00078	0.067	0.046	2.811	0.196
Vitvi01g00079	0.05	0.043	4.965	0.308
Vitvi01g00080	0.025	0.023	8.813	0.494
Vitvi01g00081	0.267	0.206	3.067	0.37
Vitvi01g00082	0	0	8.379	0.448
Vitvi01g00083	0.633	0.407	4.704	0.658
Vitvi01g00084	0.033	0.032	7.492	0.432
Vitvi01g00085	0.111	0.108	9.553	0.618
Vitvi01g00086	0	0	7.805	0.417
Vitvi01g00087	0.04	0.037	10.575	0.602
Vitvi01g00088	0.4	0.173	2.255	0.293
Vitvi01g00089	0.067	0.067	7.535	0.47
Vitvi01g00090	0	0	6.615	0.353
Vitvi01g00091	0.1	0.093	10.224	0.639
Vitvi01g00092	0.114	0.102	7.843	0.521
Vitvi01g00097	0	0	7.45	0.398
Vitvi01g00098	0.067	0.065	9.564	0.576
Vitvi01g00099	0	0	7.513	0.401
Vitvi01g00100	0	0	8.635	0.461
Vitvi01g00102	0.25	0.143	3.169	0.312
Vitvi01g00103	0	0	10.135	0.541
Vitvi01g00104	0.343	0.343	8.624	0.804
Vitvi01g00106	0.257	0.215	6.771	0.577
Vitvi01g00108	0	0	8.968	0.479
Vitvi01g00110	0	0	2.462	0.132
Vitvi01g00112	0	0	9.956	0.532
Vitvi01g00113	0.16	0.15	5.83	0.461
Vitvi01g00114	0.229	0.196	7.189	0.58
Vitvi01g00115	0.125	0.118	8.574	0.576
Vitvi01g00116	0	0	8.815	0.471
Vitvi01g00119	0.02	0.019	10.707	0.591
Vitvi01g00120	0	0	13.006	0.695
Vitvi01g00121	0	0	10.923	0.583
Vitvi01g00122	0	0	9.782	0.523
Vitvi01g00123	0	0	5.375	0.287
Vitvi01g00124	0.06	0.059	10.649	0.628
Vitvi01g00128	0	0	11.824	0.632
Vitvi01g00129	0.05	0.041	4.953	0.306
Vitvi01g00130	0.111	0.105	9.6	0.618
Vitvi01g00131	0	0	9.193	0.491
Vitvi01g00132	0	0	7.178	0.383
Vitvi01g00133	0.1	0.1	7.472	0.499
Vitvi01g00134	0	0	10.245	0.547
Vitvi01g00135	0.111	0.111	10.023	0.646
Vitvi01g00136	0	0	9.97	0.533
Vitvi01g00137	0	0	7.948	0.425
Vitvi01g00138	0.125	0.117	8.622	0.578
Vitvi01g00139	0	0	9.089	0.486
Vitvi01g00140	0	0	6.838	0.365
Vitvi01g00141	0.2	0.19	6.913	0.559
Vitvi01g00142	0	0	12.041	0.643
Vitvi01g00143	0.02	0.02	10.88	0.601
Vitvi01g00145	0.2	0.186	5.979	0.505
Vitvi01g00146	0.089	0.086	9.558	0.597
Vitvi01g00147	0.133	0.127	3.71	0.325
Vitvi01g00148	0.4	0	0	0
Vitvi01g00149	0.022	0.022	10.493	0.583
Vitvi01g00150	0.05	0.049	5.184	0.326
Vitvi01g00151	0	0	9.295	0.497
Vitvi01g00152	0	0	11.236	0.6
Vitvi01g00155	0	0	11.389	0.608
Vitvi01g00156	0.2	0.176	5.906	0.491
Vitvi01g00157	0.15	0.142	8.567	0.6
Vitvi01g00158	0.1	0.083	5.093	0.355
Vitvi01g00159	0.08	0.074	6.54	0.423
Vitvi01g00160	0.24	0.214	5.927	0.531
Vitvi01g00161	0	0	11.526	0.616
Vitvi01g00162	0.133	0.119	6.689	0.476
Vitvi01g00163	0.233	0.193	6.276	0.528
Vitvi01g00164	0	0	6.332	0.338
Vitvi01g00165	0.125	0.121	8.681	0.585
Vitvi01g00166	0	0	8.679	0.464
Vitvi01g00167	0	0	6.344	0.339
Vitvi01g00168	0.06	0.057	10.323	0.608
Vitvi01g00169	0.05	0.048	8.891	0.523
Vitvi01g00170	0.1	0.1	9.198	0.591
Vitvi01g00171	0	0	10.249	0.547
Vitvi01g00172	0.133	0.079	2.449	0.21
Vitvi01g00173	0	0	11.499	0.614
Vitvi01g00174	0.125	0.124	8.81	0.595
Vitvi01g00175	0.02	0.017	10.398	0.572
Vitvi01g00176	0	0	10.109	0.54
Vitvi01g00178	0.167	0.155	6.717	0.514
Vitvi01g00179	1	0	0	0
Vitvi01g00181	0.4	0.4	8.223	0.839
Vitvi01g00182	0	0	9.863	0.527
Vitvi01g00183	0	0	11.321	0.605
Vitvi01g00185	0.533	0.533	3.92	0.742
Vitvi01g00186	0.114	0.109	8.073	0.54
Vitvi01g00187	0.15	0.143	8.834	0.615
Vitvi01g00188	0.156	0.133	8.329	0.578
Vitvi01g00189	0.04	0.038	6.722	0.397
Vitvi01g00190	0	0	8.12	0.434
Vitvi01g00191	0.9	0.9	4.898	1.162
Vitvi01g00192	0.2	0.15	3.119	0.317
Vitvi01g00193	0.6	0	0	0
Vitvi01g00196	0.05	0.047	8.788	0.516
Vitvi01g00197	0.067	0.056	3.839	0.261
Vitvi01g00198	0.24	0.203	5.494	0.496
Vitvi01g00199	0.02	0.02	10.939	0.604
Vitvi01g00201	0	0	9.902	0.529
Vitvi01g00202	0	0	5.506	0.294
Vitvi01g00203	0.7	0.7	2.748	0.847
Vitvi01g00204	0	0	7.064	0.377
Vitvi01g00211	0.5	0	0	0
Vitvi01g00214	0.133	0.12	8.72	0.586
Vitvi01g00215	0.2	0.054	0.74	0.094
Vitvi01g00216	0.075	0.073	9.094	0.559
Vitvi01g00217	0.1	0.1	2.433	0.23
Vitvi01g00218	0.8	0.8	1.364	0.873
Vitvi01g00219	0.1	0.098	10.452	0.656
Vitvi01g00220	0	0	11.216	0.599
Vitvi01g00221	0.333	0.175	2.449	0.306
Vitvi01g00223	0.029	0.028	8.192	0.466
Vitvi01g00224	0.1	0.098	7.266	0.486
Vitvi01g00225	0.1	0.089	6.748	0.449
Vitvi01g00226	0.143	0.119	7.131	0.5
Vitvi01g00227	0	0	10.788	0.576
Vitvi01g00230	0.6	0	0	0
Vitvi01g00233	0.178	0.178	9.77	0.7
Vitvi01g00234	0.4	0.071	0.544	0.1
Vitvi01g00236	0	0	9.191	0.491
Vitvi01g00237	0.05	0.05	9.248	0.544
Vitvi01g00238	0.111	0.103	9.121	0.59
Vitvi01g00239	0.8	0	0	0
Vitvi01g00241	0.4	0.202	1.508	0.283
Vitvi01g00243	0	0	7.282	0.389
Vitvi01g00244	0.2	0.17	5.381	0.457
Vitvi01g00245	0.175	0.166	8.658	0.629
Vitvi01g00246	0	0	2.65	0.142
Vitvi01g00249	0.057	0.052	7.859	0.472
Vitvi01g00250	0	0	7.356	0.393
Vitvi01g00251	0.111	0.105	9.537	0.614
Vitvi01g00252	0.06	0.058	10.614	0.625
Vitvi01g00253	0.25	0.236	4.961	0.501
Vitvi01g00254	0.05	0.049	9.151	0.538
Vitvi01g00255	0	0	11.633	0.621
Vitvi01g00258	0.3	0.284	2.182	0.401
Vitvi01g00259	0.067	0.062	7.506	0.463
Vitvi01g00261	0.75	0.483	3.361	0.663
Vitvi01g00265	0	0	10.283	0.549
Vitvi01g00266	0.022	0.022	9.985	0.555
Vitvi01g00268	0.3	0.3	3.175	0.47
Vitvi01g00269	0.08	0.076	6.389	0.417
Vitvi01g00270	0.4	0.344	1.98	0.45
Vitvi01g00271	0.111	0.095	8.906	0.571
Vitvi01g00272	0	0	10.135	0.541
Vitvi01g00273	0.05	0.046	8.739	0.513
Vitvi01g00274	0.044	0.044	9.799	0.567
Vitvi01g00275	0	0	6.173	0.33
Vitvi01g00277	0.6	0.067	0.568	0.097
Vitvi01g00278	0	0	11.574	0.618
Vitvi01g00279	0	0	11.072	0.591
Vitvi01g00280	0.167	0.13	6.137	0.458
Vitvi01g00281	0.2	0.154	3.872	0.361
Vitvi01g00282	0.333	0.151	2.077	0.262
Vitvi01g00286	0.05	0.039	4.605	0.285
Vitvi01g00287	0	0	10.116	0.54
Vitvi01g00288	0.133	0.113	6.733	0.473
Vitvi01g00289	0	0	0.87	0.046
Vitvi01g00290	0.533	0.533	4.27	0.761
Vitvi01g00291	0.267	0.267	7.351	0.66
Vitvi01g00292	0.125	0.117	8.419	0.567
Vitvi01g00293	0	0	8.575	0.458
Vitvi01g00294	0.125	0.117	8.417	0.567
Vitvi01g00295	0	0	8.587	0.459
Vitvi01g00296	0	0	6.466	0.345
Vitvi01g00299	0.111	0.111	10.484	0.671
Vitvi01g00300	0	0	13.7	0.732
Vitvi01g00301	0.033	0.032	7.705	0.444
Vitvi01g00302	0.1	0.082	6.506	0.43
Vitvi01g00303	0.067	0.058	8.856	0.531
Vitvi01g00306	0.167	0.149	6.621	0.503
Vitvi01g00309	0.4	0.289	2.572	0.426
Vitvi01g00310	0.08	0.08	10.739	0.654
Vitvi01g00311	0.2	0.156	4.113	0.376
Vitvi01g00312	0.067	0.041	2.864	0.194
Vitvi01g00313	0.022	0.022	9.713	0.541
Vitvi01g00314	0.1	0.098	8.798	0.568
Vitvi01g00315	0.2	0.117	1.908	0.219
Vitvi01g00317	0.171	0.145	7.194	0.529
Vitvi01g00318	0.267	0.219	3.159	0.388
Vitvi01g00320	0.8	0.8	6.806	1.164
Vitvi01g00321	0.25	0.169	3.869	0.376
Vitvi01g00324	0.8	0	0	0
Vitvi01g00325	0.1	0.097	8.852	0.57
Vitvi01g00326	0	0	8.704	0.465
Vitvi01g00327	0.171	0.164	7.76	0.579
Vitvi01g00328	0	0	9.97	0.533
Vitvi01g00329	0.7	0.386	1.214	0.451
Vitvi01g00330	0.033	0.031	7.399	0.426
Vitvi01g00331	0.8	0	0	0
Vitvi01g00333	0.15	0.146	8.678	0.61
Vitvi01g00335	0.2	0.161	3.471	0.346
Vitvi01g00337	0.2	0	0	0
Vitvi01g00338	0	0	9.146	0.489
Vitvi01g00339	0	0	9.152	0.489
Vitvi01g00340	0.125	0.123	8.908	0.599
Vitvi01g00342	0	0	4.909	0.262
Vitvi01g00343	0	0	12.906	0.689
Vitvi01g00344	0.15	0.144	5.381	0.431
Vitvi01g00345	0	0	8.512	0.455
Vitvi01g00346	0.15	0.134	8.128	0.568
Vitvi01g00347	0.4	0.288	2.601	0.427
Vitvi01g00348	0.467	0.017	0.145	0.025
Vitvi01g00349	0.5	0	0	0
Vitvi01g00350	0.733	0.588	3.208	0.759
Vitvi01g00352	0.167	0.166	7.179	0.549
Vitvi01g00353	0.05	0.044	5.102	0.317
Vitvi01g00354	0	0	10.239	0.547
Vitvi01g00355	0	0	8.831	0.472
Vitvi01g00357	0	0	6.848	0.366
Vitvi01g00358	0.2	0.195	2.447	0.326
Vitvi01g00359	0.6	0	0	0
Vitvi01g00360	0	0	13.432	0.718
Vitvi01g00361	0.111	0.104	9.285	0.6
Vitvi01g00362	0.02	0.018	10.942	0.603
Vitvi01g00363	0.32	0.228	4.687	0.478
Vitvi01g00365	0.1	0.094	7.071	0.472
Vitvi01g00366	0.2	0.183	5.842	0.495
Vitvi01g00368	0	0	9.491	0.507
Vitvi01g00369	0.025	0.024	8.868	0.498
Vitvi01g00372	0.05	0.049	5.191	0.326
Vitvi01g00373	0	0	12.53	0.669
Vitvi01g00374	0.029	0.028	8.45	0.479
Vitvi01g00375	0.089	0.086	9.462	0.591
Vitvi01g00376	0	0	11.378	0.608
Vitvi01g00377	0	0	8.359	0.447
Vitvi01g00379	0.075	0.069	8.253	0.51
Vitvi01g00380	0.033	0.032	7.666	0.442
Vitvi01g00381	0.08	0.078	6.609	0.431
Vitvi01g00382	0	0	9.448	0.505
Vitvi01g00383	0.1	0.1	9.365	0.6
Vitvi01g00384	0.06	0.06	11.333	0.665
Vitvi01g00385	0.06	0.056	10.614	0.623
Vitvi01g00386	0	0	9.994	0.534
Vitvi01g00388	0.175	0.144	7.318	0.535
Vitvi01g00389	0.15	0.104	4.095	0.323
Vitvi01g00390	0.067	0.066	9.74	0.586
Vitvi01g00391	0.111	0.105	9.447	0.61
Vitvi01g00392	0	0	7.174	0.383
Vitvi01g00393	0.467	0.294	4.752	0.548
Vitvi01g00397	0.2	0.199	9.957	0.731
Vitvi01g00398	0.3	0.21	4.17	0.433
Vitvi01g00399	0.4	0.397	4.85	0.656
Vitvi01g00401	0.111	0.1	9.158	0.589
Vitvi01g00402	0.057	0.053	8.093	0.485
Vitvi01g00403	0.2	0.2	6.449	0.544
Vitvi01g00404	0	0	10.081	0.539
Vitvi01g00405	0.044	0.044	10.102	0.584
Vitvi01g00406	0.3	0.258	2.264	0.379
Vitvi01g00407	0	0	9.123	0.487
Vitvi01g00408	0.367	0.349	6.89	0.717
Vitvi01g00409	0.125	0.116	8.727	0.582
Vitvi01g00411	0.1	0.093	10.63	0.661
Vitvi01g00412	0.2	0.162	5.995	0.482
Vitvi01g00413	0.075	0.071	9.056	0.555
Vitvi01g00414	0.125	0.108	8.323	0.553
Vitvi01g00415	0.25	0.216	4.197	0.44
Vitvi01g00417	0.156	0.148	9.312	0.645
Vitvi01g00418	0.022	0.022	10.289	0.572
Vitvi01g00421	0.044	0.044	9.981	0.577
Vitvi01g00422	0.089	0.088	9.702	0.606
Vitvi01g00424	0.4	0.29	4.697	0.541
Vitvi01g00425	0.111	0.105	9.211	0.597
Vitvi01g00426	0	0	8.492	0.454
Vitvi01g00427	0.4	0.317	2.371	0.444
Vitvi01g00428	0.033	0.03	6.871	0.397
Vitvi01g00429	0.433	0.302	5.307	0.585
Vitvi01g00430	0.15	0.132	4.757	0.386
Vitvi01g00432	0.1	0.098	8.711	0.563
Vitvi01g00433	0.25	0.25	5.22	0.529
Vitvi01g00438	0.7	0.7	3.184	0.87
Vitvi01g00441	0.5	0	0	0
Vitvi01g00444	0.12	0.12	10.906	0.703
Vitvi01g00445	0	0	11.835	0.632
Vitvi01g00446	0.114	0.104	7.503	0.505
Vitvi01g00447	0.143	0.14	8.426	0.59
Vitvi01g00448	0	0	11.543	0.617
Vitvi01g00449	0	0	4.208	0.225
Vitvi01g00450	0	0	10.584	0.565
Vitvi01g00451	0	0	11.288	0.603
Vitvi01g00452	0	0	10.178	0.544
Vitvi01g00453	0.125	0.12	8.636	0.581
Vitvi01g00454	0.175	0.164	8.356	0.61
Vitvi01g00455	0	0	13.172	0.704
Vitvi01g00456	0.8	0.8	4.746	1.054
Vitvi01g00457	1	0	0	0
Vitvi01g00458	0.3	0.183	1.56	0.266
Vitvi01g00463	0.68	0.68	6.936	1.051
Vitvi01g00464	0.067	0.056	4.001	0.27
Vitvi01g00465	0.133	0.127	9.445	0.632
Vitvi01g00466	0	0	2.908	0.155
Vitvi01g00467	0.086	0.086	8.551	0.543
Vitvi01g00468	0.075	0.073	9.115	0.56
Vitvi01g00470	0.4	0.4	1.469	0.478
Vitvi01g00471	0.24	0.209	5.356	0.495
Vitvi01g00472	0.067	0.066	9.76	0.587
Vitvi01g00473	0	0	11.585	0.619
Vitvi01g00474	0	0	9.339	0.499
Vitvi01g00475	0.1	0.085	6.41	0.427
Vitvi01g00476	0	0	10.511	0.561
Vitvi01g00477	0.314	0.291	7.824	0.709
Vitvi01g00478	0.022	0.022	10.315	0.573
Vitvi01g00479	0	0	9.864	0.527
Vitvi01g00481	0.2	0.18	9.641	0.695
Vitvi01g00482	0.08	0.079	6.257	0.413
Vitvi01g00483	0.171	0.142	7.249	0.529
Vitvi01g00484	0.114	0.103	7.433	0.5
Vitvi01g00486	0	0	9.87	0.527
Vitvi01g00487	0.04	0.039	10.622	0.606
Vitvi01g00488	0	0	10.106	0.54
Vitvi01g00491	0	0	5.36	0.286
Vitvi01g00492	0.02	0.02	11.067	0.611
Vitvi01g00496	0.1	0.097	7.731	0.51
Vitvi01g00497	0.16	0.148	9.987	0.681
Vitvi01g00498	0.4	0.251	2.203	0.369
Vitvi01g00499	0.08	0.079	10.994	0.666
Vitvi01g00501	0.4	0.381	7.92	0.804
Vitvi01g00502	0.05	0.049	9.21	0.541
Vitvi01g00503	0.36	0.24	4.544	0.483
Vitvi01g00505	0	0	10.779	0.576
Vitvi01g00508	0.022	0.022	9.845	0.548
Vitvi01g00509	0	0	10.522	0.562
Vitvi01g00511	0	0	9.072	0.485
Vitvi01g00512	0.4	0.4	9.766	0.922
Vitvi01g00513	0.5	0.385	5.899	0.7
Vitvi01g00515	0.025	0.025	9.352	0.525
Vitvi01g00516	0.022	0.022	9.931	0.553
Vitvi01g00518	0	0	6.141	0.328
Vitvi01g00519	0.04	0.034	5.989	0.354
Vitvi01g00520	0	0	9.529	0.509
Vitvi01g00521	0.133	0.111	6.453	0.456
Vitvi01g00522	0	0	4.044	0.216
Vitvi01g00523	0	0	10.743	0.574
Vitvi01g00524	0	0	10.517	0.562
Vitvi01g00525	0.15	0.136	8.168	0.572
Vitvi01g00526	0.022	0.02	9.528	0.529
Vitvi01g00528	0.025	0.024	8.997	0.505
Vitvi01g00529	0.1	0.08	4.112	0.3
Vitvi01g00530	0.1	0.094	10.188	0.638
Vitvi01g00532	0.7	0.477	1.416	0.553
Vitvi01g00533	0	0	12.363	0.66
Vitvi01g00536	0	0	10.531	0.563
Vitvi01g00537	0.06	0.056	10.182	0.6
Vitvi01g00538	0	0	7.273	0.389
Vitvi01g00539	0	0	9.681	0.517
Vitvi01g00540	0.111	0.103	9.227	0.596
Vitvi01g00541	1	0	0	0
Vitvi01g00542	0.267	0.171	2.641	0.312
Vitvi01g00543	0.15	0.15	9.092	0.636
Vitvi01g00544	0.067	0.067	9.932	0.598
Vitvi01g00545	0.4	0	0	0
Vitvi01g00546	0.467	0.456	4.483	0.695
Vitvi01g00547	0.111	0.109	9.541	0.619
Vitvi01g00552	0.225	0.179	7.204	0.564
Vitvi01g00553	0.3	0.113	1.255	0.18
Vitvi01g00555	0.8	0.57	1.036	0.625
Vitvi01g00556	0.28	0.195	4.753	0.449
Vitvi01g00557	0.333	0.124	1.675	0.213
Vitvi01g00558	0.35	0.161	2.387	0.289
Vitvi01g00561	0	0	12.702	0.679
Vitvi01g00562	0.075	0.072	8.793	0.542
Vitvi01g00563	0.111	0.103	9.377	0.604
Vitvi01g00567	0.35	0.208	3.471	0.393
Vitvi01g00568	0.133	0.126	7.407	0.522
Vitvi01g00571	0	0	11.338	0.606
Vitvi01g00572	0.02	0.02	10.87	0.601
Vitvi01g00573	0.133	0.078	2.802	0.228
Vitvi01g00576	0.089	0.088	9.635	0.603
Vitvi01g00577	0.2	0.155	3.33	0.333
Vitvi01g00578	0.4	0.013	0.145	0.021
Vitvi01g00579	0	0	8.594	0.459
Vitvi01g00580	0.45	0.309	3.386	0.49
Vitvi01g00587	0	0	10.335	0.552
Vitvi01g00588	0.7	0.176	0.608	0.208
Vitvi01g00589	0.267	0.267	7.593	0.673
Vitvi01g00590	0	0	9.48	0.506
Vitvi01g00591	0	0	11.351	0.606
Vitvi01g00593	0.3	0.075	0.735	0.114
Vitvi01g00594	0.022	0.022	9.753	0.543
Vitvi01g00595	0.06	0.058	10.626	0.626
Vitvi01g00596	0	0	10.091	0.539
Vitvi01g00598	0.125	0.123	8.754	0.591
Vitvi01g00599	0	0	10.039	0.536
Vitvi01g00600	0	0	7.585	0.405
Vitvi01g00602	0.84	0.84	6.412	1.183
Vitvi01g00603	0.2	0.182	4.26	0.41
Vitvi01g00604	0.114	0.112	8.079	0.544
Vitvi01g00608	0.4	0.354	6.72	0.713
Vitvi01g00609	0.25	0.201	4.316	0.432
Vitvi01g00611	0.7	0.576	2.392	0.704
Vitvi01g00612	0.8	0	0	0
Vitvi01g00613	0.029	0.029	8.505	0.483
Vitvi01g00614	0.171	0.153	7.336	0.545
Vitvi01g00616	0.08	0.079	10.689	0.65
Vitvi01g00617	0.44	0.44	6.272	0.775
Vitvi01g00619	0.057	0.057	8.645	0.519
Vitvi01g00620	0.067	0.067	7.662	0.476
Vitvi01g00621	0.25	0.25	5.672	0.553
Vitvi01g00623	0.067	0.064	9.586	0.576
Vitvi01g00624	0.2	0.156	2.989	0.316
Vitvi01g00625	0.08	0.08	6.416	0.423
Vitvi01g00626	0.022	0.022	9.986	0.555
Vitvi01g00627	0	0	9.445	0.505
Vitvi01g00628	0	0	10.364	0.554
Vitvi01g00629	0.156	0.156	9.731	0.676
Vitvi01g00630	0.156	0.155	9.819	0.68
Vitvi01g00631	0.167	0.128	5.768	0.436
Vitvi01g00632	0.2	0.196	7.951	0.621
Vitvi01g00633	0.06	0.056	10.239	0.603
Vitvi01g00634	0.2	0.153	3.838	0.358
Vitvi01g00635	0.4	0.175	1.69	0.265
Vitvi01g00637	0.267	0.251	3.974	0.463
Vitvi01g00638	0.167	0.162	7.712	0.574
Vitvi01g00640	0	0	9.091	0.486
Vitvi01g00641	0.114	0.107	7.773	0.522
Vitvi01g00642	0.022	0.02	9.689	0.538
Vitvi01g00644	0.6	0.115	0.516	0.143
Vitvi01g00646	0	0	10.461	0.559
Vitvi01g00647	0.2	0.188	8.37	0.635
Vitvi01g00648	0.086	0.08	7.957	0.505
Vitvi01g00649	0	0	10.212	0.546
Vitvi01g00650	0.111	0.104	9.325	0.602
Vitvi01g00652	0	0	12.19	0.651
Vitvi01g00653	0.133	0.08	2.653	0.222
Vitvi01g00655	0.4	0.113	1.111	0.172
Vitvi01g00656	0.8	0	0	0
Vitvi01g00657	0.6	0	0	0
Vitvi01g00658	0.12	0.115	10.347	0.668
Vitvi01g00659	0.16	0.137	5.683	0.441
Vitvi01g00660	0	0	8.707	0.465
Vitvi01g00662	0	0	11.353	0.606
Vitvi01g00663	0.167	0.167	7.192	0.551
Vitvi01g00664	0.029	0.027	8.232	0.467
Vitvi01g00669	0	0	11.009	0.588
Vitvi01g00670	0.55	0.095	0.881	0.142
Vitvi01g00672	0.32	0.154	5.345	0.44
Vitvi01g00673	0.56	0.341	3.748	0.541
Vitvi01g00674	0	0	8.69	0.464
Vitvi01g00675	0.143	0.138	7.939	0.562
Vitvi01g00676	0.1	0.088	6.979	0.461
Vitvi01g00680	0.267	0.196	2.905	0.351
Vitvi01g00681	0	0	12.926	0.69
Vitvi01g00682	0.1	0.083	9.255	0.577
Vitvi01g00683	0.6	0.521	2.697	0.665
Vitvi01g00685	0.1	0.084	6.718	0.443
Vitvi01g00687	0	0	3.512	0.188
Vitvi01g00688	0	0	5.772	0.308
Vitvi01g00689	0.143	0.131	7.427	0.528
Vitvi01g00691	1	0	0	0
Vitvi01g00693	0.6	0.6	2.942	0.757
Vitvi01g00694	0.2	0	0	0
Vitvi01g00695	0	0	5.263	0.281
Vitvi01g00696	0.025	0.023	8.847	0.496
Vitvi01g00697	0.25	0.23	4.489	0.47
Vitvi01g00698	0	0	12.07	0.645
Vitvi01g00700	0	0	9.921	0.53
Vitvi01g00701	0.057	0.054	8.119	0.488
Vitvi01g00704	0	0	9.231	0.493
Vitvi01g00705	0.143	0.135	7.926	0.558
Vitvi01g00706	0	0	9.115	0.487
Vitvi01g00708	0.15	0.116	4.259	0.344
Vitvi01g00711	0.2	0.186	6.862	0.553
Vitvi01g00712	0	0	10.203	0.545
Vitvi01g00713	0	0	12.608	0.674
Vitvi01g00714	0.378	0.378	10.121	0.919
Vitvi01g00715	0.12	0.118	6.221	0.45
Vitvi01g00716	0.044	0.044	10.442	0.602
Vitvi01g00717	0.05	0.044	8.334	0.489
Vitvi01g00719	0.25	0.125	4.437	0.362
Vitvi01g00720	0.8	0.068	0.242	0.081
Vitvi01g00722	0.133	0.114	6.359	0.454
Vitvi01g00723	0.2	0.184	1.613	0.27
Vitvi01g00727	0.15	0.141	5.098	0.413
Vitvi01g00728	0.2	0.186	2.828	0.337
Vitvi01g00729	0	0	12.51	0.668
Vitvi01g00730	0.4	0.278	0.956	0.329
Vitvi01g00732	0.171	0.171	8.128	0.605
Vitvi01g00733	0.1	0.098	7.548	0.501
Vitvi01g00735	0.178	0.178	10.509	0.739
Vitvi01g00738	0.3	0.3	9.046	0.783
Vitvi01g00739	0.64	0.64	6.251	0.974
Vitvi01g00740	0.6	0.6	2.452	0.731
Vitvi01g00744	0.044	0.044	10.404	0.6
Vitvi01g00747	0.15	0.145	4.972	0.411
Vitvi01g00754	0.6	0.492	2.631	0.633
Vitvi01g00770	0	0	3.641	0.194
Vitvi01g00772	0.089	0.082	9.608	0.595
Vitvi01g00773	0	0	7.4	0.395
Vitvi01g00775	0.44	0.401	5.678	0.704
Vitvi01g00776	0.114	0.114	8.236	0.554
Vitvi01g00777	0	0	11.724	0.626
Vitvi01g00779	0.1	0.092	7.084	0.47
Vitvi01g00780	0.067	0.06	9.028	0.542
Vitvi01g00781	0.2	0.018	0.233	0.03
Vitvi01g00782	0.05	0.045	8.706	0.51
Vitvi01g00784	0.029	0.027	8.44	0.478
Vitvi01g00785	0.2	0.185	5.412	0.474
Vitvi01g00787	0	0	12.549	0.67
Vitvi01g00788	0	0	12.002	0.641
Vitvi01g00789	0.08	0.079	10.569	0.644
Vitvi01g00790	0	0	3.546	0.189
Vitvi01g00791	0.111	0.101	9.052	0.585
Vitvi01g00792	0.111	0.093	8.613	0.553
Vitvi01g00793	0	0	11.286	0.603
Vitvi01g00796	0.1	0.1	6.092	0.425
Vitvi01g00797	0	0	11.298	0.604
Vitvi01g00798	0.04	0.038	10.654	0.607
Vitvi01g00799	0.2	0.159	3.666	0.355
Vitvi01g00800	0	0	10.313	0.551
Vitvi01g00803	0.25	0.227	5.27	0.509
Vitvi01g00812	0.2	0.167	4.244	0.394
Vitvi01g00814	0.086	0.075	7.294	0.465
Vitvi01g00815	0	0	2.674	0.143
Vitvi01g00816	0.6	0	0	0
Vitvi01g00817	0.6	0.6	6.856	0.966
Vitvi01g00818	0	0	7.116	0.38
Vitvi01g00819	0.057	0.055	8.241	0.495
Vitvi01g00823	0	0	7.868	0.42
Vitvi01g00824	0.167	0.16	7.128	0.541
Vitvi01g00825	0.05	0.046	5.151	0.321
Vitvi01g00826	0.133	0.126	7.472	0.525
Vitvi01g00827	0	0	7.568	0.404
Vitvi01g00828	0.133	0.133	7.818	0.551
Vitvi01g00830	0.4	0.249	4.07	0.466
Vitvi01g00831	0.5	0.5	2.335	0.625
Vitvi01g00832	0.04	0.033	5.77	0.341
Vitvi01g00833	0.04	0.038	11.064	0.629
Vitvi01g00836	0.06	0.058	10.395	0.613
Vitvi01g00842	0.1	0.088	6.79	0.451
Vitvi01g00843	0.367	0.367	7.215	0.752
Vitvi01g00845	0.05	0.05	9.138	0.538
Vitvi01g00846	0.1	0.1	7.545	0.503
Vitvi01g00849	0.267	0.267	4.555	0.51
Vitvi01g00850	0.143	0.127	7.651	0.536
Vitvi01g00852	0	0	11.603	0.62
Vitvi01g00853	0.143	0.134	7.607	0.54
Vitvi01g00857	0.178	0.163	9.086	0.648
Vitvi01g00858	0.3	0.3	5.162	0.576
Vitvi01g00859	0.156	0.15	9.538	0.66
Vitvi01g00860	0.025	0.021	8.282	0.463
Vitvi01g00861	0.02	0.02	10.908	0.603
Vitvi01g00862	0.05	0.05	9.081	0.535
Vitvi01g00864	0.12	0.12	11.066	0.711
Vitvi01g00865	0.133	0.109	6.142	0.437
Vitvi01g00866	0.2	0.162	0.632	0.196
Vitvi01g00867	0.111	0.111	9.677	0.628
Vitvi01g00868	0.067	0.064	9.747	0.585
Vitvi01g00869	0	0	8.818	0.471
Vitvi01g00870	0	0	10.963	0.586
Vitvi01g00872	0.12	0.117	6.428	0.46
Vitvi01g00873	0.114	0.092	6.786	0.454
Vitvi01g00875	0.08	0.055	4.675	0.305
Vitvi01g00876	0.133	0.11	6.404	0.452
Vitvi01g00877	0.133	0.042	1.456	0.12
Vitvi01g00878	0.125	0.125	9.094	0.611
Vitvi01g00879	0.15	0.14	5.432	0.43
Vitvi01g00882	0.029	0.028	8.168	0.464
Vitvi01g00883	0.4	0.329	4.403	0.564
Vitvi01g00884	0.08	0.067	5.818	0.378
Vitvi01g00885	0.067	0.062	7.345	0.454
Vitvi01g00886	0.125	0.102	7.738	0.515
Vitvi01g00889	0.04	0.036	10.385	0.591
Vitvi01g00893	0.4	0.357	5.986	0.677
Vitvi01g00898	0.067	0.061	9.476	0.567
Vitvi01g00899	0.4	0.279	1.042	0.335
Vitvi01g00900	0.6	0.186	0.977	0.238
Vitvi01g00902	0	0	9.103	0.486
Vitvi01g00903	0.067	0.064	4.299	0.294
Vitvi01g00906	0.12	0.101	9.103	0.587
Vitvi01g00907	0.18	0.146	9.189	0.637
Vitvi01g00908	0.089	0.085	9.429	0.589
Vitvi01g00909	0.02	0.02	11.072	0.611
Vitvi01g00911	0.486	0.486	8.812	0.957
Vitvi01g00914	0.025	0.023	8.795	0.493
Vitvi01g00915	0.057	0.053	7.791	0.469
Vitvi01g00916	0.025	0.024	9.077	0.509
Vitvi01g00917	0.08	0.076	6.306	0.413
Vitvi01g00918	0.133	0.116	8.832	0.588
Vitvi01g00919	0.16	0.139	5.629	0.44
Vitvi01g00921	0.133	0.113	8.56	0.57
Vitvi01g00922	0.45	0.254	2.823	0.405
Vitvi01g00924	0	0	10.542	0.563
Vitvi01g00926	0.029	0.027	8.022	0.456
Vitvi01g00927	0	0	10.462	0.559
Vitvi01g00928	0.089	0.079	9.291	0.575
Vitvi01g00929	0.02	0.02	11.55	0.637
Vitvi01g00930	0	0	11.947	0.638
Vitvi01g00932	0.02	0.02	11.995	0.661
Vitvi01g00934	0.4	0.4	2.319	0.524
Vitvi01g00935	0.04	0.04	11.112	0.634
Vitvi01g00936	0.3	0.225	2.011	0.332
Vitvi01g00937	0.057	0.057	8.664	0.52
Vitvi01g00938	0.114	0.114	8.213	0.553
Vitvi01g00940	0.067	0.058	6.969	0.43
Vitvi01g00941	0.12	0.103	5.884	0.417
Vitvi01g00942	0.267	0.256	3.52	0.444
Vitvi01g00943	0	0	12.199	0.652
Vitvi01g00944	0.15	0.105	3.91	0.314
Vitvi01g00945	0.2	0.2	7.405	0.596
Vitvi01g00952	0.067	0.067	10.064	0.605
Vitvi01g00953	0.033	0.03	7.124	0.411
Vitvi01g00954	0.111	0.107	9.557	0.618
Vitvi01g00955	0.05	0.046	8.777	0.515
Vitvi01g00956	0.25	0.199	4.002	0.413
Vitvi01g00957	0.167	0.167	7.25	0.554
Vitvi01g00958	0.067	0.039	2.818	0.19
Vitvi01g00959	0.1	0.098	10.48	0.658
Vitvi01g00960	0	0	10.073	0.538
Vitvi01g00962	0.6	0.36	1.036	0.415
Vitvi01g00964	0.8	0	0	0
Vitvi01g00966	0.8	0	0	0
Vitvi01g00967	0.8	0.345	0.85	0.39
Vitvi01g00968	0.133	0.133	7.564	0.537
Vitvi01g00970	0.06	0.057	10.505	0.618
Vitvi01g00971	0.067	0.06	8.899	0.535
Vitvi01g00972	0.225	0.225	9.277	0.721
Vitvi01g00975	0.2	0.2	5.215	0.479
Vitvi01g00977	0.089	0.083	9.257	0.577
Vitvi01g00978	0.08	0.08	10.681	0.651
Vitvi01g00979	0.15	0.08	3.211	0.252
Vitvi01g00980	0.3	0.213	3.829	0.418
Vitvi01g00981	0	0	8.266	0.442
Vitvi01g00985	0	0	10.274	0.549
Vitvi01g00988	0.114	0.107	7.601	0.513
Vitvi01g00989	0.36	0.349	6.323	0.687
Vitvi01g00991	0	0	9.269	0.495
Vitvi01g00992	0.05	0.048	5.23	0.327
Vitvi01g00993	0	0	10.198	0.545
Vitvi01g00995	0.1	0.1	10.906	0.683
Vitvi01g00997	0	0	7.79	0.416
Vitvi01g01008	0	0	9.219	0.492
Vitvi01g01009	0.233	0.158	5.227	0.437
Vitvi01g01010	0	0	7.411	0.396
Vitvi01g01013	0	0	5.272	0.282
Vitvi01g01014	0.08	0.078	6.682	0.435
Vitvi01g01015	0.044	0.043	9.747	0.564
Vitvi01g01016	0.9	0	0	0
Vitvi01g01017	0.111	0.111	10.354	0.664
Vitvi01g01018	0	0	11.782	0.629
Vitvi01g01020	0.12	0.113	6.404	0.455
Vitvi01g01021	0.4	0.4	7.414	0.796
Vitvi01g01022	0.086	0.086	8.278	0.528
Vitvi01g01023	0.2	0.182	7.43	0.579
Vitvi01g01024	0.4	0.336	2.145	0.451
Vitvi01g01026	0.133	0.118	6.557	0.468
Vitvi01g01027	0.32	0.206	4.177	0.429
Vitvi01g01029	0.333	0.333	3.549	0.523
Vitvi01g01030	0	0	14.459	0.772
Vitvi01g01031	0.125	0.122	8.774	0.591
Vitvi01g01033	0	0	6.38	0.341
Vitvi01g01034	0	0	11.728	0.626
Vitvi01g01035	0.25	0.25	4.863	0.51
Vitvi01g01036	0.5	0	0	0
Vitvi01g01037	0.6	0	0	0
Vitvi01g01038	0.044	0.041	9.742	0.561
Vitvi01g01040	0.02	0.02	10.979	0.606
Vitvi01g01044	0.125	0.124	8.844	0.596
Vitvi01g01048	0	0	5.241	0.28
Vitvi01g01049	0.16	0.153	6.268	0.488
Vitvi01g01054	0.4	0.142	1.724	0.234
Vitvi01g01055	0	0	9.799	0.523
Vitvi01g01056	0.05	0.05	9.191	0.541
Vitvi01g01057	0.025	0.025	9.056	0.509
Vitvi01g01058	0.033	0.033	7.457	0.431
Vitvi01g01061	0.8	0	0	0
Vitvi01g01071	0.533	0.355	2.889	0.509
Vitvi01g01072	0.6	0.459	2.253	0.579
Vitvi01g01079	1	0	0	0
Vitvi01g01081	0.2	0.16	4.087	0.378
Vitvi01g01082	0.025	0.024	9.255	0.518
Vitvi01g01083	0.25	0.224	4.615	0.471
Vitvi01g01121	0.075	0.074	8.973	0.553
Vitvi01g01123	1	0	0	0
Vitvi01g01132	0.2	0.18	4.658	0.429
Vitvi01g01137	0.089	0.089	9.822	0.614
Vitvi01g01153	0.114	0.114	8.533	0.57
Vitvi01g01161	0.7	0.168	0.595	0.2
Vitvi01g01165	0	0	11.616	0.621
Vitvi01g01169	0.4	0.375	6.966	0.747
Vitvi01g01173	0	0	10.738	0.574
Vitvi01g01189	0.3	0	0	0
Vitvi01g01236	0.2	0.174	9.452	0.679
Vitvi01g01257	0.4	0.016	0.194	0.026
Vitvi01g01258	0.333	0.007	0.083	0.011
Vitvi01g01259	0.25	0.202	4.02	0.417
Vitvi01g01265	0.6	0	0	0
Vitvi01g01268	0.057	0.054	7.768	0.469
Vitvi01g01277	0.733	0.39	1.89	0.491
Vitvi01g01282	0.1	0.098	7.392	0.493
Vitvi01g01283	0	0	7.068	0.378
Vitvi01g01284	0.222	0.222	10.479	0.782
Vitvi01g01285	0.8	0.8	2.462	0.932
Vitvi01g01287	0.1	0.096	8.551	0.553
Vitvi01g01289	0.029	0.027	8.172	0.464
Vitvi01g01291	0.133	0.133	9.74	0.653
Vitvi01g01295	0	0	6.458	0.345
Vitvi01g01296	0.16	0.142	5.766	0.45
Vitvi01g01299	0.125	0.122	8.764	0.59
Vitvi01g01302	0.167	0.162	7.109	0.542
Vitvi01g01303	0.4	0.169	1.469	0.247
Vitvi01g01304	0.5	0.438	2.646	0.579
Vitvi01g01311	0	0	12.177	0.65
Vitvi01g01312	0	0	8.999	0.481
Vitvi01g01313	0.25	0.135	3.162	0.304
Vitvi01g01314	0	0	3.843	0.205
Vitvi01g01315	0.25	0.218	4.498	0.458
Vitvi01g01316	0.267	0.246	6.72	0.605
Vitvi01g01317	0.12	0.12	6.837	0.485
Vitvi01g01320	0.2	0.14	3.139	0.308
Vitvi01g01328	0.3	0.3	3.275	0.475
Vitvi01g01331	0.2	0.171	5.355	0.457
Vitvi01g01339	0	0	5.568	0.297
Vitvi01g01345	0.04	0.04	6.789	0.403
Vitvi01g01346	0.02	0.019	10.692	0.59
Vitvi01g01348	0.4	0	0	0
Vitvi01g01350	0	0	14.047	0.75
Vitvi01g01351	0.267	0.258	9.515	0.766
Vitvi01g01352	0.133	0.131	7.521	0.533
Vitvi01g01354	0.086	0.083	8.127	0.517
Vitvi01g01355	0.6	0	0	0
Vitvi01g01356	1	0	0	0
Vitvi01g01357	0.133	0.12	6.812	0.484
Vitvi01g01359	0.067	0.067	4.477	0.306
Vitvi01g01360	0.05	0.049	8.945	0.527
Vitvi01g01361	0.044	0.044	9.934	0.575
Vitvi01g01362	0	0	12.35	0.66
Vitvi01g01365	0.8	0	0	0
Vitvi01g01366	1	0	0	0
Vitvi01g01367	0.4	0	0	0
Vitvi01g01368	0.24	0.24	6.868	0.607
Vitvi01g01369	0.5	0.027	0.153	0.035
Vitvi01g01372	0.029	0.028	8.2	0.466
Vitvi01g01373	0	0	5.422	0.29
Vitvi01g01374	0.1	0.099	10.619	0.666
Vitvi01g01376	0	0	10.686	0.571
Vitvi01g01378	0.12	0.115	6.161	0.444
Vitvi01g01380	0.033	0.033	7.984	0.459
Vitvi01g01383	0.111	0.108	9.453	0.613
Vitvi01g01388	0.04	0.036	11.47	0.649
Vitvi01g01390	0.12	0.105	9.713	0.624
Vitvi01g01391	0.125	0.12	8.615	0.58
Vitvi01g01400	0.171	0.168	8.366	0.615
Vitvi01g01404	0.367	0.237	4.794	0.493
Vitvi01g01405	0	0	8.337	0.445
Vitvi01g01410	1	0	0	0
Vitvi01g01411	0.067	0.063	9.519	0.571
Vitvi01g01413	0.025	0.024	9.015	0.506
Vitvi01g01414	0.133	0.119	8.929	0.596
Vitvi01g01417	0	0	6.556	0.35
Vitvi01g01418	0	0	8.596	0.459
Vitvi01g01429	0.2	0.17	5.674	0.473
Vitvi01g01430	0.057	0.054	8.078	0.486
Vitvi01g01432	0.2	0.177	6.508	0.525
Vitvi01g01433	1	0	0	0
Vitvi01g01434	0.2	0.13	3.531	0.319
Vitvi01g01435	0	0	5.423	0.29
Vitvi01g01436	0	0	10.283	0.549
Vitvi01g01439	0.075	0.068	8.573	0.526
Vitvi01g01440	0.133	0.133	9.679	0.65
Vitvi01g01443	0.025	0.024	9.042	0.507
Vitvi01g01444	0.6	0.15	0.489	0.176
Vitvi01g01446	0	0	6.233	0.333
Vitvi01g01447	0.02	0.019	10.459	0.578
Vitvi01g01449	0.167	0.156	7.092	0.535
Vitvi01g01455	0.04	0.039	6.565	0.39
Vitvi01g01456	0	0	7.579	0.405
Vitvi01g01457	0.14	0.14	10.683	0.711
Vitvi01g01458	0.333	0.285	6.218	0.617
Vitvi01g01459	0.125	0.112	8.356	0.558
Vitvi01g01460	0.32	0.32	6.196	0.651
Vitvi01g01461	0.286	0.276	8.284	0.719
Vitvi01g01462	0.15	0.15	5.942	0.467
Vitvi01g01472	0.5	0.26	2.865	0.413
Vitvi01g01473	0.36	0.36	6.799	0.723
Vitvi01g01474	0.667	0.667	4.152	0.889
Vitvi01g01475	0.35	0.331	4.698	0.582
Vitvi01g01476	0	0	15.599	0.833
Vitvi01g01477	0.32	0.193	4.145	0.414
Vitvi01g01478	0.025	0.024	8.857	0.497
Vitvi01g01488	0.02	0.02	10.72	0.593
Vitvi01g01492	0.333	0.252	5.691	0.556
Vitvi01g01493	0.2	0.164	6.357	0.504
Vitvi01g01496	0.143	0.143	8.221	0.582
Vitvi01g01498	0.033	0.033	7.399	0.428
Vitvi01g01499	0	0	8.402	0.449
Vitvi01g01500	0	0	6.808	0.364
Vitvi01g01502	0.05	0.049	9.05	0.532
Vitvi01g01503	0.125	0.121	8.826	0.592
Vitvi01g01504	0.025	0.025	9.518	0.533
Vitvi01g01505	0.15	0.144	4.951	0.408
Vitvi01g01506	0.167	0.145	6.832	0.51
Vitvi01g01507	0.2	0.063	0.489	0.089
Vitvi01g01508	0	0	10.187	0.544
Vitvi01g01509	0.4	0.4	3.554	0.59
Vitvi01g01510	0.1	0.1	9.572	0.611
Vitvi01g01511	0.333	0.309	4.183	0.532
Vitvi01g01512	0.2	0.181	5.27	0.463
Vitvi01g01513	0.4	0.207	1.723	0.299
Vitvi01g01514	0.9	0.449	1.364	0.522
Vitvi01g01520	0.467	0.18	1.705	0.271
Vitvi01g01521	0.044	0.043	9.848	0.569
Vitvi01g01523	0.04	0.038	6.36	0.378
Vitvi01g01528	0	0	11.154	0.596
Vitvi01g01529	0	0	10.413	0.556
Vitvi01g01530	0.057	0.057	8.604	0.517
Vitvi01g01532	0.143	0.143	8.243	0.583
Vitvi01g01533	0.025	0.024	9.064	0.508
Vitvi01g01534	0.267	0.267	4.561	0.511
Vitvi01g01536	0.4	0.295	5.45	0.586
Vitvi01g01537	0.267	0.242	3.608	0.435
Vitvi01g01538	0	0	12.678	0.677
Vitvi01g01539	0.04	0.039	6.921	0.409
Vitvi01g01540	0.111	0.104	9.558	0.615
Vitvi01g01541	0.6	0.6	0.899	0.648
Vitvi01g01543	0.05	0.049	8.981	0.529
Vitvi01g01545	0	0	7.864	0.42
Vitvi01g01546	0.06	0.059	10.57	0.624
Vitvi01g01547	0.8	0.676	1.855	0.775
Vitvi01g01548	0.029	0.026	7.925	0.449
Vitvi01g01549	0.114	0.099	7.584	0.504
Vitvi01g01550	0.3	0.254	4.436	0.491
Vitvi01g01552	0.025	0.025	8.931	0.502
Vitvi01g01553	0	0	10.079	0.538
Vitvi01g01554	0	0	7.385	0.394
Vitvi01g01555	0.1	0.1	3.394	0.281
Vitvi01g01557	0.057	0.054	8.365	0.501
Vitvi01g01558	0.267	0.189	2.968	0.348
Vitvi01g01559	0.24	0.188	5.159	0.464
Vitvi01g01560	0.133	0.05	1.753	0.144
Vitvi01g01561	0.2	0.19	5.178	0.467
Vitvi01g01562	0.25	0.2	7.113	0.58
Vitvi01g01563	0	0	10.255	0.548
Vitvi01g01564	0.133	0.115	6.459	0.46
Vitvi01g01565	0.143	0.131	7.874	0.552
Vitvi01g01567	0.089	0.089	10.209	0.634
Vitvi01g01568	0.15	0.146	5.223	0.425
Vitvi01g01572	0.3	0.218	3.776	0.42
Vitvi01g01573	0.2	0.143	2.901	0.298
Vitvi01g01576	0.143	0.132	7.461	0.531
Vitvi01g01577	0	0	11.637	0.622
Vitvi01g01578	0.2	0.16	6.561	0.51
Vitvi01g01580	0.02	0.019	10.692	0.59
Vitvi01g01585	0.8	0	0	0
Vitvi01g01586	0.8	0	0	0
Vitvi01g01589	0.114	0.111	7.964	0.536
Vitvi01g01592	1	0	0	0
Vitvi01g01595	0.6	0	0	0
Vitvi01g01611	0.533	0	0	0
Vitvi01g01615	0.533	0.134	0.881	0.181
Vitvi01g01618	0.1	0.098	10.615	0.665
Vitvi01g01620	0	0	7.615	0.407
Vitvi01g01621	0.05	0.046	8.514	0.501
Vitvi01g01624	0.1	0.1	9.123	0.587
Vitvi01g01627	0.057	0.057	8.629	0.518
Vitvi01g01628	0.05	0.045	8.222	0.484
Vitvi01g01629	0.044	0.042	9.764	0.564
Vitvi01g01631	0.029	0.028	8.494	0.482
Vitvi01g01632	0	0	5.488	0.293
Vitvi01g01634	0.35	0.068	1.036	0.123
Vitvi01g01635	0.7	0	0	0
Vitvi01g01640	0.4	0.4	1.571	0.484
Vitvi01g01641	0.667	0.667	4.24	0.893
Vitvi01g01642	1	0	0	0
Vitvi01g01645	0.171	0.152	7.553	0.555
Vitvi01g01646	0.133	0.133	4.014	0.347
Vitvi01g01648	0.143	0.143	8.295	0.586
Vitvi01g01650	0.075	0.068	8.564	0.525
Vitvi01g01651	0	0	9.236	0.493
Vitvi01g01652	0.143	0.134	7.613	0.541
Vitvi01g01653	0	0	7.934	0.424
Vitvi01g01654	0	0	3.833	0.205
Vitvi01g01655	0.075	0.067	8.2	0.505
Vitvi01g01657	0.075	0.069	8.851	0.542
Vitvi01g01658	0.086	0.082	8.107	0.515
Vitvi01g01659	0	0	10.411	0.556
Vitvi01g01660	0.2	0.178	4.628	0.425
Vitvi01g01661	0.8	0.477	0.25	0.49
Vitvi01g01662	0.04	0.037	10.318	0.588
Vitvi01g01663	0	0	6.692	0.357
Vitvi01g01664	0	0	9.284	0.496
Vitvi01g01666	0	0	10.922	0.583
Vitvi01g01667	0	0	11.084	0.592
Vitvi01g01669	0.6	0	0	0
Vitvi01g01670	0	0	9.922	0.53
Vitvi01g01671	0	0	10.237	0.547
Vitvi01g01672	0.333	0.237	2.855	0.39
Vitvi01g01673	0.133	0.133	7.771	0.548
Vitvi01g01677	0	0	13.632	0.728
Vitvi01g01678	0.229	0.136	5.1	0.408
Vitvi01g01680	0.133	0.115	8.736	0.582
Vitvi01g01682	0.022	0.022	10.099	0.561
Vitvi01g01683	0.1	0.092	6.892	0.46
Vitvi01g01684	0.2	0.188	3.638	0.382
Vitvi01g01686	0.057	0.05	7.432	0.447
Vitvi01g01687	0.6	0.059	0.153	0.067
Vitvi01g01688	0.667	0	0	0
Vitvi01g01690	0.8	0	0	0
Vitvi01g01700	0.089	0.077	8.89	0.552
Vitvi01g01701	0.178	0.12	6.672	0.476
Vitvi01g01703	0.933	0	0	0
Vitvi01g01704	0.04	0.04	10.852	0.62
Vitvi01g01705	0	0	10.213	0.546
Vitvi01g01706	0.167	0.149	6.809	0.513
Vitvi01g01707	0.1	0.096	10.432	0.653
Vitvi01g01708	0.28	0.204	5.048	0.474
Vitvi01g01710	0.05	0.048	9.011	0.529
Vitvi01g01711	0.6	0.247	1.05	0.303
Vitvi01g01713	1	0	0	0
Vitvi01g01714	0.567	0.433	5.815	0.744
Vitvi01g01716	0.05	0.045	5.258	0.326
Vitvi01g01718	0.06	0.055	10.052	0.592
Vitvi01g01719	0	0	13.587	0.726
Vitvi01g01720	0.08	0.078	10.658	0.647
Vitvi01g01721	0.6	0.183	0.525	0.211
Vitvi01g01722	0	0	11.702	0.625
Vitvi01g01723	0.8	0	0	0
Vitvi01g01724	0	0	12.404	0.663
Vitvi01g01726	0.089	0.083	9.44	0.587
Vitvi01g01727	0.3	0.243	4.499	0.483
Vitvi01g01728	0.76	0	0	0
Vitvi01g01729	0	0	5.689	0.304
Vitvi01g01730	0.033	0.03	7.002	0.404
Vitvi01g01731	0.044	0.044	10.183	0.588
Vitvi01g01732	0.4	0.266	5.776	0.575
Vitvi01g01733	0.2	0.081	1.796	0.177
Vitvi01g01734	0.111	0.109	9.652	0.625
Vitvi01g01737	0.289	0.222	7.464	0.621
Vitvi01g01738	0.057	0.054	7.878	0.475
Vitvi01g01740	0.1	0.086	4.719	0.338
Vitvi01g01741	0.6	0.54	0.577	0.571
Vitvi01g01742	0	0	8.554	0.457
Vitvi01g01743	0	0	2.15	0.115
Vitvi01g01745	0.02	0.019	11.436	0.63
Vitvi01g01747	0.086	0.086	8.28	0.528
Vitvi01g01748	0.12	0.115	6.423	0.458
Vitvi01g01749	0	0	9.278	0.496
Vitvi01g01750	0.057	0.056	8.605	0.516
Vitvi01g01751	0.7	0.7	2.083	0.811
Vitvi01g01753	0.1	0.097	2.483	0.23
Vitvi01g01754	0.1	0.1	5.808	0.41
Vitvi01g01756	0.133	0.12	6.82	0.484
Vitvi01g01757	0.35	0.301	4.265	0.529
Vitvi01g01758	0.08	0.065	5.519	0.36
Vitvi01g01759	0	0	13.229	0.707
Vitvi01g01760	0.2	0.155	4.254	0.382
Vitvi01g01761	0.2	0.107	2.046	0.216
Vitvi01g01762	0	0	10.54	0.563
Vitvi01g01763	0.075	0.073	8.895	0.548
Vitvi01g01764	0.2	0.195	6.975	0.568
Vitvi01g01765	0.15	0.15	6.112	0.476
Vitvi01g01768	0	0	10.414	0.556
Vitvi01g01769	0.075	0.074	9.069	0.558
Vitvi01g01770	0	0	9.297	0.497
Vitvi01g01772	0.057	0.055	8.351	0.501
Vitvi01g01773	0.257	0.198	6.555	0.548
Vitvi01g01774	0.029	0.027	8.102	0.46
Vitvi01g01776	0	0	11.842	0.633
Vitvi01g01777	0.067	0.065	9.696	0.583
Vitvi01g01778	0.143	0.123	7.332	0.515
Vitvi01g01779	0	0	12.562	0.671
Vitvi01g01780	0.143	0.13	7.985	0.557
Vitvi01g01782	0.289	0.221	8.143	0.656
Vitvi01g01783	0.022	0.021	9.799	0.544
Vitvi01g01785	0.1	0.097	8.632	0.558
Vitvi01g01788	0.089	0.084	10.137	0.626
Vitvi01g01789	0.343	0.291	7.081	0.669
Vitvi01g01790	0	0	11.506	0.615
Vitvi01g01791	0.8	0	0	0
Vitvi01g01792	0	0	11.092	0.593
Vitvi01g01793	0	0	8.589	0.459
Vitvi01g01794	0.1	0.066	3.974	0.278
Vitvi01g01796	0.06	0.06	11.24	0.66
Vitvi01g01797	0.233	0.233	7.874	0.654
Vitvi01g01798	0.275	0.275	8.903	0.751
Vitvi01g01799	0.1	0.1	5.982	0.42
Vitvi01g01800	0	0	13.066	0.698
Vitvi01g01801	0.222	0.198	8.71	0.663
Vitvi01g01802	0.029	0.027	8.415	0.477
Vitvi01g01803	0.2	0.192	7.847	0.611
Vitvi01g01805	0.171	0.171	8.801	0.641
Vitvi01g01806	0.733	0	0	0
Vitvi01g01807	1	0	0	0
Vitvi01g01808	0.5	0.408	7.709	0.82
Vitvi01g01809	0.125	0.124	9.235	0.617
Vitvi01g01810	0.6	0.6	1.132	0.66
Vitvi01g01811	0.533	0.367	2.537	0.503
Vitvi01g01812	0.171	0.137	6.501	0.484
Vitvi01g01813	0.05	0.05	9.128	0.538
Vitvi01g01814	0.111	0.103	9.213	0.595
Vitvi01g01815	0	0	10.159	0.543
Vitvi01g01816	0	0	9.135	0.488
Vitvi01g01820	0.022	0.021	10.111	0.561
Vitvi01g01821	0.111	0.109	9.494	0.616
Vitvi01g01822	0.267	0.218	3.203	0.389
Vitvi01g01824	0	0	10.475	0.56
Vitvi01g01826	0.275	0.219	7.157	0.601
Vitvi01g01827	0.114	0.109	7.906	0.531
Vitvi01g01832	0.6	0	0	0
Vitvi01g01834	0.2	0.2	7.109	0.58
Vitvi01g01837	0.267	0.168	2.587	0.306
Vitvi01g01838	0	0	11.25	0.601
Vitvi01g01839	0.4	0.238	1.727	0.33
Vitvi01g01840	0.2	0.17	4.257	0.397
Vitvi01g01841	0	0	9.721	0.519
Vitvi01g01842	0.2	0.177	5.617	0.477
Vitvi01g01843	0.133	0.115	3.413	0.297
Vitvi01g01844	0.1	0.097	10.348	0.65
Vitvi01g01845	0.1	0.096	7.366	0.489
Vitvi01g01846	0.067	0.056	8.698	0.521
Vitvi01g01847	0	0	4.952	0.265
Vitvi01g01848	0.5	0.099	1.036	0.154
Vitvi01g01852	0.867	0	0	0
Vitvi01g01853	0.8	0	0	0
Vitvi01g01854	0.075	0.072	8.752	0.54
Vitvi01g01855	0	0	12.524	0.669
Vitvi01g01856	0.167	0.153	6.678	0.51
Vitvi01g01857	0.067	0.065	7.262	0.453
Vitvi01g01858	0.167	0.142	6.602	0.495
Vitvi01g01859	0.1	0.084	8.074	0.515
Vitvi01g01860	0.6	0	0	0
Vitvi01g01861	0.3	0.196	1.551	0.279
Vitvi01g01863	0.8	0	0	0
Vitvi01g01864	0.6	0.389	2.286	0.511
Vitvi01g01865	0.35	0.183	2.833	0.334
Vitvi01g01866	0.12	0.108	5.967	0.427
Vitvi01g01867	0.25	0.162	3.97	0.374
Vitvi01g01868	0.25	0.25	5.17	0.526
Vitvi01g01869	0.4	0	0	0
Vitvi01g01873	0.7	0	0	0
Vitvi01g01874	0.033	0.033	7.567	0.437
Vitvi01g01875	0	0	6.757	0.361
Vitvi01g01876	0.1	0.09	5.056	0.36
Vitvi01g01877	0.075	0.071	9.145	0.56
Vitvi01g01878	0.15	0.132	5.266	0.413
Vitvi01g01880	0.8	0.8	0.32	0.817
Vitvi01g01881	0.489	0.254	5.239	0.534
Vitvi01g01882	0	0	0.608	0.032
Vitvi01g01883	0.2	0.121	2.631	0.262
Vitvi01g01884	0.4	0.357	1.564	0.441
Vitvi01g01886	0.333	0.232	2.669	0.375
Vitvi01g01887	0.4	0.042	0.25	0.055
Vitvi01g01888	0	0	5.609	0.3
Vitvi01g01889	0.8	0.099	0.181	0.109
Vitvi01g01891	0.2	0.2	2.713	0.345
Vitvi01g01892	0.025	0.025	9.031	0.507
Vitvi01g01893	0.04	0.037	6.253	0.371
Vitvi01g01895	0.45	0.438	5.148	0.713
Vitvi01g01897	0.5	0.017	0.076	0.021
Vitvi01g01898	0.5	0.331	5.254	0.612
Vitvi01g01902	0.55	0.076	0.767	0.117
Vitvi01g01903	0.029	0.027	8.312	0.471
Vitvi01g01904	0.5	0	0	0
Vitvi01g01905	0.333	0.248	2.624	0.388
Vitvi01g01906	0.8	0	0	0
Vitvi01g01907	1	0	0	0
Vitvi01g01915	0.667	0.311	1.813	0.408
Vitvi01g01917	1	0	0	0
Vitvi01g01919	1	0	0	0
Vitvi01g01921	0.8	0.577	2.973	0.736
Vitvi01g01922	0	0	2.021	0.108
Vitvi01g01924	0.133	0.107	6.262	0.442
Vitvi01g01925	0.35	0.211	3.066	0.375
Vitvi01g01926	0.3	0.169	3.151	0.337
Vitvi01g01927	0.114	0.102	7.349	0.495
Vitvi01g01928	0.6	0.2	0.858	0.246
Vitvi01g01931	0.24	0.218	5.731	0.524
Vitvi01g01932	0.5	0.048	0.489	0.074
Vitvi01g01933	0.333	0.222	2.641	0.363
Vitvi01g01934	0.35	0.165	2.817	0.315
Vitvi01g01935	0.2	0.164	7.651	0.573
Vitvi01g01936	0.467	0.165	1.331	0.236
Vitvi01g01938	0.044	0.044	10.18	0.588
Vitvi01g01939	1	0	0	0
Vitvi01g01940	0.8	0.236	0.297	0.252
Vitvi01g01941	0.24	0.228	5.951	0.546
Vitvi01g01942	0.029	0.027	8.294	0.47
Vitvi01g01943	0.1	0.092	7.097	0.471
Vitvi01g01944	0.15	0.142	8.59	0.601
Vitvi01g01945	0.133	0.133	7.976	0.559
Vitvi01g01946	0.26	0.26	11.922	0.897
Vitvi01g01948	0.067	0.037	2.389	0.165
Vitvi01g01949	0.4	0.129	1.168	0.191
Vitvi01g01950	1	0	0	0
Vitvi01g01952	0.667	0.104	0.555	0.134
Vitvi01g01953	0.667	0	0	0
Vitvi01g01954	0.16	0.135	5.703	0.44
Vitvi01g01955	0	0	14.112	0.754
Vitvi01g01956	0.175	0.156	7.925	0.579
Vitvi01g01957	0.089	0.087	9.466	0.593
Vitvi01g01958	0.3	0.3	5.047	0.57
Vitvi01g01959	0.4	0.356	1.199	0.42
Vitvi01g01960	0.171	0.156	7.512	0.557
Vitvi01g01962	0.171	0.151	7.388	0.546
Vitvi01g01965	0	0	4.392	0.235
Vitvi01g01968	0.05	0.046	5.127	0.32
Vitvi01g01969	0.133	0.127	4.345	0.359
Vitvi01g01970	0.2	0.172	7.907	0.594
Vitvi01g01971	0	0	12.332	0.659
Vitvi01g01972	0.2	0.2	6.318	0.538
Vitvi01g01973	0.16	0.16	6.919	0.53
Vitvi01g01974	0.04	0.039	6.942	0.41
Vitvi01g01976	0	0	11.459	0.612
Vitvi01g01977	0.7	0	0	0
Vitvi01g01978	0.5	0.499	2.904	0.654
Vitvi01g01979	0.3	0.3	11.839	0.932
Vitvi01g01980	0.9	0	0	0
Vitvi01g01981	0.267	0.191	5.188	0.468
Vitvi01g01982	0.867	0	0	0
Vitvi01g01983	0.067	0.066	7.85	0.485
Vitvi01g01984	0	0	4.488	0.24
Vitvi01g01986	0.075	0.075	8.983	0.555
Vitvi01g01987	0.467	0.2	1.753	0.294
Vitvi01g01988	0.4	0.4	2.554	0.536
Vitvi01g01990	0.2	0.2	7.954	0.625
Vitvi01g01991	0.2	0.171	6.592	0.523
Vitvi01g01992	0.467	0	0	0
Vitvi01g01993	0.133	0.125	4.074	0.343
Vitvi01g01995	0.022	0.022	10.023	0.557
Vitvi01g01996	0.1	0.097	7.383	0.491
Vitvi01g01997	0.4	0.327	4.031	0.542
Vitvi01g01998	0.8	0.8	0.153	0.808
Vitvi01g01999	0.8	0.8	0.767	0.841
Vitvi01g02000	0.8	0.625	1.469	0.703
Vitvi01g02001	0.514	0.272	4.484	0.512
Vitvi01g02002	0.9	0.339	0.91	0.388
Vitvi01g02003	0.8	0	0	0
Vitvi01g02004	0.9	0	0	0
Vitvi01g02007	0.3	0.23	6.193	0.561
Vitvi01g02009	0	0	12.02	0.642
Vitvi01g02011	0.733	0	0	0
Vitvi01g02012	0.8	0.071	0.119	0.077
Vitvi01g02013	0	0	1.097	0.059
Vitvi01g02017	0.2	0.2	3.188	0.37
Vitvi01g02019	0.9	0	0	0
Vitvi01g02021	0.143	0.135	7.873	0.556
Vitvi01g02022	0.033	0.033	7.599	0.439
Vitvi01g02023	0	0	11.099	0.593
Vitvi01g02024	0	0	11.521	0.615
Vitvi01g02026	0.16	0.11	4.738	0.363
Vitvi01g02027	0.2	0.144	4.805	0.401
Vitvi01g02028	0.086	0.086	8.592	0.545
Vitvi01g02029	0.25	0.25	5.255	0.531
Vitvi01g02030	0.1	0.091	4.77	0.346
Vitvi01g02031	0.333	0.333	7.667	0.743
Vitvi01g02034	0.15	0.142	4.879	0.403
Vitvi01g02035	0	0	3.998	0.214
Vitvi01g02036	0	0	11.523	0.616
Vitvi01g02037	0.9	0	0	0
Vitvi01g02038	0.7	0.38	1.054	0.436
Vitvi01g02039	0.4	0.356	3.461	0.541
Vitvi01g02040	0.25	0.198	3.842	0.403
Vitvi01g02041	0.2	0.139	2.655	0.281
Vitvi01g02042	0	0	2.942	0.157
Vitvi01g02043	0.4	0.069	0.297	0.085
Vitvi01g02046	0.667	0	0	0
Vitvi01g02047	0.28	0.28	6.999	0.654
Vitvi01g02048	0.16	0.113	4.673	0.363
Vitvi01g02049	0.55	0.215	1.918	0.317
Vitvi01g02050	0.5	0.5	6.116	0.827
Vitvi01g02052	0	0	8.264	0.441
Vitvi01g02053	0	0	9.101	0.486
Vitvi01g02056	0	0	13.556	0.724
Vitvi01g02057	0.4	0.242	4.912	0.504
Vitvi01g02058	0.26	0.2	9.149	0.689
Vitvi01g02059	0.05	0.05	5.88	0.364
Vitvi01g02060	0.05	0.05	6.092	0.375
Vitvi01g02061	0.2	0.166	7.33	0.558
Vitvi01g02062	0.8	0	0	0
Vitvi01g02065	0.086	0.081	8.068	0.512
Vitvi01g02067	0.025	0.024	9.022	0.506
Vitvi01g02068	1	0	0	0
Vitvi01g02069	0.4	0.014	0.119	0.02
Vitvi01g02070	0.95	0.201	1.249	0.268
Vitvi01g02071	0.233	0.189	5.9	0.504
Vitvi01g02076	0.9	0	0	0
Vitvi01g02077	0.867	0	0	0
Vitvi01g02078	0.1	0.008	0.264	0.022
Vitvi01g02079	0.2	0.179	6.159	0.508
Vitvi01g02080	0.067	0.066	9.73	0.586
Vitvi01g02081	0.171	0.151	7.403	0.546
Vitvi01g02085	0.9	0.346	0.888	0.393
Vitvi01g02086	1	1	0.145	1.008
Vitvi01g02091	0	0	9.385	0.501
Vitvi01g02092	0.12	0.12	11.419	0.73
Vitvi01g02093	0.089	0.083	9.433	0.587
Vitvi01g02096	0.32	0.182	3.625	0.376
Vitvi01g02097	0.1	0.052	1.639	0.14
Vitvi01g02098	0	0	11.953	0.639
Vitvi01g02099	0.022	0.022	10.325	0.574
Vitvi01g02100	0.4	0.4	2.384	0.527
Vitvi01g02101	0.1	0.09	6.977	0.463
Vitvi01g02109	0.6	0.6	1.78	0.695
Vitvi01g02116	1	0	0	0
Vitvi01g02117	1	0	0	0
Vitvi01g02122	0.7	0	0	0
Vitvi01g02127	0.178	0.178	9.774	0.7
Vitvi01g02129	0	0	6.002	0.321
Vitvi01g02131	0.9	0	0	0
Vitvi01g02132	0.578	0.188	3.237	0.361
Vitvi01g02136	0	0	10.627	0.568
Vitvi01g02137	0.5	0.404	2.494	0.537
Vitvi01g02138	1	0	0	0
Vitvi01g02139	0	0	8.36	0.447
Vitvi01g02145	0.9	0	0	0
[truncated: 22,309 more rows]
