# Supplementary material for: The Transcriptional Landscape of Berry Skin in Red and White PIWI (“Pilzwiderstandsfähig”) Grapevines Possessing QTLs for Partial Resistance to Downy and Powdery Mildews
Source: Plants (Basel). 2024 Sep 13;13(18):2574. doi: 10.3390/plants13182574 (PMC11434962; doi:10.3390/plants13182574)
Supplement: Supplementary file 1 [file plants-13-02574-s001.zip › MDPI_Plants__Supplementary Table S2 - Mean normalized counts in all varieties.xlsx]

## Sheet: mean normalized counts 
Supplementary Table S2. Mean (n=3) RPKM counts in the six varieties under study.
Gene ID	CCSKIN	SNSKIN	SRSKIN	CVSKIN	SBSKIN	CSSKIN
Vitvi15g01736	456.51	44.4913	156.427	714.064	551.694	1118
Vitvi15g01730	0	1.21719	2.87099	0	0	0
Vitvi15g01724	0.92	0	0	7.58526	2.45358	4.32601
Vitvi15g01723	0.28	0	0	50.5808	6.11136	19.5916
Vitvi15g01720	12.24	5.17064	4.29286	2.88332	4.67234	2.90797
Vitvi07g02841	0	65.8954	0	0	66.9399	28.6885
Vitvi07g02840	55.48	38.1422	2.18159	3.90851	51.2468	48.9581
Vitvi07g02839	1.01	2.20928	0	0	0.996321	0.426995
Vitvi07g02838	5.89	5.40693	6.97468	0.694466	5.04138	2.16059
Vitvi07g02834	11.07	42.5592	16.4975	14.4707	33.0461	22.1531
Vitvi07g02833	18.15	24.0323	5.88702	2.48665	66.6211	33.4904
Vitvi07g02832	51.9	110.8	6.5131	4.97337	156.896	86.5193
Vitvi07g02831	8.4	9.21503	11.3563	6.88422	18.892	19.615
Vitvi07g02830	152.37	130.307	111.871	69.1315	159.969	104.356
Vitvi07g02828	43.39	86.5034	0	0.72083	90.3111	39.5444
Vitvi07g02824	2.04	0	0	1.42852	0	0.317409
Vitvi07g02823	10.56	22.1152	8.01412	0.343947	3.32957	2.51866
Vitvi07g02822	52.35	52.3773	70.9663	28.5106	0	5.07855
Vitvi07g02817	0	4.63995	0	0	7.83556	3.3581
Vitvi07g02814	0.28	57.4227	5.87818	6.66674	74.8513	33.9508
Vitvi07g02813	3.14	28.6819	19.9137	10.4555	27.2149	17.5145
Vitvi07g02812	30.25	29.964	50.1997	17.3079	19.5201	13.9836
Vitvi07g02811	177.52	255.417	232.935	172.322	353.264	276.118
Vitvi07g02810	3.88	0	0	0	0	0.275132
Vitvi07g02809	4.36	0	0	0	0	0
Vitvi07g02808	4.35	0	0.364026	0.343947	0.631634	0.947251
Vitvi07g02807	0.56	1.51684	0	0	4.85244	2.35229
Vitvi07g02806	5.07	10.8176	1.44469	1.05156	14.3248	9.52072
Vitvi09g02032	0.28	9.81804	18.2941	0	16.4611	7.05474
Vitvi09g02033	0.28	34.3177	58.9971	6.303	50.877	23.5086
Vitvi09g02034	4.51	40.6809	60.7565	1.81197	38.776	18.5768
Vitvi09g02037	0.64	0	0.759715	0.350519	0.315817	0.678746
Vitvi09g02043	0	0	0	0	5.266	2.25686
Vitvi09g02044	1.94	1.59882	3.66051	0	34.5683	14.815
Vitvi08g02434	4.05	3.08584	0	6.71946	1.36101	3.57717
Vitvi08g02436	1.56	0	0	9.62258	0	4.30289
Vitvi08g02437	5.8	0	0	42.935	0	16.7909
Vitvi08g02428	174.57	30.0385	121.972	226.203	79.0796	107.557
Vitvi08g02424	1.2	3.23491	0.352615	1.77903	0.364687	1.01269
Vitvi08g02423	5.79	2.53129	2.96412	4.22617	0.595156	2.51462
Vitvi08g02422	1.01	0.636547	4.92232	0.714258	1.02695	1.14909
Vitvi07g02751	15.08	10.1177	35.7605	22.757	25.3966	29.7567
Vitvi07g02752	20.96	22.0854	43.532	27.4994	56.4034	48.4708
Vitvi07g02753	60.53	53.0362	61.8795	28.3194	75.3342	55.7709
Vitvi07g02755	0	199.627	7.95779	11.005	15.1782	44.264
Vitvi07g02759	3.77	30.3195	6.57642	1.03184	13.249	5.9508
Vitvi07g02767	156.75	211.831	141.231	144.546	203.927	181.226
Vitvi07g02768	203.65	304.543	265.098	269.153	192.046	208.769
Vitvi07g02770	1.12	1.31782	37.4797	1.05156	0.613395	0.533605
Vitvi07g02771	0	69.7653	34.9412	0	48.2447	20.6763
Vitvi07g02772	93.06	128.9	89.9645	90.8839	115.092	95.9511
Vitvi07g02774	110.17	138.097	96.0965	116.883	153.617	119.069
Vitvi07g02776	974.54	544.155	504.564	506.202	752.191	726.329
Vitvi07g02787	1059.84	941.216	1008.64	802.538	1001.03	875.099
Vitvi07g02789	166.27	42.358	110.935	34.1455	52.3162	58.1322
Vitvi17g01707	0	0	2.46831	2.07683	0	0
Vitvi17g01703	0	0	0	3.57129	0.364687	0.949818
Vitvi07g03014	42.34	29.0166	27.8814	21.0109	31.303	26.4013
Vitvi07g03010	2.12	0	0	0.350519	0.892735	2.79335
Vitvi07g03006	8	3.13802	10.5807	4.99973	14.7186	11.8387
Vitvi07g03002	14.29	6.94613	9.86849	6.35573	24.3624	20.4341
Vitvi07g03001	8.13	5.53736	10.6871	10.9456	12.4831	10.2647
Vitvi07g02975	0.92	0	0	7.97536	0	2.49577
Vitvi07g02972	4.33	0.666362	2.84374	0.687894	0.315817	0.94701
Vitvi07g02971	8.23	18.3108	37.3796	17.0563	19.919	16.9345
Vitvi07g02969	0	22.5453	32.4264	19.3913	0	2.22186
Vitvi02g01753	134.8	111.46	190.601	307.144	212.27	205.228
Vitvi02g01755	109.36	190.897	75.4129	164.076	71.4503	106.614
Vitvi02g01756	250.65	172.284	164.267	207.29	188.181	176.425
Vitvi02g01757	15.21	15.951	26.6837	12.1224	15.5501	13.3642
Vitvi02g01758	3.68	2.52383	1.81756	3.25363	2.90362	3.53424
Vitvi02g01762	678.92	880.513	1192.67	866.684	1195.15	1118.5
Vitvi02g01768	396.31	553.199	521.981	659.789	653.782	647.65
Vitvi04g02272	0.92	2.16829	3.58321	1.07135	0.364687	0.314999
Vitvi04g02269	90.89	20.7213	32.1986	14.6421	11.1644	12.1247
Vitvi04g02267	2.92	0.333181	1.41046	0	0	0
Vitvi04g02266	8.81	1.2321	6.50611	1.42852	0.297578	0.720074
Vitvi04g02265	2.76	0	0	2.46693	1.34277	2.1116
Vitvi04g02264	8.7	0.333181	1.4377	6.31622	0.595156	3.34156
Vitvi04g02263	5.84	1.96555	3.30975	2.49329	0.959844	1.42964
Vitvi07g02930	2.11	0.666362	0.379857	0	0	0.941633
Vitvi07g02929	5.32	1.86865	0	4.2196	6.20761	5.854
Vitvi07g02928	9.41	3.45257	1.4377	2.08997	7.90267	9.08076
Vitvi07g02923	0	0	2.89823	6.36237	9.43943	8.96282
Vitvi07g02920	8.79	4.07793	3.25084	6.77219	2.46597	5.98314
Vitvi16g02154	0	0.333181	9.80002	2.44706	0.364687	0.156295
Vitvi16g02156	11.81	5.79601	11.2042	0.350519	7.61243	7.72001
Vitvi16g02158	3.22	4.47819	2.23607	2.08997	0.297578	0.393844
Vitvi16g02161	0.64	0.984635	0.728053	0.687894	0	0.133155
Vitvi16g02162	0.73	0.936187	0.352615	0.350519	1.04519	1.68112
Vitvi07g02887	278.7	41.6357	35.8145	37.5648	18.7119	103.564
Vitvi07g02885	148.03	407.746	463.933	512.099	393.788	499.494
Vitvi07g02883	345.48	348.684	384.603	393.868	308.935	377.78
Vitvi07g02881	2284.28	842.939	590.367	1195.87	1377.68	2487.65
Vitvi07g02880	7.28	0	0	0	0	13.1502
Vitvi02g01703	22.6	257.494	61.2615	56.6847	108.376	70.3333
Vitvi02g01702	3.32	806.134	617.031	3.6108	668.441	289.734
Vitvi02g01701	92.93	358.154	339.102	248.583	150.739	130.031
Vitvi02g01697	2.76	1.23583	2.89823	0.740621	0	0.317409
Vitvi02g01696	303.37	175.479	345.41	190.958	137.899	150.306
Vitvi02g01695	699.28	517.424	1164.05	567.701	551.746	607.25
Vitvi02g01690	0	1.21719	1.45611	0	2.25374	1.24102
Vitvi02g01683	1548.86	436.19	1710.66	1021.96	528.299	733.537
Vitvi02g01682	259.38	21.2274	146.29	113.86	45.3923	71.7178
Vitvi02g01770	121.26	126.401	108.387	78.6682	125.688	120.242
Vitvi02g01774	82.65	132.184	101.311	87.7212	106.205	90.0904
Vitvi02g01777	1335.32	1911.53	1331.92	1338.15	1710.47	1674
Vitvi02g01778	48.41	51.7668	54.1786	175.041	43.7001	75.8913
Vitvi02g01779	103.69	57.8379	90.4168	80.0965	82.4339	66.8355
Vitvi02g01780	989.39	1150.4	1727.61	3278.6	1172.78	1521.3
Vitvi18g03385	2.31	1.28428	1.82455	8.76335	1.77457	1.55405
Vitvi18g03383	0	0.29964	0	7.19523	0	10.383
Vitvi18g03382	504.86	778.35	792.074	0	0	0.133155
Vitvi18g03380	1.47	0.333181	6.52451	0	0	0.272674
Vitvi18g03376	127.75	133.688	143.475	197.661	151.619	146.991
Vitvi18g03373	125.36	63.6801	71.5964	101.861	116.328	102.024
Vitvi18g03296	1.46	0	0	0.343947	0.613395	0.66676
Vitvi19g02374	2.49	0.29964	0.728053	2.52623	0.315817	0.906506
Vitvi07g02896	457.5	540.641	328.464	414.438	373.533	646.96
Vitvi07g02895	12.88	18.8005	19.2437	12.0631	10.8202	13.0389
Vitvi07g02894	479.62	481.277	500.102	385.078	406.424	403.593
Vitvi09g02081	74.8	14.0026	93.1884	14.7938	11.1514	9.42773
Vitvi09g02082	4.04	1.6659	6.61765	0	0.729375	0.312589
Vitvi09g02083	4.38	0.333181	4.386	0.370311	0	0.158705
Vitvi09g02085	16.47	2.23165	18.01	2.0834	3.54913	1.78737
Vitvi09g02086	1.46	0	1.88346	0.370311	0	0.158705
Vitvi09g02087	280.83	39.9415	304.63	27.8755	32.7533	21.3532
Vitvi09g02088	164.71	22.265	109.923	10.2039	10.5271	8.11389
Vitvi09g02089	36.15	8.82445	31.7492	7.06983	3.96269	2.88338
Vitvi09g02090	357.79	73.1113	253.125	44.2482	50.6337	37.9253
Vitvi09g02091	143.37	18.2333	108.315	16.0233	11.6561	10.8818
Vitvi09g02092	116.03	25.9113	116.638	20.111	15.6968	13.3578
Vitvi09g02093	80.65	25.9002	82.8248	7.5919	10.6904	7.99469
Vitvi09g02095	43.59	15.6461	36.9423	9.0072	6.91369	6.12455
Vitvi09g02096	2.39	0.333181	1.80872	0.350519	0.364687	0.156295
Vitvi09g02097	180.32	52.0545	105.15	33.6961	63.1195	34.1763
Vitvi09g02098	133.68	114.895	83.4326	36.262	111.457	62.6009
Vitvi09g02099	78.62	35.3754	45.4464	19.9593	43.1684	24.4429
Vitvi09g02100	250.85	55.6226	252.995	26.5536	62.2983	32.7906
Vitvi09g02101	69.28	32.8739	52.4432	19.9855	41.1501	24.4982
Vitvi09g02102	40.83	9.08683	15.241	6.38201	13.0922	7.75755
Vitvi09g02103	264.94	108.633	239.487	22.3406	90.1414	51.6268
Vitvi09g02104	289.4	65.8215	307.896	28.7676	45.2365	27.2908
Vitvi09g02105	138.1	34.2073	201.321	18.7485	35.8641	20.5653
Vitvi09g02106	460.84	54.5217	215.637	24.614	23.6908	18.5706
Vitvi09g02107	90.53	17.0571	82.7536	8.04795	12.7641	9.00159
Vitvi18g03311	7.18	1.288	0.728053	9.14016	2.5878	2.57595
Vitvi18g03309	5.54	5.49788	3.39147	7.03697	2.55132	3.49918
Vitvi18g03308	0.92	0	0.743884	1.42852	6.79771	3.23071
Vitvi18g03306	30.5	35.5833	22.686	27.0951	23.0663	25.7527
Vitvi10g02090	10.4	0	0.364026	0	0	0
Vitvi10g02093	0	2.30245	1.06926	0	0	0
Vitvi10g02094	0	2.48656	5.93267	0	1.45875	0.897853
Vitvi16g02145	5.81	4.71821	2.16134	7.10957	21.1947	12.7682
Vitvi16g02142	4.23	195.767	229.573	149.597	227.547	260.714
Vitvi16g02141	135.36	428.942	355.143	403.512	548.681	600.444
Vitvi16g02137	21.83	11.955	0.70523	1.07135	32.9164	15.8903
Vitvi16g02136	21.29	55.1098	34.7214	22.5844	89.6793	71.8169
Vitvi16g02133	2.19	6.36175	5.41218	10.6478	3.16472	4.15766
Vitvi16g02132	0	0	6.09716	0	15.1183	6.74558
Vitvi16g02131	0	0.333181	0	1.08457	3.83283	2.75898
Vitvi16g02130	0	6.3543	15.7353	6.05136	37.938	19.4218
Vitvi07g02871	377.77	550.12	609.547	419.499	597.073	602.681
Vitvi07g02869	0.28	115.603	76.2035	136.732	156.02	115.009
Vitvi07g02868	7.72	3.89009	3.56038	1.38893	4.75619	2.8569
Vitvi07g02867	555.08	912.595	553.032	618.158	698.427	740.696
Vitvi10g02249	0.28	9.65629	12.7825	0	33.6464	22.5674
Vitvi10g02248	0	0.636547	1.51943	0	2.20487	1.49521
Vitvi10g02245	0.83	0.333181	0.716641	1.11093	0.729375	0.926269
Vitvi10g02242	1.66	20.7176	41.2834	6.98425	33.7274	18.977
Vitvi10g02239	0	5.234	17.2186	1.37579	17.7382	9.75608
Vitvi10g02238	1.83	3.53455	2.13851	1.0582	11.1469	6.01073
Vitvi00g01467	0.55	1.56528	1.77449	0	0	0
Vitvi00g01462	0	35.356	32.2126	0.343947	1.19031	0.510134
Vitvi07g02902	26.81	21.4377	15.729	9.61593	11.7173	13.3585
Vitvi07g02904	4.32	0.318273	0	0	2.4171	4.03488
Vitvi10g02174	36.29	2.90173	7.26582	9.99281	7.44173	65.7714
Vitvi10g02170	0.28	0	1.8448	0	0.996321	0.56015
Vitvi10g02169	6.99	3.74848	0.379857	13.9871	5.09174	6.28804
Vitvi10g02168	3.95	1.25446	0.728053	2.15592	0	1.15266
Vitvi10g02167	3.23	0	0.352615	4.01404	0.364687	4.8141
Vitvi10g02166	53.04	56.6222	51.5092	22.6317	24.0603	25.087
Vitvi10g02165	142.87	87.6051	106.454	108.125	88.1739	121.618
Vitvi10g02163	0	4.72566	6.96584	0	6.54464	12.6014
Vitvi10g02162	1.2	6.80078	5.41917	0	4.54396	4.12273
Vitvi10g02161	73.68	587.903	568.36	267.571	1568.05	899.494
Vitvi13g02589	37.48	7.30167	24.7693	79.1439	21.4748	37.3503
Vitvi07g02745	47.88	12.845	40.0341	0.370311	12.5583	5.94028
Vitvi07g02741	138.92	101.377	84.6583	35.7461	80.6004	41.6602
Vitvi07g02737	0.28	1.87237	0	0	2.36972	1.29073
Vitvi07g03180	126.57	32.8955	111.753	66.7713	96.7236	111.654
Vitvi07g03182	0	2.25773	0	0.370311	4.32589	2.01266
Vitvi07g03183	25.82	12.7011	0	21.4945	14.0411	25.3026
Vitvi07g03184	0.92	0.632821	0	2.80415	0.297578	0.949243
Vitvi07g03188	0	7.96802	18.2923	22.923	18.0591	15.1989
Vitvi07g03189	0	0.632821	22.0091	19.1725	20.8847	23.2959
Vitvi07g03190	4.25	3.20882	1.76308	1.77903	2.02327	3.77276
Vitvi10g02352	13.06	11.832	10.856	19.8803	17.9031	16.5937
Vitvi10g02353	14.39	13.9221	7.35197	4.60305	19.4821	13.8847
Vitvi10g02354	41.66	53.7488	52.3783	34.833	75.3598	50.0833
Vitvi10g02355	1.19	5.95776	35.5794	17.7309	17.7324	23.4634
Vitvi10g02356	10.13	6.70611	16.2075	6.78541	14.8587	13.6658
Vitvi10g02357	0	9.24858	20.2567	0	42.6833	18.5592
Vitvi10g02358	3.51	5.49788	2.56144	3.16797	2.28437	2.64635
Vitvi10g02359	0.83	0	0	0	0.996321	0.96598
Vitvi10g02361	0.64	0	6.96327	1.06478	2.30261	1.82968
Vitvi10g02140	0.64	0.318273	1.41046	3.22734	0.297578	1.73322
Vitvi10g02141	15.57	17.719	9.26082	9.60936	5.46882	6.7785
Vitvi10g02142	2.5	8.88931	2.18416	1.05156	12.6356	10.4421
Vitvi10g02143	0.28	0.666362	1.12374	2.50644	2.80003	2.76169
Vitvi10g02146	56.36	37.5913	9.48863	27.6447	28.985	41.2406
Vitvi10g02149	0	0	2.17018	1.44166	0	0.863262
Vitvi10g02151	637.64	675.151	204.846	731.139	459.672	671.49
Vitvi10g02152	187.72	261.854	127.544	103.562	186.142	229.553
Vitvi02g01792	26.8	10.7281	13.4878	39.9264	7.06614	18.6825
Vitvi02g01793	10.34	6.68002	3.57622	14.1993	6.01946	11.0419
Vitvi02g01794	62.82	50.8865	35.649	58.51	44.1697	57.4023
Vitvi02g01795	1294.56	1611.53	1292.99	1456.18	1210.81	1119.85
Vitvi02g01796	125.4	178.046	170.673	182.77	203.199	206.915
Vitvi02g01797	11.57	15.052	11.2948	8.42598	16.092	12.4076
Vitvi02g01798	368.55	475.454	548.985	469.947	366.586	408.243
Vitvi18g03367	2.3	0.599281	0	0	0	0
Vitvi18g03362	6.73	0	0	0	0	0
Vitvi18g03359	68.25	6.18287	9.44741	5.3436	6.53076	4.80991
Vitvi18g03358	7.08	0	1.45611	0	0	0
Vitvi16g02116	43.06	18.6686	3.35539	14.9134	33.0746	23.6609
Vitvi16g02117	0.55	0	0	1.03184	1.25742	0.675232
Vitvi16g02119	386	179.927	0.732473	0.350519	359.082	153.892
Vitvi16g02120	4.14	1.30291	0.352615	0	4.19752	1.79894
Vitvi16g02122	1.01	3.86773	21.2126	3.53171	21.3712	12.6019
Vitvi16g02123	15.3	12.072	42.8515	8.52494	71.8347	44.6165
Vitvi16g02124	0	0.636547	0.364026	0	2.29022	0.981523
Vitvi02g01724	192.16	123.824	119.211	96.7905	235.612	153.431
Vitvi02g01723	538.95	348.025	380.339	519.772	500.73	472.66
Vitvi02g01722	41.65	47.3908	43.0527	47.3731	82.6373	62.4383
Vitvi02g01721	1811.62	1869.12	2014.39	2313.14	1756.6	1741.91
Vitvi02g01720	73	50.3313	51.3922	49.86	38.2845	57.0883
Vitvi02g01718	398.15	304.838	325.54	319.719	300.564	341.457
Vitvi02g01717	643.57	223.293	281.528	462.543	291.64	369.499
Vitvi02g01716	95.77	111.177	89.1881	80.9698	44.5878	59.4016
Vitvi04g02296	28.21	19.2955	14.5747	11.4676	15.3933	21.9459
Vitvi04g02295	5.63	11.1806	14.0083	9.17317	48.8333	27.611
Vitvi04g02293	0.28	2.8421	1.45611	1.0582	6.08222	4.12975
Vitvi04g02292	243.25	267.86	307.672	294.508	298.194	299.284
Vitvi04g02290	21.39	41.1393	49.762	51.1225	45.169	31.8698
Vitvi16g02112	110.56	137.403	74.774	69.3892	91.3443	112.112
Vitvi16g02111	29.05	74.9315	26.1113	16.4144	50.3957	51.9074
Vitvi16g02108	0.92	9.22621	12.3235	0	19.4033	12.2632
Vitvi16g02107	1.28	0	1.48777	0.343947	0.959844	0.411362
Vitvi16g02105	60.45	47.1321	28.2815	172.963	91.9507	112.849
Vitvi16g02104	14.22	25.8547	9.4728	23.1008	69.5118	40.6973
Vitvi02g01791	0.56	10.9607	9.15627	0	9.36142	4.1496
Vitvi02g01790	151.3	213.747	173.638	179.272	218.589	194.902
Vitvi02g01788	2.3	0.898921	17.7972	0.701039	2.9175	1.80062
Vitvi02g01784	5.88	0	0	5.34368	0.729375	1.40115
Vitvi03g01899	114548	69889.7	153334	63104.9	50157.9	45907.8
Vitvi14g03118	88.43	28.866	88.0924	43.114	109.47	98.5225
Vitvi14g03115	0	0.333181	1.48777	0	2.55132	1.36856
Vitvi14g03114	0	1.33272	1.06926	0	0.910973	0.390417
Vitvi14g03111	1.19	2.92037	4.34734	1.03184	2.94664	1.67309
Vitvi14g03110	0.83	0	2.24748	0.694466	3.48202	1.4923
Vitvi14g03109	0	2.20183	2.9597	0	2.09038	0.895879
Vitvi00g01764	3.96	72.4912	43.7131	31.9565	19.4574	20.4849
Vitvi00g01766	1.37	0	2.52279	0.687894	0.315817	0.13535
Vitvi00g00443	5.71	1.29918	11.7133	7.56554	6.91804	6.23566
Vitvi00g00444	5.32	1.56528	10.7673	22.0296	6.09312	6.91818
MissingGeneID	2274.51	732.561	1486.48	1237.78	870.785	868.136
Vitvi01g02305	77.57	11.5123	48.0675	1.79883	7.08003	3.91942
Vitvi01g02306	90.59	83.7574	259.736	12.5126	60.1761	29.5669
Vitvi01g02307	83.4	58.3179	97.7139	4.98001	49.6584	25.3513
Vitvi01g02309	106.51	12.9695	85.8898	9.99281	10.0084	6.58534
Vitvi01g02310	16.64	3.61654	10.513	2.89654	0.364687	0.949818
Vitvi01g02311	4.38	0.898921	5.07539	0.350519	0.315817	0.13535
Vitvi01g02312	55.13	19.0949	47.4627	5.31731	17.2255	9.39389
Vitvi01g02314	537.51	88.4138	435.473	43.8656	50.3662	32.6807
Vitvi01g02315	223.58	42.8268	184.649	56.273	28.1268	26.8873
Vitvi01g02317	603.39	110.362	492.514	71.073	88.3103	58.0195
Vitvi01g02318	20.11	2.99863	19.8187	1.8054	3.598	2.01812
Vitvi07g02735	11.61	19.1411	30.8724	20.7273	31.9164	36.8547
Vitvi07g02734	20.59	6.14037	13.7999	1.78561	22.7876	26.7639
Vitvi07g02730	87.76	8.32357	17.0507	2.89654	12.7639	39.133
Vitvi07g02729	19.44	14.1956	22.032	13.9938	10.0004	16.3017
Vitvi07g02948	1314.17	1324.27	1306.52	911.38	1685.85	1254.02
Vitvi07g02951	3.34	2.87564	4.08087	12.3872	9.30016	6.52082
Vitvi07g02953	387.31	417.433	392.797	382.185	398.749	436.614
Vitvi07g02954	45.82	66.3993	61.2667	61.1088	54.2628	51.2655
Vitvi07g02955	57.88	35.1122	31.8846	20.0001	51.2555	43.792
Vitvi07g02988	1.29	1.28428	1.06926	1.06478	0.364687	0.314999
Vitvi07g02989	17.7	62.8893	43.8714	17.42	15.8615	20.5215
Vitvi07g02990	414.96	947.002	1977.72	871.375	1194.51	906.696
Vitvi07g02991	142.06	151.435	120.852	120.551	128.694	142.958
Vitvi07g02992	1602.99	1587.71	1724.97	2025.94	1644.32	1778.57
Vitvi02g01736	1214.15	1760.21	1335.79	1312.3	1425.24	1518.17
Vitvi02g01735	1187.08	897.078	832.328	1002.48	964.426	979.932
Vitvi02g01734	358.01	359.233	328.647	321.188	328.437	343.017
Vitvi02g01733	238.74	172.408	204.525	232.757	133.641	189.599
Vitvi02g01732	1.83	0.318273	1.85621	0	0	0
Vitvi02g01731	244.02	140.436	96.3206	193.723	135.282	149.155
Vitvi02g01730	12	5.2914	5.12104	0.687894	4.5746	3.71875
Vitvi00g00491	0	0.599281	3.41872	0	0	0
Vitvi00g00495	0.28	2.86819	0.352615	0.343947	0	0
Vitvi02g01819	4.51	1.58764	12.9118	0	0.595156	0.255067
Vitvi10g02329	4.88	6.29467	5.86235	0	2.4171	25.5985
Vitvi10g02328	637.09	963.14	764.949	0	448.295	567.198
Vitvi10g02327	36.67	318.763	79.6542	59.2648	61.6854	46.6061
Vitvi10g02325	5.36	0.917554	1.86762	0.687894	1.34277	22.4656
Vitvi10g02324	159.97	146.449	200.173	37.7903	119.43	158.369
Vitvi10g02323	17.26	42.5816	31.7396	11.6927	69.4248	66.3586
Vitvi10g02322	243.4	72.0357	99.2322	241.247	103.607	131.118
Vitvi10g02320	18.81	11.7575	18.8841	13.2267	5.95384	14.0173
Vitvi10g02319	19.83	20.6915	25.6266	30.541	30.2287	59.9277
Vitvi10g02134	0	20.2525	11.7707	0	0	0
Vitvi10g02135	55.74	94.2031	89.8935	88.848	89.2205	95.7105
Vitvi10g02139	121.93	114.016	100.625	211.757	179.793	289.547
Vitvi07g03024	4.69	4.19718	4.40882	5.95248	1.87082	5.75112
Vitvi07g03023	1.83	5.0253	6.14907	5.70741	0	1.11093
Vitvi07g03022	2.56	0.984635	0	0	9.40374	4.97868
Vitvi07g02860	563.87	754.582	605.062	856.159	694.025	752.659
Vitvi07g02861	1391.72	1690.35	1686.06	1557.12	1467.48	1566.11
Vitvi07g02862	124.38	158.327	145.347	175.795	127.785	132.782
Vitvi07g02863	699.79	733.55	529.408	502.323	704.277	735.75
Vitvi10g02185	48.91	46.3592	29.6875	20.3176	25.557	22.646
Vitvi10g02184	12.28	16.835	23.9629	11.3752	19.4326	12.793
Vitvi10g02181	0	1.33272	0	0	4.95168	2.12215
Vitvi10g02178	2347.57	1968.81	2731.98	3035.49	1725.42	1963.57
Vitvi10g02177	0	0.29964	0	0	1.92553	1.36421
Vitvi10g02176	588.04	589.485	633.066	1045.15	840.289	701.759
Vitvi10g02175	130.83	11.4616	11.3905	252.59	88.9216	94.8315
Vitvi07g02847	0	4.70703	8.47386	6.73918	3.13408	3.38784
Vitvi00g00541	8.07	5.56718	15.6878	27.3942	2.95249	5.15423
Vitvi00g01805	287.52	268.955	1.45611	204.181	539.405	367.232
Vitvi00g00544	10.8	2.86447	11.7089	3.30643	3.21508	3.32921
Vitvi00g00547	0	18.7595	2.47972	5.3569	4.44038	3.82243
Vitvi00g01806	0	7.93076	4.0562	2.83716	7.54681	7.20545
Vitvi02g01745	20.39	61.3613	50.5044	31.3608	35.2416	25.0955
Vitvi10g02342	377.87	406.104	427.52	418.127	348.068	404.696
Vitvi10g02343	1470.95	1718.05	1955.26	1969.25	1595.27	1614.61
Vitvi10g02344	547.39	543.825	622.86	504.779	570.673	490.467
Vitvi10g02345	1341.54	1114.04	1112.09	1585.13	1220.34	1336.54
Vitvi10g02346	157.59	310.781	351.637	64.2174	315.022	195.166
Vitvi10g02347	35.22	38.5462	36.296	16.931	174.887	94.3159
Vitvi10g02348	949.77	949.475	1210.67	849.175	935.807	869.702
Vitvi07g03076	0	0.318273	0.352615	3.53163	0	1.40225
Vitvi07g03077	422.65	1794.13	2627.42	2014.56	2610.56	3210.61
Vitvi07g03081	6.26	29.8559	53.4918	10.3763	39.2073	32.5948
Vitvi17g01730	40.54	248.101	420.382	68.9513	147.44	84.2776
Vitvi17g01731	0.28	1.55038	2.18416	0.370311	0	0.295042
Vitvi17g01735	0	12.1168	6.106	0	0.910973	0.390417
Vitvi07g03066	86.63	110.488	267.909	53.2794	92.6998	65.0922
Vitvi07g03068	1.76	3.8491	2.22466	1.05156	0	0.815345
Vitvi07g03070	2531.47	1987.97	1524.2	1826.53	2340.58	1960.22
Vitvi07g02931	6.86	4.0593	4.75002	3.56464	9.16594	8.22906
Vitvi07g02933	30.13	13.1089	12.3964	13.3334	20.2954	30.0642
Vitvi00g01823	0	2.90918	2.2519	0	0	0
Vitvi10g02128	1.29	53.5065	45.5914	0.687894	0.996321	0.426995
Vitvi10g02129	0.28	6.40275	12.6611	0	1.02695	0.440123
Vitvi07g03064	775.15	857.648	917.6	744.4	940.587	955.737
Vitvi07g03063	1083.27	1109.8	1644.93	950.553	1688.1	1553
Vitvi07g03062	0.37	1.85374	2.24748	2.77786	3.56588	3.15719
Vitvi07g03061	115.65	101.583	88.2268	62.9274	107.493	82.1603
Vitvi07g03060	3.04	19.9245	15.934	1.03184	125.688	57.2312
Vitvi07g03058	4.97	1.25446	3.21918	2.12291	2.8489	2.47209
Vitvi16g02098	20.79	2.25773	18.8823	0	168.28	77.4437
Vitvi16g02097	12.71	10.2034	7.24557	1.45488	16.1693	9.58628
Vitvi16g02096	0.28	4.77038	5.72614	0.701039	1.19031	0.510134
Vitvi16g02095	20.06	0.333181	0.379857	0	36.3509	15.579
Vitvi16g02091	1.38	1.33272	4.40183	0	20.0999	9.96416
Vitvi16g02090	9.3	0	1.85621	0	19.1531	9.02897
Vitvi02g01725	33.12	35.0675	28.255	44.8789	60.1537	47.9621
Vitvi02g01726	1424.78	1352.41	1700.56	1063.1	1726.6	1258.12
Vitvi02g01727	50.64	66.4865	90.0278	29.2313	109.606	64.7652
Vitvi07g03041	58.55	22.9753	37.5342	56.6067	22.1625	61.3606
Vitvi07g03042	13.84	5.51127	2.59568	4.95357	8.5467	6.47691
Vitvi07g03044	68.04	160.131	206.855	184.027	179.503	163.357
Vitvi07g03046	276.14	158.866	270.514	150.397	149.46	180.72
Vitvi07g03047	69.98	57.0038	55.0961	49.9391	57.2313	68.9649
Vitvi07g03048	212.38	197.129	183.273	157.753	161.273	166.689
Vitvi07g03049	2179.43	4727.33	3482.34	8024.85	3716.24	4481.72
Vitvi10g02188	0.37	56.9949	81.6287	1.40872	72.0045	71.3599
Vitvi10g02192	5.81	8.54495	5.45525	4.53054	7.39871	4.40682
Vitvi00g00610	120.94	33.989	112.219	8.49835	21.2664	11.2876
Vitvi00g00612	207.37	35.8524	155.608	9.08629	21.4786	12.177
Vitvi00g00614	411.89	81.4266	389.153	35.4529	66.0725	39.3449
Vitvi00g00615	586.73	167.646	609.941	54.3542	107.236	61.4452
Vitvi00g00616	89.49	22.1532	74.1555	4.98651	9.00121	4.65118
Vitvi00g01835	4.75	0	1.7859	0.370311	0.364687	0.448154
Vitvi14g03128	14.82	15.5954	14.7418	33.9268	57.9599	46.2141
Vitvi14g03121	7.57	8.49277	10.2211	25.2831	33.8317	32.4978
Vitvi10g02222	0.28	0.318273	0	0	0.959844	1.21666
Vitvi10g02223	9.74	2.20556	1.06926	0	19.7498	26.515
Vitvi10g02227	2.66	2.26891	0.379857	0	8.66417	3.85078
Vitvi14g03101	99.99	23.5098	62.6237	51.2555	114.219	109.003
Vitvi07g02985	108.16	194.751	228.572	174.703	500.244	300.174
Vitvi15g01751	3.05	0.917554	0.352615	7.18858	2.55132	4.86656
Vitvi10g02282	0	1.88728	1.81314	1.06478	0.929212	0.556938
Vitvi10g02283	1.84	1.26937	1.86762	0	0.631634	2.1476
Vitvi10g02284	345.56	156.24	362.6	225.925	166.612	307.059
Vitvi10g02287	1.85	0.333181	1.83596	1.37579	0.364687	1.35787
Vitvi10g02288	77	54.8974	101.261	111.015	102.457	91.3327
Vitvi10g02312	4.6	4.79274	9.9204	5.34368	4.1428	12.2269
Vitvi10g02314	0	5.32867	0.732473	0	0	0
Vitvi14g03131	1.56	1.19856	2.193	3.47241	10.4489	7.20987
Vitvi16g02100	15.05	2.7713	0	0	8.33882	3.57378
Vitvi16g02101	4.42	0.966002	6.70821	2.44056	26.7423	15.821
Vitvi16g02127	0	3.51219	0.379857	0	27.085	12.5564
Vitvi16g02128	4.69	3.89382	23.1152	0	27.2804	18.3144
Vitvi07g02853	0	0	2.91663	0.370311	3.28654	2.233
Vitvi07g02999	25.21	2.83838	21.7364	13.9081	12.3445	19.2917
Vitvi07g02998	82.71	14.2962	22.9587	12.3543	0	55.5071
Vitvi04g02281	16.43	4.4372	5.5009	4.2854	3.06113	6.44737
Vitvi04g02280	2270.67	1934.27	1930.73	2090.6	1962.56	1860.76
Vitvi04g02278	594.21	263.868	267.059	424.546	334.05	301.47
Vitvi04g02276	116.03	87.7646	104.496	120.385	147.337	160.72
Vitvi04g02275	71.93	60.4884	61.3266	132.873	217.348	190.631
Vitvi00g00663	3.23	0	0	3.59765	14.4649	8.91725
Vitvi00g00668	10.23	6.65766	12.5275	28.115	12.0579	16.7319
Vitvi00g00670	19.55	3.26473	9.41575	2.44714	0	0.158705
Vitvi00g00671	719.8	129.239	572.568	126.799	112.488	82.8939
Vitvi00g00672	501.06	104.808	597.468	37.2121	64.8851	39.3667
Vitvi00g00673	5.03	0	0	0	0.729375	0.312589
Vitvi00g00674	6.57	0	9.55895	0.370311	1.45875	0.783883
Vitvi00g01892	259.05	53.9925	178.31	24.5943	26.1079	23.1639
Vitvi00g01893	13.98	3.13057	9.94765	1.06478	1.09406	0.627588
Vitvi00g00675	355.21	299.016	296.479	321.814	263.122	281.968
Vitvi00g00676	92.6	129.183	145.237	150.667	30.6225	60.0202
Vitvi18g03341	149.33	87.3591	52.0199	63.1869	35.8965	23.6722
Vitvi07g02913	1.85	5.74383	0.743884	0.701039	2.45358	1.7325
Vitvi07g02914	26.03	19.891	46.6931	31.2223	19.0197	18.8004
Vitvi15g01763	2.04	0.318273	0	2.17571	0	1.30059
Vitvi15g01762	2.4	5.63204	8.48527	0	0.929212	0.398234
Vitvi07g02800	12.5	81.8761	97.7864	107.098	69.6174	64.5391
Vitvi10g02302	129.83	129.673	182.897	140.829	268.2	282.361
Vitvi10g02300	4.78	5.61713	28.6901	1.38893	45.9699	25.9291
Vitvi10g02299	14.61	0	0	25.3766	8.27975	11.7841
Vitvi10g02298	1.01	0	0	2.4735	2.83651	3.01367
Vitvi10g02368	174.58	275.092	86.0234	171.792	228.656	178.827
Vitvi10g02370	0.73	12.1578	8.93287	0	13.9586	6.66568
Vitvi02g01704	38.83	102.266	59.8329	60.2758	124.83	69.5532
Vitvi02g01705	1.94	3.71867	2.2519	0	3.65123	1.56481
Vitvi02g01706	77.71	78.2827	100.312	91.3592	98.7906	96.039
Vitvi02g01707	2.39	5.7252	4.13536	3.64373	5.7664	5.1997
Vitvi02g01708	2.76	2.58346	2.85515	7.35456	2.78328	2.21921
Vitvi04g02285	23.06	10.4248	18.3071	18.1012	18.6345	18.9321
Vitvi04g02283	1.2	87.7497	80.2959	97.3982	18.4055	42.3251
Vitvi13g02596	415.08	425.771	216.205	548.412	416.949	351.406
Vitvi13g02597	116.5	97.6146	55.5603	155.556	106.261	159.039
Vitvi13g02598	30.23	33.5209	40.9882	40.0585	27.029	47.9023
Vitvi10g02281	9.3	52.5398	43.1812	0.701039	97.5302	57.3571
Vitvi10g02280	1.83	0	0	0	0.978082	0.966984
Vitvi10g02279	8.68	102.46	189.543	4.23932	165.519	73.1567
Vitvi10g02277	1.19	4.14501	8.02811	0	12.9134	6.49114
Vitvi10g02276	579.91	413.544	705.91	0	849.265	718.743
Vitvi10g02275	10.32	12.9151	7.93754	15.6146	14.8835	13.6508
Vitvi07g03037	16.09	0	0	10.8533	0	4.28757
Vitvi07g03036	1.57	0.617914	0.70523	1.43509	0	0.453746
Vitvi19g02363	3.15	2.90173	5.05956	0	1.39164	0.732755
Vitvi10g02252	314.94	333.524	399.804	336.688	299.118	267.684
Vitvi10g02253	0.83	0.632821	0	1.77903	0	1.94196
Vitvi10g02333	0.55	1.28428	9.59792	4.97994	7.79403	5.49574
Vitvi10g02334	1.75	1.28428	4.11511	7.54575	6.61462	6.48272
Vitvi10g02335	934.31	535.362	650.512	3897.35	3946.55	3170.03
Vitvi10g02337	7.57	1.19856	29.4568	6.06451	6.41627	15.4961
Vitvi10g02153	0	0	0	0	0.910973	5.1557
Vitvi10g02154	0.56	2.49775	2.2519	1.48124	0.959844	2.00546
Vitvi10g02155	126.51	0.666362	0.759715	0.350519	0.631634	180.809
Vitvi10g02156	4.95	42.6673	4.77284	1.7526	12.1549	24.3408
Vitvi10g02157	365.16	464.325	175.497	327.714	476.156	629.808
Vitvi10g02159	5.81	0	1.5036	0	17.86	7.79187
Vitvi16g02099	15.12	5.27277	12.0641	7.07656	4.95603	5.65811
Vitvi00g01928	516.97	253.528	342.943	400.754	214.847	244.391
Vitvi00g01930	0.73	2.92037	4.35433	1.09114	3.41927	2.33185
Vitvi00g00710	34.93	27.4737	48.7583	37.73	54.6667	49.7431
Vitvi00g00711	52.73	46.181	127.551	68.5567	83.255	50.5902
Vitvi02g01739	140.28	353.078	128.255	112.517	177.892	149.739
Vitvi02g01738	202.01	258.224	230.977	173.545	228.396	207.324
Vitvi02g01737	63.5	84.1384	41.9036	58.022	83.3243	76.5254
Vitvi00g01932	78.98	83.469	3.26225	2.12955	101.204	44.9042
Vitvi07g02984	101.57	97.2293	61.4603	54.2708	110.29	92.8797
Vitvi07g02982	1874.59	1611.76	2001.03	2166.71	1313.04	1637.12
Vitvi07g02981	78.12	116.534	112.818	73.8205	156.043	115.547
Vitvi07g02746	3.2	0.932462	2.193	0.343947	0.297578	0.127534
Vitvi09g02051	27.22	2.89801	17.1534	1.09114	2.43683	1.6369
Vitvi09g02052	1241.42	165.067	892.066	79.7496	145.077	86.8189
Vitvi09g02053	111.61	36.913	156.381	14.5762	24.5317	13.8746
Vitvi09g02055	14.71	2.26519	13.7031	1.40208	4.97141	2.1306
Vitvi07g02801	10.49	53.1346	25.5794	30.7863	0.595156	9.28764
Vitvi07g02802	1.48	5.23772	3.21219	3.22727	0	1.99797
Vitvi07g02803	122.85	168.63	192.98	185.985	152.013	152.447
Vitvi07g03106	11.91	0	0	0.343947	0.315817	2.42813
Vitvi07g03105	48.26	26.0828	32.7886	42.0152	43.943	25.8157
Vitvi00g01457	0	9.06819	7.32288	0	1.57908	0.676751
Vitvi07g02937	148.89	20.6073	59.2533	75.698	57.9926	99.0573
Vitvi07g02938	0.28	8.27139	0	0	8.0121	3.57132
Vitvi07g02939	0	0	5.46666	0	0	0
Vitvi07g02940	2171.72	1163.45	1477.79	1518.22	1257.41	1511.64
Vitvi07g03090	238.69	128.862	141.997	98.7393	127.386	135.497
Vitvi07g03091	75.11	6.58313	6.5315	7.4205	31.8558	21.8089
Vitvi07g03092	72.91	109.826	75.6584	89.5795	94.5676	95.6166
Vitvi07g03093	144.39	98.9921	83.3902	110.739	97.5646	98.5526
Vitvi07g03094	5.91	8.59863	3.23501	7.72487	0.929212	4.04135
Vitvi07g03095	171.88	145.308	407.281	0	149.885	91.307
Vitvi00g00756	14.18	1.25446	1.84038	2.55259	4.09393	3.61331
Vitvi00g00757	26.31	0	0.743884	0.714258	0.631634	0.702079
Vitvi10g02259	353.94	169.781	184.512	496.587	353.76	370.542
Vitvi10g02257	331.83	544.439	359.211	393.959	367.302	350.428
Vitvi02g01822	499.35	372.125	313.539	494.862	553.735	440.388
Vitvi10g02264	0	35.7115	48.8599	0	0	0
Vitvi10g02265	1041.11	1026.23	1149.61	1115.36	1078.15	937.488
Vitvi10g02266	63.3	44.0276	65.4109	143.163	51.1599	67.3316
Vitvi10g02267	615.41	442.433	511.961	848.03	378.699	661.03
Vitvi10g02268	34.7	19.3327	22.0732	16.997	22.9088	22.5298
Vitvi10g02269	3099.07	3637.6	3282.45	4968.88	4276.49	5376.82
Vitvi10g02270	23.27	25.0318	56.3937	20.5088	33.3999	28.6779
Vitvi10g02215	5.81	4.99176	3.61929	6.98425	2.60019	40.8234
Vitvi10g02216	3291.48	2890.32	1880.51	2099.11	2643.67	2424.15
Vitvi10g02217	10.05	4.41857	4.02454	12.6323	8.12808	6.46708
Vitvi10g02218	221.25	154.68	225.294	175.794	142.263	167.571
Vitvi10g02219	1.57	0.318273	1.81756	3.28007	4.45862	3.29126
Vitvi10g02221	0.92	39.6665	22.192	8.87538	37.8403	29.454
Vitvi02g01812	444.16	504.786	467.017	460.722	524.659	559.42
Vitvi02g01811	221.06	67.7364	144.062	152.71	156.244	165.776
Vitvi02g01809	179.24	330.703	157.713	170.616	204.166	221.793
Vitvi02g01808	290.09	340.898	651.967	705.878	439.198	563.249
Vitvi07g03033	0	2.59837	2.54561	0.687894	3.96705	2.50987
Vitvi07g03032	0	3.18274	9.99072	3.8888	16.9367	8.96468
Vitvi11g01707	17.54	37.8448	8.33508	12.4597	48.7962	36.8075
Vitvi11g01706	122.05	161.117	6.52708	22.3339	268.343	166.35
Vitvi11g01705	64.11	122.91	41.4771	25.0456	124.968	68.6655
Vitvi11g01703	0	0.333181	0	2.09005	2.04151	1.03364
Vitvi02g01713	2720.77	3563.71	3887.9	3689.55	5157.14	4699.48
Vitvi02g01712	1337.4	1435.28	1316.3	1363.29	1470.15	1514.99
Vitvi02g01711	895.03	1169.63	1257.06	885.072	1299.41	1220.3
Vitvi02g01710	19.68	13.2222	23.8635	17.0233	20.7016	18.2092
Vitvi02g01709	9.07	1.5541	3.55339	3.88222	1.59148	4.81729
Vitvi00g00786	0	26.9899	74.9595	60.5858	64.2047	42.0772
Vitvi00g00789	147.18	160.029	113.519	206.37	181.662	218.512
Vitvi00g00790	2006.54	1478.33	1892.75	1903.97	1957.32	1865.29
Vitvi00g00792	876.52	643.19	550.977	586.63	787.735	789.38
Vitvi07g02804	51.39	51.8637	26.8622	55.7652	56.7899	63.1053
Vitvi00g01968	0	10.395	0	4.66243	0	1.24409
Vitvi00g00794	1.67	0.666362	0	6.071	1.22679	1.88064
Vitvi00g00795	474.76	522.41	474.037	400.757	543.74	563.218
Vitvi00g01969	108.72	82.0044	73.5095	65.613	91.5847	65.865
Vitvi00g01970	168.92	95.8057	93.5058	110.936	85.9726	92.3319
Vitvi10g02125	0	17.8159	5.89659	0	0.315817	0.13535
Vitvi07g02891	339.14	573.457	604.198	548.395	528.996	493.998
Vitvi07g02943	669.95	471.296	544.226	615.946	345.675	460.275
Vitvi07g02798	50.49	97.1995	83.3397	86.4405	33.661	43.7654
Vitvi07g02978	71.23	70.8051	45.513	34.1255	150.643	100.95
Vitvi07g02979	14.94	115.82	8.08259	6.11723	79.1159	40.3866
Vitvi07g02980	38.99	149.217	51.5089	41.3816	126.106	76.6109
Vitvi07g02994	1187.44	1226.29	1687.71	1395.03	1088.08	1064.44
Vitvi07g02995	525.85	533.952	535.431	455.286	564.336	571.162
Vitvi00g00812	2.4	0	6.19472	0.740621	2.17424	29.157
Vitvi00g00813	1019.93	2256.52	1594	1812.45	1736.34	1411.44
Vitvi00g00814	1200.74	1084.25	1099.87	1121.56	950.358	971.787
Vitvi00g00816	133.46	154.866	195.376	236.864	70.4007	114.445
Vitvi00g00817	0.37	2.28754	0	0.350519	1.22679	0.662104
Vitvi00g01978	846.34	943.488	1105.63	769.646	1232.1	911.186
Vitvi02g01752	92.37	73.007	69.3609	78.2912	122.14	124.517
Vitvi02g01751	310.26	277.706	303.424	274.377	274.673	266.628
Vitvi02g01750	327.03	323.346	204.937	296.779	485.757	399.315
Vitvi07g02805	66.21	13.5963	8.32696	9.94673	25.5286	16.0538
Vitvi00g00824	2339.25	2102.11	5019.74	1196.21	1137.22	962.221
Vitvi10g02371	245.13	322.542	336.327	244.78	306.449	327.105
Vitvi07g03085	76.59	565.218	806.168	160.324	302.943	255.934
Vitvi07g03084	13.95	53.9918	39.0238	36.4211	46.9274	73.2369
Vitvi07g03083	189.78	62.9139	255.448	355.64	460.422	704.713
Vitvi02g01806	13.2	26.5934	24.014	57.4981	20.6783	21.8175
Vitvi02g01805	211.63	370.047	305.364	288.055	349.095	305.31
Vitvi02g01817	25.16	36.3667	15.4802	39.1055	25.1646	23.6167
Vitvi02g01816	5759.16	5631.51	5717.79	5386.85	6086.13	5767.35
Vitvi02g01815	5.45	2.53874	4.11953	4.56347	3.0305	2.57229
Vitvi07g03053	0	0.632821	0.364026	0	2.12102	1.04657
Vitvi07g03052	14.65	4.1152	5.908	6.73268	1.25742	4.36977
Vitvi07g03051	564.76	467.933	588.825	458.915	506.751	491.593
Vitvi09g02056	2.56	2.21674	3.99473	0.740621	0	0.317409
Vitvi09g02057	177.89	16.5748	101.856	16.9297	9.01944	8.35607
Vitvi09g02058	358.47	50.0189	247.714	21.0032	24.3166	16.1348
Vitvi09g02059	214.38	37.6167	179.337	36.6255	28.9707	20.0487
Vitvi09g02060	1.28	3.59791	9.11062	2.1955	4.44038	3.10555
Vitvi07g02958	287.11	152.395	149.548	238.557	278.188	292.499
Vitvi00g00859	22.02	0.599281	1.48777	5.98527	0	1.54741
Vitvi07g03034	4.86	0	1.12374	0.370311	0	2.06771
Vitvi00g01994	2.49	6.97594	2.5342	1.3955	0.959844	0.411362
Vitvi07g02912	1.1	2.939	1.48777	0.343947	1.52437	1.32544
Vitvi00g01996	6.91	7.80032	20.3991	6.62708	56.9927	28.1006
Vitvi07g02944	99.25	0.333181	23.0934	19.788	31.583	50.2558
Vitvi00g00864	0	0.632821	0	0.740621	3.97359	2.56623
Vitvi00g01999	757.46	577.359	584.791	566.759	623.469	639.609
Vitvi10g02206	2.04	0.966002	0	0	0	0
Vitvi00g00869	227.46	290.503	287.913	309.87	300.182	343.822
Vitvi10g02351	0	2.60209	0.716641	0.343947	0	0
Vitvi00g00870	33.67	57.2498	36.3726	27.5327	44.0019	51.4811
Vitvi07g03026	507.38	313.93	289.198	385.859	359.412	374.291
Vitvi07g03027	3.33	37.3103	24.4756	37.0363	33.4751	29.4228
Vitvi07g03028	0	0.318273	0.732473	2.0834	0.297578	0.536545
Vitvi07g03029	577.08	1109.11	1123.19	1182.53	1434.26	971.473
Vitvi07g03030	2576.29	1746.79	1494.75	1697.04	1587.19	1528.21
Vitvi15g01759	0	0.632821	1.80173	0	1.57908	0.676751
Vitvi07g02941	1.84	118.23	70.5295	83.9183	100.878	74.9764
Vitvi00g00880	45.45	29.8447	26.5121	36.2421	42.7183	37.8827
Vitvi19g02380	0	2.33227	3.2895	3.19433	1.02695	0.916236
Vitvi19g02381	164.83	644.264	428.592	344.117	632.966	503.001
Vitvi19g02382	80.08	325.032	234.267	168.862	346.552	275.661
Vitvi10g02350	129	112.913	112.406	102.364	157.766	153.704
Vitvi07g02947	0.56	3.51965	1.41046	2.09005	0	1.3968
Vitvi07g03088	143.12	153.733	131.698	160.769	205.354	168.079
Vitvi07g03087	374.49	202.99	155.962	245.177	285.779	317.023
Vitvi07g03086	2.49	11.5883	13.5607	11.7389	0.364687	2.06075
Vitvi04g02274	12486.3	8751.45	15562.1	1165.88	13789.9	9093.89
Vitvi07g03040	80.11	49.0343	116.474	42.6702	186.09	131.988
Vitvi00g00893	0.64	1.85002	0	1.08457	0.595156	0.572476
Vitvi00g00894	215.98	17.7078	54.2489	861.536	11.2993	183.997
Vitvi10g02289	6.27	0.898921	0	13.1872	17.8571	15.328
Vitvi10g02290	9.62	1.92082	0	15.7476	9.54887	7.7979
Vitvi10g02292	0.64	1.59882	0	0	1.39164	0.596417
Vitvi00g02022	1153.55	57.4384	52.661	33.9675	26.9757	314.037
Vitvi00g00897	229.08	167.607	182.769	205.343	61.7563	181.025
Vitvi13g02592	0	11.4355	0.352615	0	0.613395	0.262884
Vitvi15g01764	0.56	0.951095	1.46053	2.12298	0.613395	1.12564
Vitvi18g03345	67.26	43.0781	21.6502	29.9665	10.2235	8.23411
Vitvi07g03057	4.35	3.50846	2.18858	0.714258	5.93996	4.59895
Vitvi07g03056	27.46	19.9149	41.4531	23.524	13.2155	32.8894
Vitvi00g00903	2159.87	439.447	2649.57	159.153	320.354	187.901
Vitvi07g03097	460.05	329.553	249.738	344.811	411.455	383.071
Vitvi07g03099	198.45	264.1	266.783	273.204	217.247	277.505
Vitvi07g02865	6.06	11.32	6.5315	5.37004	0	3.14254
Vitvi00g00909	102.31	86.5042	94.9261	17.2816	16.049	16.9726
Vitvi00g00910	27.5	41.7885	43.1996	26.8644	28.7691	25.5791
Vitvi00g00911	110.13	15.5395	17.4376	116.801	48.6647	56.9317
Vitvi10g02229	6.09	39.2781	24.4642	0.740621	35.3815	19.5645
Vitvi10g02309	9.32	8.63439	56.5296	56.7706	20.5179	30.187
Vitvi10g02308	8.11	2.25028	3.54897	0.701039	1.94377	4.49607
Vitvi07g02945	16.81	19.4125	18.4973	8.08196	15.2489	13.8211
Vitvi07g02946	40.93	60.7195	51.2998	55.1035	58.6426	59.092
Vitvi04g02288	144.84	255.914	178.793	159.473	184.608	181.334
Vitvi04g02289	13.94	11.8208	10.2211	10.9061	10.9296	8.64909
Vitvi00g02040	2.02	0.936187	0.379857	0.370311	0.910973	0.549122
Vitvi00g02041	37.55	43.3389	64.2996	24.9536	38.5317	24.9453
Vitvi00g00921	25.47	33.3017	41.4226	26.4402	43.8684	33.3732
Vitvi00g00922	4361.42	1968.58	2135.65	2485.44	2795.2	2670.97
Vitvi07g03100	79.73	26.6903	46.4277	47.9084	27.3659	31.9902
Vitvi07g03101	180.56	249.443	344.289	252.167	227.575	272.942
Vitvi07g03025	370.7	533.95	634.956	542.418	456.138	412.286
Vitvi18g03337	17.88	17.8233	21.1368	17.7112	13.3204	13.1359
Vitvi18g03336	5.17	0.333181	0.728053	0.701039	3.46379	1.7552
Vitvi02g01746	25.71	33.9226	32.0333	28.6697	25.2988	17.5903
Vitvi02g01747	73.03	41.9078	146.174	275.552	233.745	160.021
Vitvi07g03107	17.81	7.37992	5.17994	14.5497	14.5735	12.6762
Vitvi00g02044	26.08	5.35475	5.83069	15.1321	3.36604	4.63868
Vitvi10g02340	2.48	1.90964	0	0.740621	0.613395	2.33727
Vitvi10g02339	139.75	138.927	74.0062	92.7145	168.343	143.556
Vitvi15g01766	21.85	40.5505	41.3276	116.2	54.9681	70.088
Vitvi00g00935	904.15	657.23	1007.19	704.286	793.463	723.168
Vitvi00g00936	99.97	17.7503	32.6197	13.0093	11.8778	7.88587
Vitvi00g02047	0.28	0.333181	0.379857	0.350519	4.61692	2.24817
Vitvi00g02048	12.02	7.85623	5.44826	13.6971	3.57827	7.3122
Vitvi00g00937	64.3	24.8723	21.9046	58.9988	16.8535	38.2152
Vitvi07g03039	3.14	1.26564	2.87798	1.03841	16.0461	12.974
Vitvi10g02338	1303.06	1383.51	1437.22	1177.84	1540.57	1405.65
Vitvi00g00950	1.1	96.317	78.335	107.093	102.641	99.1979
Vitvi00g02059	0.28	0.666362	2.54119	0	2.19248	1.07597
Vitvi00g00951	0	12.2524	23.4336	17.7968	6.08073	9.117
Vitvi10g02120	0.28	8.35338	9.91855	0.72083	3.2807	36.057
Vitvi00g00956	36.95	28.4084	40.8616	38.6891	69.8202	57.2386
Vitvi00g02062	9.56	8.84832	9.57478	4.59648	20.6571	12.4761
Vitvi00g00959	182.06	42.6852	163.283	36.7903	21.0344	17.7591
Vitvi00g00960	64.3	6.96698	41.5878	1.44166	5.10562	2.77821
Vitvi00g00961	46.9	16.6531	55.0439	8.06881	4.41124	3.20754
Vitvi07g02736	12.54	27.8941	3.99031	6.32944	36.1432	23.0816
Vitvi10g02260	1.76	0.969728	1.51943	1.79218	0.631634	1.12391
Vitvi10g02261	320.16	182.963	117.723	211.897	308.567	234.631
Vitvi10g02304	0	14.944	8.84488	0	16.2407	13.8923
Vitvi10g02197	5.49	3.18274	1.11233	1.8054	4.47685	2.80501
Vitvi10g02198	522.07	969.62	757.425	1175.08	816.3	945.348
Vitvi00g02067	7.5	3.93109	13.8176	3.21405	0.662266	0.759942
Vitvi10g02200	2442.18	2288.68	2353.19	2179.54	1960.43	2132.24
Vitvi10g02201	519.85	106.889	91.4383	154.867	85.9625	89.4789
Vitvi10g02202	5.89	3.78575	8.10284	1.38236	3.38428	1.45041
Vitvi10g02203	5.34	13.9556	14.193	0	7.90565	3.38814
Vitvi03g01876	1.11	1.57273	0	6.76562	0.631634	5.6342
Vitvi00g00973	216.84	278.803	940.331	83.4964	222.874	108.118
Vitvi00g00974	271.38	291.054	655.368	81.0153	271.156	130.379
Vitvi10g02293	113.27	108.667	98.3668	144.255	100.226	105.262
Vitvi10g02295	11.62	53.9165	48.1263	1.08457	18.5813	12.768
Vitvi10g02294	423.11	309.42	258.782	376.201	304.418	405.681
Vitvi10g02254	0	0	0	0	0.364687	2.59987
Vitvi10g02255	3098.4	2880.45	2886.79	3481.94	2642.04	2528.72
Vitvi15g01760	1.94	4.6049	6.89553	4.96679	5.76491	3.80759
Vitvi00g02075	32	20.6058	29.558	42.5449	24.6059	28.101
Vitvi00g02077	0	0.966002	0.352615	0	13.5203	6.32702
Vitvi00g00983	108.85	88.6546	55.2622	89.7722	90.508	92.5783
Vitvi10g02210	2.04	0	0.732473	0.343947	0	0
Vitvi10g02212	54.3	124.007	113.132	31.2223	153.71	96.442
Vitvi00g02081	5.15	2.29873	2.20883	3.14818	2.07214	2.13797
Vitvi00g02082	104.47	9.45505	156.555	115.056	64.4125	93.6126
Vitvi11g01709	100.36	46.105	5.10264	8.78972	54.8528	32.7577
Vitvi05g02284	73.06	54.9548	76.9301	64.2909	81.7197	72.7615
Vitvi00g00994	81.96	44.6381	55.4088	64.614	47.2988	51.1355
Vitvi00g00996	0.28	2.85701	0	1.08457	0.613395	0.713448
Vitvi00g00997	21.49	35.0697	13.7587	23.0273	24.6986	21.2799
Vitvi10g02262	7.27	14.2329	6.54034	6.64695	9.98651	5.84407
Vitvi10g02263	1179.73	1054.51	905.671	1216	1309.88	1080.72
Vitvi07g02996	21.13	0.333181	5.45967	4.23274	5.90348	15.1137
Vitvi07g02997	80.19	58.3612	55.2946	49.674	0	44.0264
Vitvi00g02084	15.18	5.33612	15.1901	13.3466	1.22679	8.73354
Vitvi00g01001	0.73	0.599281	0	0.350519	0.297578	0.670929
Vitvi07g03110	1242.05	164.041	147.046	416.798	20.3275	560.172
Vitvi01g02303	26.45	8.75887	8.32624	4.92064	3.58412	2.83192
Vitvi10g02274	225.88	187.595	178.553	173.024	183.545	167.132
Vitvi10g02273	2.93	0.318273	0	0	1.02695	1.80891
Vitvi10g02271	21.77	15.4054	17.851	6.38201	7.41259	7.50954
Vitvi00g01010	86.29	54.1006	35.3711	65.4876	62.9718	61.3095
Vitvi00g01011	181.88	686.761	1311.16	1148.89	939.024	748.473
Vitvi10g02199	5.43	19.5541	31.0177	0.370311	1.24503	0.958599
Vitvi00g01013	195.11	4.14501	6.10857	40.3639	2.09038	39.4956
Vitvi15g01756	0.28	0	0	0	0.315817	1.36657
Vitvi07g03111	1.11	0.969728	1.10791	0.350519	0.315817	0.409253
Vitvi10g02373	23.2	13.9705	10.9606	8.18741	15.2373	17.9656
Vitvi00g01018	23.6	30.4462	23.9525	21.2032	13.8106	25.7963
Vitvi00g02098	18.7	61.5059	34.0529	9.20611	51.5013	24.8374
Vitvi00g01019	2.87	3.13802	2.85515	7.1425	5.15736	4.71661
Vitvi00g01020	14.39	0.666362	6.61323	2.83724	10.7159	7.24908
Vitvi00g02099	0.37	2.50147	5.47108	5.97884	0.364687	1.06183
Vitvi10g02374	21.17	41.9428	30.2547	38.6034	28.3323	23.0709
Vitvi00g01022	432.28	562.245	436.874	873.174	504.111	555.129
Vitvi18g03334	3.59	3.36685	2.91406	6.85786	3.54764	4.0771
Vitvi18g03333	0.84	0	0.352615	0	0	0.961732
Vitvi00g02106	60.6	49.8482	43.6531	41.4063	49.6698	54.2561
Vitvi10g02377	2.12	2.52755	3.74409	2.15592	1.93793	2.93243
Vitvi07g03031	84.08	36.5471	26.412	41.1561	19.5449	37.2527
Vitvi04g02302	12.08	2.95391	2.90964	5.72713	7.68609	6.3147
Vitvi00g01036	51.02	238.856	330.503	295.022	200.513	240.782
Vitvi00g02111	5.52	25.7429	25.8357	10.317	14.809	18.0737
Vitvi00g01039	12.05	8.40706	4.41324	7.51924	8.74803	10.8236
Vitvi13g02594	1.1	0.636547	49.6494	1.40208	33.3189	15.2293
Vitvi15g01767	0	1.90219	3.21918	0	2.39886	1.02808
Vitvi00g01047	10.2	2.85701	0.364026	4.20645	7.79254	5.16692
Vitvi00g01048	122.61	93.3385	78.0358	97.9211	93.887	82.746
Vitvi00g02116	10.34	18.5046	14.6914	16.521	28.6496	16.8045
Vitvi00g02117	1.65	15.011	16.3886	4.21945	5.54028	3.75233
Vitvi02g01749	1998.66	2260.3	2647.74	2330.74	2167.63	1906.78
Vitvi02g01748	6.01	3.25355	4.04921	5.32396	3.19535	2.99503
Vitvi07g03116	0	79.9948	74.3378	47.0886	142.756	91.0675
Vitvi00g02120	5.32	0.333181	1.08067	1.38893	0	0
Vitvi10g02380	0.84	1.95436	1.76308	0	0	0
Vitvi05g02285	24.11	21.3005	19.6067	5.62168	10.3869	9.54385
Vitvi02g01678	353.72	67.284	212.063	249.059	64.9765	162.117
Vitvi08g02460	358.16	356.199	319.354	276.352	387.61	356.023
Vitvi04g02297	27.06	25.0967	20.415	8.87538	16.1029	25.0183
Vitvi07g03117	183.24	123.435	145.828	147.628	119.655	137.71
Vitvi02g01823	2.21	5.63576	6.08575	13.5641	2.04151	5.43677
Vitvi00g01060	0.28	3.84164	6.67398	8.73699	7.5023	7.35573
Vitvi00g01061	109.71	57.5711	88.0919	67.1414	141.911	128.643
Vitvi00g01062	0.37	2.18692	1.48777	2.14935	0	0.476114
Vitvi07g03118	155.7	187.473	183.667	164.353	231.741	195.67
Vitvi09g02072	0	0	5.78946	0	0	0
Vitvi09g02073	0.84	0.636547	1.83596	0	0	0
Vitvi07g03119	26.18	15.3554	15.0741	26.8448	17.9504	18.6478
Vitvi10g02382	312.33	306.679	366.095	423.903	276.393	315.637
Vitvi10g02251	3.21	0.333181	0	4.26568	1.52437	2.24103
Vitvi10g02250	63.64	35.356	54.306	69.8389	50.9377	52.0347
Vitvi13g02600	9.94	7.56031	6.12882	11.018	10.9405	9.81112
Vitvi13g02599	3.4	21.8864	0	5.29095	8.95371	4.88113
Vitvi07g03120	1.47	0.917554	1.11233	0	0	0.275132
Vitvi02g01681	9.57	161.856	121.197	87.2459	198.06	139.134
Vitvi02g01680	90.99	289.882	323.263	53.9595	220.682	117.002
Vitvi10g02310	16.33	18.0783	15.9992	9.59614	24.083	16.7697
Vitvi10g02332	959.31	800.475	1517.2	769.224	1050.26	879.502
Vitvi10g02331	111.58	95.8526	275.718	73.1189	102.606	90.1287
Vitvi00g02141	348.92	680.183	575.901	698.012	521.235	591.318
Vitvi00g02142	14.47	7.81896	6.49469	5.66126	0	2.69371
Vitvi00g01079	3.12	0.333181	0	0.370311	0	0.158705
Vitvi05g02286	3.62	0	1.80872	0.370311	1.75633	1.04898
Vitvi07g03072	0	0	0	0	2.92185	2.74043
Vitvi10g02384	3.86	9.59666	3.23501	6.71289	48.606	125.173
Vitvi07g03121	7.17	19.9335	37.9535	32.7511	25.2864	21.8832
Vitvi07g03122	9.4	2.20183	10.7144	6.03807	2.49006	1.99385
Vitvi07g03123	100.47	109.556	329.154	59.8145	84.0575	58.1847
Vitvi02g01825	0	94.2329	28.2277	10.0259	78.6134	50.0478
Vitvi07g03124	1.93	0.969728	0	0	0.929212	1.08361
Vitvi00g02145	11.44	7.92703	5.05956	6.38866	14.6836	11.8641
Vitvi00g02146	21.81	66.7235	118.577	128.038	53.0876	72.4682
Vitvi07g03126	9.83	5.06629	4.80009	2.10319	1.67683	5.49132
Vitvi07g03127	16.8	17.6892	15.7967	8.45242	29.2527	21.2669
Vitvi07g03128	207.89	469.692	210.948	298.403	274.786	270.321
Vitvi02g01677	4.69	1.95064	1.47636	8.96891	8.26736	4.63999
Vitvi10g02385	23.21	56.5186	47.2698	18.7957	83.4017	53.195
Vitvi10g02386	82.61	85.8758	110.176	118.185	98.951	88.3396
Vitvi07g03055	3.03	6.35802	29.9651	6.07108	27.5401	25.1485
Vitvi00g01098	603.27	282.861	493.041	497.703	119.801	168.216
Vitvi00g02156	107.67	143.952	168.653	120.969	167.231	148.004
Vitvi04g02304	117.9	67.9966	64.8429	97.0188	66.9465	75.5551
Vitvi04g02305	1.65	2.16829	0.352615	0.350519	1.32453	0.705222
Vitvi00g02161	152.65	124.675	185.648	148.924	200.475	153.634
Vitvi00g01101	9.1	1.56528	2.14992	1.09114	0	0.317409
Vitvi00g01102	38.48	49.8631	3.9789	6.74575	94.2168	54.6597
Vitvi02g01813	46.82	40.0034	24.8764	26.3415	38.4071	29.3492
Vitvi02g01814	1227.95	1271.18	1103.83	1302.38	1228.36	1418.94
Vitvi00g01105	311.33	382.465	533.423	372.455	261.303	258.517
Vitvi00g01106	13.91	3.88264	3.63512	0.694466	0	0
Vitvi07g03129	21.29	61.5193	21.6318	20.6671	68.7101	51.759
Vitvi10g02388	0.55	2.48656	0	0	0	0
Vitvi07g03130	14.12	9.3656	29.8465	3.90851	0.364687	2.66011
Vitvi00g02165	171.99	97.1406	72.8297	125.18	100.601	100.129
Vitvi00g01109	5.44	1.651	0	0	0.729375	0.312589
Vitvi00g01110	166.08	148.612	139.622	143.916	137.581	159.637
Vitvi07g03131	47.83	43.2569	42.0509	43.1141	32.6143	33.019
Vitvi14g03137	150.32	76.7837	54.7413	171.892	84.6656	94.5102
Vitvi14g03138	21.43	5.72893	12.5161	12.4466	7.46582	8.48839
Vitvi00g02167	384.7	393.266	460.002	385.483	351.769	361.19
Vitvi00g01118	0	0	1.46495	5.01287	0.297578	1.35244
Vitvi10g02390	0.83	3.81929	5.45967	0	6.83418	3.60426
Vitvi10g02391	30.87	22.3463	57.4556	17.0364	28.0003	29.5811
Vitvi15g01769	1.48	1.85374	2.20441	1.72631	2.18663	2.43344
Vitvi15g01770	0.64	0.599281	2.16576	1.40872	0	1.24991
Vitvi00g01439	7.06	0.318273	2.659	3.48555	5.78464	3.43995
Vitvi00g01123	26.99	4.45211	31.3141	6.9238	20.1918	19.2906
Vitvi00g02173	1.93	2.81602	27.1353	0	4.01156	2.13194
Vitvi10g02392	0	0.333181	0.379857	0	2.97072	1.94972
Vitvi00g02175	35.5	10.9607	31.161	18.7957	17.6237	21.7942
Vitvi16g02148	3.87	34.6061	19.4705	5.6744	24.5666	16.7744
Vitvi10g02393	4.7	1.58392	1.06926	3.43947	0	0
Vitvi10g02394	379.45	205.24	231.962	334.446	148.967	178.38
Vitvi10g02395	13.66	17.5923	18.7251	9.17967	26.6022	18.0569
Vitvi10g02396	10.45	9.17031	4.83175	10.7533	17.6587	11.1749
Vitvi00g02178	128.28	54.2288	120.552	238.312	59.3173	137.959
Vitvi07g03133	161.61	102.261	112.663	118.574	107.148	103.694
Vitvi10g02397	36.65	2.55364	2.54119	38.4243	31.5181	27.5945
Vitvi10g02398	562.57	345.205	369.973	644.298	407.545	522.058
Vitvi15g01771	4.78	2.92409	2.87099	5.98534	2.56956	3.22077
Vitvi00g01134	1.38	0	0	0	3.97944	1.70547
Vitvi00g02183	10.5	0	0	0.687894	1.09406	8.20494
Vitvi00g02184	70.33	123.009	83.5694	92.2794	85.0157	81.524
Vitvi02g01826	1798.83	546.339	141.278	1320.07	75.2912	656.624
Vitvi07g03134	7	4.84119	5.00251	1.3955	2.47182	2.00417
Vitvi07g03135	191.28	326.65	435.094	431.852	201.786	456.057
Vitvi07g03136	10.48	35.075	33.5578	18.3	20.5382	28.2876
Vitvi07g03137	0.28	14.2068	26.5869	20.4956	6.55484	11.0373
Vitvi10g02400	0.28	1.4982	0.364026	0.343947	1.24503	0.945053
Vitvi07g03138	2.48	18.9846	12.3394	13.5245	15.68	12.5946
Vitvi00g01144	72.51	67.2393	61.126	47.8096	79.9153	74.5596
Vitvi00g01146	0.83	0.636547	2.92547	0.701039	9.81146	5.68871
Vitvi00g01149	0.84	0.333181	0.728053	1.03184	0.315817	0.13535
Vitvi00g02191	1.95	2.54246	4.44932	0.370311	3.39519	3.24766
Vitvi00g02192	327.01	125.295	180.382	94.3225	130.634	105.161
Vitvi00g01151	264.92	244.928	174.823	416.598	577.176	618.224
Vitvi05g02288	1.48	0.318273	2.59568	6.00513	0	0.634818
Vitvi10g02403	90.42	19.452	14.2703	0	16.1067	57.8257
Vitvi10g02404	387.36	462.264	438.358	489.344	401.715	409.258
Vitvi19g02384	9.82	5.27277	2.11569	2.13613	11.7487	11.0501
Vitvi19g02385	30.91	23.3249	21.8015	18.2805	31.958	28.607
Vitvi16g02151	0	1.26937	1.44469	3.89529	0.595156	0.572476
Vitvi13g02601	1.39	0.599281	0.732473	2.8043	0.315817	0.726662
Vitvi10g02405	1.85	5.44943	3.21219	1.40215	1.36101	2.10587
Vitvi00g01163	7.2	0.333181	0	8.33253	0.978082	4.02338
Vitvi11g01710	30.54	38.8384	25.9143	29.3511	49.122	38.3993
Vitvi07g03139	51.45	49.3138	62.1195	41.8174	38.6368	43.4574
Vitvi00g01167	125.96	10.4658	7.68433	160.571	86.519	88.0101
Vitvi00g01168	483.26	394.755	372.537	305.281	489.41	526.489
Vitvi07g03140	8.48	5.26158	2.5342	12.4135	6.4571	6.53555
Vitvi19g02388	27.28	15.9212	18.6553	14.2125	13.405	16.6894
Vitvi00g02204	3.78	0	0	0	0.364687	0.156295
Vitvi00g01173	0	0	1.51943	0	2.13776	0.916184
Vitvi00g01174	0	0	1.12374	0	2.52069	1.0803
Vitvi00g01175	16.7	10.2496	4.28145	11.7653	5.97793	13.0192
Vitvi02g01827	4418.35	3889.39	3404.05	3667.04	3892.64	3936
Vitvi00g02208	145.45	63.2597	82.6525	117.688	69.4956	141.585
Vitvi06g01987	0.28	0.636547	1.12374	0.350519	1.39164	0.596417
Vitvi07g03141	173.1	405.898	306.926	355.252	354.155	349.688
Vitvi00g02211	2.51	5.68421	2.50696	1.73288	2.35148	1.27727
Vitvi04g02306	46.13	34.4757	48.3762	43.2791	33.2395	43.443
Vitvi04g02307	0	0	0	18.5253	29.0995	13.2647
Vitvi07g03142	4.42	2.16829	4.33151	7.73816	9.75674	7.29895
Vitvi00g01183	344.71	427.074	90.2687	174.758	246.342	181.814
Vitvi00g01184	3.21	97.4268	2.58427	272.396	78.5835	135.813
Vitvi00g01186	87.56	93.4734	105.727	50.1105	82.684	77.4928
Vitvi00g02213	3.68	5.77365	2.52279	14.9662	3.14648	6.19305
Vitvi13g02602	0.56	0.636547	0.732473	4.90085	4.95752	5.14949
Vitvi00g01191	52.54	38.3799	34.6249	27.7501	46.9393	26.7754
Vitvi02g01828	22.5	49.7118	14.9402	55.4016	14.4758	24.0491
Vitvi00g02219	196.16	180.311	221.912	232.623	255.751	231.171
Vitvi00g01196	439.45	167.744	372.297	48.6349	87.2772	53.8943
Vitvi02g01829	196.19	206.026	357.292	257.88	201.963	228.606
Vitvi02g01830	23.46	18.9548	34.7873	20.0979	33.362	39.6558
Vitvi00g01202	1.76	1.27309	2.19742	3.25371	0	0.952228
Vitvi00g02222	5.33	9.89258	4.30869	3.86893	4.30765	2.95848
Vitvi00g01205	264.88	176.477	198.515	320.255	146.685	167.779
Vitvi07g03143	1.76	3.49356	0	0.350519	1.7257	1.01031
Vitvi11g01711	6.18	2.74894	0	0.701039	3.41342	6.33732
Vitvi00g02224	0	0	1.43328	2.90311	0	0.793523
Vitvi04g02308	2.5	2.60209	1.44911	0.687894	1.82195	1.45102
Vitvi04g02309	56.03	25.0616	34.2227	44.271	63.827	57.0842
Vitvi00g02226	7.56	15.787	33.9036	2.88997	155.045	73.6015
Vitvi02g01831	12.52	14.0078	7.3457	46.9439	34.456	38.5645
Vitvi02g01832	11.39	50.6667	16.3676	10.2444	13.3109	12.3709
Vitvi00g01216	0	0	0	1.76582	1.02695	1.0027
Vitvi07g03145	6.07	18.7394	43.5781	24.6293	73.7011	47.053
Vitvi04g02310	90	53.6094	93.579	77.7807	77.0124	114.965
Vitvi19g02389	0.28	21.8938	16.0765	21.4946	64.6934	33.3768
Vitvi00g01222	0.55	0	0.70523	2.16914	1.8949	1.72205
Vitvi00g01223	50.84	16.0367	40.8565	31.1289	9.76557	10.8958
Vitvi10g02407	51.33	41.1237	38.9906	32.0161	43.1793	39.2319
Vitvi07g03146	486.85	208.879	266.199	265.328	5.6869	93.8779
Vitvi00g02236	214.92	135.995	125.84	241.104	134.675	152.454
Vitvi00g02237	5.45	3.15292	12.2021	2.12298	9.14185	7.62888
Vitvi02g01833	632.41	726.262	98.3845	329.376	475.916	348.013
Vitvi00g01231	1.84	6.74338	10.294	16.4408	8.09815	7.576
Vitvi02g01835	1.93	0.666362	2.89823	0.370311	1.59148	1.24023
Vitvi07g03148	82.42	115.604	124.513	72.8013	180.876	163.944
Vitvi00g01238	8.68	10.5515	11.1848	9.68188	5.26095	10.9689
Vitvi02g01836	0.56	1.6659	2.26331	0	0	0
Vitvi00g01243	23617	24343.1	24504.5	19022.3	32383.8	24976.3
Vitvi00g01245	1.12	0.29964	2.20883	5.31067	9.66634	6.95625
Vitvi07g03149	81.19	76.0488	79.3705	65.1514	81.0453	82.767
Vitvi00g01247	58.45	26.4257	25.2036	45.3239	19.7309	24.976
Vitvi18g03398	6.99	12.5819	22.1331	6.07115	0	1.4072
Vitvi00g01250	9.85	0.29964	6.43033	4.66243	4.6417	6.62178
Vitvi00g02244	20.53	10.032	17.2978	31.4478	26.4389	30.5268
Vitvi07g03150	170.71	539.863	484.644	443.526	413.397	418.985
Vitvi10g02408	28.17	11.2156	20.3973	12.6915	17.9869	21.7177
Vitvi19g02390	1.12	0	1.80872	0	0.315817	0.268505
Vitvi00g02246	19.14	13.1461	8.00344	17.6046	20.0269	21.0005
Vitvi00g01256	141.02	116.1	241.616	0	158.982	88.3584
Vitvi04g02311	3.52	6.32821	4.04921	3.28007	13.3087	9.92157
Vitvi00g01259	4.48	0	0	0.350519	0	0.412697
Vitvi05g02292	432.59	474.052	396.217	390.871	448.414	422.065
Vitvi07g03153	469.84	501.369	743.429	862.013	677.74	668.207
Vitvi10g02409	45.63	150.362	38.9491	13.9684	40.7002	19.9745
Vitvi00g01267	9.86	8.16332	4.31126	3.55807	2.20487	5.5096
Vitvi02g01838	185.88	179.673	126.805	163.74	158.636	148.176
Vitvi02g01839	42.57	139.271	119.677	94.1193	59.3784	56.2679
Vitvi00g02255	4.54	2.23537	0.728053	0.370311	1.48789	1.34418
Vitvi05g02293	83.32	107.578	98.3145	97.4376	107.703	90.2838
Vitvi00g02256	4.78	1.2321	7.79587	3.83607	3.80874	5.98666
Vitvi00g02259	3.95	3.77829	8.72892	3.13503	9.00764	4.82687
Vitvi02g01840	26.9	33.9711	31.4705	26.004	42.8599	36.3537
Vitvi00g02260	2.13	0.999543	0.716641	1.08457	0.297578	0.444943
Vitvi00g01283	12.25	18.9362	12.0773	13.1016	16.9352	13.9049
Vitvi13g02604	26.21	1.288	18.5473	2.51966	29.0784	17.0092
Vitvi00g01285	184.78	86.9067	75.3654	104.149	84.0086	104.322
Vitvi00g02261	0	0.29964	1.13957	2.09005	0	0.158705
Vitvi00g02262	0.92	1.58392	0.728053	1.48124	0	0.634818
Vitvi00g01289	82.04	72.3153	74.6672	75.1893	60.7994	89.9112
Vitvi02g01841	291.51	1180.28	786.101	263.155	573.498	373.063
Vitvi02g01842	12.53	31.6299	73.6398	3.23391	26.9545	13.4266
Vitvi00g02265	2.29	37.5079	26.1278	35.7067	42.4112	76.0499
Vitvi07g03155	64.22	68.2798	82.3739	90.9632	49.7603	63.6959
Vitvi00g02268	2.5	0	1.49219	2.88997	2.8489	2.81978
Vitvi10g02411	3.68	0.984635	3.93582	2.85038	2.04151	2.02123
Vitvi00g02269	8.09	7.63857	5.71031	0	6.94283	5.14835
Vitvi00g01298	2.3	2.28382	1.09208	1.4153	0.613395	0.828646
Vitvi00g02270	315.01	233.466	315.131	491.584	225.252	337.899
Vitvi10g02412	2089.55	2006.5	2739.15	2965.94	2331.34	2115.57
Vitvi13g02605	0	84.5669	1.44469	0	17.9905	8.93261
Vitvi00g01301	11.23	9.18894	13.0534	17.843	7.26519	8.4722
Vitvi00g01302	34.05	71.5333	99.5197	130.631	59.2144	51.8973
Vitvi00g02274	28.14	12.3717	14.1867	25.991	12.3365	30.8529
Vitvi18g03399	17.21	3.44138	0	1.77246	3.00136	1.87002
Vitvi00g01306	1.48	0.898921	2.57728	1.05156	0.315817	0.13535
Vitvi07g03157	10.44	8.12827	12.6206	5.20521	6.26966	6.08081
Vitvi00g02277	3.61	22.795	19.4495	3.89544	11.6955	8.62799
Vitvi03g01897	28.98	20.0699	110.412	11.0707	31.4408	29.0239
Vitvi00g01309	5.74	4.22327	5.95991	21.7186	0	5.94812
Vitvi02g01843	8.88	4.14129	7.94895	5.71391	23.2952	21.1001
Vitvi00g01312	0	4.8151	0.759715	0	9.4774	4.06174
Vitvi07g03158	75.91	106.574	27.2623	23.0811	66.4929	52.0941
Vitvi19g02393	2.11	1.19856	2.27914	1.44166	0.315817	2.49564
Vitvi00g01315	1.66	0.599281	0.352615	1.8054	1.87082	1.82006
Vitvi00g01316	0	101.571	155.844	106.017	77.1641	73.666
Vitvi00g02281	0.28	1.25074	2.23607	2.45371	1.39164	1.16341
Vitvi00g01319	4410.77	5816.78	4972.08	8850.81	4622.18	6866.53
Vitvi00g01320	922.52	705.631	858.853	1150.47	723.585	844.925
Vitvi00g01321	0.28	3.77456	2.49113	1.77903	1.56085	1.52779
Vitvi00g01324	20.17	19.3976	30.3169	22.9164	12.0943	15.9748
Vitvi00g02282	1.76	2.60582	1.0965	0	0	0.932087
Vitvi00g01326	21.55	19.2805	19.7686	48.769	46.3578	42.6191
Vitvi00g01327	37.29	61.5998	58.7457	35.0796	30.629	49.3517
Vitvi04g02313	25.48	17.5572	18.477	13.4585	14.6771	14.784
Vitvi00g01329	0.92	0.318273	4.13536	0	13.9586	6.11542
Vitvi13g02606	11.22	4.75175	8.02369	11.0379	11.384	15.2069
Vitvi13g02607	110.82	90.3316	35.4995	144.281	161.119	140.533
Vitvi00g01332	657.52	790.086	492.506	730.21	645.833	583.494
Vitvi00g02284	5.45	5.69166	8.66744	5.60853	11.3541	7.64888
Vitvi00g01333	0.56	1.288	5.57563	1.81197	6.64674	3.86811
Vitvi07g03159	215.93	164.239	118.321	161.812	247.024	226.422
Vitvi07g03160	5.52	2.49029	0.364026	1.11093	9.96827	5.83502
Vitvi07g03161	59.08	138.404	140.688	135.459	103.228	87.5711
Vitvi00g02289	4.5	2.39712	2.57286	59.8584	0.613395	20.7162
Vitvi00g01338	94.99	68.654	65.7292	121.042	79.3244	85.499
Vitvi05g02297	0	27.3731	13.2654	13.8685	0	2.22186
Vitvi00g01341	10.31	8.41451	8.2004	7.75123	9.12946	10.2694
Vitvi00g02293	0	35.3374	122.391	2.20207	50.2775	22.7405
Vitvi00g02294	105.61	36.4711	73.7762	25.4558	50.2841	29.5133
Vitvi00g01344	9.11	10.2071	6.11741	9.85442	13.6013	10.9927
Vitvi00g02295	5.36	0.636547	2.60452	0.370311	0.297578	0.56137
Vitvi07g03163	14.86	4.0742	2.24748	6.67323	0	1.96114
Vitvi07g03164	76.22	74.2748	42.7398	43.7087	59.7294	64.3287
Vitvi11g01712	2.75	3.75593	2.16576	2.15592	2.27198	2.39905
Vitvi10g02415	0.83	3.19019	5.95107	0	0.297578	27.9618
Vitvi10g02416	0	0.318273	0.352615	0	0	3.25256
Vitvi00g01352	5.88	0.999543	4.42208	0	2.38796	3.47972
Vitvi00g01354	0	1.33272	1.13957	2.08997	2.55281	1.36919
Vitvi00g01355	0	156.636	118.825	152.552	123.957	127.594
Vitvi07g03165	0	0	1.82013	0.740621	1.67683	1.17239
Vitvi07g03166	190.84	172.851	253.439	216.078	193.524	177.665
Vitvi00g01357	2.11	0.666362	1.51943	1.85155	0.297578	1.18737
Vitvi00g02300	1.2	14.0823	19.0115	1.03184	26.4921	12.9719
Vitvi00g01359	0.83	0.318273	0	0.687894	0	0.821709
Vitvi00g01360	3.5	1.31782	0	0	0.892735	0.382601
Vitvi19g02395	28.97	19.7441	34.8116	20.9846	28.9865	23.7544
Vitvi00g01364	188.54	57.6888	41.961	81.1151	61.4733	77.4418
Vitvi19g02396	1.29	0	0	1.82519	0	0.767974
Vitvi18g03400	2.03	41.9593	53.791	5.60196	0	0.61368
Vitvi00g01367	1.93	10.8064	12.4686	27.2612	12.1141	13.0452
Vitvi00g01369	0	0.29964	2.5342	5.68105	0.729375	1.26482
Vitvi10g02417	85.96	83.7851	200.56	37.2212	48.5226	76.0025
Vitvi10g02418	29.23	24.8477	29.0909	27.87	25.9823	33.3197
Vitvi08g02465	52.95	306.824	224.742	137.964	461.61	246.251
Vitvi02g01845	54.53	272.184	109.868	142.336	127.973	101.473
Vitvi00g01374	252.14	73.2246	62.3852	80.7188	55.9972	117.414
Vitvi00g02305	0	0.318273	0	1.46145	1.93793	1.98516
Vitvi04g02315	10.95	10.1959	5.87818	16.4343	10.6414	14.5132
Vitvi02g01847	129.87	14.5959	92.8057	159.704	30.0471	86.6845
Vitvi11g01714	1.95	4.48192	1.08067	5.38983	5.55119	5.82939
Vitvi11g01715	3.05	4.0742	2.9413	3.57786	4.81746	3.53593
Vitvi00g01380	0.28	43.283	1.05785	55.7917	0	9.61193
Vitvi07g03169	8.2	11.0092	11.3132	6.3095	19.5631	12.0925
Vitvi02g01848	531.54	449.942	687.78	170.988	531.873	359.777
Vitvi00g01382	7778.72	6814.34	6116.31	5516.41	10399.4	7793.53
Vitvi00g01383	252.91	836.296	1560.26	306.238	192.855	187.938
Vitvi00g01384	275.05	216.276	298.368	270.374	231.456	235.507
Vitvi00g01385	264.46	272.343	355.714	249.47	203.552	199.979
Vitvi00g02312	0.83	4.16738	0.759715	0	1.45875	0.761516
Vitvi00g02313	0.28	2.1832	0	0.343947	4.3806	2.55272
Vitvi10g02419	31.49	11.1508	27.4114	26.8973	17.0045	15.4859
Vitvi07g03171	152.89	127.526	146.637	125.42	123.816	166.838
Vitvi04g02316	1241.27	504.041	771.519	1774.27	1017.02	1074.55
Vitvi00g01390	212.56	120.021	363.583	25.3624	92.3227	48.0195
Vitvi00g02317	35.11	18.6894	78.2876	6.85786	16.7725	9.20029
Vitvi00g01392	121.94	189.84	392.36	262.332	260.571	216.094
Vitvi07g03172	59.55	90.0931	90.2711	118.277	151.5	108.616
Vitvi00g02320	0	0.632821	0	11.6201	11.0018	5.50857
Vitvi07g03174	37.99	3.19392	0.379857	7.48637	5.02463	18.3929
Vitvi00g01397	64.74	86.6338	58.4118	37.5453	132.113	125.688
Vitvi10g02422	5.55	24.3453	23.3711	8.06217	40.8007	20.1411
Vitvi04g02318	31.99	28.9816	23.1601	30.0642	20.6601	27.7645
Vitvi00g01402	1.96	0	0	0	3.36455	1.98339
Vitvi00g02333	1.56	1.26937	0	1.03184	0	0
Vitvi00g01403	8.59	10.0841	7.3273	10.2642	13.5531	9.53564
Vitvi00g01405	0	0.29964	0.364026	0.701039	2.00504	2.08879
Vitvi00g02335	0.56	2.96881	0.352615	2.44049	2.55717	1.09593
Vitvi00g02336	1.29	1.9171	0	5.02609	2.32085	2.92606
Vitvi00g01406	0.64	0.632821	4.06504	1.11093	1.84019	3.68824
Vitvi06g01988	19.38	4.19346	5.90101	7.40728	8.82098	12.7423
Vitvi07g03175	5.26	18.9734	6.96584	4.92721	13.2388	9.54217
Vitvi18g03403	3.06	0	0	0	0.996321	0.426995
Vitvi03g01898	2.49	1.27309	0	2.44056	1.90729	2.06095
Vitvi00g01412	0	0	0.379857	2.51308	5.80139	3.52941
Vitvi00g01413	1.84	0.318273	0	0.687894	2.45358	1.18469
Vitvi00g01416	0	0.333181	1.80173	2.11641	0.315817	0.452759
Vitvi00g02345	8.12	13.161	8.66302	8.18749	17.6011	13.8392
Vitvi11g01716	0	0	0	0.370311	4.05894	1.89825
Vitvi00g02347	3.51	240.389	306.675	0	0	34.962
Vitvi10g02424	82.07	76.1547	91.9141	81.7635	53.9164	70.088
Vitvi00g01421	6.64	1.51684	4.02197	8.91489	1.70746	4.07702
Vitvi00g02351	14.81	23.8832	59.9665	38.5902	11.7552	12.9647
Vitvi04g02319	6.26	29.6755	35.8002	1.03841	3.72924	2.53915
Vitvi00g01424	99.3	94.0354	73.7495	115.321	118.827	114.279
Vitvi00g01425	7.02	29.1582	32.3436	1.73945	5.78315	2.88114
Vitvi07g03176	28.48	208.004	180.447	191.679	305.319	174.037
Vitvi00g02353	5.34	6.96476	6.51567	2.8043	6.56724	8.2763
Vitvi07g03177	2895.17	2433.08	1844.01	1972.77	4260.73	3183.06
Vitvi00g02354	5.96	22.871	20.9583	49.1589	23.7592	18.2697
Vitvi00g01429	5.73	43.3523	53.228	0.343947	4.4827	82.1051
Vitvi00g01431	14.44	293.017	237.505	515.308	110.755	134.186
Vitvi02g01852	172.04	0.917554	101.247	68.562	2.6782	43.1165
Vitvi00g01433	8.88	0.632821	4.75444	1.7461	0.364687	0.314999
Vitvi01g00001	44.91	53.7279	75.449	49.5886	84.2426	85.3605
Vitvi01g00002	15.77	6.23877	3.99031	5.31724	9.87708	19.5832
Vitvi01g00005	567.53	504.2	513.767	530.603	594.387	560.241
Vitvi01g01834	16.52	143.584	59.1185	84.8254	71.9769	56.6729
Vitvi01g00006	2013.84	1978.15	1768.26	1857.05	2059.23	1798.46
Vitvi01g00008	1.38	0.29964	6.1903	0	1.82344	0.781473
Vitvi01g00011	139.46	115.391	127.344	60.7198	176.964	149.057
Vitvi01g00012	9.22	6.6912	27.5858	4.16022	9.55036	5.98878
Vitvi01g01837	5.42	6.4102	17.0393	8.25336	14.3663	9.78456
Vitvi01g00014	36.11	13.4771	5.39193	24.8195	5.81962	13.9354
Vitvi01g01838	2295.42	2344.08	2348.33	2712.75	2258.38	2177.18
Vitvi01g00023	444.92	486.539	426.95	476.925	437.802	486.795
Vitvi01g00024	331.57	333.266	334.432	365.006	278.149	322.369
Vitvi01g00025	306.67	302.555	281.755	228.096	222.323	207.694
Vitvi01g00026	638.67	554.036	697.858	699.992	508.566	565.493
Vitvi01g00027	47.54	59.1222	41.8973	45.0648	64.3958	56.1673
Vitvi01g00028	131.25	175.733	190.559	145.168	147.079	129.521
Vitvi01g00029	800.93	636.176	628.566	578.626	763.976	746.023
Vitvi01g01839	3.67	3.50846	4.13094	0	8.09161	3.60099
Vitvi01g00033	1162.29	1172.37	1456.66	1079.3	1450.94	1556.3
Vitvi01g00034	136.12	301.512	247.744	475.196	434.026	407.445
Vitvi01g00035	432.1	548.331	410.222	329.391	421.061	404.572
Vitvi01g00036	220.59	202.594	168.93	173.004	151.634	150.937
Vitvi01g00037	153.48	183.798	157.267	273.183	138.858	199.623
Vitvi01g00038	578.82	430.836	479.199	845.593	473.637	465.18
Vitvi01g01840	31.87	20.2764	30.6133	24.0866	18.3116	17.8276
Vitvi01g00039	607.21	657.525	627.2	466.727	561.439	491.651
Vitvi01g00041	32.57	25.6184	18.2923	19.067	29.3818	24.1362
Vitvi01g00042	431.2	429.837	206.3	393.188	527.133	476.769
Vitvi01g00043	245.09	155.523	119.338	164.606	170.004	157.064
Vitvi01g00045	70.22	102.929	74.2181	64.6073	149.078	132.113
Vitvi01g00046	28.47	46.4918	59.9405	21.8515	27.7502	29.4246
Vitvi01g00047	32.55	16.1164	19.9007	19.5363	19.2028	22.7334
Vitvi01g00048	295.49	801.285	794.037	1298.23	777.595	1133.72
Vitvi01g00049	1661.59	1814.68	1952.65	2393.43	1945.66	2174.67
Vitvi01g00050	71.77	107.06	101.412	71.8499	107.222	110.397
Vitvi01g00051	3933.98	4038.5	3417.47	4701.45	2623.83	3826.56
Vitvi01g01841	1257.67	832.894	1027.6	1218.64	975.893	949.885
Vitvi01g00052	55.06	40.2121	31.1934	27.9229	40.5215	37.7754
Vitvi01g00053	125.41	230.184	88.7336	222.862	105.822	190.984
Vitvi01g00054	182.37	165.438	133.627	134.984	102.03	134.274
Vitvi01g00055	237.47	184.462	263.402	189.866	294.887	296.77
Vitvi01g01842	82.14	52.6486	58.4487	51.0368	37.127	37.8112
Vitvi01g00056	774.07	767.426	1045.82	836.839	777.659	827.118
Vitvi01g00057	7.97	11.6345	16.2602	10.0588	15.0775	15.4781
Vitvi01g00058	2061.08	1865.83	1722.77	2251.81	1749.38	1839.44
Vitvi01g01843	14.25	11.4802	13.0015	9.58949	16.6872	14.2751
Vitvi01g00059	5.98	4.99922	6.50683	1.05156	1.09406	0.605221
Vitvi01g00060	464.99	540.305	599.695	517.48	582.191	593.15
Vitvi01g00061	2889.05	2541.74	5244.69	4807.77	4903.79	4465.13
Vitvi01g00062	748.54	689.152	581.261	703.846	466.532	506.856
Vitvi01g00063	28.03	25.333	48.6338	23.101	15.1687	19.6723
Vitvi01g01844	1070.5	1275.47	1621.98	1149.34	1428.08	1301.08
Vitvi01g00064	55.1	34.2245	28.4431	37.7164	28.3585	31.3059
Vitvi01g00065	14.19	13.3787	13.8975	15.2968	9.49999	12.1265
Vitvi01g00067	134.35	59.1602	40.7254	110.87	8.84726	59.5937
Vitvi01g00068	1229.57	1036.98	963.763	854.35	911.091	873.316
Vitvi01g00070	1056.85	868.849	910.645	995.252	864.957	1066.5
Vitvi01g00071	1904.26	1676.39	1849.97	1978.96	1759.1	1648.36
Vitvi01g00073	0.64	1.33272	2.26331	0	0.315817	0.13535
Vitvi01g01845	205.87	171.117	203.138	82.768	120.939	93.3627
Vitvi01g01846	899.08	424.491	1236.63	806.34	1236.48	1140.77
Vitvi01g00074	304.55	333.784	327.775	326.803	451.432	395.7
Vitvi01g00075	75.83	87.6364	129.845	34.2323	114.135	82.2883
Vitvi01g00076	1114.06	1003.65	1025.34	1207.97	1184.84	1239.94
Vitvi01g00077	402.66	440.747	302.095	390.955	300.168	346.617
Vitvi01g00078	13.17	7.55285	10.9377	15.5486	12.9959	11.8255
Vitvi01g00079	56.72	33.4635	24.5713	50.4409	36.1314	33.5954
Vitvi01g00080	753.11	453.197	467.925	523.582	510.427	481.399
Vitvi01g01847	44.57	33.2272	52.2625	59.0461	44.948	35.3344
Vitvi01g00081	15.71	9.04583	13.1694	5.09861	7.42934	8.70971
Vitvi01g00082	409.08	342.704	374.436	328.112	356.379	337.391
Vitvi01g01848	3.7	2.21674	5.08239	35.8178	13.4321	14.5612
Vitvi01g01852	0.28	0.936187	0	0	17.0855	7.45991
Vitvi01g01853	0.55	0	0	0	9.15068	3.92172
Vitvi01g00083	0	27.695	25.4013	0.350519	164.186	70.6407
Vitvi01g00084	238.46	186.98	135.655	237.618	184.164	192.073
Vitvi01g01854	494.67	438.557	526.254	530.552	328.352	391.111
Vitvi01g01855	4838.79	5545.88	4379	7223.43	6526.65	6357.34
Vitvi01g00085	908.92	746.405	758.388	866.335	731.984	720.105
Vitvi01g01856	102.28	108.231	152.683	127.299	116.909	113.619
Vitvi01g00086	177.21	233.234	240.154	181.904	224.274	194.274
Vitvi01g01857	150.91	159.958	142.213	149.156	142.973	165.499
Vitvi01g01858	120.47	102.936	91.3164	213.418	101.704	119.935
Vitvi01g00087	1602.41	1490.58	1811.53	2459.92	1990.19	2582.97
Vitvi01g00088	37.11	5.07375	6.9975	3.13496	17.7215	28.4517
Vitvi01g00089	178.52	192.216	130.482	125.426	167.398	150.895
Vitvi01g01859	326.09	280.042	497.349	396.898	604.045	750.72
Vitvi01g00090	93.07	103.805	103.127	93.3774	115.867	99.3921
Vitvi01g00091	824.13	1162.71	1939.75	1098.31	1093.16	885.92
Vitvi01g00092	427.19	239.385	224.205	232.148	262.963	279.747
Vitvi01g01860	3.96	0	0	0	4.22815	4.67398
Vitvi01g00097	230.14	181.902	167.923	176.403	197.107	190.668
Vitvi01g00098	823.63	752.474	877.872	767.445	730.882	859.731
Vitvi01g01861	3.05	3.1082	1.82013	3.91516	5.54028	4.51754
Vitvi01g00099	154.94	189.117	190.198	226.781	190.257	185.782
Vitvi01g00100	290.94	406.657	359.775	317.813	310.164	357.766
Vitvi01g00102	12.98	9.68983	45.6845	3.60422	33.2899	39.1179
Vitvi01g00103	985.05	1099.7	952.335	1134.45	1229.17	1219.15
Vitvi01g00104	65.38	404.074	69.4468	27.3403	208.78	119.956
Vitvi01g00106	88.5	115.531	94.888	72.8278	279.857	198.711
Vitvi01g01863	0.84	0.333181	1.7859	0.72083	4.36742	2.57949
Vitvi01g01864	11.5	5.25041	5.77621	0	1.62211	3.15077
Vitvi01g01865	9.96	7.67584	25.0093	14.1926	45.859	24.5551
Vitvi01g00108	590.37	503.05	545.519	813.846	632.939	585.299
Vitvi01g01866	69.15	66.6676	87.9018	68.5228	71.454	93.4626
Vitvi01g01867	69.98	16.8014	19.8382	14.1069	17.7572	15.8663
Vitvi01g00110	6.07	5.9205	5.44826	6.37544	8.0019	6.12823
Vitvi01g01868	14.93	38.4157	26.3723	12.8762	24.7081	22.3518
Vitvi01g00112	1519.83	967.759	991.449	1087.57	875.41	987.276
Vitvi01g01869	2.11	0.651454	0.352615	1.40872	3.84522	2.61
Vitvi01g00113	71.45	60.7881	57.454	42.5637	68.0356	71.4939
Vitvi01g00114	323.83	151.425	115.265	175.775	117.604	143.693
Vitvi01g00115	391.77	392.329	385.032	332.021	535.434	430.973
Vitvi01g00116	459.61	453.406	353.684	356.846	434.419	428.452
Vitvi01g00119	2218.43	1634.37	1904.17	2174.3	1885.94	1521.65
Vitvi01g00120	8682.45	7836.55	7976.33	10358.2	9557.16	8812.42
Vitvi01g00121	2180.48	1895.16	1933.02	2594.21	1739.06	2069.08
Vitvi01g00122	952.66	866.113	1236.27	1282.11	855.296	907.19
Vitvi01g00123	49.75	44.5822	41.2897	46.1689	35.464	43.0777
Vitvi01g00124	1868.37	1572.5	1827.32	1937.76	1420.45	1590.91
Vitvi01g00128	2848.62	3465.59	3376.97	3187.3	3653.47	3481.49
Vitvi01g01873	0.56	0.666362	0.732473	4.20631	4.02831	2.289
Vitvi01g00129	45.79	33.2421	11.1259	38.636	58.3224	59.7162
Vitvi01g00130	1129.23	772.463	759.692	861.486	705.313	724.546
Vitvi01g00131	589.38	585.956	624.361	693.634	500.578	573.48
Vitvi01g00132	130.37	150.459	107.686	100.499	103.556	107.073
Vitvi01g00133	97.39	184.266	125.178	128.984	168.469	157.147
Vitvi01g00134	1000.71	1180.01	1000.48	1034.3	1173.69	948.245
Vitvi01g00135	590.66	1013.86	812.641	514.734	796.414	726.878
Vitvi01g01874	190.71	196.576	206.488	155.913	143.628	156.62
Vitvi01g00136	1229.94	976.309	1176.44	1033.74	999.917	1012.79
Vitvi01g01875	88.68	114.753	131.958	107.94	79.6644	87.964
Vitvi01g00137	248.66	256.347	198.274	182.064	162.209	149.332
Vitvi01g00138	586	403.934	399.764	434.257	469.607	465.645
Vitvi01g00139	625.95	544.268	589.392	518.246	698.492	571.912
Vitvi01g01876	48.52	35.7003	14.4576	31.9843	30.0302	39.1169
Vitvi01g01877	769.23	564.696	566.679	406.4	353.293	327.304
Vitvi01g01878	29.14	41.3085	61.9999	19.3055	23.7439	18.6712
Vitvi01g01880	1.11	1.33272	0.716641	0.370311	0.595156	0.688903
Vitvi01g01881	1088.39	40.5117	37.0425	53.4489	41.6301	310.603
Vitvi01g01882	3.49	1.62118	3.26667	2.0834	1.34277	1.52911
Vitvi01g01883	15.45	6.62412	20.1054	18.9671	4.54545	9.72136
Vitvi01g01884	2.66	3.13802	3.32815	0.350519	1.82344	0.781473
Vitvi01g00140	80.01	120.696	130.801	114.262	149.77	130.023
Vitvi01g00141	50.83	127.192	127.445	151.892	127.225	108.148
Vitvi01g00142	4073.83	4031.34	3913.49	4300.31	3918.65	4268.37
Vitvi01g00143	1916.46	1836.22	1630.17	1941.7	1576.83	1780.62
Vitvi01g00145	86.97	67.2147	55.8846	45.581	71.901	58.5992
Vitvi01g01886	9.12	6.80673	7.36595	3.8888	15.669	8.54966
Vitvi01g00146	718.37	749.892	631.334	654.865	917.056	828.021
Vitvi01g00147	11.09	13.8922	14.5622	6.71289	11.505	10.3202
Vitvi01g00148	1.48	0.318273	1.12374	0.370311	3.62565	1.85012
Vitvi01g00149	1111.92	1417.12	1054.44	773.99	1507.35	1283.08
Vitvi01g00150	35.11	38.8257	26.2184	36.2549	35.3255	31.6008
Vitvi01g01887	5.25	1.29918	2.51837	1.03841	4.3806	1.8774
Vitvi01g00151	807.38	632.216	522.59	836.092	553.306	662.36
Vitvi01g00152	1739.36	2326.29	2070.72	2390.25	2188.28	1898.94
Vitvi01g00155	2380.7	2575.12	2657.13	2826.81	3044.03	3043.31
Vitvi01g00156	105.05	64.0364	43.744	47.4128	49.3745	47.6909
Vitvi01g01888	60.67	52.3438	35.466	58.3044	40.332	37.1956
Vitvi01g01889	2.86	1.26564	0.728053	0	0.680504	0.564319
Vitvi01g00157	177.42	390.868	509.736	318.979	346.928	307.96
Vitvi01g00158	9.02	36.5515	41.1834	39.5297	74.2568	53.7635
Vitvi01g01891	2.21	6.98712	4.39484	4.73495	2.25374	3.64732
Vitvi01g00159	133.44	98.7104	117.394	50.316	69.0842	81.8057
Vitvi01g00160	2.94	64.9539	96.3793	48.3577	89.2898	77.7433
Vitvi01g00161	4682.39	2830.69	3945.53	3806.57	3177.02	3070.97
Vitvi01g01892	523.01	525.542	416.126	560.683	510.26	517.882
Vitvi01g00162	110.79	109.339	98.9241	115.366	186.03	161.952
Vitvi01g01893	90.18	80.7663	73.5181	44.9592	113.627	85.137
Vitvi01g00163	43.94	82.3137	19.6851	103.983	175.597	189.252
Vitvi01g00164	102.78	85.5367	77.8602	87.9877	94.2861	108.762
Vitvi01g00165	440.87	420.814	311.625	346.879	435.69	487.311
Vitvi01g00166	443.41	420.085	434.805	415.173	413.694	419.149
Vitvi01g00167	90.78	85.9407	95.4452	78.3307	78.0891	81.3861
Vitvi01g00168	1856.6	1249.84	1535.75	1839.98	1623.01	1444.28
Vitvi01g00169	590.29	477.94	527.113	559.25	371.964	456.785
Vitvi01g00170	374.68	588.697	539.101	367.533	467.921	429.082
Vitvi01g00171	1614.48	1183.35	1389.5	1620.88	1508.7	1081.63
Vitvi01g00172	17.33	5.8221	4.04921	12.5256	14.1417	9.93956
Vitvi01g00173	3861.71	2784.91	2924.08	3565.1	4276.87	3831.83
Vitvi01g00174	430.93	452.161	442.008	464.718	449.624	473.057
Vitvi01g00175	4529.6	1324.42	2248.03	6167.94	1957.55	4135.41
Vitvi01g00176	1364.08	1076.93	1067.12	1220.78	1234.54	1195.45
Vitvi01g00178	123.17	111.185	91.1183	146.344	123.556	141.399
Vitvi01g00179	0	0.333181	2.14992	0	0.662266	0.420165
Vitvi01g00181	21.11	309.317	152.606	213.864	10.5591	43.4218
Vitvi01g00182	1156.12	905.104	949.219	990.369	1185.16	1032.84
Vitvi01g00183	2761.54	2464.69	2824.16	2958.58	2798.37	2565.1
Vitvi01g00185	5.37	16.1761	12.3964	3.22069	0	2.12108
Vitvi01g01895	5.61	37.9342	38.09	7.15572	2.6673	4.2228
Vitvi01g00186	353.49	279.998	270.916	257.849	211.676	231.458
Vitvi01g00187	255.8	458.742	593.913	387.575	314.241	296.389
Vitvi01g00188	270.65	332.355	583.767	799.26	859.813	810.423
Vitvi01g00189	60.06	111.587	82.2478	129.659	117.823	131.306
Vitvi01g00190	410.12	288.896	373.929	311.039	432.553	395.726
Vitvi01g00191	0	31.7372	7.62543	0	0.364687	0.156295
Vitvi01g00192	17.66	9.35815	14.6211	13.4585	5.71019	6.59336
Vitvi01g01897	4.88	1.19856	0	3.8888	3.63299	2.03311
Vitvi01g01898	240.99	40.9224	7.6096	8.82915	44.9217	23.1869
Vitvi01g01902	2.58	1.88356	9.21075	8.14126	50.5567	24.1069
Vitvi01g00193	3.95	0.333181	0	15.4432	6.34916	6.31981
Vitvi01g01903	302.21	327.59	245.857	434.208	398.81	440.452
Vitvi01g01904	7.3	0	0.364026	44.1714	55.1614	33.3659
Vitvi01g01905	11.51	6.58686	7.33172	9.65551	5.64893	8.13924
Vitvi01g01906	0.28	0.318273	0	0.740621	2.02327	1.45966
Vitvi01g00196	622.34	446.658	447.706	675.872	518.403	563.523
Vitvi01g00197	14.1	15.266	6.10158	17.9617	26.1092	18.0329
Vitvi01g00198	66.5	48.1391	87.0378	22.5712	37.0395	44.7737
Vitvi01g00199	1991.47	1917.28	1315.27	2192.23	1866.92	1953.57
Vitvi01g00201	1367.24	934.419	902.126	1092.29	1225.35	1110.54
Vitvi01g01907	0.56	0.632821	0	0.694466	1.64035	0.703006
Vitvi01g00202	59.43	48.5468	47.6814	44.3241	33.7778	46.6558
Vitvi01g00203	3.4	7.23085	4.3201	0	0	0.550263
Vitvi01g00204	134.23	140.097	129.674	93.4367	77.7417	121.276
Vitvi01g01915	2.85	3.75593	14.3749	1.43509	1.27566	1.95142
Vitvi01g01917	0	0.932462	3.6966	0.350519	0	0
Vitvi01g01919	0.37	0.999543	1.08067	0.740621	0.729375	0.767564
Vitvi01g01921	3.61	8.42419	17.0526	0	0	0.535803
Vitvi01g01922	6.97	4.36266	6.5315	3.62394	9.11718	9.50104
Vitvi01g00211	6.35	0.29964	10.1217	1.03841	2.89777	1.79216
Vitvi01g00214	842.84	430.439	580.819	558.502	662.247	655.659
Vitvi01g00215	6.84	1.86492	5.18436	3.57129	2.43534	4.15793
Vitvi01g00216	662.97	546.23	273.553	540.835	420.999	393.328
Vitvi01g00217	4.72	5.76247	2.17717	3.90202	5.30982	4.54801
Vitvi01g01924	216.88	81.5162	167.883	118.078	110.738	96.2038
Vitvi01g00218	1.28	2.73403	0.379857	0.72083	0	0.295042
Vitvi01g00219	1634.2	1372.37	1441.91	1643.71	1452.22	1430.04
Vitvi01g00220	3439.06	2305.28	3024.73	3053.61	2447.7	2343.02
Vitvi01g00221	25.1	5.8221	8.2004	4.86791	5.56358	5.26231
Vitvi01g00223	289.94	302.814	275.814	255.706	328.453	315.725
Vitvi01g00224	165.66	160.327	144.747	138.224	131.652	117.735
Vitvi01g00225	128.02	113.911	185.253	130.485	186.734	172.822
Vitvi01g00226	290.51	145.836	222.285	376.672	174.111	206.133
Vitvi01g01925	6.53	9.03615	15.3263	32.3862	15.9243	21.3545
Vitvi01g01926	11.65	9.54076	23.8812	45.4678	13.6881	23.938
Vitvi01g00227	1962.44	1720.98	1929.85	2587	1812.13	2084.36
Vitvi01g00230	7.28	0.936187	3.6966	0.343947	2.47182	1.19569
Vitvi01g00233	292.27	857.856	383.672	383.795	629.672	603.888
Vitvi01g00234	2.03	1.57273	7.24115	2.49329	2.92185	7.67828
Vitvi01g00236	736.72	585.297	646.996	830.78	542.447	557.294
Vitvi01g01927	299.95	169.07	167.311	310.165	270.812	250.933
Vitvi01g00237	361.71	611.498	488.445	346.254	527.087	473.984
Vitvi01g01928	2.94	1.92082	1.06926	0.350519	3.63299	5.49269
Vitvi01g00238	939.06	556.097	539.278	528.622	608.457	587.263
Vitvi01g00239	39.18	0.917554	0.352615	3.2009	3.73073	4.23513
Vitvi01g00241	7.99	2.93155	7.69574	0.350519	1.02695	3.69731
Vitvi01g00243	182.43	162.211	159.906	158.806	166.663	172.777
Vitvi01g00244	31.9	44.7909	65.8426	42.5451	84.1778	53.4896
Vitvi01g00245	180.95	414.181	542.959	191.073	382.161	297.995
Vitvi01g00246	7.35	6.70611	6.61508	8.01609	8.7969	6.25718
Vitvi01g00249	187.64	242.183	353.729	353.741	364.657	393.211
Vitvi01g00250	260.94	170.002	188.469	175.947	190.019	186.178
Vitvi01g00251	1083.06	739.007	779.168	860.073	713.685	789.803
Vitvi01g00252	2087.76	1538.35	1872.39	1843.74	1542.63	1570.37
Vitvi01g00253	6.83	33.3889	25.1112	36.7772	23.4733	25.6047
Vitvi01g00254	418.39	566.753	500.515	477.014	667.364	568.938
Vitvi01g00255	2913.97	3044.28	2494.75	3626.76	3404.76	3868.64
Vitvi01g00258	2.12	4.86355	2.52536	2.47343	4.5622	4.55874
Vitvi01g00259	88.47	188.417	236.371	122.027	267.186	235.444
Vitvi01g00261	0	11.0427	0.716641	0	40.353	17.2941
Vitvi01g00265	1355.73	1214.17	1318.45	1386.99	1488.02	1489.88
Vitvi01g00266	964.37	987.529	849.109	867.565	997.597	1079.11
Vitvi01g00268	3.86	9.72115	1.79731	4.25903	2.20487	3.04561
Vitvi01g00269	80.62	88.5152	105.907	61.3407	67.4053	66.569
Vitvi01g00270	5.06	4.17855	1.41046	2.13613	2.28437	2.25447
Vitvi01g00271	454.39	482.258	1380.63	724.17	993.323	747.303
Vitvi01g01931	78.72	56.4187	23.8796	34.0058	57.5085	64.5883
Vitvi01g00272	1231.23	1099.5	1256.47	920.225	1027.2	1034.11
Vitvi01g01932	3.24	1.53547	4.30427	10.9258	37.0227	23.3591
Vitvi01g00273	688.32	434.744	448.148	705.753	528.92	591.665
Vitvi01g00274	735.87	872.927	780.196	1048.37	876.505	939.426
Vitvi01g00275	91.73	76.1659	82.6157	113.29	117.647	138.028
Vitvi01g00277	34.09	1.59882	7.55511	2.81745	10.9559	6.62974
Vitvi01g00278	3235.43	2906.41	3402.44	3035.12	2939.97	3049.15
Vitvi01g00279	2696.32	2092.91	2411.56	2601.57	1956.36	2146.57
Vitvi01g01933	8.4	6.66139	15.337	5.68762	8.81949	6.3747
Vitvi01g01934	13.3	7.58267	7.2209	8.16105	63.9472	60.0833
Vitvi01g01935	253.06	208.452	390.101	142.516	633.738	487.42
Vitvi01g00280	67.03	74.4739	231.531	77.5495	155.34	123.494
Vitvi01g00281	29.46	15.5731	24.3913	19.7221	35.4932	25.3058
Vitvi01g01827	257.75	249.205	313.563	199.108	280.011	221.98
Vitvi01g00282	23.55	4.50428	4.31568	4.19324	9.45261	5.17383
Vitvi01g00286	38.49	25.892	56.6064	29.238	44.0559	49.1103
Vitvi01g00287	924.26	1084.38	1000.39	966.247	1044.28	981.906
Vitvi01g00288	93.68	112.84	131.778	88.7927	251.508	215.661
Vitvi01g00289	1.11	1.932	1.09208	1.0582	2.11952	1.73921
Vitvi01g00290	0.92	20.453	2.93688	2.78451	12.6341	9.77509
Vitvi01g00291	97.14	169.308	101.67	87.2988	27.7096	38.6969
Vitvi01g01936	4.33	2.60582	1.81756	7.4338	14.9367	9.43565
Vitvi01g00292	400.8	352.155	503.324	350.49	364.935	395.848
Vitvi01g01938	769.98	1128.17	944.587	745.84	987.567	928.238
Vitvi01g00293	323.8	392.693	390.872	337.426	395.742	337.968
Vitvi01g01939	0.28	0.318273	3.61929	0.343947	0.892735	0.655275
Vitvi01g00294	333.89	351.945	485.072	310.207	381.261	401.787
Vitvi01g00295	288.3	396.137	371.3	321.73	395.1	395.738
Vitvi01g00296	127.74	93.5017	82.894	111.3	95.7375	90.2151
Vitvi01g01940	0	1.31782	2.11569	0	0.595156	0.800416
Vitvi01g01941	15.57	66.0631	75.1992	43.3581	44.3265	33.2595
Vitvi01g00299	497.59	1408.55	707.592	1136.62	403.267	598.688
Vitvi01g00300	6421.74	13082.5	17902.2	19095.9	4259.83	11122.3
Vitvi01g01942	412.62	324.077	241.419	277.722	399.001	442.597
Vitvi01g01943	203.75	142.697	128.275	97.9672	158.555	210.455
Vitvi01g00301	156.64	217.316	262.865	145.539	141.167	210.676
Vitvi01g01944	273.07	396.557	238.635	306.391	371.121	548.418
Vitvi01g01945	49.73	261.784	100.794	111.101	261.584	228.519
Vitvi01g01946	158.89	3690.69	413.936	110.485	1903.66	1094.7
Vitvi01g00302	135.98	96.2812	202.503	122.642	250.056	208.318
Vitvi01g00303	1129	467.212	535.442	886.413	956.842	1198.86
Vitvi01g00306	92.89	104.14	167.857	118.7	120.09	119.442
Vitvi01g00309	8.18	6.33939	7.72998	11.0246	3.14648	9.03259
Vitvi01g00310	1570.83	1664.51	1410.78	1427.27	1368.46	1632.9
Vitvi01g00311	14.03	18.4934	26.1357	15.5618	39.0482	36.4196
Vitvi01g00312	25.07	7.8674	13.8518	22.0823	27.4548	23.3373
Vitvi01g01948	18.87	5.63203	14.0812	10.8796	20.3799	17.1079
Vitvi01g00313	856.42	828.822	689.24	996.081	923.483	1030.23
Vitvi01g00314	369.98	448.865	435.083	499.708	509.66	409.991
Vitvi01g00315	4.22	4.03321	1.79731	2.46693	10.3942	6.11317
Vitvi01g00317	129.65	151.76	233.629	366.674	187.112	213.547
Vitvi01g00318	3.89	9.60411	9.24057	5.42934	12.7865	13.5414
Vitvi01g00320	0.55	118.642	91.2793	0.350519	0	0
Vitvi01g00321	3.59	15.5432	14.0399	47.3336	57.369	38.2115
Vitvi01g00324	0.56	0.999543	0	0	1.02695	1.25178
Vitvi01g00325	569.14	465.663	527.819	435.609	296.537	368.277
Vitvi01g00326	410.11	426.535	441.028	324.119	298.995	370.571
Vitvi01g01949	12.25	2.45302	6.89295	6.39523	7.47087	5.37202
Vitvi01g01950	3.39	0.932462	0.732473	0	0	0
Vitvi01g01952	1.65	1.58764	0.364026	1.03841	13.0615	5.86729
Vitvi01g00327	55.34	225.197	269.871	273.703	267.227	208.727
Vitvi01g01953	1.75	0.666362	0	2.0834	26.8021	12.4378
Vitvi01g00328	872.57	976.591	957.466	1060.23	884.949	915.148
Vitvi01g00329	0	2.52383	4.64989	1.07135	0	1.78202
Vitvi01g00330	164.91	175.361	216.728	232.529	145.59	174.514
Vitvi01g00331	0.55	0.636547	1.82013	0	1.09406	0.60645
Vitvi01g01954	17.5	55.4259	83.2204	106.942	57.6398	67.9352
Vitvi01g00333	322.91	419.299	408.654	256.532	481.796	392.3
Vitvi01g00335	16.07	11.9267	19.6508	7.77102	8.48693	7.03429
Vitvi01g00337	1.75	0.333181	1.06926	1.09114	1.87666	1.12169
Vitvi01g00338	517.37	564.858	638.519	694.401	543.371	587.614
Vitvi01g00339	683.54	567.286	587.913	845.942	707.429	662.883
Vitvi01g01955	18604.3	16993.7	27433.3	22934.3	15012	16262.4
Vitvi01g01956	289.66	252.225	244.962	299.17	316.009	478.055
Vitvi01g01957	693.55	708.943	708.068	889.721	682.478	842.39
Vitvi01g00340	352.48	483.247	522.961	249.139	338.795	305.65
Vitvi01g01958	18.67	35.4305	22.8041	4.18002	27.7692	15.7297
Vitvi01g01959	1.65	2.50147	0.759715	0	2.70378	1.29192
Vitvi01g00342	61.63	32.0562	47.9776	44.3635	33.0505	40.9076
Vitvi01g00343	5048.3	7341.43	6294.5	10344.4	5890.47	9122.19
Vitvi01g00344	48.29	44.8259	17.8351	22.0492	34.3606	19.6813
Vitvi01g00345	348.01	376.035	267.272	336.119	285.33	414.95
Vitvi01g00346	233.76	290.242	359.826	374.684	378.893	548.22
Vitvi01g01960	105.88	188.911	293.077	183.746	184.237	235.024
Vitvi01g00347	6.92	6.48473	9.1062	11.4081	1.36101	8.72019
Vitvi01g00348	8.47	1.25074	5.08239	2.07683	17.3561	8.92703
Vitvi01g00349	4.88	0.333181	3.3079	2.43399	6.38415	2.89477
Vitvi01g00350	6.2	9.88512	15.6878	0	0	0.272674
Vitvi01g00352	90.09	150.567	131.54	118.343	114.442	144.846
Vitvi01g00353	33.89	36.8378	23.2797	44.3238	32.8324	55.3181
Vitvi01g00354	1015.5	1172.51	1099.1	1164.54	960.235	983.202
Vitvi01g00355	375.2	458.194	339.757	356.637	353.093	416.054
Vitvi01g00357	70.97	121.543	89.1729	118.305	145.804	127.737
Vitvi01g00358	1.48	5.80719	3.64653	3.14818	4.79922	5.20053
Vitvi01g00359	39.33	0	20.4853	14.7225	0	9.29488
Vitvi01g00360	11213.3	10699.9	13757.5	9947.97	11406.6	10424.9
Vitvi01g00361	805.91	628.372	765.235	1011.07	822.526	737.604
Vitvi01g00362	4367.45	1920.23	2727.07	3629.89	1509.85	2198.37
Vitvi01g00363	42.16	27.3455	91.3945	39.6012	23.9364	25.5593
Vitvi01g00365	176.83	140.611	122.77	184.226	137.066	145.265
Vitvi01g00366	83.37	61.2442	33.6487	53.3587	55.96	57.2542
Vitvi01g00368	584.13	719.81	507.232	784.022	556.95	733.273
Vitvi01g00369	467.02	471.346	596.978	496.605	624.123	564.783
Vitvi01g01962	93.48	173.724	194.749	242.432	342.603	261.085
Vitvi01g00372	39.44	39.0747	27.2464	35.0585	38.4581	36.1531
Vitvi01g00373	5413.34	5622.88	4887.52	5922.14	5812.7	5352.19
Vitvi01g00374	290.39	358.365	363.725	425.636	257.027	345.33
Vitvi01g00375	692.42	706.745	846.145	780.028	892.049	801.095
Vitvi01g00376	3931.09	2564.82	3528.21	3899.4	3120.63	2928.85
Vitvi01g00377	354.59	338.173	386.697	318.616	384.553	382.111
Vitvi01g00379	476.27	315.179	500.229	509.822	396.63	321.085
Vitvi01g00380	102.43	210.407	258.164	149.63	174.242	193.496
Vitvi01g01965	11.51	22.3887	23.9658	18.8155	24.2821	21.6705
Vitvi01g00381	33.25	103.212	93.8708	66.8107	117.606	79.6746
Vitvi01g00382	588.85	699.008	645.684	637.698	626.618	634.211
Vitvi01g00383	315.02	660.222	367.484	425.698	435.874	502.024
Vitvi01g00384	1178.5	2480.58	1417.2	1962.77	1360.19	2257.62
Vitvi01g00385	1883.31	1538.64	1742.26	2747.34	1383.56	1550.66
Vitvi01g00386	912.76	993.267	1148.2	1070.42	1068.09	999.918
Vitvi01g00388	475.44	166.1	341.048	287.744	225.479	270.344
Vitvi01g00389	59.66	18.1729	42.4742	30.9248	18.5667	15.4705
Vitvi01g00390	762.07	842.887	581.295	635.821	937.701	918.622
Vitvi01g00391	493.69	698.382	710.653	1104.56	492.824	813.114
Vitvi01g00392	130.04	150.287	117.612	141.001	123.302	119.465
Vitvi01g01968	38.91	37.3514	12.9847	31.7916	50.1134	45.2034
Vitvi01g00393	184.15	28.5977	6.92719	10.2643	36.8864	39.0726
Vitvi01g00397	77.1	968.246	701.297	149.506	1004.69	529.65
Vitvi01g01969	6.45	21.5755	21.4956	4.64914	25.9962	18.1598
Vitvi01g00398	7.64	19.2231	26.0127	3.85579	66.5642	33.2748
Vitvi01g00399	14.6	30.4887	28.757	1.46145	8.86401	6.16829
Vitvi01g00401	1132.04	569.699	404.448	909.212	366.028	1101.88
Vitvi01g00402	416.19	282.957	338.649	279.368	193.416	178.752
Vitvi01g00403	28.37	92.4708	53.4708	46.7775	48.6516	51.5249
Vitvi01g00404	1344.78	1055.66	1176.03	1381.32	1225.33	1331.74
Vitvi01g00405	764.92	1071.14	1028.48	663.809	1037.61	857.37
Vitvi01g00406	2.77	5.11847	6.16048	3.50534	3.25006	2.39248
Vitvi01g01970	580.2	249.432	192.044	186.494	338.94	387.674
Vitvi01g00407	762.09	557.032	527.733	689.685	632.197	650.14
Vitvi01g00408	148.81	125.24	22.1052	18.3463	30.3899	82.11
Vitvi01g01971	5555.94	4919.56	5181.28	5281.33	3031.67	3278.85
Vitvi01g01972	64.08	84.4596	67.3437	73.5237	30.9018	61.8039
Vitvi01g00409	273.25	431.804	645.678	391.925	345.899	408.684
Vitvi01g00411	1489.24	1554.64	2802.32	1597.52	1050.69	1569.28
Vitvi01g00412	95.15	68.0078	166.825	102.112	99.361	115.948
Vitvi01g00413	736.52	532.579	384.066	479.812	523.976	458.142
Vitvi01g00414	792.57	330.373	392.055	451.27	396.678	421.919
Vitvi01g00415	16.47	19.4892	22.7283	17.1749	28.5875	27.2454
Vitvi01g01973	41.37	127.606	59.6548	67.4127	62.1195	53.7624
Vitvi01g00417	234.49	639.147	771.291	870.542	897.87	768.407
Vitvi01g01974	63.39	129.337	133.053	84.5351	98.8774	77.0568
Vitvi01g00418	777.14	1217.15	1364.92	1110.89	1219.77	1187.49
Vitvi01g00421	822.88	983.899	839.704	861.695	1037.3	1029.2
Vitvi01g00422	722.36	824.224	769.308	660.458	819.768	880.661
Vitvi01g00424	89.52	27.5855	25.2864	19.6022	26.6351	23.9788
Vitvi01g00425	848.02	594.867	637.395	827.089	716.891	696.182
Vitvi01g00426	425.66	369.897	386.786	480.956	436.008	450.41
Vitvi01g00427	2.86	5.52991	7.86804	1.75924	2.27198	1.40313
Vitvi01g00428	193.52	123.458	197.312	210.047	152.231	173.325
Vitvi01g00429	85.03	42.6271	191.901	7.14907	27.9086	14.1969
Vitvi01g00430	39.91	28.6782	34.1428	40.2638	26.4563	21.1267
Vitvi01g00432	400.48	428.584	466.224	484.227	483.341	452.867
Vitvi01g00433	15.11	39.9102	22.0584	7.76445	28.9107	34.7793
Vitvi01g00438	0	9.78823	1.43328	1.11093	0.297578	1.29148
Vitvi01g01976	2732.38	2724.04	3087.53	29881.7	35102.1	28992.9
Vitvi01g01977	0	0	1.09208	0	10.7866	4.62285
Vitvi01g01978	1.39	8.09101	2.92547	0.714258	1.34277	6.85451
Vitvi01g01979	682.92	3497.41	108.088	273.799	564.692	329.336
Vitvi01g01980	0	0	0	0	1.19031	4.04369
Vitvi01g01981	61.02	38.9651	148.05	31.5072	81.8381	123.436
Vitvi01g01982	0.28	0.29964	1.41046	0	2.30261	17.4104
Vitvi01g00441	5.72	0	3.39147	0	6.59787	3.36028
Vitvi01g00444	1220.67	1876.68	1477.66	738.829	1010.77	852.897
Vitvi01g01983	238.08	240.617	218.1	167.756	113.075	141.018
Vitvi01g00445	2645.15	3493.93	2772.08	2690.93	1644.92	2093.95
Vitvi01g00446	295.06	187.985	219.529	282.399	203.937	250.586
Vitvi01g00447	139.95	354.09	377.87	150.974	269.129	255.884
Vitvi01g00448	1907.25	2856.56	2455.39	2608.36	2874.65	2762.5
Vitvi01g00449	13.61	19.601	14.5412	14.331	16.7573	15.6187
Vitvi01g00450	932.5	1500.17	1246.18	1219.63	1097.05	995.816
Vitvi01g01984	24.62	23.8869	25.7392	12.0103	13.8522	11.1444
Vitvi01g00451	3140.29	2410.15	2797.61	2829.84	2153.66	2530.12
Vitvi01g00452	1386.46	1127.44	1113.37	1208.66	900.321	1047.1
Vitvi01g00453	446.41	406.707	488.968	424.531	402.426	429.879
Vitvi01g00454	470.72	337.779	328.75	295.676	187.53	210.173
Vitvi01g00455	10618.9	8889.69	8218.63	7603.42	7772.86	7783.11
Vitvi01g00456	0.64	28.4933	2.9008	0.687894	1.09406	1.55004
Vitvi01g00457	8.74	0.333181	0	0	0	0
Vitvi01g01986	408.61	508.375	434.823	389.088	505.278	527.042
Vitvi01g00458	4.42	3.13429	4.11511	5.66776	1.32453	2.42611
Vitvi01g01987	2.86	3.55319	7.6096	2.14935	18.5792	10.8709
Vitvi01g00460	0	0.599281	0.70523	0.370311	0.996321	0.858374
Vitvi01g01988	3.77	6.2574	1.85179	1.04499	1.24503	1.0662
Vitvi01g01990	83.88	257.879	217.958	72.318	48.4795	45.164
Vitvi01g00463	27.58	129.048	107.556	0	0	0
Vitvi01g00464	8.68	17.1644	23.0353	14.0739	30.6181	19.4963
Vitvi01g00465	504.52	697.529	961.586	520.414	561.231	415.645
Vitvi01g00466	9.58	8.10964	4.44048	4.93371	5.20623	5.52926
Vitvi01g00467	264.39	386.291	368.751	170.902	294.514	206.451
Vitvi01g00468	657.56	554.123	426.63	310.256	391.419	476.803
Vitvi01g00470	1.65	2.88682	1.47194	0	1.50613	0.645484
Vitvi01g01991	206.49	102.246	67.5037	122.98	120.935	104.224
Vitvi01g00471	70.76	44.0127	27.3006	48.2181	62.0106	44.9665
Vitvi01g00472	949.21	852.919	856.953	816.705	804.893	675.661
Vitvi01g00473	3466.11	2929.42	3112.32	4212.03	3129.44	3773.82
Vitvi01g00474	769.14	649.277	762.944	650.946	546.66	602.575
Vitvi01g00475	170.47	89.9612	150.017	143.037	186.761	132.574
Vitvi01g00476	1443.42	1432.95	1400.34	1528.53	1146.59	1364.91
Vitvi01g00477	188.92	236.455	344.148	94.7862	26.1734	46.7189
Vitvi01g00478	957.85	1244.4	1188.05	1178.55	1122.64	735.268
Vitvi01g01992	8.73	0.898921	12.589	8.505	4.28286	3.35669
Vitvi01g00479	1551.81	905.425	1082.54	1110.55	999.865	995.297
Vitvi01g00481	1692.11	792.11	752.066	813.349	520.871	658.2
Vitvi01g00482	81.17	81.0808	79.6344	66.4666	65.8933	67.3251
Vitvi01g00483	429.42	158.021	300.113	226.978	92.2765	96.5123
Vitvi01g01993	4.71	17.9717	17.7093	15.1321	8.40009	19.2766
Vitvi01g00484	290.87	179.446	163.321	303.641	256.676	241.663
Vitvi01g00486	1281.9	910.781	870.275	1287.12	973.718	1046.97
Vitvi01g00487	1545.45	1547.02	1708.44	1871.3	1616.18	1849.95
Vitvi01g00488	1502.01	1076.05	1019.48	1095.11	996.984	909.401
Vitvi01g00491	49.58	44.0701	65.1111	37.0365	50.1155	53.3936
Vitvi01g00492	2023.14	2081.68	1901.19	1670.77	1778.07	2034.72
Vitvi01g00496	180.71	220.618	240.536	134.361	99.3931	114.218
Vitvi01g00497	1737.62	988.939	1115.07	731.205	698.107	770.724
Vitvi01g00498	11.27	4.95077	2.95271	8.2205	7.4797	5.77232
Vitvi01g00499	2217.1	1990.69	1519.82	1344.15	1387.02	1327.65
Vitvi01g01995	1161.32	1015.44	947.283	997.015	681.701	857.557
Vitvi01g01996	190.46	173.08	164.149	120.233	143.069	120.748
Vitvi01g00501	97.07	251.208	312.91	0	95.456	88.2937
Vitvi01g00502	461.87	594.351	659.235	624.072	471.116	667.995
Vitvi01g00503	111.32	24.7449	47.3199	12.7708	16.2919	18.8559
Vitvi01g00505	3689.4	1709.82	2686.12	2582.86	1963.01	2240.37
Vitvi01g01997	8.67	17.4902	8.68142	29.238	6.59202	16.0518
Vitvi01g01998	1.1	1.25446	0.364026	0	0	0.26631
Vitvi01g01999	1.47	1.88356	0.732473	0	0.595156	0.255067
Vitvi01g02000	3.04	2.88682	0	0	0	3.37566
Vitvi01g02001	9.78	23.8146	25.1308	24.1922	360.575	205.366
Vitvi01g00508	526.25	894.253	959.237	1229.46	827.004	879.392
Vitvi01g00509	1090.03	1443.67	1466.76	1588.9	1034.51	1165.93
Vitvi01g00511	582.28	537.943	672.073	715.245	663.585	665.708
Vitvi01g02002	0	1.98418	5.23885	0	0	0
Vitvi01g00512	11.07	856.021	354.132	182.058	160	112.644
Vitvi01g00513	0	63.7614	197.287	3.91516	82.3819	35.9414
Vitvi01g00515	531.33	654.505	612.074	483.594	570.575	699.768
Vitvi01g00516	1134.52	951.895	895.821	953.093	790.816	957.255
Vitvi01g00518	132.07	74.6602	122.186	132.766	134.076	135.987
Vitvi01g00519	75.76	67.8132	139.064	128.369	99.2895	113.104
Vitvi01g00520	739.52	735.963	640.776	826.134	729.515	778.718
Vitvi01g00521	56.47	92.7235	106.134	161.046	216.574	180.555
Vitvi01g00522	22.67	17.669	19.6527	26.1041	21.159	15.482
Vitvi01g00523	2093.47	1670.39	1719.46	2172.37	1871.24	1665.78
Vitvi01g00524	1208.96	1439.07	1310.11	1295.89	1366.94	1619.79
Vitvi01g00525	245.39	298.624	323.397	537.796	463.043	389.119
Vitvi01g00526	1079.4	735.158	818.244	1406.98	902.196	1045.81
Vitvi01g02003	0	0.932462	0	0	2.78328	1.19283
Vitvi01g00528	510.18	512.436	346.311	673.564	613.474	679.258
Vitvi01g00529	26.43	18.4785	33.1975	27.3864	38.4048	29.2688
Vitvi01g00530	1619.51	1134.53	1210.41	1955.48	1069	1263.59
Vitvi01g02004	6.35	0	3.36423	0	0.297578	0.127534
Vitvi01g00532	0.92	2.84583	4.29985	2.45371	0	1.24918
Vitvi01g00533	6129.09	5012.81	5270.66	8369.4	5567.57	6624.08
Vitvi01g00536	1070.45	1448.93	1399.21	1019.68	952.638	1056.2
Vitvi01g00537	1741.93	1129.16	1656.73	2242.28	1311.92	1536.59
Vitvi01g00538	183.09	161.064	159.846	199.716	208.315	215.667
Vitvi01g00539	797.65	813.424	544.285	576.982	542.462	658.402
Vitvi01g00540	627.92	602.373	423.892	640.557	1011.03	967.493
Vitvi01g00541	2.2	0.333181	0.759715	0.343947	0	0
Vitvi01g00542	16.88	6.65766	16.852	4.62285	8.12224	9.71704
Vitvi01g00543	283.69	544.759	402.579	149.638	353.347	272.941
Vitvi01g00544	811.55	952.588	806.008	713.782	953.916	948.539
Vitvi01g00545	1.46	0.936187	2.87798	0.687894	1.82344	1.05538
Vitvi01g00546	3.7	23.8146	23.6287	6.06451	2.57541	2.48981
Vitvi01g00547	671.21	741.435	817.922	694.673	548.659	588.249
Vitvi01g00552	535.34	152.907	518.745	215.065	170.462	135.241
Vitvi01g02007	12.24	77.2861	225.453	5.03274	271.755	128.866
Vitvi01g00553	8.66	2.53874	7.72998	9.56977	1.94377	2.50656
Vitvi01g00555	0	2.21674	2.85515	0	0	0
Vitvi01g00556	8.11	28.5999	108.923	69.4038	67.3403	60.0116
Vitvi01g02009	2857.86	3968.99	3440.83	6160.76	2794.79	3061.37
Vitvi01g00557	1.38	3.44138	4.73861	15.3036	24.7102	13.6752
Vitvi01g02011	3.5	0	0	16.5737	3.06698	3.56201
Vitvi01g00558	6.07	5.62458	6.92277	20.8726	38.9797	26.7131
Vitvi01g00561	6305.23	6356.11	5498.44	7144.37	5950.77	6138.55
Vitvi01g00562	335.03	447.95	531.256	414.833	561.904	487.72
Vitvi01g00563	1029.39	666.338	829.517	193.691	1095.19	615.497
Vitvi01g00567	2.1	11.9267	55.144	12.2949	17.4239	25.9035
Vitvi01g02012	0	1.2321	2.5526	0.370311	0	0.158705
Vitvi01g00568	75.99	176.287	223.986	51.3952	203.859	102.607
Vitvi01g02013	3.69	2.24282	2.99137	1.06478	2.36972	1.31187
Vitvi01g00571	2354.13	2491.06	2046.53	2591.99	2057.31	2680.6
Vitvi01g00572	1692.42	1820.65	2008.21	1703.36	2031.66	1931.83
Vitvi01g00573	17.49	7.50069	3.65794	13.8552	30.1375	19.6057
Vitvi01g00576	616.98	788.916	674.26	885.379	793.591	849.284
Vitvi01g00577	10.88	10.7729	6.88412	8.15448	21.1714	13.9989
Vitvi01g02017	2.22	9.79941	8.63136	1.40215	6.4469	3.86257
Vitvi01g00578	2.76	1.25074	22.6993	5.62168	4.62931	10.4446
Vitvi01g00579	300.91	397.601	369.712	406.624	450.11	420.545
Vitvi01g00580	3.88	11.2343	8.73334	29.1324	10.2126	14.7153
Vitvi01g02019	0.28	0.333181	0.759715	0	4.43453	1.90051
Vitvi01g00587	988.62	1261.44	989.63	1291.86	1204.16	1132.69
Vitvi01g02021	319.71	244.481	241.481	268.418	254.342	205.755
Vitvi01g00588	5.44	1.62118	1.10791	1.42852	0	0.858851
Vitvi01g00589	89.69	200.807	170.564	14.5168	72.1607	55.1599
Vitvi01g00590	821	713.757	540.716	801.391	545.204	588.197
Vitvi01g00591	2749.02	2509.3	2695.29	2606.01	2001.02	2695.36
Vitvi01g00593	4.14	1.85374	7.60261	2.43399	3.34781	4.31241
Vitvi01g00594	1032.74	849.224	727.539	920.795	946.696	952.272
Vitvi01g00595	1986.84	1551.93	1794.55	1945.12	1449.73	1451.96
Vitvi01g00596	940.11	1063.65	1138.05	1048.44	1075.99	1245.76
Vitvi01g00598	473.03	438.732	452.548	387.19	327.651	376.219
Vitvi01g00599	1054.95	1026.65	944.274	972.706	949.843	907.958
Vitvi01g00600	172.49	199.562	144.348	185.456	208.13	169.769
Vitvi01g00602	0	90.0603	37.9792	0	0	0
Vitvi01g00603	24.22	20.3248	24.8842	4.31191	11.1068	6.68513
Vitvi01g00604	193.28	280.893	299.804	130.102	288.453	256.116
Vitvi01g00608	127.13	111.543	187.316	8.39962	12.3643	10.8396
Vitvi01g02022	149.38	201.622	207.242	155.352	139.559	142.583
Vitvi01g00609	21.29	21.1417	19.2367	8.44562	44.5411	26.7716
Vitvi01g00611	0	5.64321	7.36153	1.38236	0.662266	0.283828
Vitvi01g00612	7.28	0.29964	0	0	2.98312	2.37041
Vitvi01g02023	1793.17	2130.42	2088.75	2025.02	2173.98	2195.23
Vitvi01g02024	3177.44	2827.25	2516.37	3579.05	3986.41	3729.77
Vitvi01g00613	358.38	373.445	293.918	261.664	366.321	340.417
Vitvi01g00614	142.72	167.787	168.297	204.719	243.05	295.44
Vitvi01g00616	1782.29	1616.03	1497.22	1411.26	1269.17	1386.67
Vitvi01g00617	2.11	82.1631	29.6581	11.3158	15.9119	12.688
Vitvi01g00619	250.68	409.534	205.486	386.841	409.665	407.053
Vitvi01g02026	95.05	28.3092	13.4631	113.065	79.3705	100.403
Vitvi01g00620	89.96	209.817	135.192	148.568	166.353	158.454
Vitvi01g00621	20.98	54.4375	16.9186	19.0012	16.3619	15.5336
Vitvi01g00623	964.28	765.374	759.383	871.111	882.588	897.617
Vitvi01g00624	14.24	8.54495	8.56443	7.83689	12.0148	11.7231
Vitvi01g00625	84.84	90.4338	84.0289	69.9325	58.5054	64.8442
Vitvi01g00626	923.74	987.805	785.234	1046.97	989.454	962.496
Vitvi01g00627	636.17	697.597	751.419	530.977	763.842	651.411
Vitvi01g02027	101.55	29.5861	22.9543	92.8473	64.8691	93.7701
Vitvi01g00628	1243.39	1289.09	1333.55	1501.99	1338.21	1335.07
Vitvi01g00629	360.25	838.591	631.537	310.987	698.848	484.001
Vitvi01g00630	405.79	881.821	921.257	356.195	631.906	467.267
Vitvi01g00631	76.82	57.7745	83.3718	178.798	139.25	166.044
Vitvi01g02028	242.1	397.037	375.218	211.294	314.756	254.893
Vitvi01g00632	147.53	257.413	271.102	85.2149	153.263	108.745
Vitvi01g02029	16.92	40.9344	37.4657	6.71939	19.4763	12.5213
Vitvi01g00633	2093.84	1172.57	2067.84	2245.12	1462.44	1505.32
Vitvi01g00634	31.45	15.2473	13.1808	13.0488	35.0053	22.2969
Vitvi01g00635	14.54	3.44884	8.85372	6.42167	3.9612	3.777
Vitvi01g00637	8.64	16.8573	18.3486	4.29869	4.62198	4.83203
Vitvi01g00638	140.9	218.04	240.113	40.4221	92.1453	115.355
Vitvi01g00640	651.22	544.544	555.03	554.926	596.241	550.598
Vitvi01g00641	239.13	227.464	278.364	266.478	227.533	306.698
Vitvi01g02030	32.16	28.866	33.9123	36.1892	25.2974	33.0048
Vitvi01g02031	33.37	210.62	69.8796	23.6702	31.8523	39.7724
Vitvi01g00642	1076.38	817.622	1496.58	1319.85	1028.11	1028.58
Vitvi01g00644	1.76	1.56528	0.364026	0.350519	6.91369	4.17854
Vitvi01g02034	30.88	31.167	34.8521	13.8224	24.6912	17.6497
Vitvi01g00646	1495.34	1381.44	1281.06	1433.87	1132.89	1619.92
Vitvi01g00647	314.34	340.86	235.912	495.806	153.409	267.744
Vitvi01g00648	275.66	258.263	352.831	294.841	200.702	204.047
Vitvi01g02035	25.59	17.1048	25.8139	25.1713	16.2247	18.2412
Vitvi01g00649	1364.14	1153.3	1138.17	1233.89	1304.16	1166.06
Vitvi01g00650	538.15	644.132	944.476	617.414	654.351	817.119
Vitvi01g00652	2774.4	4483.28	4516.17	3912.96	2346.45	3061.66
Vitvi01g02036	2333.28	2828.99	2746.89	2792.42	2863.07	2890.23
Vitvi01g02037	1.65	0	0.743884	3.4789	0.595156	0.388222
Vitvi01g02038	1.66	2.23537	3.94024	0	1.45875	0.625178
Vitvi01g00653	10.22	6.71729	16.8413	10.8994	23.5163	19.3072
Vitvi01g00655	6.82	2.25773	14.1702	0.343947	15.2694	14.2534
Vitvi01g00656	0	0	0	0.370311	1.02695	1.67607
Vitvi01g00657	7.65	0.318273	4.35875	0	0	3.36706
Vitvi01g00658	760.62	1274.68	1703.68	1463.19	1349.94	1287.54
Vitvi01g00659	100.82	54.8914	54.2816	69.7402	55.4735	54.303
Vitvi01g00660	398.56	427.357	319.803	371.662	439.33	406.758
Vitvi01g02039	5.33	11.8358	14.4154	1.43509	4.53812	2.39547
Vitvi01g00662	2385.23	2515.08	1786.91	2277.73	3139.66	2715.78
Vitvi01g00663	93.67	151.583	116.62	136.715	138.615	138.39
Vitvi01g00664	325.3	310.646	250.332	288.223	349.732	383.139
Vitvi01g02040	28.58	15.2995	15.2991	24.06	25.0166	22.2069
Vitvi01g02041	12.9	6.72847	5.18878	8.16112	15.486	10.9005
Vitvi01g00669	2034.41	2006.7	2177.07	2311.25	2202.24	2315.48
Vitvi01g00670	33.67	1.93573	6.83662	6.84464	7.55771	6.16839
Vitvi01g00672	23.62	43.7153	1549.61	1012.91	2153.16	1421.85
Vitvi01g00673	0	14.2366	7.43185	3.4922	75.491	32.8038
Vitvi01g00674	344.7	422.225	355.299	289.102	295.609	298.891
Vitvi01g00675	292.8	254.479	209.608	218.188	231.419	213.522
Vitvi01g00676	93.46	132.453	113.728	228.484	251.521	201.913
Vitvi01g02042	7.09	8.23413	9.87548	8.73042	9.51239	6.34225
Vitvi01g02043	0.37	1.31782	3.28508	2.43392	1.92553	0.962794
Vitvi01g00680	14.82	8.09846	15.0414	6.83149	7.19887	5.35324
Vitvi01g00681	6213.56	7431.6	4879.52	6712.35	7929.36	6936.63
Vitvi01g00682	526.04	615.419	948.386	2383.68	1774.91	2031.14
Vitvi01g00683	0.56	6.93867	0	0	9.37311	4.15339
Vitvi01g00685	202.15	111.288	256.258	181.297	143.165	124.197
Vitvi01g00687	13.98	12.3195	17.9511	16.1639	16.5661	12.9606
Vitvi01g00688	36.15	57.9273	52.1755	35.9982	59.0102	50.9818
Vitvi01g00689	153.2	178.734	236.994	237.301	279.295	225.304
Vitvi01g00691	1.95	0.29964	0.364026	0.714258	0.892735	0.677642
Vitvi01g00693	0	8.23413	2.18159	1.40215	1.70746	1.02804
Vitvi01g00694	4.6	0.969728	10.5465	7.44022	10.3468	6.87776
Vitvi01g00695	62.73	41.2243	61.653	49.1722	44.1361	62.1127
Vitvi01g00696	644.85	463.151	668.905	765.492	540.233	619.983
Vitvi01g02046	21.51	0.898921	2.57286	3.25363	2.27198	9.21593
Vitvi01g00697	28.99	23.8892	18.3379	17.6716	15.7995	14.8028
Vitvi01g00698	1759.48	4104.98	2336.97	7780.1	3509.13	6010.92
Vitvi01g00700	1034.95	947.687	860.273	1043.39	1052.42	1108.19
Vitvi01g00701	358.86	288.597	252.73	343.078	268.528	378.277
Vitvi01g02047	96.66	133.885	77.4012	1.09114	51.3882	23.0187
Vitvi01g02048	74.3	27.0436	64.399	82.855	49.2417	92.2947
Vitvi01g02049	29.82	4.06303	5.40077	3.20755	9.42853	6.01917
Vitvi01g02050	0	73.6383	37.747	0	26.8144	11.6295
Vitvi01g00704	719.7	604.936	520.884	717.234	729.964	821.645
Vitvi01g00705	119.29	252.565	234.143	323.55	257.03	333.632
Vitvi01g02052	308.93	317.726	264.458	333.327	299.959	369.643
Vitvi01g00706	583.34	554.111	618.426	503.775	628.583	674.257
Vitvi01g00708	31.75	20.3099	44.7919	11.362	12.4051	28.6744
Vitvi01g02053	604.29	548.373	721.037	836.946	478.995	599.112
Vitvi01g00711	128.31	122.688	162.213	50.9246	112.536	114.522
Vitvi01g00712	1440.27	1145.73	1041.77	1158.12	1140.65	1139.07
Vitvi01g00713	5574.83	5977.01	7090.79	6516.05	5697.56	6598.09
Vitvi01g02056	11032.8	11911.1	10298.2	12124.3	8638.98	11087.7
Vitvi01g00714	93.25	1086.41	603.15	144.011	55.2212	74.243
Vitvi01g00715	79.66	78.929	38.3204	59.3494	72.416	72.788
Vitvi01g00716	378.42	1363.91	831.56	1014.7	1171.75	1161.71
Vitvi01g00717	490.94	333.158	403.362	658.384	565.567	699.659
Vitvi01g00719	239.65	22.9955	319.307	441.592	454.804	478.01
Vitvi01g00720	0.28	1.288	0.732473	0	7.6613	3.28341
Vitvi01g02057	15.93	32.1658	141.559	31.3885	281.633	134.358
Vitvi01g02058	237.87	565.881	638.827	113.263	3872.95	1740.73
Vitvi01g02059	26.47	62.843	39.8487	48.8809	56.9986	56.8798
Vitvi01g02060	31	72.436	47.604	15.9124	52.5933	50.1365
Vitvi01g02061	452.5	166.946	195.865	225.879	117.064	137.089
Vitvi01g00722	161.56	86.9112	150.179	169.01	36.5145	91.9691
Vitvi01g00723	3.5	3.22001	2.193	0.370311	1.02695	1.69567
Vitvi01g02062	1.2	0.318273	0	3.24049	0	0.793523
Vitvi01g00727	23.21	36.7595	41.5344	28.9477	21.9467	22.6032
Vitvi01g02065	327.09	278.759	364.631	347.172	240.799	244.632
Vitvi01g00728	8.22	7.65347	4.7456	0.687894	7.34548	4.77557
Vitvi01g00729	4874.43	5508.31	4372.39	2902.54	3406.74	3794.11
Vitvi01g00730	0	2.15338	1.43328	0	2.75265	1.31286
Vitvi01g00732	163.49	290.288	184.881	184.797	205.775	138.922
Vitvi01g00733	112.01	193.95	109.086	78.3165	217.135	149.018
Vitvi01g00735	750.56	1432.27	1379.3	219.227	453.937	446.857
Vitvi01g00738	180.29	530.358	361.386	47.7964	174.211	110.751
Vitvi01g00739	34.55	80.5949	73.0521	0	0	0
Vitvi01g00740	4.52	5.84223	4.27703	0	0	0
Vitvi01g02067	471.58	520.903	594.889	454.261	578.447	608.459
Vitvi01g02068	0	0	0	0	0	3.84129
Vitvi01g00744	682.94	1330.25	1214.03	815.902	1113.11	948.23
Vitvi01g00747	12.61	33.614	33.26	34.3179	12.6523	23.5227
Vitvi01g02069	0.37	1.2321	4.386	3.57779	1.36101	9.51571
Vitvi01g00754	0	6.62412	9.12019	0.714258	0.729375	4.5546
Vitvi01g02070	0	2.53501	0.728053	0	0	56.5469
Vitvi01g02071	52.7	63.7674	86.5453	93.3368	136.34	154.107
Vitvi01g00770	20.01	13.3057	21.8843	19.3188	12.0761	11.2802
Vitvi01g00772	1338.25	775.563	729.079	1041.77	704.87	763.519
Vitvi01g00773	203.63	175.393	217.554	220.426	220.14	207.535
Vitvi01g02076	0.28	0.318273	0	4.58326	0	2.3802
Vitvi01g02077	0	0.999543	0	12.4597	0	6.01845
Vitvi01g00775	74.86	54.5583	54.7996	7.34806	5.63069	5.88097
Vitvi01g00776	223.12	311.402	280.827	176.515	267.235	254.394
Vitvi01g00777	3363.69	3234.37	3169.7	3317.87	3370.42	3377.86
Vitvi01g00779	200.85	141.538	141.367	98.2893	194.272	150.608
Vitvi01g02078	3.77	1.30291	4.34292	9.55006	6.76272	6.21206
Vitvi01g00780	1033.26	523.798	760.89	961.995	792.354	860.056
Vitvi01g00781	5.14	1.28428	1.85179	5.32388	6.22663	4.40812
Vitvi01g00782	660.93	427.099	385.55	862.98	490.636	545.431
Vitvi01g00784	314.07	356.715	432.589	317.541	237.744	327.644
Vitvi01g00785	22.05	45.8478	55.7367	20.6486	15.0177	11.1757
Vitvi01g00787	1784.45	5689.63	2988.26	9108.48	5481.04	12614.6
Vitvi01g00788	2481.22	3919.69	2968.55	2511.26	2616.47	2677.24
Vitvi01g00789	1514.59	1483.32	1228.06	1349.52	1630.9	1663.7
Vitvi01g02079	25.45	75.4883	27.5321	43.2592	122.655	77.0862
Vitvi01g00790	10.88	12.6229	13.907	20.1715	26.9582	16.5624
Vitvi01g02080	708.77	837.889	798.346	916.862	769.304	836.544
Vitvi01g00791	814.46	532.232	523.974	683.152	983.404	824.861
Vitvi01g00792	742.15	402.104	493.575	1330.41	777.893	1274.79
Vitvi01g00793	1954.32	2402.86	2098.8	3517.13	2530.19	2800.54
Vitvi01g02081	59.02	175.73	216.544	341.998	159.982	318.766
Vitvi01g00796	22.32	72.4412	49.3734	12.4993	37.235	30.8148
Vitvi01g00797	2656.73	2422.48	2904.11	2962.98	2344.53	2435.08
Vitvi01g00798	2339.13	1577.67	1276.32	2124.65	1704.2	2086.05
Vitvi01g00799	19.05	13.5143	23.8962	6.73911	11.1849	8.97911
Vitvi01g00800	1131.4	1243.49	1248.85	984.059	1213.14	1108.11
Vitvi01g00803	7.75	41.386	54.0925	10.595	26.0027	17.9128
Vitvi01g02085	0.28	1.93946	0	4.6755	0	0.952228
Vitvi01g02086	0.64	1.25074	0.759715	0	0.595156	0.255067
Vitvi01g00812	25.48	20.1139	33.3635	32.1555	22.0991	25.9398
Vitvi01g00814	224.02	163.296	307.986	284.013	216.25	275.322
Vitvi01g00815	4.15	6.85668	3.70102	3.49212	4.17343	3.69229
Vitvi01g00816	0	0.651454	0.352615	4.31184	5.83786	4.95048
Vitvi01g00817	6.46	122.218	24.4439	3.30643	6.46514	4.44624
Vitvi01g00818	83.49	144.022	117.566	78.8804	112.056	91.9743
Vitvi01g00819	204.04	312.32	279.415	223.068	386.067	336.76
Vitvi01g00823	211.7	243.576	186.31	158.612	192.886	184.36
Vitvi01g00824	135.07	145.661	169.882	90.8564	128.899	128.238
Vitvi01g00825	42.98	37.9782	47.001	29.1521	32.3839	26.5858
Vitvi01g00826	120.39	184.194	231.99	130.922	108.419	125.788
Vitvi01g00827	214.47	196.829	196.355	193.71	244.561	237.8
Vitvi01g00828	129.09	235.405	121.578	131.03	172.34	141.832
Vitvi01g00830	92.78	17.9404	23.8933	19.8407	28.2886	21.0919
Vitvi01g00831	3.03	5.37711	3.96306	2.81737	0.315817	2.74645
Vitvi01g00832	122.21	57.864	106.554	74.072	88.7444	75.8333
Vitvi01g00833	1913.08	2076.86	1602.22	3507.69	1582.38	1985.16
Vitvi01g02091	673.09	669.68	732.086	778.158	603.591	728.667
Vitvi01g00836	1816.97	1321.92	1653.01	1929.15	1408.67	1286.78
Vitvi01g00842	180.55	117.026	209.443	190.331	103.357	109.727
Vitvi01g00843	16.6	154.125	98.8123	9.86084	96.1429	45.6569
Vitvi01g02092	683.39	2638.83	1407.21	950.025	1571.68	1621.78
Vitvi01g02093	809.78	691.664	792.792	610.811	1059.84	988.322
Vitvi01g00845	532.33	562.797	488.364	396.898	576.678	461.081
Vitvi01g00846	129.82	193.296	118.543	116.664	163.879	164.826
Vitvi01g00849	8.84	24.9312	20.6472	1.77239	11.1177	11.7184
Vitvi01g00850	74.35	208.403	161.911	353.825	162.908	390.152
Vitvi01g02096	43.58	13.2035	26.1382	28.5183	30.5197	78.9381
Vitvi01g00852	2398.66	2978.78	3237.11	3615.4	2812.8	3078.88
Vitvi01g00853	214.5	202.523	223.371	280.302	245.535	243.033
Vitvi01g00857	407.51	543.314	928.518	682.118	352.173	455.823
Vitvi01g00858	14.18	38.2339	11.7361	5.29752	14.0133	13.2927
Vitvi01g00859	296.63	739.39	703.768	316.853	946.523	683.22
Vitvi01g02097	8.82	3.25355	7.68433	4.26568	6.21494	3.98619
Vitvi01g00860	801.65	321.546	652.709	668.862	595.771	517.65
Vitvi01g00861	1378.99	1879.01	1687.36	2507.57	2244.11	2197.1
Vitvi01g00862	334.25	541.42	456.418	510.499	525.972	494.075
Vitvi01g02098	4123.89	3777.3	4207.67	4220.09	4476.96	3828.56
Vitvi01g00864	1563.98	2079.96	1905.56	567.995	698.807	1163.18
Vitvi01g02099	1138.45	1252.05	1210.63	1245.72	884.222	768.462
Vitvi01g00865	159.2	74.6759	117.547	182.2	129.911	138.837
Vitvi01g00866	1.1	1.63609	1.44911	1.48124	0.315817	1.04284
Vitvi01g00867	830.28	811.026	805.258	625.222	637.649	692.381
Vitvi01g00868	643.39	845.877	881.808	1159.88	539.978	705.443
Vitvi01g00869	384.32	453.748	391.305	306.882	394.025	383.339
Vitvi01g00870	1752.42	1954.08	1717.81	1869.94	1716.97	2033.95
Vitvi01g02100	3.41	5.6134	3.71685	4.36464	0	2.91264
Vitvi01g00872	43.78	91.1724	95.088	48.9478	74.421	66.6375
Vitvi01g00873	242.16	116.678	213.748	338.434	275.201	299.996
Vitvi01g00875	93.35	27.066	72.1458	108.118	91.615	93.9211
Vitvi01g02101	175.23	132.329	215.762	149.724	139.449	139.409
Vitvi01g00876	209.44	89.6593	169.502	95.6652	135.552	117.05
Vitvi01g00877	18.81	2.86819	23.5488	21.1967	15.8192	20.8383
Vitvi01g00878	285	546.118	205.844	416.25	402.065	492.46
Vitvi01g00879	16.64	46.2943	14.8894	21.7648	60.6104	36.7652
Vitvi01g00882	304.89	298.726	298.347	341.36	222.187	276.459
Vitvi01g00883	10.98	22.5304	40.0596	5.29752	6.87721	4.13123
Vitvi01g00884	122.2	60.1717	70.2753	114.703	63.1107	71.9505
Vitvi01g00885	237.36	168.763	200.75	129.534	173.917	141.666
Vitvi01g00886	354.66	221.569	373.998	759.302	461.941	656.854
Vitvi01g00889	2025.31	1311.41	1582.96	2629.59	2026.68	2977.42
Vitvi01g00893	0.84	67.6246	8.30856	101.499	34.0884	70.3751
Vitvi01g00898	1336.61	711.346	898.087	866.999	807.696	857.578
Vitvi01g00899	2.94	2.22419	1.13957	0.343947	2.22311	0.952762
Vitvi01g00900	1.11	2.1832	8.7245	0.687894	1.54261	1.75723
Vitvi01g00902	822.47	548.675	729.824	756.229	554.433	641.339
Vitvi01g00903	20.65	20.9204	13.7171	20.6935	11.0995	15.4881
Vitvi01g00906	1564.35	549.206	921.28	1810.6	754.432	1736.26
Vitvi01g00907	530.42	583.702	892.387	2873.87	287.343	1004.63
Vitvi01g00908	731.38	690.258	900.143	907.864	789.982	808.673
Vitvi01g00909	1270.46	2091.67	1780.58	1945.92	2058.39	1851.98
Vitvi01g00911	6.19	452.82	183.928	1.76582	85.5393	39.2571
Vitvi01g00914	635.32	448.362	654.937	676.137	623.749	692.99
Vitvi01g00915	282.89	230.447	272.355	347.532	250.35	348.211
Vitvi01g00916	404.48	539.858	528.551	567.57	633.918	551.986
Vitvi01g00917	65.64	83.7627	81.467	87.8864	68.5985	97.5342
Vitvi01g00918	619.23	458.609	775.856	1196.43	547.515	815.238
Vitvi01g00919	68.87	53.0958	76.5331	86.1219	52.9666	55.9496
Vitvi01g00921	565.67	388.713	396.675	531.22	1022.73	1093
Vitvi01g00922	10.06	7.62367	3.25084	19.4176	18.286	30.0124
Vitvi01g00924	1416.77	1461.25	1331.14	1091.81	1203.2	1209.21
Vitvi01g00926	379.79	270.406	329.787	370.985	402.64	378.297
Vitvi01g00927	1079.79	1382.83	1379.48	1417.33	1093.86	1191.59
Vitvi01g00928	1378.69	630.361	829.868	776.925	606.201	640.422
Vitvi01g00929	2376.71	2860.92	3333.97	1756.56	1605.18	1926.52
Vitvi01g00930	3103.99	3751.02	3667.13	3921.37	4528.37	4225.42
Vitvi01g00932	1327.85	3899.8	2916.22	2741.22	3092.5	3575.66
Vitvi01g02109	0	3.66499	1.81756	0.740621	0.910973	1.37997
Vitvi01g00934	1.94	5.35475	4.07203	1.3955	2.81827	1.75441
Vitvi01g00935	1546.25	2156.96	1810.66	1449.83	1998.93	1938.33
Vitvi01g00936	4.41	4.268	6.34861	1.03184	2.05391	1.01658
Vitvi01g00937	320.14	415.247	314.758	214.359	275.212	229.662
Vitvi01g00938	211.11	307.497	259.242	265.242	199.297	304.056
Vitvi01g00940	72.7	131.795	210.495	204.148	230.266	264.926
Vitvi01g00941	44.27	62.9154	43.2261	71.3007	119.422	90.4043
Vitvi01g00942	12.48	12.3717	3.61045	11.9037	9.58534	9.15232
Vitvi01g00943	3142.56	4498.6	4327.18	3884.1	2501.7	3207.56
Vitvi01g00944	46.33	16.0494	36.8588	29.7347	27.7597	21.8585
Vitvi01g00945	105.37	175.844	128.57	31.3818	94.7171	68.3074
Vitvi01g02116	4.53	0	0	0	0	0.270721
Vitvi01g02117	5.51	0	0	0	0.315817	0.539226
Vitvi01g00952	694.83	1043.91	795.182	865.523	872.319	920.096
Vitvi01g00953	173.08	145.071	206.116	264.184	168.694	152.786
Vitvi01g00954	695.9	749.234	760.853	1043.83	800.477	792.7
Vitvi01g00955	776.89	444.272	474.239	500.845	458.273	503.864
Vitvi01g02122	2.31	0.617914	2.19999	3.47233	0.613395	2.42938
Vitvi01g00956	21.94	17.1682	16.1089	24.9721	27.9239	30.214
Vitvi01g00957	81	158.049	120.603	88.9734	90.1797	86.532
Vitvi01g00958	21.17	7.59013	26.7503	12.3874	23.3828	20.9455
Vitvi01g00959	1479.68	1401.61	1384.36	1704.99	1608.05	1541.78
Vitvi01g00960	1121.49	1049.14	1084.65	1216.68	1068.45	1166.98
Vitvi01g00962	0	2.21674	0	0	3.49877	1.49947
Vitvi01g00964	0.28	0.318273	2.52279	1.71973	0.297578	0.127534
Vitvi01g00966	0.84	0	0	0	1.82344	1.05097
Vitvi01g00967	0.28	1.9171	0	0	4.16104	1.7833
Vitvi01g00968	88.98	196.061	161.953	42.7172	158.577	111.532
Vitvi01g00970	2097.16	1430.16	1746.88	2433.4	1388.86	1519.99
Vitvi01g02127	672.21	860.785	252.255	288.113	484.782	483.522
Vitvi01g00971	506.43	480.315	570.41	990.805	933.626	993.84
Vitvi01g00972	163.1	625.167	328.215	134.698	341.448	232.817
Vitvi01g00975	33.21	39.7895	23.5683	17.6585	23.5659	17.5939
Vitvi01g00977	971.9	616.087	529.236	904.135	576.268	718.295
Vitvi01g00979	37.16	9.91644	51.3878	10.7335	70.2314	45.1662
Vitvi01g00980	16.8	15.1355	41.0831	2.18228	37.752	21.1384
Vitvi01g00981	330.21	318.021	293.786	314.261	378.459	361.869
Vitvi01g00985	1345.37	1206.79	1140.9	1469.12	1010.84	1064.72
Vitvi01g02129	54.22	68.2478	63.2286	28.9217	42.2683	41.5104
Vitvi01g00988	157.77	201.835	158.965	171.091	275.427	281.092
Vitvi01g00989	50.14	84.8286	89.1091	19.9265	3.23767	14.9363
Vitvi01g00991	522.49	621.46	592.19	512.64	637.965	552.065
Vitvi01g00992	44.35	40.0988	42.0686	31.3159	28.6984	29.3913
Vitvi01g00993	1103.42	1141.75	1175.97	1138.24	983.367	1072.73
Vitvi01g00995	1463.64	1874.2	1661.29	1068.22	908.886	729.904
Vitvi01g00997	211.57	230.39	204.312	174.122	240.655	228.952
Vitvi01g02131	0	0	0	0	4.393	1.88271
Vitvi01g02132	17.33	10.1028	53.6916	19.1463	972.049	429.644
Vitvi01g01008	655.79	599.105	554.039	588.306	716.76	757.14
Vitvi01g01009	204.2	40.0369	67.9056	82.7755	111.69	88.6644
Vitvi01g01010	224.64	176.634	157.657	182.149	187.535	215.114
Vitvi01g01013	57.63	41.465	35.8952	30.8587	52.4698	34.7654
Vitvi01g01014	113.76	108.567	83.9961	30.3894	77.0796	58.693
Vitvi01g01015	743.63	845.908	666.389	1000.37	963.867	1139.54
Vitvi01g01016	3.95	0.318273	0	0	0	1.08925
Vitvi01g01017	801.83	1279.76	697.495	525.975	475.989	605.861
Vitvi01g01018	4206.26	3366.14	3577.47	5659.09	4243.99	4644.37
Vitvi01g01020	99.27	89.6615	110.346	47.3523	41.2289	63.2436
Vitvi01g01021	25.42	176.828	36.886	18.3133	43.5105	39.2419
Vitvi01g01022	279.85	320.925	243.949	198.847	224.749	271.601
Vitvi01g01023	279.98	179.024	149.312	134.824	149.992	166.82
Vitvi01g01024	5.9	4.74429	2.52978	1.42852	2.93425	1.84444
Vitvi01g01026	170.89	100.04	155.339	139.968	86.1988	101.575
Vitvi01g01027	15.42	19.3253	42.2544	26.2162	94.3956	52.624
Vitvi01g01029	6.66	12.6303	10.3573	5.99856	10.3213	8.04151
Vitvi01g01030	7979.01	22301.5	14887.6	5858.92	6319.22	8715.03
Vitvi01g01031	424.53	443.338	354.793	517.238	336.717	400.295
Vitvi01g01033	85.37	87.8786	76.9095	97.1068	132.616	115.733
Vitvi01g01034	3091.96	3249.07	3064.79	3227.38	3746.07	3416.88
Vitvi01g02136	1147.31	1552.71	1578.77	1299.85	1304.36	1407
Vitvi01g02137	0	6.03975	0	2.1955	9.18567	4.73024
Vitvi01g01035	23.28	30.7906	22.3687	23.6372	24.2515	23.7714
Vitvi01g01036	2.86	0	4.34991	2.87675	2.48421	9.29971
Vitvi01g01037	2.83	0.318273	2.97554	14.1794	1.62211	10.0743
Vitvi01g01038	542.26	843.529	1484.97	1444.53	591.209	1115.46
Vitvi01g01040	1643.61	1977.12	1813.17	1089.77	2136.24	1739.92
Vitvi01g01044	372.4	462.1	300.607	345.06	483.814	380.793
Vitvi01g01048	46.25	40.5602	35.8822	33.9741	38.5129	37.8825
[truncated: 21,883 more rows]

## Sheet: normalized_counts all rep
Normalized counts in all biological replicate considered in this study.
Gene ID	CCSKIN1	CCSKIN2	CCSKIN3	SNSKIN1	SNSKIN2	SNSKIN3	SRSKIN1	SRSKIN2	SRSKIN3	CVSKIN1	CVSKIN2	CVSKIN3	SBSKIN1	SBSKIN2	SBSKIN3	CSSKIN1	CSSKIN2	CSSKIN3
Vitvi15g01736	404.197	371.486	593.838	47.9781	37.7547	47.741	168.197	178.009	123.074	759.225	683.079	699.887	512.571	556.878	585.634	1790.54	1870.07	1810.42
Vitvi15g01730	0	0	0	0	2.69676	0.95482	5.28923	2.18416	1.13957	0	0	0	0	0	0	0	0	0
Vitvi15g01724	0	1.09583	1.65645	0	0	0	0	0	0	7.3609	2.06368	13.3312	3.7898	0	3.57094	0.932087	7.70369	0.954361
Vitvi15g01723	0.838584	0	0	0	0	0	0	0	0	50.4748	55.7194	45.5482	2.84235	6.56437	8.92735	24.2343	39.4814	9.54361
Vitvi15g01720	0	35.0665	1.65645	8.99588	2.69676	3.81928	8.46276	3.27624	1.13957	4.20623	0	4.44373	1.8949	7.65844	4.46367	0.932087	0.962961	0
Vitvi07g02841	0	0	0	71.9671	66.5202	59.1988	0	0	0	0	0	0	66.3215	71.114	63.3842	0	0	0
Vitvi07g02840	52.8308	51.5039	62.117	33.9845	42.2493	38.1928	3.17354	1.09208	2.27914	7.3609	1.03184	3.3328	47.3725	49.2328	57.135	49.4006	79.9257	56.3073
Vitvi07g02839	0	2.19166	0.828226	0	0.898921	5.72892	0	0	0	0	0	0	1.8949	1.09406	0	0	0	0
Vitvi07g02838	4.19292	7.6708	5.79758	5.99726	4.49461	5.72892	6.34707	5.46039	9.11658	1.05156	1.03184	0	7.57961	2.18812	5.35641	0	0	0
Vitvi07g02834	12.5788	9.86245	10.7669	33.9845	28.7655	64.9278	12.6941	18.5653	18.2332	12.6187	18.5731	12.2203	30.3184	29.5397	39.2803	13.9813	16.3703	13.361
Vitvi07g02833	20.9646	25.204	8.28226	21.9899	23.372	26.735	7.40492	0	10.2562	4.20623	1.03184	2.22186	69.1639	60.1734	70.526	7.45669	8.66665	16.2241
Vitvi07g02832	61.2166	64.6539	29.8161	94.9566	97.0835	140.359	9.52061	5.46039	4.55829	4.20623	5.1592	5.55466	174.331	135.664	160.692	30.7589	37.5555	61.0791
Vitvi07g02831	10.9016	7.6708	6.62581	8.99588	7.19137	11.4578	9.52061	12.0129	12.5353	5.25779	2.06368	13.3312	17.0541	16.4109	23.2111	23.3022	10.5926	33.4026
Vitvi07g02830	146.752	138.074	172.271	120.945	142.03	127.946	99.4375	98.2871	137.888	64.145	73.2607	69.9887	141.17	181.614	157.121	50.3327	52.9628	77.3032
Vitvi07g02828	36.8977	42.7373	50.5218	92.9575	70.1159	96.4368	0	0	0	1.05156	0	1.11093	95.6925	98.4656	76.7752	0.932087	1.92592	1.90872
Vitvi07g02824	4.19292	1.09583	0.828226	0	0	0	0	0	0	0	2.06368	2.22186	0	0	0	0	0	0
Vitvi07g02823	20.9646	6.57497	4.14113	18.9913	21.5741	25.7801	12.6941	1.09208	10.2562	0	1.03184	0	0.947451	5.47031	3.57094	1.86417	5.77776	0
Vitvi07g02822	53.6694	53.6956	49.6936	56.9739	47.6428	52.5151	56.0658	62.2485	94.5845	24.1858	25.796	35.5498	0	0	0	0	0	0
Vitvi07g02817	0	0	0	0.999543	7.19137	5.72892	0	0	0	0	0	0	6.63215	4.37625	12.4983	0	0	0
Vitvi07g02814	0.838584	0	0	39.9817	53.0364	79.2501	5.28923	4.36832	7.97701	4.20623	11.3502	4.44373	84.3231	63.4556	76.7752	0	7.70369	0.954361
Vitvi07g02813	4.19292	1.09583	4.14113	14.9931	8.98921	62.0633	15.8677	13.1049	30.7685	5.25779	7.22289	18.8858	35.0557	25.1634	21.4256	0	13.4815	8.58925
Vitvi07g02812	36.0591	30.6832	24.0186	22.9895	29.6644	37.238	44.4295	48.0515	58.1182	13.6703	22.7005	15.5531	21.7914	25.1634	11.6055	6.52461	7.70369	9.54361
Vitvi07g02811	182.811	184.099	165.645	190.913	298.442	276.898	266.577	202.035	230.194	176.662	169.222	171.084	378.033	371.981	309.779	223.701	226.296	251.951
Vitvi07g02810	5.87009	3.28748	2.48468	0	0	0	0	0	0	0	0	0	0	0	0	0	1.92592	0
Vitvi07g02809	9.22442	2.19166	1.65645	0	0	0	0	0	0	0	0	0	0	0	0	0	0	0
Vitvi07g02808	6.70867	2.19166	4.14113	0	0	0	0	1.09208	0	0	1.03184	0	1.8949	0	0	1.86417	0.962961	1.90872
Vitvi07g02807	0.838584	0	0.828226	0	3.59569	0.95482	0	0	0	0	0	0	4.73725	0	9.82008	0	0	1.90872
Vitvi07g02806	5.0315	4.38331	5.79758	10.995	8.09029	13.3675	1.05785	3.27624	0	3.15467	0	0	15.1592	15.3169	12.4983	9.32087	3.85184	10.498
Vitvi09g02032	0.838584	0	0	7.99634	8.09029	13.3675	22.2148	8.73663	23.931	0	0	0	19.8965	9.84656	19.6402	0	0	0
Vitvi09g02033	0.838584	0	0	39.9817	31.4623	31.5091	47.603	64.4327	64.9556	5.25779	10.3184	3.3328	52.1098	51.4209	49.1004	1.86417	5.77776	0.954361
Vitvi09g02034	4.19292	7.6708	1.65645	30.9858	40.4515	50.6055	44.4295	79.7218	58.1182	2.10312	0	3.3328	60.6368	16.4109	39.2803	6.52461	3.85184	0
Vitvi09g02037	0	1.09583	0.828226	0	0	0	0	0	2.27914	1.05156	0	0	0.947451	0	0	0.932087	0.962961	1.90872
Vitvi09g02043	0	0	0	0	0	0	0	0	0	0	0	0	3.7898	2.18812	9.82008	0	0	0
Vitvi09g02044	2.51575	0	3.31291	2.99863	1.79784	0	1.05785	7.64455	2.27914	0	0	0	44.5302	20.7872	38.3876	0	0	0
Vitvi08g02434	3.35433	5.47914	3.31291	0.999543	5.39353	2.86446	0	0	0	4.20623	9.28657	6.66559	1.8949	2.18812	0	2.79626	4.8148	6.68052
Vitvi08g02436	0	2.19166	2.48468	0	0	0	0	0	0	7.3609	9.28657	12.2203	0	0	0	11.185	3.85184	2.86308
Vitvi08g02437	5.87009	9.86245	1.65645	0	0	0	0	0	0	46.2685	39.21	43.3264	0	0	0	18.6417	24.074	31.4939
Vitvi08g02428	170.232	202.728	150.737	27.9872	29.6644	32.4639	115.305	107.024	143.586	226.085	227.005	225.519	77.691	90.8072	68.7406	77.3632	102.074	110.706
Vitvi08g02424	1.67717	1.09583	0.828226	5.99726	1.79784	1.90964	1.05785	0	0	1.05156	2.06368	2.22186	0	1.09406	0	1.86417	0	1.90872
Vitvi08g02423	5.0315	9.86245	2.48468	3.99817	3.59569	0	1.05785	3.27624	4.55829	3.15467	6.19105	3.3328	0	0	1.78547	0	8.66665	3.81744
Vitvi08g02422	0	2.19166	0.828226	0	0	1.90964	0	1.09208	13.6749	0	1.03184	1.11093	0	2.18812	0.892735	0	3.85184	0
Vitvi07g02751	23.4803	7.6708	14.0798	12.9941	12.5849	4.7741	24.3304	31.6703	51.2808	22.0827	20.6368	25.5514	18.949	39.3862	17.8547	27.9626	37.5555	41.0375
Vitvi07g02752	27.6733	15.3416	19.8774	11.9945	17.9784	36.2832	43.3717	38.2228	49.0016	39.9592	24.7642	17.7749	64.4266	50.3269	54.4568	36.3514	53.9258	62.0334
Vitvi07g02753	54.5079	59.1747	67.9146	55.9744	45.845	57.2892	51.8344	67.7089	66.0952	23.1343	34.0507	27.7733	71.0588	75.4903	79.4534	50.3327	44.2962	41.9919
Vitvi07g02755	0	0	0	202.907	204.055	191.919	10.5785	8.73663	4.55829	4.20623	15.4776	13.3312	5.6847	27.3516	12.4983	109.986	78.9628	62.0334
Vitvi07g02759	3.35433	5.47914	2.48468	32.9849	35.0579	22.9157	9.52061	1.09208	9.11658	0	3.09552	0	16.1067	12.0347	11.6055	0	0	1.90872
Vitvi07g02767	145.075	185.195	139.97	178.918	196.864	259.711	137.52	153.983	132.19	147.218	147.553	138.867	252.022	179.426	180.332	188.281	151.185	178.465
Vitvi07g02768	191.197	199.441	220.308	294.865	321.814	296.949	270.808	281.756	242.729	266.044	284.788	256.625	198.017	221.001	157.121	208.787	204.148	215.686
Vitvi07g02770	3.35433	0	0	2.99863	0	0.95482	38.0824	45.8673	28.4893	3.15467	0	0	0.947451	0	0.892735	0.932087	0.962961	0
Vitvi07g02771	0	0	0	82.962	56.6321	69.7019	32.7932	20.7495	51.2808	0	0	0	54.9521	41.5744	48.2077	0	0	0
Vitvi07g02772	86.3741	94.2412	98.5589	125.942	121.354	139.404	68.7599	91.7346	109.399	103.053	91.8338	77.7653	118.431	107.218	119.626	91.3445	84.7405	72.5314
Vitvi07g02774	108.177	96.4329	125.89	139.936	133.04	141.313	112.132	89.5505	86.6075	131.445	125.885	93.3183	118.431	187.085	155.336	89.4803	97.259	92.573
Vitvi07g02776	825.166	890.908	1207.55	525.759	613.064	493.642	505.65	535.119	472.923	492.129	536.557	489.921	659.426	902.601	694.547	818.372	758.813	760.625
Vitvi07g02787	977.789	1066.24	1135.5	961.56	1010.39	851.7	989.085	986.147	1050.69	793.926	861.587	752.101	872.602	1152.05	978.437	818.372	786.739	765.397
Vitvi07g02789	166.04	199.441	133.344	42.9803	44.9461	39.1476	102.611	104.84	125.353	24.1858	37.1463	41.1045	41.6878	73.3022	41.9585	71.7707	70.2961	66.8052
Vitvi17g01707	0	0	0	0	0	0	7.40492	0	0	2.10312	4.12736	0	0	0	0	0	0	0
Vitvi17g01703	0	0	0	0	0	0	0	0	0	0	5.1592	5.55466	0	1.09406	0	0	0	0
Vitvi07g03014	44.4449	32.8748	49.6936	20.9904	27.8666	38.1928	40.1981	22.9337	20.5123	22.0827	16.5095	24.4405	36.0031	28.4456	29.4602	22.3701	21.1851	22.9047
Vitvi07g03010	1.67717	2.19166	2.48468	0	0	0	0	0	0	1.05156	0	0	0	0	2.6782	13.0492	0.962961	2.86308
Vitvi07g03006	5.87009	13.1499	4.96936	1.99909	3.59569	3.81928	9.52061	13.1049	9.11658	4.20623	4.12736	6.66559	15.1592	12.0347	16.962	19.5738	7.70369	4.7718
Vitvi07g03002	15.0945	12.0541	15.7363	9.99543	9.88814	0.95482	9.52061	9.82871	10.2562	5.25779	8.25473	5.55466	17.0541	32.8219	23.2111	27.0305	16.3703	20.9959
Vitvi07g03001	10.063	4.38331	9.93872	10.995	1.79784	3.81928	8.46276	7.64455	15.954	11.5671	12.3821	8.88746	14.2118	9.84656	13.391	13.0492	6.74073	5.72616
Vitvi07g02975	0	1.09583	1.65645	0	0	0	0	0	0	6.30935	2.06368	15.5531	0	0	0	0	0.962961	0.954361
Vitvi07g02972	1.67717	2.19166	9.11049	1.99909	0	0	6.34707	2.18416	0	0	2.06368	0	0.947451	0	0	1.86417	0	3.81744
Vitvi07g02971	11.7402	2.19166	10.7669	19.9909	21.5741	13.3675	44.4295	41.499	26.2102	11.5671	19.605	19.9968	17.0541	18.5991	24.1038	16.7776	6.74073	15.2698
Vitvi07g02969	0	0	0	23.989	19.7763	23.8705	37.0246	29.4861	30.7685	16.8249	25.796	15.5531	0	0	0	0	0	0
Vitvi02g01753	142.559	126.02	135.829	103.952	117.759	112.669	165.024	184.561	222.217	330.189	272.406	318.838	197.07	264.763	174.976	144.473	167.555	168.922
Vitvi02g01755	117.402	103.008	107.669	175.92	237.315	159.455	63.4707	82.998	79.7701	152.476	176.445	163.307	77.691	63.4556	73.2042	122.103	141.555	104.98
Vitvi02g01756	284.28	287.107	180.553	164.925	160.008	191.919	135.404	167.088	190.309	188.229	241.451	192.191	187.595	190.367	186.582	164.979	132.889	180.374
Vitvi02g01757	16.7717	16.4374	12.4234	14.9931	8.98921	23.8705	33.8511	12.0129	34.1872	13.6703	8.25473	14.4421	18.949	9.84656	17.8547	4.66043	13.4815	14.3154
Vitvi02g01758	3.35433	4.38331	3.31291	0.999543	1.79784	4.7741	3.17354	0	2.27914	4.20623	0	5.55466	4.73725	2.18812	1.78547	2.79626	4.8148	2.86308
Vitvi02g01762	606.296	661.88	768.594	930.574	891.73	819.236	1388.95	1337.8	851.261	869.638	860.555	869.86	1156.84	1355.54	1073.07	1237.81	1021.7	1114.69
Vitvi02g01768	373.17	433.948	381.812	548.749	561.826	549.022	503.534	464.134	598.275	643.553	617.041	718.773	659.426	632.368	669.551	658.985	595.11	599.339
Vitvi04g02272	0.838584	1.09583	0.828226	0.999543	3.59569	1.90964	5.28923	5.46039	0	2.10312	0	1.11093	0	1.09406	0	0	0	0
Vitvi04g02269	53.6694	170.949	48.0371	30.9858	20.6752	10.503	31.7354	28.3941	36.4663	10.5156	13.4139	19.9968	18.0016	6.56437	8.92735	9.32087	12.5185	9.54361
Vitvi04g02267	0	8.76663	0	0.999543	0	0	4.23138	0	0	0	0	0	0	0	0	0	0	0
Vitvi04g02266	3.35433	16.4374	6.62581	0.999543	2.69676	0	11.6363	2.18416	5.69786	0	2.06368	2.22186	0	0	0.892735	0	1.92592	0
Vitvi04g02265	1.67717	3.28748	3.31291	0	0	0	0	0	0	1.05156	4.12736	2.22186	0.947451	2.18812	0.892735	2.79626	0.962961	4.7718
Vitvi04g02264	1.67717	18.6291	5.79758	0.999543	0	0	3.17354	0	1.13957	3.15467	11.3502	4.44373	0	0	1.78547	4.66043	10.5926	1.90872
Vitvi04g02263	0	17.5333	0	4.99771	0.898921	0	4.23138	0	5.69786	1.05156	3.09552	3.3328	0	1.09406	1.78547	0.932087	0	2.86308
Vitvi07g02930	0.838584	5.47914	0	1.99909	0	0	0	0	1.13957	0	0	0	0	0	0	3.72835	0	2.86308
Vitvi07g02929	1.67717	10.9583	3.31291	0.999543	2.69676	1.90964	0	0	0	2.10312	7.22289	3.3328	2.84235	3.28219	12.4983	5.59252	7.70369	5.72616
Vitvi07g02928	11.7402	9.86245	6.62581	2.99863	4.49461	2.86446	3.17354	0	1.13957	4.20623	2.06368	0	6.63215	5.47031	11.6055	13.0492	9.62961	17.1785
Vitvi07g02923	0	0	0	0	0	0	4.23138	2.18416	2.27914	2.10312	10.3184	6.66559	5.6847	6.56437	16.0692	2.79626	16.3703	8.58925
Vitvi07g02920	15.9331	5.47914	4.96936	0.999543	3.59569	7.63856	5.28923	2.18416	2.27914	4.20623	7.22289	8.88746	0.947451	1.09406	5.35641	9.32087	5.77776	10.498
Vitvi16g02154	0	0	0	0.999543	0	0	15.8677	3.27624	10.2562	6.30935	1.03184	0	0	1.09406	0	0	0	0
Vitvi16g02156	15.0945	12.0541	8.28226	6.9968	1.79784	8.59338	14.8098	13.1049	5.69786	1.05156	0	0	8.52706	9.84656	4.46367	13.9813	4.8148	12.4067
Vitvi16g02158	2.51575	5.47914	1.65645	3.99817	1.79784	7.63856	1.05785	1.09208	4.55829	4.20623	2.06368	0	0	0	0.892735	1.86417	0	0
Vitvi16g02161	0.838584	1.09583	0	1.99909	0	0.95482	0	2.18416	0	0	2.06368	0	0	0	0	0.932087	0	0
Vitvi16g02162	0	2.19166	0	0	0.898921	1.90964	1.05785	0	0	1.05156	0	0	0.947451	2.18812	0	0	4.8148	3.81744
Vitvi07g02887	322.855	212.591	300.646	35.9835	44.0472	44.8765	48.6609	37.1307	21.6519	46.2685	31.9871	34.4389	14.2118	24.0694	17.8547	217.176	229.185	188.009
Vitvi07g02885	129.142	112.87	202.087	504.769	361.366	357.103	417.849	454.305	519.645	521.573	501.475	513.251	401.719	365.417	414.229	633.819	628.813	539.214
Vitvi07g02883	358.914	352.857	324.665	360.835	358.67	326.548	428.427	352.742	372.64	381.715	376.622	423.265	285.183	347.912	293.71	442.741	467.999	383.653
Vitvi07g02881	2211.35	2127	2514.5	692.683	997.803	838.332	650.575	673.813	446.712	1188.26	1162.88	1236.47	1279.06	1513.09	1340.89	3708.77	4155.18	4180.1
Vitvi07g02880	8.38584	7.6708	5.79758	0	0	0	0	0	0	0	0	0	0	0	0	32.623	28.8888	30.5395
Vitvi02g01703	11.7402	32.8748	23.1903	217.9	186.976	367.606	59.2393	70.9851	53.5599	62.0419	54.6876	53.3247	126.958	67.8319	130.339	41.0118	37.5555	35.3113
Vitvi02g01702	4.19292	3.28748	2.48468	844.614	825.21	748.579	675.963	571.157	603.973	2.10312	2.06368	6.66559	666.058	650.967	688.298	5.59252	6.74073	3.81744
Vitvi02g01701	83.0198	65.7497	130.032	385.823	334.399	354.238	334.279	357.11	325.918	242.91	251.769	251.071	146.855	165.203	140.159	73.6348	71.2591	62.0334
Vitvi02g01697	0.838584	3.28748	4.14113	0	1.79784	1.90964	4.23138	2.18416	2.27914	0	0	2.22186	0	0	0	0	0	0
Vitvi02g01696	332.918	298.065	279.112	191.912	194.167	140.359	317.354	371.307	347.57	166.146	186.763	219.965	126.958	136.758	149.979	153.794	143.481	121.204
Vitvi02g01695	625.583	687.084	785.159	547.749	551.938	452.585	1202.77	1389.12	900.262	579.408	572.672	551.022	522.993	612.675	519.571	767.107	691.406	585.977
Vitvi02g01690	0	0	0	0	2.69676	0.95482	0	4.36832	0	0	0	0	1.8949	2.18812	2.6782	0	1.92592	0
Vitvi02g01683	1542.99	1506.76	1596.82	460.789	416.201	431.579	1596.29	1817.22	1718.48	998.98	1035.97	1030.95	504.991	551.407	528.499	850.063	818.517	850.335
Vitvi02g01682	256.607	283.82	237.701	15.9927	16.1806	31.5091	151.272	121.221	166.378	121.981	120.725	98.873	55.8996	48.1387	32.1384	78.2953	75.1109	113.569
Vitvi02g01770	134.173	153.416	76.1968	132.939	108.769	137.494	114.247	102.655	108.259	78.8668	80.4836	76.6543	128.853	121.441	126.768	146.338	128.074	113.569
Vitvi02g01774	70.441	106.295	71.2275	119.945	158.21	118.398	110.016	126.681	67.2348	105.156	69.1333	88.8746	98.5349	99.5597	120.519	71.7707	65.4813	85.8925
Vitvi02g01777	1271.29	1196.64	1538.02	1744.2	2116.06	1874.31	1415.4	1380.39	1199.97	1364.92	1334.17	1315.34	1780.26	1662.97	1688.16	1717.84	1744.88	1808.51
Vitvi02g01778	35.2205	53.6956	56.3194	64.9703	52.1374	38.1928	49.7187	52.4198	60.3973	184.023	173.349	167.751	29.371	57.9853	43.744	60.5856	108.815	62.9878
Vitvi02g01779	104.823	105.2	101.044	63.9707	65.6213	43.9217	89.9169	101.563	79.7701	95.6918	70.1652	74.4325	72.9537	98.4656	75.8824	48.4685	33.7036	63.9422
Vitvi02g01780	861.226	901.867	1205.07	1307.4	1102.08	1041.71	1602.64	1789.92	1790.27	3419.67	3254.43	3161.71	1222.21	1038.27	1257.86	1314.24	1363.55	1291.25
Vitvi18g03385	2.51575	1.09583	3.31291	1.99909	0.898921	0.95482	1.05785	3.27624	1.13957	5.25779	15.4776	5.55466	0.947451	4.37625	0	0	0	0
Vitvi18g03383	0	0	0	0	0.898921	0	0	0	0	4.20623	5.1592	12.2203	0	0	0	29.8268	10.5926	20.0416
Vitvi18g03382	532.501	524.902	457.181	811.629	683.18	840.242	788.095	769.916	818.213	0	0	0	0	0	0	0.932087	0	0
Vitvi18g03380	0.838584	1.09583	2.48468	0.999543	0	0	8.46276	6.55247	4.55829	0	0	0	0	0	0	0	0	1.90872
Vitvi18g03376	122.433	118.349	142.455	170.922	106.972	123.172	155.503	150.707	124.213	184.023	230.101	178.86	160.119	160.827	133.91	119.307	118.444	157.47
Vitvi18g03373	124.11	153.416	98.5589	43.9799	61.1267	85.9338	85.6855	44.7752	84.3284	98.8464	100.089	106.649	121.274	97.3715	130.339	76.4311	86.6665	95.4361
Vitvi18g03296	0	4.38331	0	0	0	0	0	0	0	0	1.03184	0	0.947451	0	0.892735	1.86417	0.962961	0
Vitvi19g02374	1.67717	0	5.79758	0	0.898921	0	0	2.18416	0	2.10312	1.03184	4.44373	0.947451	0	0	0	0	0.954361
Vitvi07g02896	510.697	405.456	456.353	560.743	500.699	560.479	337.453	351.649	296.289	404.85	424.087	414.378	383.718	361.041	375.841	1111.05	933.109	949.589
Vitvi07g02895	7.54725	15.3416	15.7363	28.9867	19.7763	7.63856	22.2148	21.8416	13.6749	8.41246	14.4458	13.3312	6.63215	14.2228	11.6055	17.7096	10.5926	17.1785
Vitvi07g02894	504.827	528.189	405.831	435.801	449.461	558.57	407.27	493.62	599.415	393.283	349.794	412.156	448.144	333.689	437.44	349.532	380.369	463.819
Vitvi09g02081	14.2559	206.016	4.14113	29.9863	6.29245	5.72892	94.1482	86.2742	99.1428	5.25779	11.3502	27.7733	0.947451	26.2575	6.24914	0.932087	1.92592	1.90872
Vitvi09g02082	2.51575	8.76663	0.828226	4.99771	0	0	4.23138	7.64455	7.97701	0	0	0	0	2.18812	0	0	0	0
Vitvi09g02083	0	13.1499	0	0.999543	0	0	4.23138	4.36832	4.55829	0	0	1.11093	0	0	0	0	0	0
Vitvi09g02085	3.35433	42.7373	3.31291	3.99817	2.69676	0	14.8098	15.2891	23.931	3.15467	3.09552	0	1.8949	8.7525	0	1.86417	0	0
Vitvi09g02086	0	4.38331	0	0	0	0	0	1.09208	4.55829	0	0	1.11093	0	0	0	0	0	0
Vitvi09g02087	25.1575	799.955	17.3928	86.9602	24.2709	8.59338	334.279	298.138	281.474	19.9796	24.7642	38.8826	1.8949	91.9012	4.46367	4.66043	3.85184	3.81744
Vitvi09g02088	8.38584	483.26	2.48468	52.9758	8.09029	5.72892	114.247	101.563	113.957	3.15467	4.12736	23.3296	0.947451	30.6337	0	0.932087	0	0.954361
Vitvi09g02089	10.9016	94.2412	3.31291	17.9918	1.79784	6.68374	26.4461	16.3812	52.4203	13.6703	3.09552	4.44373	0.947451	10.9406	0	0	3.85184	0
Vitvi09g02090	30.189	1012.55	30.6444	152.93	53.0364	13.3675	272.924	291.585	194.867	24.1858	18.5731	89.9855	12.3169	118.159	21.4256	13.0492	4.8148	5.72616
Vitvi09g02091	10.9016	410.936	8.28226	39.9817	8.98921	5.72892	112.132	111.392	101.422	7.3609	5.1592	35.5498	4.73725	28.4456	1.78547	3.72835	1.92592	0
Vitvi09g02092	5.0315	333.132	9.93872	63.9707	8.98921	4.7741	115.305	108.116	126.493	13.6703	14.4458	32.217	4.73725	36.1041	6.24914	7.45669	6.74073	0
Vitvi09g02093	14.2559	223.549	4.14113	61.9716	8.09029	7.63856	83.5698	86.2742	78.6305	4.20623	4.12736	14.4421	0.947451	28.4456	2.6782	4.66043	1.92592	2.86308
Vitvi09g02095	3.35433	124.924	2.48468	35.9835	8.09029	2.86446	30.6775	43.6832	36.4663	6.30935	5.1592	15.5531	6.63215	8.7525	5.35641	4.66043	0.962961	0.954361
Vitvi09g02096	1.67717	5.47914	0	0.999543	0	0	1.05785	4.36832	0	1.05156	0	0	0	1.09406	0	0	0	0
Vitvi09g02097	27.6733	490.931	22.3621	96.9556	30.5633	28.6446	131.173	33.8544	150.424	28.3921	37.1463	35.5498	56.847	70.02	62.4914	2.79626	8.66665	2.86308
Vitvi09g02098	37.7363	321.078	42.2395	174.92	110.567	59.1988	134.346	6.55247	109.399	19.9796	44.3692	44.4373	91.9027	163.015	79.4534	0.932087	27.9259	30.5395
Vitvi09g02099	15.9331	191.77	28.1597	61.9716	26.9676	17.1868	50.7766	24.0257	61.5369	18.928	16.5095	24.4405	43.5827	44.8565	41.0658	2.79626	4.8148	9.54361
Vitvi09g02100	18.4488	713.384	20.7057	113.948	39.5525	13.3675	252.825	126.681	379.478	24.1858	29.9234	25.5514	51.1623	87.525	48.2077	5.59252	4.8148	6.68052
Vitvi09g02101	15.9331	175.333	16.5645	59.9726	23.372	15.2771	62.4129	18.5653	76.3513	27.3405	9.28657	23.3296	36.9506	38.2922	48.2077	8.38878	10.5926	5.72616
Vitvi09g02102	12.5788	104.104	5.79758	17.9918	4.49461	4.7741	7.40492	9.82871	28.4893	9.46402	4.12736	5.55466	9.47451	16.4109	13.391	3.72835	1.92592	3.81744
Vitvi09g02103	41.0906	709.001	44.7242	205.906	81.8019	38.1928	273.982	156.167	288.312	18.928	24.7642	23.3296	49.2674	168.486	52.6713	16.7776	30.8147	20.0416
Vitvi09g02104	22.6418	830.638	14.9081	158.927	25.1698	13.3675	263.403	251.178	409.106	23.1343	16.5095	46.6592	4.73725	124.723	6.24914	0	8.66665	0
Vitvi09g02105	11.7402	386.827	15.7363	87.9598	9.88814	4.7741	177.718	182.377	243.868	7.3609	14.4458	34.4389	10.422	96.2775	0.892735	0	1.92592	0
Vitvi09g02106	25.9961	1335.81	20.7057	141.935	20.6752	0.95482	232.726	223.876	190.309	18.928	8.25473	46.6592	4.73725	64.5497	1.78547	7.45669	3.85184	0.954361
Vitvi09g02107	2.51575	264.095	4.96936	43.9799	7.19137	0	74.0492	55.696	118.516	1.05156	3.09552	19.9968	0	38.2922	0	2.79626	1.92592	0
Vitvi18g03311	6.70867	9.86245	4.96936	0.999543	0	2.86446	0	2.18416	0	10.5156	11.3502	5.55466	3.7898	2.18812	1.78547	2.79626	0.962961	0.954361
Vitvi18g03309	7.54725	3.28748	5.79758	1.99909	12.5849	1.90964	1.05785	0	9.11658	8.41246	8.25473	4.44373	1.8949	2.18812	3.57094	1.86417	3.85184	6.68052
Vitvi18g03308	0	1.09583	1.65645	0	0	0	0	1.09208	1.13957	0	2.06368	2.22186	7.57961	6.56437	6.24914	0	0	0
Vitvi18g03306	27.6733	30.6832	33.1291	41.9808	33.2601	31.5091	12.6941	37.1307	18.2332	30.4952	18.5731	32.217	27.4761	22.9753	18.7474	23.3022	22.1481	33.4026
Vitvi10g02090	4.19292	5.47914	21.5339	0	0	0	0	1.09208	0	0	0	0	0	0	0	0	0	0
Vitvi10g02093	0	0	0	4.99771	0	1.90964	2.11569	1.09208	0	0	0	0	0	0	0	0	0	0
Vitvi10g02094	0	0	0	0.999543	3.59569	2.86446	3.17354	4.36832	10.2562	0	0	0	0	4.37625	0	0	0	1.90872
Vitvi16g02145	7.54725	6.57497	3.31291	4.99771	6.29245	2.86446	2.11569	4.36832	0	3.15467	9.28657	8.88746	18.0016	19.6931	25.8893	12.1171	1.92592	2.86308
Vitvi16g02142	2.51575	4.38331	5.79758	246.887	160.907	179.506	268.693	194.39	225.635	143.012	141.362	164.418	263.391	206.778	212.471	357.921	285.036	334.981
Vitvi16g02141	139.205	153.416	113.467	524.76	397.323	364.741	396.692	292.677	376.059	417.468	393.131	399.936	558.996	551.407	535.641	659.917	621.11	876.103
Vitvi16g02137	21.8032	26.2999	17.3928	16.9922	3.59569	15.2771	2.11569	0	0	2.10312	0	1.11093	24.6337	43.7625	30.353	3.72835	0.962961	6.68052
Vitvi16g02136	20.9646	19.7249	23.1903	56.9739	38.6536	69.7019	37.0246	28.3941	38.7455	19.9796	14.4458	33.328	86.218	76.5844	106.235	65.2461	60.6665	74.4401
Vitvi16g02133	0	6.57497	0	5.99726	4.49461	8.59338	7.40492	6.55247	2.27914	10.5156	10.3184	11.1093	2.84235	2.18812	4.46367	3.72835	0	4.7718
Vitvi16g02132	0	0	0	0	0	0	8.46276	9.82871	0	0	0	0	18.949	7.65844	18.7474	1.86417	0	0
Vitvi16g02131	0	0	0	0.999543	0	0	0	0	0	0	1.03184	2.22186	6.63215	2.18812	2.6782	5.59252	0	0
Vitvi16g02130	0	0	0	7.99634	6.29245	4.7741	15.8677	13.1049	18.2332	3.15467	7.22289	7.77653	33.1608	40.4803	40.1731	0.932087	7.70369	5.72616
Vitvi07g02871	332.918	384.636	415.77	556.745	593.288	500.326	543.733	614.84	670.069	456.376	419.959	382.161	508.781	691.447	590.99	816.508	603.776	625.106
Vitvi07g02869	0.838584	0	0	101.953	100.679	144.178	70.8756	93.9188	63.8161	115.671	186.763	107.76	177.173	130.193	160.692	97.8691	70.2961	61.0791
Vitvi07g02868	5.87009	13.1499	4.14113	5.99726	0.898921	4.7741	7.40492	3.27624	0	2.10312	2.06368	0	4.73725	3.28219	6.24914	0.932087	2.88888	1.90872
Vitvi07g02867	503.15	451.481	710.618	910.583	987.915	839.287	628.36	720.772	309.964	630.935	646.964	576.574	628.16	797.571	669.551	984.283	730.887	797.846
Vitvi10g02249	0.838584	0	0	15.9927	6.29245	6.68374	13.752	10.9208	13.6749	0	0	0	44.5302	25.1634	31.2457	16.7776	19.2592	20.9959
Vitvi10g02248	0	0	0	0	0	1.90964	0	0	4.55829	0	0	0	2.84235	1.09406	2.6782	0	3.85184	0
Vitvi10g02245	0.838584	0	1.65645	0.999543	0	0	1.05785	1.09208	0	0	0	3.3328	0	2.18812	0	0	0.962961	0
Vitvi10g02242	0.838584	0	4.14113	21.9899	14.3827	25.7801	31.7354	56.7881	35.3267	8.41246	10.3184	2.22186	39.7929	32.8219	28.5675	10.253	10.5926	8.58925
Vitvi10g02239	0	0	0	11.9945	1.79784	1.90964	14.8098	17.4733	19.3727	0	4.12736	0	18.949	16.4109	17.8547	8.38878	0.962961	5.72616
Vitvi10g02238	0	2.19166	3.31291	5.99726	2.69676	1.90964	4.23138	2.18416	0	0	2.06368	1.11093	6.63215	9.84656	16.962	4.66043	0	2.86308
Vitvi00g01467	0	0	1.65645	1.99909	2.69676	0	4.23138	1.09208	0	0	0	0	0	0	0	0	0	0
Vitvi00g01462	0	0	0	27.9872	34.159	43.9217	27.504	34.9465	34.1872	0	1.03184	0	0	0	3.57094	0	0	0
Vitvi07g02902	23.4803	26.2999	30.6444	19.9909	24.2709	20.0512	10.5785	22.9337	13.6749	10.5156	7.22289	11.1093	12.3169	7.65844	15.1765	21.438	4.8148	20.9959
Vitvi07g02904	3.35433	5.47914	4.14113	0	0	0.95482	0	0	0	0	0	0	1.8949	0	5.35641	3.72835	9.62961	7.63489
Vitvi10g02174	28.5118	33.9707	46.3807	4.99771	1.79784	1.90964	11.6363	2.18416	7.97701	11.5671	6.19105	12.2203	6.63215	7.65844	8.03461	155.658	119.407	150.789
Vitvi10g02170	0	0	0.828226	0	0	0	2.11569	0	3.41872	0	0	0	1.8949	1.09406	0	0.932087	0	0
Vitvi10g02169	1.67717	4.38331	14.9081	3.99817	6.29245	0.95482	0	0	1.13957	11.5671	9.28657	21.1077	4.73725	8.7525	1.78547	1.86417	4.8148	0.954361
Vitvi10g02168	1.67717	4.38331	5.79758	0	0.898921	2.86446	0	2.18416	0	2.10312	1.03184	3.3328	0	0	0	1.86417	0.962961	1.90872
Vitvi10g02167	2.51575	2.19166	4.96936	0	0	0	1.05785	0	0	3.15467	0	8.88746	0	1.09406	0	10.253	11.5555	1.90872
Vitvi10g02166	47.7993	62.4622	48.8654	48.9776	67.4191	53.4699	62.4129	56.7881	35.3267	23.1343	24.7642	19.9968	22.7388	16.4109	33.0312	33.5551	27.9259	21.9503
Vitvi10g02165	150.106	150.128	128.375	93.957	79.1051	89.7531	117.421	99.3792	102.562	106.207	110.407	107.76	93.7976	78.7725	91.9517	147.27	175.259	156.515
Vitvi10g02163	0	0	0	2.99863	4.49461	6.68374	4.23138	9.82871	6.83743	0	0	0	0.947451	14.2228	4.46367	15.8455	26.9629	25.7677
Vitvi10g02162	0.838584	1.09583	1.65645	3.99817	12.5849	3.81928	5.28923	9.82871	1.13957	0	0	0	5.6847	4.37625	3.57094	4.66043	7.70369	2.86308
Vitvi10g02161	75.4725	60.2706	85.3073	732.665	586.097	444.946	762.706	551.5	390.873	153.527	328.125	321.059	1495.08	1613.74	1595.32	563.912	339.925	367.429
Vitvi13g02589	32.7048	41.6415	38.0984	9.99543	8.09029	3.81928	26.4461	26.2099	21.6519	87.2793	70.1652	79.9871	25.5812	21.8812	16.962	33.5551	51.0369	32.4483
Vitvi07g02745	1.67717	136.979	4.96936	33.9845	3.59569	0.95482	43.3717	43.6832	33.0476	0	0	1.11093	5.6847	18.5991	13.391	2.79626	0	0
Vitvi07g02741	32.7048	351.761	32.3008	222.898	60.2277	21.006	132.231	4.36832	117.376	51.5263	26.8279	28.8842	52.1098	123.629	66.0624	4.66043	5.77776	10.498
Vitvi07g02737	0.838584	0	0	0	1.79784	3.81928	0	0	0	0	0	0	0.947451	4.37625	1.78547	0	1.92592	0
Vitvi07g03180	150.106	119.445	110.154	34.984	35.0579	28.6446	147.041	74.2614	113.957	58.8872	82.5473	58.8794	95.6925	96.2775	98.2008	132.356	162.74	137.428
Vitvi07g03182	0	0	0	1.99909	0	4.7741	0	0	0	0	0	1.11093	2.84235	6.56437	3.57094	0	0	0
Vitvi07g03183	24.3189	17.5333	35.6137	12.9941	10.7871	14.3223	0	0	0	18.928	28.8915	16.664	10.422	21.8812	9.82008	22.3701	58.7406	37.2201
Vitvi07g03184	1.67717	1.09583	0	0.999543	0.898921	0	0	0	0	8.41246	0	0	0	0	0.892735	0	2.88888	2.86308
Vitvi07g03188	0	0	0	6.9968	4.49461	12.4127	17.9834	16.3812	20.5123	18.928	30.9552	18.8858	15.1592	13.1287	25.8893	5.59252	6.74073	20.9959
Vitvi07g03189	0	0	0	0.999543	0.898921	0	21.1569	16.3812	28.4893	24.1858	14.4458	18.8858	20.8439	18.5991	23.2111	33.5551	28.8888	19.0872
Vitvi07g03190	5.87009	4.38331	2.48468	2.99863	0.898921	5.72892	5.28923	0	0	1.05156	2.06368	2.22186	1.8949	3.28219	0.892735	2.79626	5.77776	9.54361
Vitvi10g02352	10.063	17.5333	11.5952	14.9931	8.09029	12.4127	14.8098	10.9208	6.83743	14.7218	22.7005	22.2186	17.0541	19.6931	16.962	1.86417	21.1851	17.1785
Vitvi10g02353	17.6103	16.4374	9.11049	11.9945	12.5849	17.1868	9.52061	0	12.5353	4.20623	5.1592	4.44373	21.7914	19.6931	16.962	8.38878	16.3703	9.54361
Vitvi10g02354	44.4449	44.929	35.6137	55.9744	57.531	47.741	77.2227	22.9337	56.9786	49.4232	20.6368	34.4389	92.8502	78.7725	54.4568	2.79626	47.1851	40.0831
Vitvi10g02355	0	1.09583	2.48468	3.99817	7.19137	6.68374	26.4461	40.4069	39.885	17.8765	17.5413	17.7749	15.1592	17.505	20.5329	23.3022	33.7036	36.2657
Vitvi10g02356	7.54725	8.76663	14.0798	8.99588	5.39353	5.72892	19.0412	1.09208	28.4893	2.10312	8.25473	9.99839	18.949	13.1287	12.4983	3.72835	15.4074	21.9503
Vitvi10g02357	0	0	0	14.9931	9.88814	2.86446	22.2148	30.5782	7.97701	0	0	0	38.8455	48.1387	41.0658	1.86417	0	0
Vitvi10g02358	5.0315	2.19166	3.31291	1.99909	12.5849	1.90964	3.17354	1.09208	3.41872	3.15467	4.12736	2.22186	0	3.28219	3.57094	4.66043	1.92592	2.86308
Vitvi10g02359	0.838584	0	1.65645	0	0	0	0	0	0	0	0	0	1.8949	1.09406	0	1.86417	0	1.90872
Vitvi10g02361	0.838584	1.09583	0	0	0	0	7.40492	4.36832	9.11658	1.05156	1.03184	1.11093	0.947451	3.28219	2.6782	0	1.92592	2.86308
Vitvi10g02140	0.838584	1.09583	0	0	0	0.95482	4.23138	0	0	0	4.12736	5.55466	0	0	0.892735	2.79626	2.88888	0
Vitvi10g02141	12.5788	14.2458	19.8774	17.9918	17.9784	17.1868	4.23138	8.73663	14.8144	9.46402	8.25473	11.1093	1.8949	10.9406	3.57094	5.59252	2.88888	11.4523
Vitvi10g02142	3.35433	0	4.14113	10.995	8.98921	6.68374	0	6.55247	0	3.15467	0	0	15.1592	12.0347	10.7128	8.38878	8.66665	18.1329
Vitvi10g02143	0	0	0.828226	1.99909	0	0	0	1.09208	2.27914	3.15467	1.03184	3.3328	2.84235	1.09406	4.46367	1.86417	0.962961	4.7718
Vitvi10g02146	73.7954	64.6539	30.6444	25.9881	32.3612	54.4247	9.52061	9.82871	9.11658	25.2374	29.9234	27.7733	41.6878	13.1287	32.1384	51.2648	59.7036	62.9878
Vitvi10g02149	0	0	0	0	0	0	4.23138	0	2.27914	2.10312	0	2.22186	0	0	0	0.932087	2.88888	0
Vitvi10g02151	649.902	647.634	615.372	625.714	660.707	739.031	222.148	174.733	217.658	736.09	713.002	744.325	509.728	391.674	477.613	875.229	774.22	927.639
Vitvi10g02152	194.551	173.141	195.461	238.891	222.034	324.639	145.983	87.3663	149.284	129.342	98.0249	83.3199	203.702	152.075	202.651	296.404	288.888	379.836
Vitvi02g01792	21.8032	26.2999	32.3008	9.99543	11.686	10.503	15.8677	10.9208	13.6749	43.1139	43.3373	33.328	7.57961	10.9406	2.6782	19.5738	41.4073	15.2698
Vitvi02g01793	14.2559	10.9583	5.79758	5.99726	4.49461	9.5482	7.40492	2.18416	1.13957	11.5671	15.4776	15.5531	8.52706	3.28219	6.24914	14.9134	15.4074	13.361
Vitvi02g01794	56.1851	66.8455	65.4299	59.9726	44.9461	47.741	31.7354	26.2099	49.0016	57.8357	58.8149	58.8794	40.7404	42.6684	49.1004	82.9557	60.6665	66.8052
Vitvi02g01795	1236.91	1318.28	1328.48	1645.25	1807.73	1381.62	1275.76	1326.88	1276.32	1384.9	1511.65	1471.99	1063.04	1480.27	1089.14	893.871	926.368	914.278
Vitvi02g01796	105.662	107.391	163.161	157.928	230.124	146.087	153.388	164.904	193.727	201.899	147.553	198.857	219.809	206.778	183.011	221.837	225.333	192.781
Vitvi02g01797	18.4488	2.19166	14.0798	19.9909	9.88814	15.2771	13.752	8.73663	11.3957	6.30935	13.4139	5.55466	14.2118	15.3169	18.7474	17.7096	4.8148	10.498
Vitvi02g01798	376.524	353.953	375.187	500.771	485.418	440.172	481.32	553.684	611.95	464.789	497.347	447.706	360.031	386.204	353.523	421.303	474.74	414.193
Vitvi18g03367	0	1.09583	5.79758	0	1.79784	0	0	0	0	0	0	0	0	0	0	0	0	0
Vitvi18g03362	5.87009	4.38331	9.93872	0	0	0	0	0	0	0	0	0	0	0	0	0	0	0
Vitvi18g03359	73.7954	58.0789	72.8839	3.99817	11.686	2.86446	14.8098	3.27624	10.2562	8.41246	2.06368	5.55466	5.6847	7.65844	6.24914	2.79626	0	5.72616
Vitvi18g03358	5.0315	12.0541	4.14113	0	0	0	0	4.36832	0	0	0	0	0	0	0	0	0	0
Vitvi16g02116	43.6064	35.0665	50.5218	28.9867	10.7871	16.2319	0	4.36832	5.69786	19.9796	10.3184	14.4421	40.7404	21.8812	36.6021	26.0984	10.5926	15.2698
Vitvi16g02117	0	0	1.65645	0	0	0	0	0	0	0	3.09552	0	0	1.09406	2.6782	0	0	0.954361
Vitvi16g02119	316.146	344.09	497.764	207.905	160.008	171.868	1.05785	0	1.13957	1.05156	0	0	397.929	349.006	330.312	0	0	0
Vitvi16g02120	2.51575	3.28748	6.62581	1.99909	0	1.90964	1.05785	0	0	0	0	0	6.63215	3.28219	2.6782	0	0	0
Vitvi16g02122	0	2.19166	0.828226	6.9968	2.69676	1.90964	27.504	7.64455	28.4893	2.10312	5.1592	3.3328	23.6863	20.7872	19.6402	12.1171	6.74073	1.90872
Vitvi16g02123	18.4488	20.8207	6.62581	10.995	8.98921	16.2319	43.3717	32.7624	52.4203	1.05156	13.4139	11.1093	76.7435	70.02	68.7406	22.3701	38.5184	24.8134
Vitvi16g02124	0	0	0	0	0	1.90964	0	1.09208	0	0	0	0	3.7898	2.18812	0.892735	0	0	0
Vitvi02g01724	247.382	211.495	117.608	76.9648	100.679	193.828	90.9747	104.84	161.819	95.6918	112.471	82.209	265.286	163.015	278.533	117.443	57.7776	109.751
Vitvi02g01723	530.824	648.73	437.304	335.846	295.745	412.482	396.692	414.99	329.336	542.604	519.016	497.698	548.574	471.541	482.077	361.65	467.036	480.043
Vitvi02g01722	36.0591	35.0665	53.8347	43.9799	48.5418	49.6506	42.3138	46.9594	39.885	57.8357	45.401	38.8826	72.0063	87.525	88.3807	41.0118	51.9999	57.2616
Vitvi02g01721	1842.37	1796.06	1796.42	1886.14	1868.86	1852.35	1864.98	2032.36	2145.81	2323.94	2368.07	2247.42	1756.57	1772.38	1740.83	1566.84	1602.37	1506.94
Vitvi02g01720	75.4725	75.6121	67.9146	43.9799	60.2277	46.7862	57.1236	48.0515	49.0016	45.217	58.8149	45.5482	32.2133	41.5744	41.0658	79.2274	68.3702	91.6186
Vitvi02g01718	389.103	425.181	380.156	314.856	291.251	308.407	357.552	307.966	311.103	310.21	331.221	317.727	307.921	296.491	297.281	391.476	381.332	397.968
Vitvi02g01717	590.363	679.413	660.925	232.893	235.517	201.467	210.511	277.388	356.686	453.221	447.819	486.588	281.393	353.382	240.146	464.179	340.888	419.919
Vitvi02g01716	128.303	71.2288	87.792	89.9588	121.354	122.217	121.652	51.3277	94.5845	112.517	67.0697	63.3231	34.1082	61.2675	38.3876	67.1102	92.4442	59.1704
Vitvi04g02296	29.3504	26.2999	28.9879	21.9899	21.5741	14.3223	22.2148	3.27624	18.2332	6.30935	10.3184	17.7749	12.3169	14.2228	19.6402	15.8455	37.5555	36.2657
Vitvi04g02295	5.87009	4.38331	6.62581	13.9936	8.09029	11.4578	11.6363	8.73663	21.6519	7.3609	12.3821	7.77653	61.5843	39.3862	45.5295	9.32087	10.5926	19.0872
Vitvi04g02293	0	0	0.828226	0.999543	1.79784	5.72892	0	4.36832	0	0	2.06368	1.11093	2.84235	10.9406	4.46367	1.86417	5.77776	1.90872
Vitvi04g02292	245.705	238.891	245.155	265.878	274.171	263.53	304.659	376.767	241.589	255.529	314.711	313.283	294.657	334.783	265.142	285.218	286.962	314.939
Vitvi04g02290	18.4488	14.2458	31.4726	47.9781	30.5633	44.8765	57.1236	55.696	36.4663	48.3717	50.5602	54.4357	38.8455	54.7031	41.9585	13.9813	8.66665	10.498
Vitvi16g02112	103.146	115.062	113.467	129.941	113.264	169.003	77.2227	50.2356	96.8636	92.5371	56.7512	58.8794	92.8502	57.9853	123.197	156.591	150.222	145.063
Vitvi16g02111	31.8662	26.2999	28.9879	73.9662	77.3072	73.5211	37.0246	19.6574	21.6519	18.928	10.3184	19.9968	33.1608	68.9259	49.1004	49.4006	63.5554	79.2119
Vitvi16g02108	0	1.09583	1.65645	10.995	8.09029	8.59338	13.752	16.3812	6.83743	0	0	0	14.2118	20.7872	23.2111	6.52461	12.5185	8.58925
Vitvi16g02107	0	2.19166	1.65645	0	0	0	0	2.18416	2.27914	0	1.03184	0	0	1.09406	1.78547	0	0	0
Vitvi16g02105	55.3465	58.0789	67.9146	47.9781	48.5418	44.8765	41.256	19.6574	23.931	156.682	173.349	188.858	88.1129	98.4656	89.2735	125.832	100.148	99.2535
Vitvi16g02104	13.4173	4.38331	24.8468	29.9863	17.9784	29.5994	9.52061	10.9208	7.97701	30.4952	15.4776	23.3296	75.7961	80.9606	51.7786	23.3022	14.4444	15.2698
Vitvi02g01791	0.838584	0	0.828226	7.99634	14.3827	10.503	9.52061	6.55247	11.3957	0	0	0	6.63215	9.84656	11.6055	0	0.962961	0
Vitvi02g01790	208.807	149.033	96.0743	191.912	190.571	258.756	185.123	165.996	169.796	167.198	165.095	205.522	220.756	166.297	268.713	148.202	191.629	163.196
Vitvi02g01788	0	1.09583	5.79758	0	2.69676	0	16.9255	26.2099	10.2562	2.10312	0	0	0	8.7525	0	0	3.85184	0
Vitvi02g01784	0	4.38331	13.2516	0	0	0	0	0	0	4.20623	5.1592	6.66559	0	2.18812	0	0	0	0.954361
Vitvi03g01899	30884.2	278645	34113.8	152405	51540.6	5723.19	138551	153533	167917	39329.3	23541.4	126444	4883.16	142342	3248.66	15537.9	19784	9115.1
Vitvi14g03118	65.4095	106.295	93.5896	30.9858	26.9676	28.6446	67.7021	117.945	78.6305	53.6294	41.2736	34.4389	95.6925	114.877	117.841	133.288	82.8146	110.706
Vitvi14g03115	0	0	0	0.999543	0	0	0	2.18416	2.27914	0	0	0	1.8949	2.18812	3.57094	0	1.92592	0
Vitvi14g03114	0	0	0	3.99817	0	0	2.11569	1.09208	0	0	0	0	0.947451	0	1.78547	0	0	0
Vitvi14g03111	0	1.09583	2.48468	4.99771	0.898921	2.86446	6.34707	3.27624	3.41872	0	3.09552	0	0	4.37625	4.46367	0	0.962961	1.90872
Vitvi14g03110	0	0	2.48468	0	0	0	0	2.18416	4.55829	1.05156	1.03184	0	1.8949	7.65844	0.892735	0	0	0
Vitvi14g03109	0	0	0	1.99909	2.69676	1.90964	0	5.46039	3.41872	0	0	0	1.8949	4.37625	0	0	0	0
Vitvi00g01764	3.35433	4.38331	4.14113	60.9721	78.2062	78.2952	41.256	55.696	34.1872	29.4436	31.9871	34.4389	27.4761	17.505	13.391	7.45669	20.2222	22.9047
Vitvi00g01766	0	3.28748	0.828226	0	0	0	5.28923	0	2.27914	0	2.06368	0	0.947451	0	0	0	0	0
Vitvi00g00443	7.54725	8.76663	0.828226	2.99863	0.898921	0	11.6363	9.82871	13.6749	4.20623	5.1592	13.3312	12.3169	2.18812	6.24914	0.932087	4.8148	3.81744
Vitvi00g00444	0.838584	7.6708	7.45404	1.99909	2.69676	0	20.0991	7.64455	4.55829	19.9796	21.6687	24.4405	1.8949	6.56437	9.82008	1.86417	2.88888	0.954361
MissingGeneID	1313.22	4555.36	954.945	882.596	624.75	690.335	1402.7	1484.14	1572.61	1146.2	1264.01	1303.12	815.755	1040.45	756.146	689.744	759.776	711.953
Vitvi01g02305	5.0315	226.836	0.828226	29.9863	3.59569	0.95482	45.4874	36.0386	62.6765	0	2.06368	3.3328	2.84235	17.505	0.892735	0	0	2.86308
Vitvi01g02306	20.126	233.411	18.221	159.927	66.5202	24.8253	324.759	215.14	239.31	4.20623	14.4458	18.8858	30.3184	122.535	27.6748	3.72835	0.962961	2.86308
Vitvi01g02307	15.0945	226.836	8.28226	118.946	35.9569	20.0512	82.5119	109.208	101.422	1.05156	7.22289	6.66559	30.3184	82.0547	36.6021	8.38878	7.70369	5.72616
Vitvi01g02309	1.67717	307.928	9.93872	25.9881	7.19137	5.72892	70.8756	107.024	79.7701	11.5671	6.19105	12.2203	1.8949	21.8812	6.24914	0	3.85184	0
Vitvi01g02310	1.67717	44.929	3.31291	8.99588	0.898921	0.95482	8.46276	19.6574	3.41872	2.10312	1.03184	5.55466	0	1.09406	0	0	0	0
Vitvi01g02311	0	13.1499	0	0	2.69676	0	6.34707	5.46039	3.41872	1.05156	0	0	0.947451	0	0	0	0	0
Vitvi01g02312	41.9292	101.912	21.5339	34.984	9.88814	12.4127	56.0658	32.7624	53.5599	4.20623	6.19105	5.55466	12.3169	29.5397	9.82008	3.72835	2.88888	1.90872
Vitvi01g02314	31.8662	1554.98	25.675	204.906	43.1482	17.1868	485.551	463.041	357.826	38.9076	22.7005	69.9887	9.47451	138.946	2.6782	0	4.8148	2.86308
Vitvi01g02315	40.252	580.789	49.6936	95.9561	14.3827	18.1416	172.429	188.93	192.588	30.4952	50.5602	87.7636	2.84235	74.3962	7.14188	8.38878	4.8148	2.86308
Vitvi01g02317	49.4764	1729.22	31.4726	252.884	62.9245	15.2771	447.469	500.172	529.901	57.8357	45.401	109.982	23.6863	224.283	16.962	14.9134	9.62961	6.68052
Vitvi01g02318	1.67717	56.9831	1.65645	8.99588	0	0	15.8677	19.6574	23.931	1.05156	1.03184	3.3328	0.947451	9.84656	0	0	0	0
Vitvi07g02735	12.5788	13.1499	9.11049	17.9918	10.7871	28.6446	21.1569	33.8544	37.6059	31.5467	20.6368	9.99839	36.9506	28.4456	30.353	39.1476	52.9628	60.1247
Vitvi07g02734	28.5118	17.5333	15.7363	9.99543	2.69676	5.72892	14.8098	17.4733	9.11658	2.10312	1.03184	2.22186	18.0016	26.2575	24.1038	41.9439	42.3703	32.4483
Vitvi07g02730	101.469	69.0372	92.7614	11.9945	6.29245	6.68374	20.0991	19.6574	11.3957	2.10312	1.03184	5.55466	11.3694	15.3169	11.6055	69.9065	89.5553	70.6227
Vitvi07g02729	19.2874	20.8207	18.221	8.99588	12.5849	21.006	19.0412	18.5653	28.4893	8.41246	11.3502	22.2186	10.422	14.2228	5.35641	14.9134	24.074	22.9047
Vitvi07g02948	1443.2	1355.54	1143.78	1308.4	1313.32	1351.07	1223.93	1140.13	1555.52	934.835	903.893	895.411	1592.66	1732.99	1731.9	839.81	995.701	989.672
Vitvi07g02951	5.87009	0	4.14113	1.99909	0.898921	5.72892	3.17354	1.09208	7.97701	13.6703	12.3821	11.1093	10.422	7.65844	9.82008	1.86417	0	4.7718
Vitvi07g02953	410.906	307.928	443.101	460.789	445.865	345.645	427.37	392.056	358.965	429.036	378.686	338.834	338.24	475.917	382.09	576.029	468.962	476.226
Vitvi07g02954	44.4449	38.354	54.6629	57.9735	78.2062	63.0181	52.8923	55.696	75.2118	58.8872	57.7831	66.6559	54.0047	62.3615	46.4222	31.6909	42.3703	55.3529
Vitvi07g02955	51.9922	47.1206	74.5404	37.9826	37.7547	29.5994	28.5618	29.4861	37.6059	21.0312	27.8597	11.1093	28.4235	60.1734	65.1696	39.1476	45.2592	57.2616
Vitvi07g02988	0.838584	2.19166	0.828226	1.99909	0.898921	0.95482	2.11569	1.09208	0	1.05156	1.03184	1.11093	0	1.09406	0	0	0	0
Vitvi07g02989	20.9646	19.7249	12.4234	54.9748	61.1267	72.5663	41.256	44.7752	45.5829	10.5156	20.6368	21.1077	14.2118	16.4109	16.962	27.9626	25.9999	20.9959
Vitvi07g02990	371.493	408.744	464.635	1024.53	991.51	824.965	1824.78	1619.55	2488.83	849.659	894.606	869.86	1256.32	1056.86	1270.36	670.17	726.072	497.222
Vitvi07g02991	145.914	136.979	143.283	143.934	183.38	126.991	116.363	103.748	142.447	105.156	117.63	138.867	96.64	146.604	142.838	150.998	137.703	187.055
Vitvi07g02992	1746.77	1679.9	1382.31	1599.27	1495.81	1668.07	1820.55	1741.87	1612.49	1999.01	2006.93	2071.89	1718.68	1530.59	1683.7	1834.35	1758.37	1852.41
Vitvi02g01736	1185.76	1153.91	1302.8	1783.18	1904.81	1592.64	1339.23	1326.88	1341.28	1322.86	1347.58	1266.46	1348.22	1597.33	1330.17	1650.73	1761.26	1672.99
Vitvi02g01735	1321.61	1163.77	1075.87	935.572	848.582	907.079	827.235	805.954	863.796	1009.5	993.663	1004.28	956.925	926.671	1009.68	1000.13	924.442	1037.39
Vitvi02g01734	341.304	355.048	377.671	354.838	398.222	324.639	313.122	434.647	238.171	316.519	341.539	305.506	325.923	352.288	307.101	398.933	362.073	349.296
Vitvi02g01733	245.705	275.053	195.461	171.921	174.391	170.913	183.007	187.838	242.729	246.065	231.132	221.076	132.643	133.476	134.803	222.769	266.74	215.686
Vitvi02g01732	0	5.47914	0	0	0	0.95482	1.05785	1.09208	3.41872	0	0	0	0	0	0	0	0	0
Vitvi02g01731	270.024	264.095	197.946	115.947	141.131	164.229	108.958	105.932	74.0722	168.249	192.954	219.965	123.169	138.946	143.73	122.103	142.518	153.652
Vitvi02g01730	15.0945	10.9583	9.93872	1.99909	7.19137	6.68374	2.11569	9.82871	3.41872	0	2.06368	0	3.7898	5.47031	4.46367	5.59252	3.85184	2.86308
Vitvi00g00491	0	0	0	0	1.79784	0	0	0	10.2562	0	0	0	0	0	0	0	0	0
Vitvi00g00495	0.838584	0	0	3.99817	2.69676	1.90964	1.05785	0	0	0	1.03184	0	0	0	0	0	0	0
Vitvi02g01819	4.19292	7.6708	1.65645	0.999543	0.898921	2.86446	10.5785	7.64455	20.5123	0	0	0	0	0	1.78547	0	0	0
Vitvi10g02329	3.35433	5.47914	5.79758	3.99817	6.29245	8.59338	5.28923	5.46039	6.83743	0	0	0	1.8949	0	5.35641	58.7215	67.4073	45.8093
Vitvi10g02328	618.036	629.005	664.238	1002.54	1087.69	799.184	720.393	665.076	909.379	0	0	0	404.561	544.843	395.481	851.927	896.516	877.057
Vitvi10g02327	35.2205	38.354	36.442	341.844	345.186	269.259	89.9169	84.0901	64.9556	68.3513	65.006	44.4373	62.5317	44.8565	77.6679	33.5551	23.1111	40.0831
Vitvi10g02325	7.54725	4.38331	4.14113	0	1.79784	0.95482	0	2.18416	3.41872	0	2.06368	0	0.947451	2.18812	0.892735	41.0118	62.5924	49.6268
Vitvi10g02324	175.264	162.183	142.455	142.935	85.3975	211.015	194.644	152.891	252.985	35.753	45.401	32.217	129.801	91.9012	136.588	198.534	255.185	264.358
Vitvi10g02323	22.6418	17.5333	11.5952	47.9781	37.7547	42.0121	31.7354	33.8544	29.6289	16.8249	8.25473	9.99839	88.1129	51.4209	68.7406	103.462	64.5184	78.2576
Vitvi10g02322	235.642	271.765	222.793	71.9671	62.0256	82.1145	116.363	75.3535	105.98	250.271	214.623	258.847	104.22	103.936	102.664	97.8691	134.815	115.478
Vitvi10g02320	20.126	16.4374	19.8774	9.99543	8.09029	17.1868	23.2726	18.5653	14.8144	12.6187	9.28657	17.7749	6.63215	7.65844	3.57094	26.0984	13.4815	22.9047
Vitvi10g02319	25.9961	25.204	8.28226	18.9913	13.4838	29.5994	23.2726	25.1178	28.4893	39.9592	21.6687	29.9952	35.0557	30.6337	24.9966	78.2953	113.629	106.888
Vitvi10g02134	0	0	0	30.9858	12.5849	17.1868	25.3883	7.64455	2.27914	0	0	0	0	0	0	0	0	0
Vitvi10g02135	48.6379	51.5039	67.0863	96.9556	85.3975	100.256	78.2806	79.7218	111.678	90.434	108.343	67.7669	104.22	63.4556	99.9863	130.492	86.6665	117.386
Vitvi10g02139	112.37	145.745	107.669	110.949	106.972	124.127	70.8756	86.2742	144.726	234.497	177.477	223.297	198.017	161.921	179.44	416.643	431.406	416.101
Vitvi07g03024	4.19292	6.57497	3.31291	3.99817	0	8.59338	2.11569	6.55247	4.55829	4.20623	10.3184	3.3328	0.947451	1.09406	3.57094	11.185	9.62961	10.498
Vitvi07g03023	0	5.47914	0	2.99863	5.39353	6.68374	9.52061	4.36832	4.55829	3.15467	6.19105	7.77653	0	0	0	0	0	0
Vitvi07g03022	0	7.6708	0	1.99909	0	0.95482	0	0	0	0	0	0	12.3169	8.7525	7.14188	2.79626	2.88888	0.954361
Vitvi07g02860	641.517	511.752	538.347	741.661	720.036	802.049	686.542	722.956	405.688	873.845	878.097	816.535	726.695	704.576	650.803	761.515	791.554	816.933
Vitvi07g02861	1330.83	1472.79	1371.54	1751.2	1659.41	1660.43	1595.23	1629.38	1833.57	1598.37	1505.46	1567.53	1399.38	1692.51	1310.53	1715.97	1658.22	1618.6
Vitvi07g02862	101.469	142.458	129.203	181.917	154.614	138.449	175.602	90.6426	169.796	177.713	177.477	172.194	113.694	131.287	138.374	103.462	149.259	121.204
Vitvi07g02863	700.217	713.384	685.771	748.657	726.329	725.663	576.526	503.448	508.249	540.501	464.328	502.141	715.325	729.739	667.765	761.515	917.702	856.062
Vitvi10g02185	57.8623	38.354	50.5218	29.9863	57.531	51.5603	44.4295	21.8416	22.7914	25.2374	26.8279	8.88746	22.7388	26.2575	27.6748	27.9626	16.3703	28.6308
Vitvi10g02184	13.4173	4.38331	19.0492	18.9913	15.2817	16.2319	19.0412	16.3812	36.4663	8.41246	12.3821	13.3312	33.1608	15.3169	9.82008	10.253	3.85184	3.81744
Vitvi10g02181	0	0	0	3.99817	0	0	0	0	0	0	0	0	0.947451	7.65844	6.24914	0	0	0
Vitvi10g02178	2528.33	2284.8	2229.59	1860.15	2015.38	2030.9	2608.65	2830.67	2756.63	3121.02	3047.03	2938.42	1688.36	1697.98	1789.93	1854.85	1924	1851.46
Vitvi10g02177	0	0	0	0	0.898921	0	0	0	0	0	0	0	3.7898	1.09406	0.892735	1.86417	0	1.90872
Vitvi10g02176	664.158	631.197	468.776	534.755	428.786	804.913	653.748	683.641	561.809	1107.29	947.23	1080.94	929.449	653.155	938.264	397.069	440.073	473.363
Vitvi10g02175	114.047	122.733	155.707	8.99588	6.29245	19.0964	6.34707	15.2891	12.5353	266.044	237.323	254.403	83.3757	103.936	79.4534	40.0797	51.0369	51.5355
Vitvi07g02847	0	0	0	2.99863	5.39353	5.72892	5.28923	8.73663	11.3957	7.3609	6.19105	6.66559	4.73725	1.09406	3.57094	0.932087	3.85184	2.86308
Vitvi00g00541	3.35433	17.5333	3.31291	12.9941	1.79784	1.90964	15.8677	16.3812	14.8144	27.3405	38.1781	16.664	3.7898	3.28219	1.78547	0	6.74073	3.81744
Vitvi00g01805	277.571	286.011	298.99	277.873	260.687	268.304	0	4.36832	0	215.569	212.559	184.415	618.685	429.966	569.565	329.959	211.851	226.183
Vitvi00g00544	1.67717	27.3957	3.31291	4.99771	3.59569	0	10.5785	12.0129	12.5353	0	1.03184	8.88746	0	8.7525	0.892735	0	0	4.7718
Vitvi00g00547	0	0	0	24.9886	18.8774	12.4127	6.34707	1.09208	0	2.10312	6.19105	7.77653	3.7898	3.28219	6.24914	2.79626	0	2.86308
Vitvi00g01806	0	0	0	11.9945	9.88814	1.90964	1.05785	6.55247	4.55829	5.25779	1.03184	2.22186	6.63215	14.2228	1.78547	8.38878	0.962961	16.2241
Vitvi02g01745	25.9961	21.9166	13.2516	67.9689	67.4191	48.6958	71.9335	30.5782	49.0016	35.753	21.6687	36.6608	32.2133	40.4803	33.0312	9.32087	11.5555	12.4067
Vitvi10g02342	361.43	391.211	380.984	415.81	391.93	410.573	449.584	368.031	464.946	385.922	424.087	444.373	415.931	289.926	338.346	491.21	415.036	438.052
Vitvi10g02343	1428.11	1450.88	1533.88	1822.17	1679.19	1652.79	1733.81	1600.99	2530.99	1914.89	1968.75	2024.12	1617.3	1553.57	1614.96	1526.76	1433.85	1531.75
Vitvi10g02344	618.036	585.172	438.96	515.764	483.62	632.091	586.046	695.654	586.88	467.943	523.143	523.249	676.48	504.363	531.177	384.952	419.851	393.197
Vitvi10g02345	1443.2	1447.59	1133.84	1034.53	986.117	1321.47	1138.24	1131.39	1066.64	1601.52	1580.78	1573.08	1280.01	1135.64	1245.36	1197.73	1477.18	1446.81
Vitvi10g02346	130.819	155.608	186.351	361.834	299.341	271.169	379.766	354.926	320.22	60.9904	65.006	66.6559	294.657	332.595	317.813	144.473	107.852	102.117
Vitvi10g02347	34.3819	30.6832	40.5831	40.9813	43.1482	31.5091	27.504	41.499	39.885	16.8249	20.6368	13.3312	158.224	191.461	174.976	50.3327	34.6666	37.2201
Vitvi10g02348	1033.97	908.442	906.908	947.567	878.246	1022.61	1142.47	1163.06	1326.46	810.751	908.02	828.755	883.024	944.176	980.223	841.674	860.887	749.173
Vitvi07g03076	0	0	0	0	0	0.95482	1.05785	0	0	6.30935	2.06368	2.22186	0	0	0	2.79626	2.88888	1.90872
Vitvi07g03077	388.264	342.994	536.691	1912.13	1743.01	1727.27	2721.84	2924.59	2235.84	1996.91	2077.1	1969.68	2609.28	2507.59	2714.81	4997.85	3855.69	3819.35
Vitvi07g03081	5.0315	8.76663	4.96936	21.9899	34.159	33.4187	44.4295	56.7881	59.2578	9.46402	7.22289	14.4421	29.371	62.3615	25.8893	59.6535	20.2222	16.2241
Vitvi17g01730	36.0591	38.354	47.2089	257.882	269.676	216.744	423.138	435.74	402.269	52.5779	59.8468	94.4292	112.747	204.59	124.983	15.8455	14.4444	22.9047
Vitvi17g01731	0	0	0.828226	0.999543	2.69676	0.95482	0	6.55247	0	0	0	1.11093	0	0	0	0	0	0.954361
Vitvi17g01735	0	0	0	13.9936	8.98921	13.3675	10.5785	5.46039	2.27914	0	0	0	0.947451	0	1.78547	0	0	0
Vitvi07g03066	82.1812	83.2829	94.4178	98.9547	130.344	102.166	246.478	262.099	295.149	63.0935	56.7512	39.9936	87.1655	106.124	84.8098	51.2648	44.2962	41.9919
Vitvi07g03068	3.35433	1.09583	0.828226	1.99909	0	9.5482	2.11569	0	4.55829	3.15467	0	0	0	0	0	1.86417	2.88888	0.954361
Vitvi07g03070	2478.01	2440.41	2676	1970.1	2014.48	1979.34	1673.51	1623.92	1275.18	1841.28	1898.59	1739.72	2270.09	2443.04	2308.61	1734.61	1678.44	1547.02
Vitvi07g02931	14.2559	2.19166	4.14113	0.999543	4.49461	6.68374	4.23138	5.46039	4.55829	3.15467	3.09552	4.44373	10.422	5.47031	11.6055	8.38878	10.5926	6.68052
Vitvi07g02933	32.7048	39.4498	18.221	13.9936	7.19137	18.1416	8.46276	20.7495	7.97701	12.6187	19.605	7.77653	24.6337	17.505	18.7474	36.3514	51.0369	54.3986
Vitvi00g01823	0	0	0	2.99863	0	5.72892	1.05785	0	5.69786	0	0	0	0	0	0	0	0	0
Vitvi10g02128	1.67717	2.19166	0	40.9813	58.4299	61.1085	47.603	45.8673	43.3037	0	2.06368	0	1.8949	1.09406	0	0	0	0
Vitvi10g02129	0	0	0.828226	9.99543	5.39353	3.81928	7.40492	4.36832	26.2102	0	0	0	0	2.18812	0.892735	0	0	0
Vitvi07g03064	709.442	767.08	848.932	883.596	916.9	772.449	989.085	1029.83	733.885	720.317	756.339	756.545	827.124	1059.05	935.586	1148.33	1006.29	957.224
Vitvi07g03063	1226.85	1121.03	901.938	999.543	934.878	1394.99	1425.98	1413.15	2095.67	954.814	964.771	932.072	1785.94	1340.23	1938.13	1616.24	1623.55	1634.82
Vitvi07g03062	0	1.09583	0	0	2.69676	2.86446	0	2.18416	4.55829	4.20623	4.12736	0	4.73725	3.28219	2.6782	2.79626	1.92592	6.68052
Vitvi07g03061	96.4371	127.116	123.406	120.945	99.7803	84.0242	58.1815	99.3792	107.12	53.6294	62.9423	72.2106	124.116	102.842	95.5226	60.5856	61.6295	58.216
Vitvi07g03060	1.67717	3.28748	4.14113	23.989	23.372	12.4127	17.9834	21.8416	7.97701	0	3.09552	0	99.4823	125.817	151.765	14.9134	5.77776	2.86308
Vitvi07g03058	3.35433	6.57497	4.96936	0	0.898921	2.86446	5.28923	4.36832	0	5.25779	0	1.11093	1.8949	2.18812	4.46367	0.932087	3.85184	2.86308
Vitvi16g02098	13.4173	24.1082	24.8468	1.99909	0	4.7741	19.0412	26.2099	11.3957	0	0	0	144.013	170.674	190.152	5.59252	20.2222	11.4523
Vitvi16g02097	12.5788	16.4374	9.11049	9.99543	6.29245	14.3223	10.5785	5.46039	5.69786	0	1.03184	3.3328	23.6863	8.7525	16.0692	2.79626	6.74073	5.72616
Vitvi16g02096	0.838584	0	0	5.99726	4.49461	3.81928	10.5785	5.46039	1.13957	2.10312	0	0	0	0	3.57094	0	0	0
Vitvi16g02095	12.5788	21.9166	25.675	0.999543	0	0	0	0	1.13957	0	0	0	36.9506	32.8219	39.2803	0	0	0
Vitvi16g02091	0.838584	0	3.31291	3.99817	0	0	4.23138	3.27624	5.69786	0	0	0	28.4235	13.1287	18.7474	4.66043	1.92592	2.86308
Vitvi16g02090	5.87009	8.76663	13.2516	0	0	0	1.05785	1.09208	3.41872	0	0	0	15.1592	16.4109	25.8893	0	1.92592	3.81744
Vitvi02g01725	41.9292	35.0665	22.3621	24.9886	30.5633	49.6506	34.9089	32.7624	17.0936	39.9592	40.2418	54.4357	58.7419	40.4803	81.2388	27.9626	38.5184	34.357
Vitvi02g01726	1413.01	1416.91	1444.43	1423.35	1405.01	1228.85	1780.35	1820.5	1500.82	1041.04	1047.32	1100.93	1711.1	1787.7	1681.02	985.215	808.887	731.995
Vitvi02g01727	54.5079	42.7373	54.6629	54.9748	87.1954	57.2892	68.7599	87.3663	113.957	29.4436	22.7005	35.5498	125.063	78.7725	124.983	41.0118	28.8888	19.0872
Vitvi07g03041	52.8308	75.6121	47.2089	28.9867	17.9784	21.9609	35.9667	45.8673	30.7685	70.4544	66.0378	33.328	9.47451	28.4456	28.5675	136.085	94.3702	99.2535
Vitvi07g03042	16.7717	13.1499	11.5952	7.99634	0.898921	7.63856	0	4.36832	3.41872	5.25779	5.1592	4.44373	5.6847	6.56437	13.391	2.79626	5.77776	6.68052
Vitvi07g03044	69.6025	62.4622	72.0557	184.915	146.524	148.952	191.47	221.692	207.402	170.352	179.54	202.19	207.492	188.179	142.838	130.492	142.518	129.793
Vitvi07g03046	264.992	255.328	308.1	148.932	166.3	161.365	260.23	293.769	257.543	131.445	147.553	172.194	129.801	173.956	144.623	222.769	199.333	222.366
Vitvi07g03047	78.8269	75.6121	55.4912	51.9762	66.5202	52.5151	76.1649	46.9594	42.1642	45.217	55.7194	48.881	52.1098	57.9853	61.5987	81.0915	79.9257	101.162
Vitvi07g03048	217.193	210.399	209.541	194.911	195.965	200.512	184.065	158.351	207.402	148.27	166.126	158.863	142.118	178.332	163.37	178.961	180.074	165.104
Vitvi07g03049	1932.94	1839.9	2765.45	5518.48	3678.39	4985.12	3478.2	3713.07	3255.76	8072.81	7929.7	8072.03	3932.87	3346.74	3869.11	4489.86	3829.69	3831.76
Vitvi10g02188	0	1.09583	0	43.9799	45.845	81.1597	62.4129	75.3535	107.12	1.05156	2.06368	1.11093	81.4808	47.0447	87.488	83.8878	106.889	91.6186
Vitvi10g02192	7.54725	6.57497	3.31291	7.99634	8.09029	9.5482	6.34707	5.46039	4.55829	5.25779	7.22289	1.11093	11.3694	5.47031	5.35641	4.66043	1.92592	0.954361
Vitvi00g00610	5.0315	356.144	1.65645	71.9671	24.2709	5.72892	99.4375	126.681	110.539	13.6703	5.1592	6.66559	0.947451	60.1734	2.6782	2.79626	2.88888	2.86308
Vitvi00g00612	9.22442	607.089	5.79758	83.9616	19.7763	3.81928	150.214	135.418	181.192	6.30935	2.06368	18.8858	0	59.0794	5.35641	0	0.962961	0.954361
Vitvi00g00614	25.9961	1188.97	20.7057	195.91	35.9569	12.4127	426.312	278.48	462.666	26.2889	13.4139	66.6559	3.7898	188.179	6.24914	0	4.8148	5.72616
Vitvi00g00615	40.252	1677.71	42.2395	406.814	81.8019	14.3223	565.947	522.014	741.862	36.8045	34.0507	92.2074	12.3169	298.679	10.7128	2.79626	4.8148	8.58925
Vitvi00g00616	7.54725	247.657	13.2516	47.9781	9.88814	8.59338	65.5864	87.3663	69.5139	6.30935	3.09552	5.55466	0.947451	25.1634	0.892735	0	0	0
Vitvi00g01835	0	14.2458	0	0	0	0	3.17354	2.18416	0	0	0	1.11093	0	1.09406	0	0.932087	0	0
Vitvi14g03128	11.7402	18.6291	14.0798	14.9931	10.7871	21.006	24.3304	14.197	5.69786	27.3405	28.8915	45.5482	62.5317	56.8912	54.4568	43.8081	15.4074	44.855
Vitvi14g03121	9.22442	4.38331	9.11049	6.9968	9.88814	8.59338	10.5785	9.82871	10.2562	32.5983	15.4776	27.7733	31.2659	37.1981	33.0312	53.1289	25.9999	19.0872
Vitvi10g02222	0	0	0.828226	0	0	0.95482	0	0	0	0	0	0	0	1.09406	1.78547	3.72835	0	1.90872
Vitvi10g02223	5.87009	14.2458	9.11049	0.999543	1.79784	3.81928	2.11569	1.09208	0	0	0	0	13.2643	21.8812	24.1038	39.1476	40.4444	46.7637
Vitvi10g02227	0.838584	5.47914	1.65645	3.99817	0.898921	1.90964	0	0	1.13957	0	0	0	2.84235	14.2228	8.92735	0	0.962961	0
Vitvi14g03101	88.8899	121.637	89.4484	30.9858	8.98921	30.5542	70.8756	61.1564	55.839	48.3717	59.8468	45.5482	109.904	90.8072	141.945	130.492	107.852	136.474
Vitvi07g02985	127.465	84.3788	112.639	164.925	166.3	253.027	241.189	233.705	210.821	197.693	161.999	164.418	588.367	291.021	621.343	142.609	159.851	133.61
Vitvi15g01751	3.35433	0	5.79758	0	1.79784	0.95482	1.05785	0	0	7.3609	3.09552	11.1093	1.8949	2.18812	3.57094	1.86417	8.66665	4.7718
Vitvi10g02282	0	0	0	0.999543	1.79784	2.86446	2.11569	2.18416	1.13957	1.05156	1.03184	1.11093	1.8949	0	0.892735	0	0	0
Vitvi10g02283	1.67717	2.19166	1.65645	0.999543	0.898921	1.90964	0	2.18416	3.41872	0	0	0	1.8949	0	0	9.32087	0	3.81744
Vitvi10g02284	370.654	302.449	363.591	173.92	142.03	152.771	348.031	414.99	324.778	215.569	231.132	231.074	148.75	200.213	150.872	537.814	406.369	474.317
Vitvi10g02287	2.51575	2.19166	0.828226	0.999543	0	0	0	4.36832	1.13957	0	4.12736	0	0	1.09406	0	7.45669	0	0.954361
Vitvi10g02288	82.1812	104.104	44.7242	48.9776	43.1482	72.5663	113.189	72.0772	118.516	124.084	100.089	108.871	104.22	75.4903	127.661	79.2274	78.9628	64.8965
Vitvi10g02312	3.35433	5.47914	4.96936	4.99771	2.69676	6.68374	10.5785	4.36832	14.8144	4.20623	5.1592	6.66559	3.7898	3.28219	5.35641	22.3701	25.037	19.0872
Vitvi10g02314	0	0	0	1.99909	5.39353	8.59338	1.05785	0	1.13957	0	0	0	0	0	0	0	0	0
Vitvi14g03131	0.838584	2.19166	1.65645	0	3.59569	0	2.11569	2.18416	2.27914	1.05156	8.25473	1.11093	13.2643	10.9406	7.14188	6.52461	3.85184	7.63489
Vitvi16g02100	18.4488	10.9583	15.7363	0	4.49461	3.81928	0	0	0	0	0	0	12.3169	1.09406	11.6055	0	0	0
Vitvi16g02101	5.0315	6.57497	1.65645	1.99909	0.898921	0	3.17354	3.27624	13.6749	1.05156	5.1592	1.11093	27.4761	29.5397	23.2111	10.253	7.70369	11.4523
Vitvi16g02127	0	0	0	1.99909	0.898921	7.63856	0	0	1.13957	0	0	0	40.7404	16.4109	24.1038	2.79626	2.88888	0.954361
Vitvi16g02128	4.19292	6.57497	3.31291	4.99771	0	6.68374	16.9255	26.2099	26.2102	0	0	0	18.0016	21.8812	41.9585	20.5059	9.62961	16.2241
Vitvi07g02853	0	0	0	0	0	0	1.05785	6.55247	1.13957	0	0	1.11093	5.6847	3.28219	0.892735	4.66043	0	0
Vitvi07g02999	34.3819	23.0124	18.221	1.99909	2.69676	3.81928	12.6941	24.0257	28.4893	7.3609	15.4776	18.8858	8.52706	14.2228	14.2838	14.9134	29.8518	34.357
Vitvi07g02998	92.2442	85.4746	70.3992	16.9922	13.4838	12.4127	21.1569	29.4861	18.2332	12.6187	14.4458	9.99839	0	0	0	137.949	118.444	122.158
Vitvi04g02281	20.9646	14.2458	14.0798	4.99771	4.49461	3.81928	2.11569	9.82871	4.55829	8.41246	0	4.44373	0.947451	1.09406	7.14188	2.79626	8.66665	20.0416
Vitvi04g02280	2346.36	2302.34	2163.33	1950.11	1873.35	1979.34	1984.52	1957.01	1850.67	2082.08	2125.59	2064.11	2106.18	1614.84	2166.67	1749.53	1705.4	1618.6
Vitvi04g02278	620.552	559.968	602.121	270.876	240.012	280.717	285.618	277.388	238.171	431.139	371.463	471.035	341.082	312.902	348.166	203.195	177.185	256.723
Vitvi04g02276	117.402	120.541	110.154	71.9671	86.2965	105.03	92.0325	96.103	125.353	158.785	84.611	117.759	172.436	135.664	133.91	172.436	173.333	219.503
Vitvi04g02275	75.4725	62.4622	77.8533	55.9744	54.8342	70.6567	63.4707	58.9723	61.5369	125.135	142.394	131.09	253.917	135.664	262.464	170.572	205.111	175.602
Vitvi00g00663	3.35433	2.19166	4.14113	0	0	0	0	0	0	0	4.12736	6.66559	18.949	16.4109	8.03461	3.72835	4.8148	3.81744
Vitvi00g00668	6.70867	6.57497	17.3928	6.9968	6.29245	6.68374	9.52061	9.82871	18.2332	32.5983	35.0826	16.664	7.57961	9.84656	18.7474	31.6909	16.3703	16.2241
Vitvi00g00670	1.67717	56.9831	0	7.99634	1.79784	0	14.8098	5.46039	7.97701	2.10312	4.12736	1.11093	0	0	0	0	0	0
Vitvi00g00671	138.366	1906.74	114.295	261.88	80.004	45.8314	610.377	479.423	627.904	102.001	107.311	171.084	24.6337	249.446	63.3842	41.9439	20.2222	9.54361
Vitvi00g00672	13.4173	1457.45	32.3008	245.888	49.4407	19.0964	573.352	530.75	688.302	32.5983	12.3821	66.6559	11.3694	176.144	7.14188	4.66043	5.77776	3.81744
Vitvi00g00673	0.838584	14.2458	0	0	0	0	0	0	0	0	0	0	0	2.18812	0	0	0	0
Vitvi00g00674	0	19.7249	0	0	0	0	7.40492	8.73663	12.5353	0	0	1.11093	0	4.37625	0	0	0	0
Vitvi00g01892	28.5118	725.438	23.1903	113.948	26.0687	21.9609	181.949	163.812	189.169	15.7734	11.3502	46.6592	6.63215	64.5497	7.14188	10.253	21.1851	5.72616
Vitvi00g01893	0.838584	39.4498	1.65645	3.99817	5.39353	0	9.52061	4.36832	15.954	1.05156	1.03184	1.11093	0	3.28219	0	0	0	0
Vitvi00g00675	368.977	376.965	319.695	318.854	267.879	310.317	315.238	265.375	308.824	328.086	308.52	328.836	258.654	269.139	261.571	281.49	271.555	302.532
Vitvi00g00676	93.0828	105.2	79.5097	106.951	170.795	109.804	149.156	145.247	141.307	145.115	126.916	179.971	35.0557	27.3516	29.4602	42.876	50.074	55.3529
Vitvi18g03341	25.9961	15.3416	406.659	84.9611	84.4986	92.6176	44.4295	53.5119	58.1182	56.7841	79.4517	53.3247	30.3184	37.1981	40.1731	3.72835	0.962961	0
Vitvi07g02913	3.35433	2.19166	0	5.99726	3.59569	7.63856	0	1.09208	1.13957	2.10312	0	0	3.7898	0	3.57094	0.932087	1.92592	1.90872
Vitvi07g02914	30.189	16.4374	31.4726	12.9941	17.0795	29.5994	42.3138	31.6703	66.0952	38.9076	24.7642	29.9952	23.6863	16.4109	16.962	16.7776	10.5926	17.1785
Vitvi15g01763	3.35433	1.09583	1.65645	0	0	0.95482	0	0	0	1.05156	1.03184	4.44373	0	0	0	4.66043	0	0
Vitvi15g01762	4.19292	2.19166	0.828226	5.99726	8.98921	1.90964	4.23138	9.82871	11.3957	0	0	0	1.8949	0	0.892735	0	0	0
Vitvi07g02800	9.22442	20.8207	7.45404	88.9593	75.5094	81.1597	103.669	92.8267	96.8636	107.259	91.8338	122.203	76.7435	67.8319	64.2769	35.4193	40.4444	44.855
Vitvi10g02302	138.366	119.445	131.688	158.927	123.152	106.94	173.487	124.497	250.706	124.084	150.649	147.754	276.656	273.516	254.429	411.982	263.851	348.342
Vitvi10g02300	4.19292	7.6708	2.48468	4.99771	8.98921	2.86446	25.3883	19.6574	41.0246	2.10312	2.06368	0	44.5302	51.4209	41.9585	16.7776	10.5926	16.2241
Vitvi10g02299	6.70867	19.7249	17.3928	0	0	0	0	0	0	30.4952	27.8597	17.7749	3.7898	7.65844	13.391	13.0492	11.5555	15.2698
Vitvi10g02298	0	2.19166	0.828226	0	0	0	0	0	0	2.10312	3.09552	2.22186	4.73725	1.09406	2.6782	5.59252	0	4.7718
Vitvi10g02368	200.422	174.237	149.081	292.866	236.416	295.994	114.247	46.9594	96.8636	168.249	152.712	194.413	249.18	200.213	236.575	77.3632	118.444	175.602
Vitvi10g02370	0	2.19166	0	17.9918	9.88814	8.59338	5.28923	3.27624	18.2332	0	0	0	17.0541	8.7525	16.0692	0.932087	3.85184	0
Vitvi02g01704	51.1536	47.1206	18.221	82.962	54.8342	169.003	77.2227	58.9723	43.3037	60.9904	59.8468	59.9903	144.013	92.9953	137.481	13.0492	24.074	15.2698
Vitvi02g01705	2.51575	0	3.31291	1.99909	6.29245	2.86446	1.05785	0	5.69786	0	0	0	5.6847	4.37625	0.892735	0	0	0
Vitvi02g01706	60.378	79.9955	92.7614	97.9552	55.7331	81.1597	105.785	124.497	70.6535	60.9904	104.216	108.871	82.4282	105.03	108.914	90.4124	113.629	62.9878
Vitvi02g01707	0.838584	2.19166	4.14113	5.99726	4.49461	6.68374	1.05785	1.09208	10.2562	3.15467	0	7.77653	1.8949	10.9406	4.46367	6.52461	2.88888	1.90872
Vitvi02g01708	0.838584	3.28748	4.14113	4.99771	1.79784	0.95482	5.28923	3.27624	0	8.41246	10.3184	3.3328	0	6.56437	1.78547	0	3.85184	0
Vitvi04g02285	26.8347	20.8207	21.5339	5.99726	8.09029	17.1868	6.34707	9.82871	38.7455	17.8765	17.5413	18.8858	16.1067	7.65844	32.1384	25.1663	13.4815	19.0872
Vitvi04g02283	1.67717	1.09583	0.828226	60.9721	79.1051	123.172	72.9913	69.8931	98.0032	87.2793	109.375	95.5402	14.2118	14.2228	26.782	41.0118	53.9258	50.5811
Vitvi13g02596	431.871	420.798	392.579	412.811	362.265	502.235	228.495	192.206	227.914	561.532	587.117	496.587	433.932	466.07	350.845	224.633	224.37	263.404
Vitvi13g02597	116.563	153.416	79.5097	70.9675	71.0148	150.862	69.8178	52.4198	44.4433	156.682	144.458	165.529	129.801	80.9606	108.021	196.67	209.925	222.366
Vitvi13g02598	48.6379	23.0124	19.0492	37.9826	37.7547	24.8253	44.4295	28.3941	50.1412	26.2889	50.5602	43.3264	28.4235	33.9159	18.7474	69.9065	78.9628	62.0334
Vitvi10g02281	9.22442	12.0541	6.62581	62.9712	28.7655	65.8826	46.5452	30.5782	52.4203	2.10312	0	0	86.218	92.9953	113.377	45.6722	27.9259	35.3113
Vitvi10g02280	0	5.47914	0	0	0	0	0	0	0	0	0	0	0.947451	1.09406	0.892735	0	1.92592	1.90872
Vitvi10g02279	7.54725	1.09583	17.3928	130.94	80.004	96.4368	180.892	255.546	132.19	5.25779	4.12736	3.3328	165.804	201.307	129.447	8.38878	0	3.81744
Vitvi10g02277	0	1.09583	2.48468	2.99863	1.79784	7.63856	8.46276	7.64455	7.97701	0	0	0	16.1067	6.56437	16.0692	0	1.92592	4.7718
Vitvi10g02276	610.489	595.035	534.206	403.815	377.547	459.268	704.525	625.761	787.444	0	0	0	897.236	698.012	952.548	820.236	823.331	839.837
Vitvi10g02275	9.22442	10.9583	10.7669	10.995	14.3827	13.3675	9.52061	12.0129	2.27914	13.6703	16.5095	16.664	13.2643	15.3169	16.0692	10.253	14.4444	9.54361
Vitvi07g03037	12.5788	24.1082	11.5952	0	0	0	0	0	0	13.6703	14.4458	4.44373	0	0	0	11.185	7.70369	6.68052
Vitvi07g03036	1.67717	2.19166	0.828226	0	0.898921	0.95482	2.11569	0	0	1.05156	1.03184	2.22186	0	0	0	0	0	0.954361
Vitvi19g02363	5.0315	1.09583	3.31291	4.99771	1.79784	1.90964	6.34707	6.55247	2.27914	0	0	0	0	3.28219	0.892735	0	0	0.954361
Vitvi10g02252	306.083	299.161	339.573	310.858	363.164	326.548	316.296	394.241	488.877	341.756	325.03	343.278	232.125	384.016	281.211	248.867	178.148	206.142
Vitvi10g02253	0.838584	0	1.65645	0.999543	0.898921	0	0	0	0	1.05156	2.06368	2.22186	0	0	0	3.72835	0.962961	6.68052
Vitvi10g02333	0	0	1.65645	1.99909	0.898921	0.95482	24.3304	2.18416	2.27914	5.25779	4.12736	5.55466	9.47451	7.65844	6.24914	1.86417	3.85184	3.81744
Vitvi10g02334	0	1.09583	4.14113	1.99909	0.898921	0.95482	0	4.36832	7.97701	5.25779	5.1592	12.2203	8.52706	3.28219	8.03461	3.72835	4.8148	4.7718
Vitvi10g02335	719.505	693.659	1389.76	560.743	509.688	535.654	533.154	559.144	859.238	3945.44	3796.14	3950.47	4027.61	3219.83	4592.23	2349.79	2028.96	2021.34
Vitvi10g02337	9.22442	4.38331	9.11049	0	3.59569	0	23.2726	22.9337	42.1642	5.25779	5.1592	7.77653	4.73725	10.9406	3.57094	36.3514	26.9629	18.1329
Vitvi10g02153	0	0	0	0	0	0	0	0	0	0	0	0	0.947451	0	1.78547	8.38878	17.3333	7.63489
Vitvi10g02154	0.838584	0	0.828226	2.99863	4.49461	0	1.05785	0	5.69786	0	0	4.44373	0	1.09406	1.78547	0	3.85184	2.86308
Vitvi10g02155	116.563	123.829	139.142	1.99909	0	0	0	0	2.27914	1.05156	0	0	1.8949	0	0	383.088	405.406	475.272
Vitvi10g02156	1.67717	9.86245	3.31291	49.9771	35.0579	42.9669	2.11569	7.64455	4.55829	5.25779	0	0	16.1067	8.7525	11.6055	45.6722	50.074	38.1744
Vitvi10g02157	420.969	350.665	323.837	455.791	375.749	561.434	228.495	91.7346	206.263	319.674	330.189	333.28	514.466	421.214	492.789	646.868	928.294	1071.75
Vitvi10g02159	4.19292	0	13.2516	0	0	0	0	1.09208	3.41872	0	0	0	21.7914	17.505	14.2838	0	0.962961	0
Vitvi16g02099	15.9331	15.3416	14.0798	1.99909	8.09029	5.72892	8.46276	17.4733	10.2562	6.30935	8.25473	6.66559	6.63215	1.09406	7.14188	4.66043	5.77776	7.63489
Vitvi00g01928	534.178	541.339	475.402	271.876	217.539	271.169	340.626	395.333	292.87	353.323	417.896	431.042	287.078	137.852	219.613	212.516	197.407	225.229
Vitvi00g01930	0	2.19166	0	4.99771	0.898921	2.86446	4.23138	6.55247	2.27914	1.05156	0	2.22186	7.57961	0	2.6782	0	2.88888	0.954361
Vitvi00g00710	35.2205	37.2582	32.3008	27.9872	30.5633	23.8705	32.7932	63.3406	50.1412	26.2889	40.2418	46.6592	74.8486	28.4456	60.7059	48.4685	35.6295	53.4442
Vitvi00g00711	41.9292	69.0372	47.2089	51.9762	51.2385	35.3283	143.867	143.062	95.7241	73.609	74.2925	57.7685	108.957	56.8912	83.917	13.0492	16.3703	17.1785
Vitvi02g01739	115.725	136.979	168.13	352.839	371.255	335.142	141.751	124.497	118.516	123.032	114.534	99.9839	196.122	184.897	152.658	158.455	139.629	116.432
Vitvi02g01738	222.225	170.949	212.854	282.871	229.225	262.576	222.148	232.613	238.171	190.332	154.776	175.527	218.861	229.753	236.575	192.942	173.333	224.275
Vitvi02g01737	82.1812	60.2706	48.0371	65.9698	103.376	83.0693	47.603	38.2228	39.885	72.5575	67.0697	34.4389	96.64	66.7378	86.5952	64.314	95.3331	91.6186
Vitvi00g01932	67.0867	61.3664	108.498	93.957	94.3868	62.0633	4.23138	3.27624	2.27914	2.10312	2.06368	2.22186	87.1655	113.782	102.664	4.66043	1.92592	1.90872
Vitvi07g02984	100.63	99.7204	104.357	88.9593	87.1954	115.533	61.355	53.5119	69.5139	44.1654	60.8786	57.7685	133.591	67.8319	129.447	77.3632	103.037	81.1207
Vitvi07g02982	1845.72	1897.97	1880.07	1489.32	1530.86	1815.11	1930.57	2024.71	2047.81	2116.79	2222.59	2160.76	1265.79	1317.25	1356.06	1830.62	1829.63	1699.72
Vitvi07g02981	75.4725	87.6663	71.2275	122.944	101.578	125.081	102.611	105.932	129.911	52.5779	86.6746	82.209	150.645	172.862	144.623	81.0915	94.3702	83.0294
Vitvi07g02746	0	8.76663	0.828226	0.999543	1.79784	0	2.11569	2.18416	2.27914	0	1.03184	0	0	0	0.892735	0	0	0
Vitvi09g02051	0.838584	79.9955	0.828226	5.99726	2.69676	0	10.5785	29.4861	11.3957	1.05156	0	2.22186	0.947451	5.47031	0.892735	0	1.92592	0
Vitvi09g02052	98.1143	3548.29	77.8533	366.832	100.679	27.6898	911.863	884.584	879.75	53.6294	56.7512	128.868	36.9506	340.253	58.0277	17.7096	17.3333	8.58925
Vitvi09g02053	11.7402	309.024	14.0798	75.9652	24.2709	10.503	134.346	162.72	172.075	8.41246	17.5413	17.7749	9.47451	52.515	11.6055	0	2.88888	2.86308
Vitvi09g02055	0	41.6415	2.48468	4.99771	1.79784	0	10.5785	5.46039	25.0706	4.20623	0	0	0	13.1287	1.78547	0	0	0
Vitvi07g02801	10.063	16.4374	4.96936	49.9771	52.1374	57.2892	42.3138	20.7495	13.6749	28.3921	35.0826	28.8842	0	0	1.78547	5.59252	13.4815	15.2698
Vitvi07g02802	3.35433	1.09583	0	10.995	0.898921	3.81928	7.40492	1.09208	1.13957	4.20623	1.03184	4.44373	0	0	0	1.86417	4.8148	2.86308
Vitvi07g02803	107.339	136.979	124.234	170.922	171.694	163.274	268.693	203.127	107.12	216.621	155.808	185.526	149.697	160.827	145.516	110.918	181.037	133.61
Vitvi07g03106	15.0945	9.86245	10.7669	0	0	0	0	0	0	0	1.03184	0	0.947451	0	0	8.38878	2.88888	4.7718
Vitvi07g03105	58.7009	43.8331	42.2395	14.9931	42.2493	21.006	32.7932	38.2228	27.3497	43.1139	34.0507	48.881	45.4776	56.8912	29.4602	0	0	0
Vitvi00g01457	0	0	0	17.9918	5.39353	3.81928	6.34707	7.64455	7.97701	0	0	0	4.73725	0	0	0	0	0
Vitvi07g02937	175.264	141.362	130.032	6.9968	24.2709	30.5542	63.4707	44.7752	69.5139	73.609	70.1652	83.3199	90.0078	19.6931	64.2769	139.813	156	140.291
Vitvi07g02938	0	0	0.828226	5.99726	4.49461	14.3223	0	0	0	0	0	0	12.3169	5.47031	6.24914	0	0.962961	0
Vitvi07g02939	0	0	0	0	0	0	5.28923	6.55247	4.55829	0	0	0	0	0	0	0	0	0
Vitvi07g02940	1991.64	2173.03	2350.51	1095.5	1256.69	1138.15	1454.54	1493.96	1484.86	1499.52	1549.82	1505.31	1344.43	1094.06	1333.75	1469.9	2074.22	1759.84
Vitvi07g03090	227.256	265.19	223.621	111.949	143.827	130.81	142.809	91.7346	191.448	115.671	79.4517	101.095	118.431	137.852	125.876	130.492	185.851	148.88
Vitvi07g03091	62.8938	92.0496	70.3992	6.9968	9.88814	2.86446	6.34707	9.82871	3.41872	6.30935	9.28657	6.66559	30.3184	29.5397	35.7094	12.1171	15.4074	22.9047
Vitvi07g03092	77.9883	77.8038	62.9452	99.9543	101.578	127.946	72.9913	75.3535	78.6305	97.7949	74.2925	96.6511	122.221	72.2081	89.2735	85.752	99.185	104.025
Vitvi07g03093	140.043	152.32	140.798	87.9598	78.2062	130.81	82.5119	75.3535	92.3054	130.393	120.725	81.0981	89.0604	107.218	96.4153	105.326	88.5924	122.158
Vitvi07g03094	8.38584	4.38331	4.96936	3.99817	17.9784	3.81928	5.28923	3.27624	1.13957	8.41246	10.3184	4.44373	1.8949	0	0.892735	2.79626	14.4444	3.81744
Vitvi07g03095	189.52	202.728	123.406	167.923	112.365	155.636	477.088	378.951	365.803	0	0	0	178.121	126.911	144.623	49.4006	84.7405	55.3529
Vitvi00g00756	15.9331	24.1082	2.48468	0	0.898921	2.86446	1.05785	2.18416	2.27914	2.10312	0	5.55466	4.73725	2.18812	5.35641	7.45669	0	0
Vitvi00g00757	36.0591	26.2999	16.5645	0	0	0	0	1.09208	1.13957	0	1.03184	1.11093	1.8949	0	0	0	0	1.90872
Vitvi10g02259	443.611	384.636	233.56	132.939	119.557	256.847	230.61	121.221	201.704	549.965	420.991	518.805	420.668	230.847	409.765	206.923	360.147	446.641
Vitvi10g02257	340.465	335.323	319.695	490.775	620.256	522.287	370.246	373.491	333.895	399.592	432.341	349.944	324.028	409.179	368.699	330.891	353.407	316.848
Vitvi02g01822	585.331	603.801	308.928	367.832	261.586	486.958	246.478	337.452	356.686	532.088	443.692	508.807	639.529	438.719	582.956	258.188	301.407	353.113
Vitvi10g02264	0	0	0	22.9895	28.7655	55.3796	57.1236	39.3148	50.1412	0	0	0	0	0	0	0	0	0
Vitvi10g02265	1085.97	1010.35	1027	1039.52	1126.35	912.808	984.854	1069.15	1394.84	1106.24	1098.91	1140.93	1041.25	1196.9	996.292	679.491	710.665	796.891
Vitvi10g02266	61.2166	65.7497	62.9452	46.9785	44.0472	41.0573	56.0658	52.4198	87.7471	167.198	128.98	133.312	48.32	42.6684	62.4914	48.4685	60.6665	75.3945
Vitvi10g02267	608.812	563.256	674.176	477.781	403.616	445.901	601.914	587.538	346.43	898.03	845.078	800.982	318.343	446.377	371.378	905.988	904.22	879.921
Vitvi10g02268	37.7363	20.8207	45.5524	21.9899	19.7763	16.2319	13.752	25.1178	27.3497	10.5156	22.7005	17.7749	31.2659	24.0694	13.391	20.5059	13.4815	37.2201
Vitvi10g02269	3168.17	3012.43	3116.62	3741.29	3672.09	3499.42	3335.39	3370.16	3141.8	5071.66	4972.44	4862.55	4186.78	4585.21	4057.48	6784.66	6246.73	6914.34
Vitvi10g02270	19.2874	37.2582	13.2516	24.9886	23.372	26.735	57.1236	43.6832	68.3743	17.8765	24.7642	18.8858	31.2659	35.01	33.9239	28.8947	30.8147	21.9503
Vitvi10g02215	6.70867	6.57497	4.14113	1.99909	6.29245	6.68374	6.34707	1.09208	3.41872	8.41246	10.3184	2.22186	0.947451	3.28219	3.57094	77.3632	92.4442	105.934
Vitvi10g02216	3350.98	2633.28	3890.18	2710.76	3190.27	2769.93	1881.91	2564.2	1195.41	2152.54	2088.45	2056.34	2528.75	2708.9	2693.38	2567.9	2226.37	2187.39
Vitvi10g02217	12.5788	10.9583	6.62581	4.99771	5.39353	2.86446	1.05785	8.73663	2.27914	14.7218	16.5095	6.66559	11.3694	7.65844	5.35641	6.52461	6.74073	0.954361
Vitvi10g02218	200.422	204.92	258.407	170.922	153.716	139.404	236.957	205.311	233.612	177.713	163.031	186.637	137.38	170.674	118.734	209.719	169.481	180.374
Vitvi10g02219	2.51575	2.19166	0	0	0	0.95482	3.17354	0	2.27914	0	2.06368	7.77653	4.73725	3.28219	5.35641	0.932087	0	0.954361
Vitvi10g02221	0.838584	1.09583	0.828226	31.9854	44.0472	42.9669	23.2726	26.2099	17.0936	6.30935	10.3184	9.99839	35.0557	38.2922	40.1731	27.0305	30.8147	24.8134
Vitvi02g01812	445.288	444.906	442.273	560.743	480.024	473.591	421.022	445.568	534.459	465.84	495.284	421.043	575.103	406.991	591.883	593.739	710.665	616.517
Vitvi02g01811	255.768	223.549	183.866	79.9634	60.2277	63.0181	133.289	149.615	149.284	137.754	124.853	195.524	173.383	130.193	165.156	179.893	150.222	166.059
Vitvi02g01809	184.488	161.087	192.149	327.85	327.207	337.051	150.214	173.641	149.284	178.765	161.999	171.084	206.544	168.486	237.467	226.497	258.073	284.399
Vitvi02g01808	251.575	318.886	299.818	418.808	346.085	257.801	483.435	547.132	925.333	702.441	726.416	688.778	419.721	435.437	462.436	651.528	565.258	719.588
Vitvi07g03033	0	0	0	5.99726	1.79784	0	3.17354	2.18416	2.27914	0	2.06368	0	6.63215	4.37625	0.892735	2.79626	0.962961	1.90872
Vitvi07g03032	0	0	0	4.99771	3.59569	0.95482	8.46276	3.27624	18.2332	4.20623	4.12736	3.3328	23.6863	16.4109	10.7128	0.932087	4.8148	2.86308
Vitvi11g01707	10.063	28.4915	14.0798	42.9803	32.3612	38.1928	13.752	3.27624	7.97701	12.6187	10.3184	14.4421	39.7929	60.1734	46.4222	34.4872	33.7036	28.6308
Vitvi11g01706	109.016	127.116	130.032	131.94	122.253	229.157	5.28923	12.0129	2.27914	26.2889	19.605	21.1077	318.343	238.506	248.18	135.153	93.4072	109.751
Vitvi11g01705	66.2481	48.2164	77.8533	120.945	130.344	117.443	40.1981	28.3941	55.839	41.0108	18.5731	15.5531	148.75	108.312	117.841	32.623	35.6295	21.9503
Vitvi11g01703	0	0	0	0.999543	0	0	0	0	0	0	5.1592	1.11093	2.84235	3.28219	0	0	0	0
Vitvi02g01713	2738.81	2680.4	2743.09	3932.2	3673.89	3085.02	3417.9	3645.36	4600.45	3736.18	3720.82	3611.64	5034.75	5533.77	4902.9	4998.78	4497.03	4317.53
Vitvi02g01712	1288.9	1380.74	1342.55	1453.34	1359.17	1493.34	1466.17	1371.65	1111.08	1404.88	1378.54	1306.46	1441.07	1344.6	1624.78	1811.04	1510.89	1566.11
Vitvi02g01711	872.966	827.35	984.761	1192.45	1273.77	1042.66	1317.02	1269	1185.16	878.051	902.861	874.304	1143.57	1468.23	1286.43	1317.04	1154.59	1297.93
Vitvi02g01710	25.9961	9.86245	23.1903	13.9936	17.0795	8.59338	17.9834	25.1178	28.4893	14.7218	18.5731	17.7749	21.7914	15.3169	24.9966	10.253	12.5185	24.8134
Vitvi02g01709	15.0945	5.47914	6.62581	0	1.79784	2.86446	9.52061	0	1.13957	3.15467	5.1592	3.3328	1.8949	1.09406	1.78547	9.32087	7.70369	8.58925
Vitvi00g00786	0	0	0	26.9877	22.473	31.5091	76.1649	65.5247	83.1888	51.5263	54.6876	75.5434	87.1655	39.3862	66.0624	14.9134	1.92592	9.54361
Vitvi00g00789	173.587	120.541	147.424	147.932	155.513	176.642	122.71	152.891	64.9556	227.136	205.336	186.637	193.28	135.664	216.042	281.49	232.074	284.399
Vitvi00g00790	2114.07	2189.46	1716.08	1300.41	1414	1720.59	1903.06	1655.59	2119.6	1878.08	1869.7	1964.13	1981.12	1806.3	2084.54	1357.12	1884.51	1979.34
Vitvi00g00792	872.127	901.867	855.558	668.694	590.591	670.284	587.104	568.973	496.854	590.975	533.462	635.453	761.75	843.522	757.932	837.946	836.813	852.244
Vitvi07g02804	47.7993	62.4622	43.896	43.9799	32.3612	79.2501	34.9089	24.0257	21.6519	46.2685	58.8149	62.2122	62.5317	42.6684	65.1696	62.4498	77.0369	69.6683
Vitvi00g01968	0	0	0	8.99588	11.686	10.503	0	0	0	1.05156	5.1592	7.77653	0	0	0	0.932087	0	0
Vitvi00g00794	2.51575	0	2.48468	1.99909	0	0	0	0	0	10.5156	1.03184	6.66559	1.8949	0	1.78547	1.86417	0	0.954361
Vitvi00g00795	484.701	486.548	453.04	524.76	479.125	563.344	468.625	531.842	421.642	386.973	436.469	378.828	529.625	538.279	563.315	643.14	641.332	648.011
Vitvi00g01969	112.37	92.0496	121.749	89.9588	85.3975	70.6567	81.4541	77.5376	61.5369	59.9388	69.1333	67.7669	97.5874	113.782	63.3842	46.6043	39.4814	32.4483
Vitvi00g01970	188.681	173.141	144.94	108.95	93.4878	84.979	86.7433	77.5376	116.236	115.671	109.375	107.76	88.1129	68.9259	100.879	109.986	87.6294	83.0294
Vitvi10g02125	0	0	0	16.9922	12.5849	23.8705	2.11569	8.73663	6.83743	0	0	0	0.947451	0	0	0	0	0
Vitvi07g02891	285.957	373.677	357.794	569.739	628.346	522.287	581.815	575.526	655.254	521.573	559.258	564.354	501.201	525.15	560.637	474.432	428.518	403.695
Vitvi07g02943	703.572	655.305	650.986	450.794	435.078	528.016	558.542	561.329	512.808	637.244	612.913	597.682	369.506	313.996	353.523	511.716	527.702	547.803
Vitvi07g02798	47.7993	54.7914	48.8654	106.951	101.578	83.0693	112.132	78.6297	59.2578	86.2277	104.216	68.8778	29.371	35.01	36.6021	54.061	40.4444	41.9919
Vitvi07g02978	88.0513	70.133	55.4912	60.9721	67.4191	84.0242	40.1981	38.2228	58.1182	37.8561	27.8597	36.6608	189.49	101.748	160.692	86.684	70.2961	61.0791
Vitvi07g02979	17.6103	16.4374	10.7669	118.946	102.477	126.036	6.34707	7.64455	10.2562	5.25779	3.09552	9.99839	90.9553	67.8319	78.5606	3.72835	15.4074	16.2241
Vitvi07g02980	35.2205	32.8748	48.8654	160.926	179.784	106.94	43.3717	64.4327	46.7225	26.2889	56.7512	41.1045	122.221	140.04	116.055	39.1476	45.2592	32.4483
Vitvi07g02994	1134.6	1367.59	1060.13	1325.39	1215.34	1138.15	1574.07	1579.15	1909.92	1426.96	1308.37	1449.77	989.139	1219.88	1055.21	926.494	983.183	827.431
Vitvi07g02995	516.568	495.314	565.679	576.736	497.104	528.016	487.667	534.027	584.601	460.582	407.577	497.698	618.685	540.467	533.855	586.282	592.221	628.924
Vitvi00g00812	2.51575	2.19166	2.48468	0	0	0	5.28923	8.73663	4.55829	0	0	2.22186	4.73725	0	1.78547	68.9744	45.2592	81.1207
Vitvi00g00813	914.056	955.562	1190.16	2485.86	2374.05	1909.64	1430.21	1512.53	1839.27	1817.09	1815.01	1805.26	1653.3	1823.8	1731.9	976.827	997.627	891.373
Vitvi00g00814	1207.56	1215.27	1179.39	1022.53	1109.27	1120.96	1038.8	1050.58	1210.23	1153.56	1111.29	1099.82	921.87	960.587	968.617	855.655	1005.33	990.626
Vitvi00g00816	107.339	124.924	168.13	161.926	168.997	133.675	190.412	203.127	192.588	209.26	256.928	244.405	71.0588	67.8319	72.3115	123.035	118.444	104.025
Vitvi00g00817	0	1.09583	0	3.99817	0	2.86446	0	0	0	1.05156	0	0	1.8949	0	1.78547	0	0	0.954361
Vitvi00g01978	955.985	855.842	727.183	834.618	916.9	1078.95	928.788	900.965	1487.14	788.668	775.944	744.325	1307.48	1090.78	1298.04	594.671	666.369	676.642
Vitvi02g01752	81.3426	69.0372	126.719	72.9666	77.3072	68.747	77.2227	82.998	47.862	86.2277	75.3244	73.3215	125.063	118.159	123.197	184.553	123.259	124.067
Vitvi02g01751	376.524	299.161	255.094	265.878	259.788	307.452	306.775	299.23	304.266	276.56	289.947	256.625	294.657	247.258	282.104	242.343	256.148	287.263
Vitvi02g01750	400.004	327.653	253.437	296.864	275.969	397.205	194.644	217.324	202.844	275.508	341.539	273.289	567.523	328.219	561.53	379.359	326.444	358.84
Vitvi07g02805	59.5394	77.8038	61.2887	8.99588	10.7871	21.006	4.23138	20.7495	0	8.41246	10.3184	11.1093	12.3169	33.9159	30.353	8.38878	7.70369	8.58925
Vitvi00g00824	711.958	5788.16	517.641	4661.87	1439.17	205.286	4815.31	5208.12	5035.77	721.369	363.208	2504.04	234.968	2708.9	467.793	233.954	417.925	167.967
Vitvi10g02371	232.288	238.891	264.204	346.841	320.016	300.768	367.072	359.294	282.614	218.724	258.992	256.625	273.813	364.323	281.211	408.254	346.666	358.84
Vitvi07g03085	82.1812	48.2164	99.3872	519.762	575.31	600.582	805.02	841.993	771.49	157.734	145.49	177.749	320.238	287.738	300.852	233.022	267.703	204.233
Vitvi07g03084	15.9331	4.38331	21.5339	41.9808	81.8019	38.1928	40.1981	40.4069	36.4663	36.8045	40.2418	32.217	37.898	44.8565	58.0277	132.356	130	77.3032
Vitvi07g03083	178.618	168.758	221.965	72.9666	57.531	58.244	264.461	277.388	224.496	363.839	393.131	309.95	495.517	316.184	569.565	1283.48	848.368	1109.92
Vitvi02g01806	14.2559	8.76663	16.5645	22.9895	23.372	33.4187	27.504	24.0257	20.5123	48.3717	61.9105	62.2122	25.5812	18.5991	17.8547	11.185	12.5185	4.7718
Vitvi02g01805	210.485	204.92	219.48	375.828	382.941	351.374	282.445	339.637	294.01	335.447	290.979	237.739	332.555	386.204	328.526	308.521	280.222	263.404
Vitvi02g01817	14.2559	9.86245	51.35	37.9826	38.6536	32.4639	11.6363	12.0129	22.7914	38.9076	35.0826	43.3264	32.2133	12.0347	31.2457	15.8455	12.5185	18.1329
Vitvi02g01816	5972.39	5490.1	5814.98	5562.46	5676.69	5655.4	5157	5579.43	6416.93	5371.36	5510.03	5279.15	6038.1	6062.2	6158.08	5788.26	5544.73	5500.94
Vitvi02g01815	8.38584	5.47914	2.48468	1.99909	1.79784	3.81928	1.05785	2.18416	9.11658	6.30935	5.1592	2.22186	2.84235	0	6.24914	0.932087	3.85184	1.90872
Vitvi07g03053	0	0	0	0.999543	0.898921	0	0	1.09208	0	0	0	0	0	5.47031	0.892735	0	0.962961	0
Vitvi07g03052	12.5788	13.1499	18.221	0.999543	1.79784	9.5482	1.05785	9.82871	6.83743	2.10312	10.3184	7.77653	0	1.09406	2.6782	5.59252	9.62961	3.81744
Vitvi07g03051	608.812	507.368	578.102	455.791	508.79	439.217	569.121	505.633	691.72	452.17	474.647	449.928	498.359	483.575	538.319	552.727	443.925	474.317
Vitvi09g02056	0	7.6708	0	2.99863	2.69676	0.95482	5.28923	3.27624	3.41872	0	0	2.22186	0	0	0	0	0	0
Vitvi09g02057	11.7402	516.135	5.79758	37.9826	10.7871	0.95482	81.4541	87.3663	136.749	21.0312	3.09552	26.6624	1.8949	25.1634	0	0	0	4.7718
Vitvi09g02058	15.0945	1048.71	11.5952	119.945	22.473	7.63856	239.073	227.152	276.916	16.8249	6.19105	39.9936	2.84235	65.6437	4.46367	0	0	0
Vitvi09g02059	25.9961	593.939	23.1903	82.962	26.0687	3.81928	196.759	171.456	169.796	35.753	33.0189	41.1045	3.7898	73.3022	9.82008	5.59252	5.77776	0.954361
Vitvi09g02060	0	2.19166	1.65645	8.99588	1.79784	0	13.752	2.18416	11.3957	0	1.03184	5.55466	3.7898	3.28219	6.24914	0	0	2.86308
Vitvi07g02958	365.623	300.257	195.461	135.938	115.961	205.286	135.404	134.326	178.913	238.704	241.451	235.518	316.449	195.837	322.277	345.804	300.444	331.163
Vitvi00g00859	20.9646	21.9166	23.1903	0	1.79784	0	0	2.18416	2.27914	13.6703	2.06368	2.22186	0	0	0	0.932087	4.8148	2.86308
Vitvi07g03034	1.67717	8.76663	4.14113	0	0	0	0	1.09208	2.27914	0	0	1.11093	0	0	0	2.79626	7.70369	2.86308
Vitvi00g01994	3.35433	3.28748	0.828226	6.9968	6.29245	7.63856	4.23138	1.09208	2.27914	3.15467	1.03184	0	0	1.09406	1.78547	0	0	0
Vitvi07g02912	0	0	3.31291	4.99771	0	3.81928	0	2.18416	2.27914	0	1.03184	0	1.8949	0	2.6782	2.79626	0	1.90872
Vitvi00g01996	5.87009	6.57497	8.28226	1.99909	8.98921	12.4127	22.2148	20.7495	18.2332	10.5156	8.25473	1.11093	60.6368	51.4209	58.9205	11.185	7.70369	5.72616
Vitvi07g02944	82.1812	78.8996	136.657	0.999543	0	0	30.6775	29.4861	9.11658	16.8249	24.7642	17.7749	24.6337	31.7278	38.3876	85.752	91.4813	62.0334
Vitvi00g00864	0	0	0	0.999543	0.898921	0	0	0	0	0	0	2.22186	0	6.56437	5.35641	0.932087	2.88888	0
Vitvi00g01999	805.04	714.48	752.858	566.741	591.49	573.847	604.03	590.815	559.53	581.511	535.525	583.239	591.209	630.18	649.018	670.17	659.628	693.82
Vitvi10g02206	4.19292	1.09583	0.828226	1.99909	0.898921	0	0	0	0	0	0	0	0	0	0	0	0	0
Vitvi00g00869	218.87	181.907	281.597	294.865	338.893	237.75	280.329	341.821	241.589	300.746	303.361	325.503	265.286	342.441	292.817	382.155	399.629	398.923
Vitvi10g02351	0	0	0	4.99771	0.898921	1.90964	1.05785	1.09208	0	0	1.03184	0	0	0	0	0	0	0
Vitvi00g00870	41.9292	35.0665	24.0186	45.979	50.3396	75.4308	30.6775	30.5782	47.862	19.9796	38.1781	24.4405	46.4251	28.4456	57.135	74.5669	57.7776	71.5771
Vitvi07g03026	515.729	485.452	520.954	326.85	306.532	308.407	277.155	311.243	279.195	370.148	379.717	407.712	375.19	356.664	346.381	370.97	386.147	376.972
Vitvi07g03027	6.70867	3.28748	0	30.9858	34.159	46.7862	24.3304	24.0257	25.0706	46.2685	38.1781	26.6624	22.7388	43.7625	33.9239	26.0984	31.7777	20.9959
Vitvi07g03028	0	0	0	0	0	0.95482	1.05785	0	1.13957	3.15467	3.09552	0	0	0	0.892735	0	0	2.86308
Vitvi07g03029	451.997	724.342	554.912	1035.53	1163.2	1128.6	988.028	920.623	1460.93	994.774	1204.16	1348.67	1556.66	1237.38	1508.72	443.673	311.999	393.197
Vitvi07g03030	2300.24	2728.61	2700.02	1951.11	1951.56	1337.7	1585.71	1820.5	1078.04	1674.08	1741.75	1675.29	1303.69	2150.93	1306.96	1380.42	1490.66	1389.55
Vitvi15g01759	0	0	0	0.999543	0.898921	0	3.17354	1.09208	1.13957	0	0	0	4.73725	0	0	0	0	0
Vitvi07g02941	1.67717	2.19166	1.65645	144.934	112.365	97.3917	80.3962	101.563	29.6289	89.3824	70.1652	92.2074	75.7961	141.134	85.7025	46.6043	40.4444	42.9462
Vitvi00g00880	44.4449	40.5456	51.35	24.9886	36.8558	27.6898	30.6775	29.4861	19.3727	25.2374	41.2736	42.2154	42.6353	42.6684	42.8513	36.3514	26.9629	31.4939
Vitvi19g02380	0	0	0	6.9968	0	0	3.17354	3.27624	3.41872	3.15467	3.09552	3.3328	0	2.18812	0.892735	0	0	0
Vitvi19g02381	192.874	122.733	178.897	628.712	632.841	671.239	448.526	400.793	436.456	332.292	360.112	339.945	622.475	668.472	607.952	391.476	457.406	433.28
Vitvi19g02382	86.3741	60.2706	93.5896	326.85	308.33	339.916	217.916	248.994	235.891	173.507	147.553	185.526	314.554	369.793	355.308	271.237	206.074	227.138
Vitvi10g02350	161.008	121.637	104.357	75.9652	104.275	158.5	83.5698	89.5505	164.098	98.8464	94.9294	113.315	148.75	143.322	181.225	183.621	140.592	165.104
Vitvi07g02947	0.838584	0	0.828226	4.99771	2.69676	2.86446	4.23138	0	0	0	5.1592	1.11093	0	0	0	0	8.66665	0
Vitvi07g03088	159.331	139.17	130.86	163.925	148.322	148.952	124.826	152.891	117.376	156.682	172.317	153.309	196.122	205.684	214.256	139.813	123.259	144.108
Vitvi07g03087	333.756	337.515	452.212	209.904	215.741	183.325	200.991	178.009	88.8866	235.549	245.578	254.403	270.023	329.313	258	364.446	374.592	368.383
Vitvi07g03086	1.67717	0	5.79758	19.9909	8.09029	6.68374	10.5785	15.2891	14.8144	11.5671	10.3184	13.3312	0	1.09406	0	0	0	0
Vitvi04g02274	12371.6	12814.6	12272.7	8785.98	8492.11	8976.26	15970.3	15725.9	14989.9	1138.84	1170.11	1188.7	13989.1	13319.1	14061.5	7641.25	6540.43	6917.21
Vitvi07g03040	88.8899	87.6663	63.7734	39.9817	43.1482	63.9729	83.5698	97.195	168.657	37.8561	41.2736	48.881	199.912	137.852	220.505	87.6161	118.444	110.706
Vitvi00g00893	0.838584	1.09583	0	0.999543	3.59569	0.95482	0	0	0	0	1.03184	2.22186	0	0	1.78547	0	0	0
Vitvi00g00894	203.776	221.357	222.793	15.9927	17.0795	20.0512	47.603	51.3277	63.8161	867.535	817.218	899.855	7.57961	12.0347	14.2838	114.647	110.74	128.839
Vitvi10g02289	4.19292	2.19166	12.4234	0	2.69676	0	0	0	0	10.5156	12.3821	16.664	25.5812	6.56437	21.4256	10.253	9.62961	17.1785
Vitvi10g02290	15.0945	5.47914	8.28226	1.99909	0.898921	2.86446	0	0	0	13.6703	25.796	7.77653	11.3694	6.56437	10.7128	0.932087	5.77776	11.4523
Vitvi10g02292	0.838584	1.09583	0	2.99863	1.79784	0	0	0	0	0	0	0	0	3.28219	0.892735	0	0	0
Vitvi00g02022	1129.57	1049.8	1281.27	74.9657	46.7439	50.6055	53.9501	44.7752	59.2578	29.4436	40.2418	32.217	23.6863	39.3862	17.8547	768.971	649.998	666.144
Vitvi00g00897	263.315	196.153	227.762	159.927	197.763	145.133	199.933	191.114	157.261	173.507	212.559	229.963	67.269	59.0794	58.9205	236.75	279.259	335.935
Vitvi13g02592	0	0	0	10.995	8.98921	14.3223	1.05785	0	0	0	0	0	0.947451	0	0.892735	0	0	0
Vitvi15g01764	1.67717	0	0	0.999543	0.898921	0.95482	1.05785	2.18416	1.13957	1.05156	3.09552	2.22186	0.947451	0	0.892735	0	0	3.81744
Vitvi18g03345	5.87009	15.3416	180.553	40.9813	54.8342	33.4187	14.8098	26.2099	23.931	32.5983	35.0826	22.2186	8.52706	8.7525	13.391	0.932087	0	3.81744
Vitvi07g03057	6.70867	2.19166	4.14113	2.99863	1.79784	5.72892	1.05785	4.36832	1.13957	0	1.03184	1.11093	11.3694	1.09406	5.35641	5.59252	3.85184	3.81744
Vitvi07g03056	25.9961	27.3957	28.9879	11.9945	30.5633	17.1868	30.6775	46.9594	46.7225	22.0827	19.605	28.8842	10.422	22.9753	6.24914	46.6043	63.5554	51.5355
Vitvi00g00903	93.0828	6308.68	77.8533	1116.49	162.705	39.1476	2410.83	2473.56	3064.31	107.259	83.5791	286.621	27.4761	915.73	17.8547	16.7776	29.8518	20.9959
Vitvi07g03097	471.284	496.41	412.457	289.867	293.947	404.844	234.842	252.27	262.102	341.756	354.953	337.723	407.404	365.417	461.544	389.612	343.777	376.018
Vitvi07g03099	169.394	218.07	207.885	235.892	280.464	275.943	287.734	292.677	219.937	292.333	251.769	275.511	228.336	166.297	257.108	369.106	329.333	316.848
Vitvi07g02865	1.67717	9.86245	6.62581	11.9945	15.2817	6.68374	6.34707	9.82871	3.41872	4.20623	4.12736	7.77653	0	0	0	4.66043	1.92592	7.63489
Vitvi00g00909	116.563	87.6663	102.7	63.9707	95.2857	100.256	104.727	78.6297	101.422	13.6703	23.7323	14.4421	18.949	13.1287	16.0692	13.0492	25.037	18.1329
Vitvi00g00910	31.8662	20.8207	29.8161	39.9817	39.5525	45.8314	43.3717	34.9465	51.2808	31.5467	26.8279	22.2186	26.5286	24.0694	35.7094	15.8455	31.7777	22.9047
Vitvi00g00911	120.756	95.3371	114.295	14.9931	13.4838	18.1416	17.9834	22.9337	11.3957	114.62	112.471	123.313	58.7419	22.9753	64.2769	44.7402	54.8888	29.5852
Vitvi10g02229	5.0315	0	13.2516	49.9771	29.6644	38.1928	25.3883	22.9337	25.0706	0	0	2.22186	47.3725	18.5991	40.1731	8.38878	17.3333	2.86308
Vitvi10g02309	9.22442	5.47914	13.2516	13.9936	8.09029	3.81928	32.7932	51.3277	85.4679	54.681	56.7512	58.8794	21.7914	31.7278	8.03461	40.0797	24.074	26.7221
Vitvi10g02308	7.54725	7.6708	9.11049	3.99817	1.79784	0.95482	8.46276	2.18416	0	2.10312	0	0	4.73725	1.09406	0	7.45669	5.77776	12.4067
Vitvi07g02945	17.6103	5.47914	27.3315	15.9927	26.9676	15.2771	25.3883	15.2891	14.8144	10.5156	9.28657	4.44373	21.7914	18.5991	5.35641	15.8455	19.2592	11.4523
Vitvi07g02946	41.9292	39.4498	41.4113	78.9639	60.2277	42.9669	53.9501	60.0643	39.885	58.8872	46.4328	59.9903	51.1623	66.7378	58.0277	56.8573	69.3332	51.5355
Vitvi04g02288	165.201	122.733	146.596	256.882	291.251	219.609	165.024	186.746	184.611	160.888	161.999	155.531	180.963	182.708	190.152	194.806	175.259	189.918
Vitvi04g02289	16.7717	10.9583	14.0798	12.9941	7.19137	15.2771	10.5785	9.82871	10.2562	9.46402	15.4776	7.77653	12.3169	14.2228	6.24914	3.72835	2.88888	13.361
Vitvi00g02040	1.67717	4.38331	0	0	0.898921	1.90964	0	0	1.13957	0	0	1.11093	0.947451	0	1.78547	0	0	0
Vitvi00g02041	34.3819	52.5998	25.675	35.9835	38.6536	55.3796	66.6443	57.8802	68.3743	26.2889	33.0189	15.5531	35.0557	35.01	45.5295	22.3701	11.5555	9.54361
Vitvi00g00921	23.4803	43.8331	9.11049	35.9835	16.1806	47.741	42.3138	28.3941	53.5599	27.3405	17.5413	34.4389	36.0031	29.5397	66.0624	17.7096	25.9999	23.859
Vitvi00g00922	4485.58	4351.53	4247.14	1619.26	1960.55	2325.94	2072.32	2129.55	2205.07	2547.92	2402.13	2506.26	2919.1	2432.1	3034.4	2626.62	2560.51	2617.81
Vitvi07g03100	84.697	86.5704	67.9146	26.9877	21.5741	31.5091	50.7766	34.9465	53.5599	46.2685	47.4647	49.9919	37.898	21.8812	22.3184	36.3514	15.4074	40.0831
Vitvi07g03101	162.685	151.224	227.762	249.886	275.969	222.473	352.263	386.596	294.01	287.075	223.909	245.516	242.547	242.882	197.294	380.291	305.259	296.806
Vitvi07g03025	400.843	416.415	294.849	488.776	495.306	617.769	639.996	630.13	634.742	559.429	547.908	519.916	501.201	394.956	472.257	347.668	330.296	319.711
Vitvi18g03337	15.9331	15.3416	22.3621	19.9909	14.3827	19.0964	16.9255	31.6703	14.8144	14.7218	20.6368	17.7749	21.7914	6.56437	11.6055	10.253	11.5555	12.4067
Vitvi18g03336	6.70867	5.47914	3.31291	0.999543	0	0	0	2.18416	0	2.10312	0	0	0.947451	7.65844	1.78547	0.932087	0.962961	0
Vitvi02g01746	21.8032	23.0124	32.3008	30.9858	44.0472	26.735	33.8511	36.0386	26.2102	36.8045	24.7642	24.4405	32.2133	14.2228	29.4602	7.45669	7.70369	7.63489
Vitvi02g01747	74.634	62.4622	81.9944	47.9781	39.5525	38.1928	138.578	151.799	148.144	278.663	256.928	291.064	235.915	224.283	241.038	53.1289	30.8147	43.9006
Vitvi07g03107	18.4488	10.9583	24.0186	8.99588	3.59569	9.5482	1.05785	7.64455	6.83743	16.8249	12.3821	14.4421	16.1067	14.2228	13.391	3.72835	13.4815	13.361
Vitvi00g02044	29.3504	33.9707	14.9081	4.99771	6.29245	4.7741	5.28923	7.64455	4.55829	16.8249	18.5731	9.99839	2.84235	5.47031	1.78547	2.79626	3.85184	5.72616
Vitvi10g02340	1.67717	3.28748	2.48468	0	0	5.72892	0	0	0	0	0	2.22186	0.947451	0	0.892735	5.59252	2.88888	3.81744
Vitvi10g02339	192.874	143.553	82.8226	97.9552	93.4878	225.338	67.7021	67.7089	86.6075	99.898	80.4836	97.762	180.963	111.594	212.471	124.9	156	121.204
Vitvi15g01766	19.2874	16.4374	29.8161	35.9835	50.3396	35.3283	42.3138	34.9465	46.7225	115.671	120.725	112.204	49.2674	65.6437	49.9931	69.9065	50.074	93.5273
Vitvi00g00935	933.344	882.142	896.969	727.667	585.198	658.826	998.606	1147.78	875.192	726.626	727.448	658.783	830.914	842.428	707.046	691.608	648.073	683.322
Vitvi00g00936	121.595	75.6121	102.7	9.99543	26.0687	17.1868	26.4461	34.9465	36.4663	7.3609	21.6687	9.99839	4.73725	17.505	13.391	0	2.88888	6.68052
Vitvi00g02047	0.838584	0	0	0.999543	0	0	0	0	1.13957	1.05156	0	0	9.47451	4.37625	0	0.932087	0	0.954361
Vitvi00g02048	18.4488	7.6708	9.93872	6.9968	9.88814	6.68374	8.46276	2.18416	5.69786	11.5671	20.6368	8.88746	1.8949	4.37625	4.46367	4.66043	20.2222	6.68052
Vitvi00g00937	59.5394	71.2288	62.117	41.9808	12.5849	20.0512	26.4461	14.197	25.0706	64.145	49.5284	63.3231	10.422	24.0694	16.0692	55.9252	39.4814	58.216
Vitvi07g03039	3.35433	1.09583	4.96936	1.99909	1.79784	0	3.17354	5.46039	0	1.05156	2.06368	0	11.3694	25.1634	11.6055	15.8455	12.5185	14.3154
Vitvi10g02338	1429.79	1219.66	1259.73	1338.39	1394.23	1417.91	1324.42	1300.67	1686.57	1197.72	1194.87	1140.93	1590.77	1402.59	1628.35	1417.7	1321.18	1338.01
Vitvi00g00950	0	0	3.31291	97.9552	106.972	84.0242	77.2227	92.8267	64.9556	102.001	110.407	108.871	100.43	103.936	103.557	111.85	71.2591	94.4817
Vitvi00g02059	0	0	0.828226	1.99909	0	0	2.11569	4.36832	1.13957	0	0	0	5.6847	0	0.892735	0	0	0.954361
Vitvi00g00951	0	0	0	12.9941	17.0795	6.68374	21.1569	22.9337	26.2102	15.7734	16.5095	21.1077	4.73725	5.47031	8.03461	15.8455	3.85184	4.7718
Vitvi10g02120	0	0	0.828226	13.9936	6.29245	4.7741	6.34707	12.0129	11.3957	1.05156	0	1.11093	1.8949	4.37625	3.57094	70.8386	81.8517	88.7555
Vitvi00g00956	34.3819	35.0665	41.4113	32.9849	19.7763	32.4639	44.4295	37.1307	41.0246	35.753	39.21	41.1045	74.8486	76.5844	58.0277	46.6043	48.148	55.3529
Vitvi00g02062	5.87009	15.3416	7.45404	11.9945	11.686	2.86446	7.40492	7.64455	13.6749	3.15467	6.19105	4.44373	28.4235	7.65844	25.8893	6.52461	8.66665	5.72616
Vitvi00g00959	26.8347	492.027	27.3315	98.9547	23.372	5.72892	138.578	176.917	174.355	32.5983	28.8915	48.881	2.84235	55.7972	4.46367	4.66043	3.85184	3.81744
Vitvi00g00960	1.67717	189.578	1.65645	18.9913	0	1.90964	40.1981	46.9594	37.6059	2.10312	0	2.22186	0	15.3169	0	0	0	1.90872
Vitvi00g00961	8.38584	131.499	0.828226	36.9831	6.29245	6.68374	56.0658	60.0643	49.0016	8.41246	11.3502	4.44373	3.7898	7.65844	1.78547	0.932087	2.88888	0.954361
Vitvi07g02736	14.2559	14.2458	9.11049	20.9904	35.9569	26.735	4.23138	5.46039	2.27914	1.05156	12.3821	5.55466	32.2133	50.3269	25.8893	13.0492	20.2222	14.3154
Vitvi10g02260	2.51575	1.09583	1.65645	0.999543	0	1.90964	0	0	4.55829	3.15467	0	2.22186	1.8949	0	0	2.79626	0	0.954361
Vitvi10g02261	388.264	440.523	131.688	156.928	115.062	276.898	90.9747	155.075	107.12	218.724	198.113	218.854	365.716	200.213	359.772	148.202	147.333	202.324
Vitvi10g02304	0	0	0	8.99588	7.19137	28.6446	3.17354	13.1049	10.2562	0	0	0	10.422	4.37625	33.9239	13.0492	18.2963	17.1785
Vitvi10g02197	1.67717	13.1499	1.65645	4.99771	3.59569	0.95482	1.05785	0	2.27914	1.05156	1.03184	3.3328	5.6847	3.28219	4.46367	0	0.962961	1.90872
Vitvi10g02198	514.89	462.439	588.869	989.547	980.723	938.588	798.673	835.44	638.161	1233.48	1247.5	1044.28	819.545	854.463	774.894	1090.54	1066	967.722
Vitvi00g02067	0.838584	20.8207	0.828226	9.99543	1.79784	0	19.0412	8.73663	13.6749	6.30935	0	3.3328	0	1.09406	0.892735	0	0	0
Vitvi10g02200	2423.51	2438.22	2464.8	2175	2456.75	2234.28	2347.36	2382.92	2329.29	2201.96	2092.57	2244.08	1877.85	1967.12	2036.33	2480.28	2198.44	2121.54
Vitvi10g02201	499.796	513.943	545.801	94.9566	116.86	108.849	72.9913	87.3663	113.957	139.857	140.33	184.415	67.269	99.5597	91.0589	67.1102	56.8147	60.1247
Vitvi10g02202	4.19292	7.6708	5.79758	3.99817	4.49461	2.86446	7.40492	4.36832	12.5353	1.05156	3.09552	0	3.7898	5.47031	0.892735	0	0	0
Vitvi10g02203	5.0315	7.6708	3.31291	12.9941	11.686	17.1868	17.9834	10.9208	13.6749	0	0	0	2.84235	16.4109	4.46367	0	0	0
Vitvi03g01876	1.67717	0	1.65645	0	0.898921	3.81928	0	0	0	3.15467	8.25473	8.88746	1.8949	0	0	4.66043	15.4074	8.58925
Vitvi00g00973	88.0513	485.452	77.0251	535.755	186.077	114.578	670.674	734.969	1415.35	97.7949	80.4836	72.2106	107.062	490.14	71.4188	10.253	1.92592	3.81744
Vitvi00g00974	74.634	654.209	85.3073	524.76	201.358	147.042	710.872	799.402	455.829	82.0215	73.2607	87.7636	180.963	536.09	96.4153	2.79626	3.85184	4.7718
Vitvi10g02293	99.7915	128.212	111.811	118.946	94.3868	112.669	110.016	93.9188	91.1658	180.868	134.139	117.759	116.536	88.619	95.5226	98.8012	117.481	102.117
Vitvi10g02295	10.9016	6.57497	17.3928	60.9721	53.0364	47.741	44.4295	60.0643	39.885	0	1.03184	2.22186	11.3694	13.1287	31.2457	7.45669	10.5926	13.361
Vitvi10g02294	476.316	378.061	414.941	286.869	295.745	345.645	278.213	285.033	213.1	348.066	426.15	354.387	296.552	265.857	350.845	510.783	545.036	516.309
Vitvi10g02254	0	0	0	0	0	0	0	0	0	0	0	0	0	1.09406	0	5.59252	6.74073	4.7718
Vitvi10g02255	3157.27	3113.25	3024.68	2861.69	2854.08	2925.57	2806.46	2857.97	2995.94	3560.57	3496.91	3388.34	2574.22	2638.88	2713.02	2140.07	2095.4	2151.13
Vitvi15g01760	1.67717	0	4.14113	9.99543	0	3.81928	6.34707	10.9208	3.41872	3.15467	6.19105	5.55466	3.7898	5.47031	8.03461	0.932087	0.962961	1.90872
Vitvi00g02075	24.3189	49.3123	22.3621	16.9922	16.1806	28.6446	28.5618	32.7624	27.3497	43.1139	42.3055	42.2154	34.1082	12.0347	27.6748	25.1663	17.3333	38.1744
Vitvi00g02077	0	0	0	1.99909	0.898921	0	1.05785	0	0	0	0	0	23.6863	4.37625	12.4983	3.72835	0	0
Vitvi00g00983	108.177	141.362	77.0251	88.9593	86.2965	90.7079	66.6443	52.4198	46.7225	77.8153	95.9612	95.5402	101.377	85.3369	84.8098	95.0728	85.7035	100.208
Vitvi10g02210	5.0315	1.09583	0	0	0	0	1.05785	0	1.13957	0	1.03184	0	0	0	0	0	0	0
Vitvi10g02212	56.1851	50.4081	56.3194	137.937	135.737	98.3465	124.826	123.405	91.1658	38.9076	24.7642	29.9952	121.274	192.555	147.301	70.8386	57.7776	55.3529
Vitvi00g02081	4.19292	8.76663	2.48468	5.99726	0.898921	0	2.11569	1.09208	3.41872	4.20623	4.12736	1.11093	0.947451	4.37625	0.892735	0.932087	2.88888	3.81744
Vitvi00g02082	102.307	118.349	92.7614	9.99543	11.686	6.68374	107.9	92.8267	268.939	118.826	119.694	106.649	61.5843	45.9506	85.7025	102.53	103.037	149.835
Vitvi11g01709	91.4056	88.7621	120.921	56.9739	43.1482	38.1928	5.28923	5.46039	4.55829	5.25779	14.4458	6.66559	39.7929	66.7378	58.0277	13.9813	22.1481	21.9503
Vitvi05g02284	75.4725	89.8579	53.8347	33.9845	44.9461	85.9338	85.6855	69.8931	75.2118	72.5575	68.1015	52.2138	89.0604	62.3615	93.7371	62.4498	70.2961	79.2119
Vitvi00g00994	106.5	75.6121	63.7734	28.9867	32.3612	72.5663	48.6609	48.0515	69.5139	65.1966	60.8786	67.7669	50.2149	47.0447	44.6367	42.876	48.148	57.2616
Vitvi00g00996	0.838584	0	0	1.99909	1.79784	4.7741	0	0	0	0	1.03184	2.22186	0.947451	0	0.892735	0.932087	0	0
Vitvi00g00997	41.9292	14.2458	8.28226	33.9845	21.5741	49.6506	20.0991	10.9208	10.2562	18.928	12.3821	37.7717	36.9506	17.505	19.6402	9.32087	10.5926	17.1785
Vitvi10g02262	6.70867	10.9583	4.14113	8.99588	10.7871	22.9157	8.46276	5.46039	5.69786	5.25779	11.3502	3.3328	15.1592	7.65844	7.14188	1.86417	2.88888	2.86308
Vitvi10g02263	1356.83	1217.47	964.884	938.571	933.081	1291.87	861.086	796.126	1059.8	1184.05	1175.27	1288.68	1410.75	1103.91	1414.98	665.51	809.85	871.331
Vitvi07g02996	26.8347	20.8207	15.7363	0.999543	0	0	7.40492	3.27624	5.69786	4.20623	5.1592	3.3328	9.47451	1.09406	7.14188	21.438	36.5925	26.7221
Vitvi07g02997	89.7285	92.0496	58.8041	73.9662	62.9245	38.1928	59.2393	37.1307	69.5139	62.0419	39.21	47.7701	0	0	0	73.6348	76.0739	110.706
Vitvi00g02084	14.2559	23.0124	8.28226	4.99771	7.19137	3.81928	17.9834	20.7495	6.83743	10.5156	20.6368	8.88746	1.8949	0	1.78547	13.0492	23.1111	12.4067
Vitvi00g01001	0	2.19166	0	0	1.79784	0	0	0	0	1.05156	0	0	0	0	0.892735	0.932087	0.962961	1.90872
Vitvi07g03110	1295.61	1216.37	1214.18	127.941	193.268	170.913	142.809	162.72	135.609	426.932	402.418	421.043	20.8439	24.0694	16.0692	1077.49	1135.33	1226.35
Vitvi01g02303	20.9646	18.6291	39.7549	5.99726	11.686	8.59338	11.6363	7.64455	5.69786	4.20623	7.22289	3.3328	5.6847	3.28219	1.78547	0.932087	3.85184	0.954361
Vitvi10g02274	238.996	181.907	256.75	210.904	191.47	160.41	213.685	116.852	205.123	166.146	178.508	174.416	186.648	202.402	161.585	127.696	143.481	173.694
Vitvi10g02273	0	5.47914	3.31291	0	0	0.95482	0	0	0	0	0	0	0	2.18812	0.892735	0.932087	6.74073	1.90872
Vitvi10g02271	22.6418	15.3416	27.3315	10.995	17.0795	18.1416	22.2148	13.1049	18.2332	9.46402	4.12736	5.55466	6.63215	12.0347	3.57094	5.59252	10.5926	8.58925
Vitvi00g01010	119.917	97.5287	41.4113	26.9877	35.0579	100.256	29.6197	22.9337	53.5599	69.4028	67.0697	59.9903	73.9012	18.5991	96.4153	33.5551	77.0369	69.6683
Vitvi00g01011	182.811	169.853	192.977	690.684	730.823	638.775	1284.22	1211.12	1438.14	1201.93	1078.27	1166.48	900.078	957.304	959.69	438.081	404.444	413.238
Vitvi10g02199	2.51575	5.47914	8.28226	22.9895	25.1698	10.503	37.0246	48.0515	7.97701	0	0	1.11093	2.84235	0	0.892735	1.86417	0	0
Vitvi00g01013	220.548	201.632	163.161	2.99863	1.79784	7.63856	7.40492	10.9208	0	0	0	121.092	1.8949	4.37625	0	48.4685	48.148	52.4898
Vitvi15g01756	0	0	0.828226	0	0	0	0	0	0	0	0	0	0.947451	0	0	0.932087	5.77776	1.90872
Vitvi07g03111	1.67717	0	1.65645	0.999543	0	1.90964	0	2.18416	1.13957	1.05156	0	0	0.947451	0	0	0	0.962961	0.954361
Vitvi10g02373	20.126	29.5874	19.8774	13.9936	11.686	16.2319	9.52061	13.1049	10.2562	10.5156	5.1592	8.88746	14.2118	20.7872	10.7128	26.0984	23.1111	21.9503
Vitvi00g01018	24.3189	20.8207	25.675	33.9845	29.6644	27.6898	31.7354	20.7495	19.3727	27.3405	19.605	16.664	10.422	22.9753	8.03461	39.1476	33.7036	49.6268
Vitvi00g02098	20.9646	25.204	9.93872	49.9771	78.2062	56.3344	28.5618	37.1307	36.4663	8.41246	10.3184	8.88746	52.1098	47.0447	55.3495	1.86417	1.92592	6.68052
Vitvi00g01019	4.19292	1.09583	3.31291	1.99909	3.59569	3.81928	5.28923	3.27624	0	4.20623	7.22289	9.99839	6.63215	4.37625	4.46367	3.72835	0	3.81744
Vitvi00g01020	14.2559	9.86245	19.0492	1.99909	0	0	3.17354	9.82871	6.83743	1.05156	4.12736	3.3328	15.1592	9.84656	7.14188	2.79626	6.74073	5.72616
Vitvi00g02099	0	1.09583	0	1.99909	3.59569	1.90964	6.34707	4.36832	5.69786	4.20623	9.28657	4.44373	0	1.09406	0	0.932087	0.962961	0
Vitvi10g02374	19.2874	28.4915	15.7363	38.9822	46.7439	40.1024	47.603	29.4861	13.6749	38.9076	40.2418	36.6608	31.2659	25.1634	28.5675	14.9134	12.5185	12.4067
Vitvi00g01022	461.221	437.235	398.377	538.754	594.187	553.796	366.014	369.123	575.484	858.071	890.479	870.971	505.939	510.927	495.468	551.795	456.443	494.359
Vitvi18g03334	3.35433	6.57497	0.828226	0.999543	7.19137	1.90964	4.23138	1.09208	3.41872	5.25779	3.09552	12.2203	3.7898	3.28219	3.57094	2.79626	1.92592	0.954361
Vitvi18g03333	2.51575	0	0	0	0	0	1.05785	0	0	0	0	0	0	0	0	0	5.77776	0.954361
Vitvi00g02106	69.6025	55.8872	56.3194	66.9694	38.6536	43.9217	30.6775	52.4198	47.862	47.3201	25.796	51.1029	41.6878	35.01	72.3115	53.1289	64.5184	62.0334
Vitvi10g02377	3.35433	2.19166	0.828226	0	0.898921	6.68374	2.11569	0	9.11658	2.10312	1.03184	3.3328	0.947451	2.18812	2.6782	3.72835	1.92592	5.72616
Vitvi07g03031	95.5985	58.0789	98.5589	39.9817	46.7439	22.9157	37.0246	25.1178	17.0936	36.8045	43.3373	43.3264	16.1067	27.3516	15.1765	44.7402	55.8517	58.216
Vitvi04g02302	15.9331	15.3416	4.96936	5.99726	0	2.86446	3.17354	3.27624	2.27914	6.30935	3.09552	7.77653	1.8949	13.1287	8.03461	1.86417	5.77776	5.72616
Vitvi00g01036	44.4449	58.0789	50.5218	226.896	248.102	241.569	295.139	286.125	410.246	249.219	299.234	336.612	210.334	180.52	210.685	279.626	220.518	247.179
Vitvi00g02111	3.35433	6.57497	6.62581	29.9863	23.372	23.8705	12.6941	29.4861	35.3267	12.6187	7.22289	11.1093	11.3694	9.84656	23.2111	30.7589	15.4074	24.8134
Vitvi00g01039	9.22442	18.6291	8.28226	4.99771	12.5849	7.63856	3.17354	4.36832	5.69786	13.6703	0	8.88746	5.6847	9.84656	10.7128	20.5059	9.62961	10.498
Vitvi13g02594	0	0	3.31291	0	0	1.90964	52.8923	44.7752	51.2808	4.20623	0	0	36.0031	27.3516	36.6021	2.79626	3.85184	0
Vitvi15g01767	0	0	0	1.99909	1.79784	1.90964	5.28923	4.36832	0	0	0	0	0.947451	0	6.24914	0	0	0
Vitvi00g01047	8.38584	19.7249	2.48468	1.99909	1.79784	4.7741	0	1.09208	0	0	9.28657	3.3328	11.3694	2.18812	9.82008	4.66043	2.88888	1.90872
Vitvi00g01048	147.591	115.062	105.185	68.9684	106.972	104.075	62.4129	87.3663	84.3284	98.8464	109.375	85.5418	102.325	72.2081	107.128	60.5856	72.2221	79.2119
Vitvi00g02116	10.9016	4.38331	15.7363	22.9895	14.3827	18.1416	8.46276	19.6574	15.954	23.1343	17.5413	8.88746	30.3184	30.6337	24.9966	7.45669	7.70369	7.63489
Vitvi00g02117	0	3.28748	1.65645	20.9904	12.5849	11.4578	16.9255	18.5653	13.6749	10.5156	1.03184	1.11093	7.57961	5.47031	3.57094	3.72835	3.85184	0.954361
Vitvi02g01749	1886.81	1992.22	2116.95	2450.88	2181.68	2148.35	2634.03	2805.55	2503.64	2363.9	2316.48	2311.85	2084.39	2272.37	2146.13	1613.44	1485.85	1433.45
Vitvi02g01748	9.22442	5.47914	3.31291	5.99726	0.898921	2.86446	3.17354	3.27624	5.69786	1.05156	8.25473	6.66559	0.947451	3.28219	5.35641	2.79626	0.962961	0.954361
Vitvi07g03116	0	0	0	100.954	67.4191	71.6115	75.107	57.8802	90.0262	50.4748	47.4647	43.3264	123.169	178.332	126.768	63.3819	42.3703	60.1247
Vitvi00g02120	2.51575	10.9583	2.48468	0.999543	0	0	1.05785	2.18416	0	2.10312	2.06368	0	0	0	0	0	0	0
Vitvi10g02380	2.51575	0	0	2.99863	0	2.86446	5.28923	0	0	0	0	0	0	0	0	0	0	0
Vitvi05g02285	22.6418	37.2582	12.4234	30.9858	8.09029	24.8253	10.5785	17.4733	30.7685	6.30935	7.22289	3.3328	8.52706	6.56437	16.0692	12.1171	17.3333	2.86308
Vitvi02g01678	302.729	385.732	372.702	70.9675	60.2277	70.6567	165.024	197.666	273.497	284.972	231.132	231.074	51.1623	87.525	56.2423	222.769	244.592	241.453
Vitvi08g02460	387.426	405.456	281.597	322.852	291.251	454.494	297.255	317.795	343.011	258.683	269.31	301.063	421.616	311.808	429.405	340.212	316.814	371.246
Vitvi04g02297	34.3819	18.6291	28.1597	17.9918	30.5633	26.735	22.2148	19.6574	19.3727	6.30935	10.3184	9.99839	13.2643	10.9406	24.1038	39.1476	41.4073	36.2657
Vitvi07g03117	185.327	183.003	181.382	125.942	139.333	105.03	108.958	175.825	152.703	157.734	149.617	135.534	103.272	137.852	117.841	147.27	172.37	149.835
Vitvi02g01823	3.35433	3.28748	0	4.99771	8.09029	3.81928	9.52061	8.73663	0	11.5671	11.3502	17.7749	2.84235	3.28219	0	8.38878	4.8148	0.954361
Vitvi00g01060	0.838584	0	0	3.99817	1.79784	5.72892	6.34707	0	13.6749	5.25779	16.5095	4.44373	13.2643	6.56437	2.6782	13.9813	6.74073	3.81744
Vitvi00g01061	102.307	84.3788	142.455	45.979	80.9029	45.8314	94.1482	123.405	46.7225	71.5059	73.2607	56.6575	105.167	175.05	145.516	135.153	158.889	124.067
Vitvi00g01062	0	1.09583	0	0.999543	2.69676	2.86446	0	2.18416	2.27914	1.05156	2.06368	3.3328	0	0	0	0	0	0
Vitvi07g03118	138.366	186.291	142.455	183.916	193.268	185.235	179.834	164.904	206.263	162.991	157.872	172.194	232.125	246.164	216.934	170.572	166.592	165.104
Vitvi09g02072	0	0	0	0	0	0	10.5785	1.09208	5.69786	0	0	0	0	0	0	0	0	0
Vitvi09g02073	2.51575	0	0	0	0	1.90964	0	4.36832	1.13957	0	0	0	0	0	0	0	0	0
Vitvi07g03119	32.7048	35.0665	10.7669	13.9936	6.29245	25.7801	24.3304	17.4733	3.41872	24.1858	33.0189	23.3296	18.0016	15.3169	20.5329	10.253	17.3333	25.7677
Vitvi10g02382	318.662	225.741	392.579	289.867	337.994	292.175	370.246	396.425	331.616	462.685	416.864	392.159	219.809	342.441	266.928	354.193	346.666	287.263
Vitvi10g02251	1.67717	5.47914	2.48468	0.999543	0	0	0	0	0	5.25779	3.09552	4.44373	1.8949	0	2.6782	1.86417	3.85184	0.954361
Vitvi10g02250	46.9607	90.9537	53.0065	27.9872	34.159	43.9217	42.3138	56.7881	63.8161	75.7122	66.0378	67.7669	47.3725	73.3022	32.1384	34.4872	42.3703	66.8052
Vitvi13g02600	9.22442	13.1499	7.45404	5.99726	8.09029	8.59338	8.46276	7.64455	2.27914	14.7218	7.22289	11.1093	11.3694	9.84656	11.6055	7.45669	12.5185	4.7718
Vitvi13g02599	2.51575	4.38331	3.31291	24.9886	21.5741	19.0964	0	0	0	4.20623	7.22289	4.44373	11.3694	6.56437	8.92735	0	0	2.86308
Vitvi07g03120	0	1.09583	3.31291	0	1.79784	0.95482	1.05785	0	2.27914	0	0	0	0	0	0	0	1.92592	0
Vitvi02g01681	5.0315	8.76663	14.9081	120.945	170.795	193.828	88.859	102.655	172.075	79.9184	91.8338	89.9855	196.122	183.802	214.256	86.684	85.7035	117.386
Vitvi02g01680	96.4371	92.0496	84.4791	299.863	311.027	258.756	278.213	344.005	347.57	62.0419	45.401	54.4357	214.124	246.164	201.758	35.4193	34.6666	32.4483
Vitvi10g02310	18.4488	13.1499	17.3928	21.9899	18.8774	13.3675	22.2148	9.82871	15.954	11.5671	7.22289	9.99839	18.0016	32.8219	21.4256	9.32087	5.77776	20.0416
Vitvi10g02332	1119.51	953.371	805.036	701.679	749.701	950.046	1364.62	1214.39	1972.6	780.256	798.645	728.772	1201.37	764.749	1184.66	684.152	746.295	846.518
Vitvi10g02331	112.37	89.8579	132.516	120.945	84.4986	82.1145	354.378	317.795	154.982	79.9184	65.006	74.4325	115.589	108.312	83.917	86.684	76.0739	85.8925
Vitvi00g02141	310.276	333.132	403.346	682.688	735.318	622.543	578.641	698.931	450.131	697.183	690.302	706.553	485.095	549.219	529.392	590.011	653.85	625.106
Vitvi00g02142	14.2559	14.2458	14.9081	6.9968	11.686	4.7741	12.6941	1.09208	5.69786	4.20623	7.22289	5.55466	0	0	0	4.66043	5.77776	2.86308
Vitvi00g01079	1.67717	7.6708	0	0.999543	0	0	0	0	0	0	0	1.11093	0	0	0	0	0	0
Vitvi05g02286	6.70867	0	4.14113	0	0	0	1.05785	4.36832	0	0	0	1.11093	0	4.37625	0.892735	0	0.962961	0
Vitvi07g03072	0	0	0	0	0	0	0	0	0	0	0	0	5.6847	2.18812	0.892735	3.72835	0.962961	5.72616
Vitvi10g02384	2.51575	6.57497	2.48468	11.9945	6.29245	10.503	5.28923	3.27624	1.13957	3.15467	10.3184	6.66559	46.4251	74.3962	24.9966	296.404	187.777	239.545
Vitvi07g03121	4.19292	9.86245	7.45404	11.9945	29.6644	18.1416	26.4461	33.8544	53.5599	29.4436	44.3692	24.4405	35.0557	13.1287	27.6748	28.8947	14.4444	9.54361
Vitvi07g03122	8.38584	6.57497	13.2516	1.99909	2.69676	1.90964	7.40492	7.64455	17.0936	9.46402	3.09552	5.55466	5.6847	0	1.78547	0.932087	0	0
Vitvi07g03123	93.0828	120.541	87.792	131.94	122.253	74.476	305.717	360.386	321.359	58.8872	79.4517	41.1045	71.0588	106.124	74.9897	36.3514	40.4444	37.2201
Vitvi02g01825	0	0	0	108.95	92.5889	81.1597	35.9667	32.7624	15.954	4.20623	10.3184	15.5531	74.8486	74.3962	86.5952	28.8947	42.3703	27.6765
Vitvi07g03124	1.67717	3.28748	0.828226	0.999543	0	1.90964	0	0	0	0	0	0	1.8949	0	0.892735	0	2.88888	1.90872
Vitvi00g02145	11.7402	7.6708	14.9081	7.99634	7.19137	8.59338	6.34707	6.55247	2.27914	6.30935	6.19105	6.66559	11.3694	17.505	15.1765	10.253	14.4444	7.63489
Vitvi00g02146	12.5788	19.7249	33.1291	75.9652	75.5094	48.6958	98.3796	135.418	121.934	121.981	131.044	131.09	70.1114	28.4456	60.7059	91.3445	62.5924	62.9878
Vitvi07g03126	7.54725	18.6291	3.31291	1.99909	2.69676	10.503	1.05785	7.64455	5.69786	2.10312	3.09552	1.11093	2.84235	2.18812	0	10.253	10.5926	11.4523
Vitvi07g03127	21.8032	15.3416	13.2516	15.9927	17.9784	19.0964	11.6363	16.3812	19.3727	2.10312	15.4776	7.77653	33.1608	15.3169	39.2803	13.9813	25.037	14.3154
Vitvi07g03128	189.52	193.962	240.186	465.787	507.891	435.398	243.304	292.677	96.8636	302.849	301.298	291.064	266.234	282.268	275.855	262.848	273.481	240.499
Vitvi02g01677	4.19292	6.57497	3.31291	3.99817	0.898921	0.95482	1.05785	1.09208	2.27914	4.20623	22.7005	0	6.63215	6.56437	11.6055	0	4.8148	2.86308
Vitvi10g02385	33.5433	12.0541	24.0186	65.9698	53.9353	49.6506	40.1981	48.0515	53.5599	18.928	18.5731	18.8858	75.7961	84.2428	90.1662	40.0797	23.1111	40.0831
Vitvi10g02386	72.1182	88.7621	86.9638	95.9561	87.1954	74.476	133.289	102.655	94.5845	128.29	120.725	105.539	86.218	91.9012	118.734	88.5482	56.8147	70.6227
Vitvi07g03055	0.838584	3.28748	4.96936	6.9968	5.39353	6.68374	27.504	32.7624	29.6289	6.30935	4.12736	7.77653	36.9506	15.3169	30.353	56.8573	17.3333	11.4523
Vitvi00g01098	628.099	630.101	551.599	260.881	314.623	273.079	467.568	532.935	478.62	524.727	497.347	471.035	103.272	115.971	140.159	98.8012	122.296	125.976
Vitvi00g02156	120.756	85.4746	116.78	141.935	159.109	130.81	166.082	150.707	189.169	125.135	130.012	107.76	145.907	177.238	178.547	170.572	132.889	123.113
Vitvi04g02304	121.595	116.158	115.952	65.9698	68.318	69.7019	60.2972	57.8802	76.3513	90.434	78.4199	122.203	59.6894	73.3022	67.8478	73.6348	56.8147	75.3945
Vitvi04g02305	1.67717	3.28748	0	0.999543	3.59569	1.90964	1.05785	0	0	1.05156	0	0	0	2.18812	1.78547	0	0.962961	0
Vitvi00g02161	163.524	161.087	133.344	109.95	129.445	134.63	150.214	185.653	221.077	136.703	157.872	152.198	217.914	196.931	186.582	104.394	87.6294	129.793
Vitvi00g01101	5.87009	13.1499	8.28226	1.99909	2.69676	0	3.17354	3.27624	0	1.05156	0	2.22186	0	0	0	0	0	0
Vitvi00g01102	31.8662	43.8331	39.7549	57.9735	31.4623	60.1537	5.28923	4.36832	2.27914	8.41246	5.1592	6.66559	117.484	77.6784	87.488	22.3701	34.6666	36.2657
Vitvi02g01813	49.4764	50.4081	40.5831	36.9831	46.7439	36.2832	17.9834	33.8544	22.7914	19.9796	26.8279	32.217	43.5827	44.8565	26.782	14.9134	16.3703	26.7221
Vitvi02g01814	1179.89	1113.36	1390.59	1253.43	1408.61	1151.51	1251.43	1290.84	769.211	1311.29	1266.07	1329.79	1153.99	1354.45	1176.62	1648.86	1621.63	1647.23
Vitvi00g01105	305.244	342.994	285.738	467.786	387.435	292.175	537.385	584.262	478.62	404.85	357.017	355.498	231.178	306.337	246.395	233.022	224.37	212.822
Vitvi00g01106	9.22442	7.6708	24.8468	7.99634	2.69676	0.95482	6.34707	0	4.55829	1.05156	1.03184	0	0	0	0	0	0	0
Vitvi07g03129	20.9646	19.7249	23.1903	50.9767	62.9245	70.6567	17.9834	21.8416	25.0706	13.6703	21.6687	26.6624	61.5843	82.0547	62.4914	27.9626	44.2962	57.2616
Vitvi10g02388	0	0	1.65645	0.999543	3.59569	2.86446	0	0	0	0	0	0	0	0	0	0	0	0
Vitvi07g03130	14.2559	6.57497	21.5339	3.99817	11.686	12.4127	37.0246	24.0257	28.4893	7.3609	1.03184	3.3328	0	1.09406	0	6.52461	3.85184	3.81744
Vitvi00g02165	197.067	173.141	145.768	111.949	77.3072	102.166	74.0492	85.1822	59.2578	134.599	103.184	137.756	126.011	82.0547	93.7371	83.8878	101.111	76.3489
Vitvi00g01109	5.87009	5.47914	4.96936	3.99817	0	0.95482	0	0	0	0	0	0	0	2.18812	0	0	0	0
Vitvi00g01110	202.937	154.512	140.798	160.926	116.86	168.048	157.619	124.497	136.749	144.063	131.044	156.641	120.326	109.406	183.011	149.134	215.703	183.237
Vitvi07g03131	48.6379	52.5998	42.2395	42.9803	47.6428	39.1476	22.2148	46.9594	56.9786	49.4232	44.3692	35.5498	30.3184	27.3516	40.1731	36.3514	34.6666	26.7221
Vitvi14g03137	152.622	190.674	107.669	63.9707	57.531	108.849	51.8344	88.4584	23.931	154.579	173.349	187.748	99.4823	63.4556	91.0589	90.4124	64.5184	64.8965
Vitvi14g03138	20.126	35.0665	9.11049	4.99771	3.59569	8.59338	10.5785	8.73663	18.2332	10.5156	12.3821	14.4421	11.3694	6.56437	4.46367	13.9813	0.962961	7.63489
Vitvi00g02167	396.65	368.198	389.266	428.804	375.749	375.244	386.114	493.62	500.272	385.922	382.813	387.715	368.558	345.724	341.025	397.069	337.036	351.205
Vitvi00g01118	0	0	0	0	0	0	2.11569	0	2.27914	6.30935	2.06368	6.66559	0	0	0.892735	0	0	1.90872
Vitvi10g02390	0	0	2.48468	4.99771	3.59569	2.86446	7.40492	3.27624	5.69786	0	0	0	9.47451	6.56437	4.46367	1.86417	0	2.86308
Vitvi10g02391	23.4803	21.9166	47.2089	31.9854	19.7763	15.2771	87.8012	20.7495	63.8161	21.0312	13.4139	16.664	28.4235	10.9406	44.6367	35.4193	40.4444	30.5395
Vitvi15g01769	1.67717	1.09583	1.65645	0	2.69676	2.86446	1.05785	3.27624	2.27914	1.05156	4.12736	0	1.8949	1.09406	3.57094	2.79626	4.8148	2.86308
Vitvi15g01770	0	1.09583	0.828226	0	1.79784	0	3.17354	2.18416	1.13957	1.05156	2.06368	1.11093	0	0	0	0.932087	2.88888	3.81744
Vitvi00g01439	3.35433	15.3416	2.48468	0	0	0.95482	0	0	7.97701	3.15467	6.19105	1.11093	2.84235	10.9406	3.57094	4.66043	0	0.954361
Vitvi00g01123	25.1575	28.4915	27.3315	5.99726	4.49461	2.86446	35.9667	29.4861	28.4893	3.15467	2.06368	15.5531	22.7388	16.4109	21.4256	18.6417	20.2222	20.0416
Vitvi00g02173	0	0	5.79758	2.99863	4.49461	0.95482	16.9255	37.1307	27.3497	0	0	0	0	12.0347	0	0	2.88888	0
Vitvi10g02392	0	0	0	0.999543	0	0	0	0	1.13957	0	0	0	4.73725	3.28219	0.892735	1.86417	0.962961	1.90872
Vitvi00g02175	36.8977	30.6832	38.9266	7.99634	14.3827	10.503	29.6197	25.1178	38.7455	18.928	18.5731	18.8858	18.0016	19.6931	15.1765	20.5059	19.2592	41.0375
Vitvi16g02148	3.35433	3.28748	4.96936	47.9781	38.6536	17.1868	15.8677	17.4733	25.0706	6.30935	5.1592	5.55466	24.6337	24.0694	24.9966	4.66043	11.5555	21.9503
Vitvi10g02393	4.19292	3.28748	6.62581	1.99909	1.79784	0.95482	2.11569	1.09208	0	0	10.3184	0	0	0	0	0	0	0
Vitvi10g02394	365.623	393.402	379.328	213.902	217.539	184.28	204.164	222.784	268.939	321.777	326.062	355.498	141.17	191.461	114.27	149.134	142.518	154.606
Vitvi10g02395	17.6103	10.9583	12.4234	16.9922	23.372	12.4127	30.6775	16.3812	9.11658	12.6187	8.25473	6.66559	23.6863	28.4456	27.6748	13.0492	17.3333	9.54361
Vitvi10g02396	17.6103	8.76663	4.96936	5.99726	7.19137	14.3223	1.05785	5.46039	7.97701	6.30935	9.28657	16.664	21.7914	14.2228	16.962	0.932087	1.92592	5.72616
Vitvi00g02178	98.9529	122.733	163.161	42.9803	55.7331	63.9729	135.404	143.062	83.1888	237.652	237.323	239.961	48.32	68.9259	60.7059	217.176	153.111	177.511
Vitvi07g03133	187.004	222.453	75.3686	84.9611	71.9137	149.907	111.074	101.563	125.353	114.62	115.566	125.535	107.062	83.1487	131.232	73.6348	113.629	91.6186
Vitvi10g02397	37.7363	51.5039	20.7057	2.99863	1.79784	2.86446	2.11569	4.36832	1.13957	35.753	35.0826	44.4373	42.6353	15.3169	36.6021	16.7776	19.2592	18.1329
Vitvi10g02398	491.41	561.064	635.25	355.837	384.738	295.039	351.205	424.819	333.895	623.574	658.314	651.006	383.718	459.506	379.412	583.486	591.258	606.019
Vitvi15g01771	4.19292	7.6708	2.48468	3.99817	0	4.7741	5.28923	2.18416	1.13957	9.46402	5.1592	3.3328	2.84235	2.18812	2.6782	0	5.77776	5.72616
Vitvi00g01134	0.838584	3.28748	0	0	0	0	0	0	0	0	0	0	3.7898	5.47031	2.6782	0	0	0
Vitvi00g02183	7.54725	6.57497	17.3928	0	0	0	0	0	0	0	2.06368	0	0	3.28219	0	16.7776	17.3333	20.0416
Vitvi00g02184	54.5079	77.8038	78.6815	162.925	94.3868	111.714	76.1649	100.471	74.0722	106.207	92.8657	77.7653	65.3741	79.8665	109.806	96.937	70.2961	70.6227
Vitvi02g01826	1738.38	1664.56	1993.54	528.758	663.404	446.856	125.884	145.247	152.703	1313.4	1325.92	1320.9	64.4266	96.2775	65.1696	1019.7	958.146	1071.75
Vitvi07g03134	8.38584	10.9583	1.65645	6.9968	1.79784	5.72892	11.6363	1.09208	2.27914	3.15467	1.03184	0	4.73725	0	2.6782	2.79626	0	3.81744
Vitvi07g03135	176.941	190.674	206.228	310.858	341.59	327.503	432.659	556.96	315.662	435.345	444.723	415.489	180.963	239.6	184.796	694.404	725.109	752.036
Vitvi07g03136	6.70867	16.4374	8.28226	42.9803	43.1482	19.0964	27.504	46.9594	26.2102	28.3921	16.5095	9.99839	21.7914	17.505	22.3184	37.2835	40.4444	48.6724
Vitvi07g03137	0.838584	0	0	10.995	13.4838	18.1416	29.6197	26.2099	23.931	19.9796	23.7323	17.7749	10.422	6.56437	2.6782	14.9134	10.5926	14.3154
Vitvi10g02400	0	0	0.828226	0	4.49461	0	0	1.09208	0	0	1.03184	0	2.84235	0	0.892735	0	1.92592	0.954361
Vitvi07g03138	0.838584	3.28748	3.31291	24.9886	23.372	8.59338	13.752	15.2891	7.97701	13.6703	11.3502	15.5531	13.2643	18.5991	15.1765	11.185	7.70369	6.68052
Vitvi00g01144	62.8938	66.8455	87.792	72.9666	63.8234	64.9278	57.1236	84.0901	42.1642	43.1139	53.6557	46.6592	98.5349	59.0794	82.1316	82.0236	88.5924	64.8965
Vitvi00g01146	0.838584	0	1.65645	0	0	1.90964	3.17354	2.18416	3.41872	2.10312	0	0	7.57961	12.0347	9.82008	4.66043	0	5.72616
Vitvi00g01149	2.51575	0	0	0.999543	0	0	0	2.18416	0	0	3.09552	0	0.947451	0	0	0	0	0
Vitvi00g02191	3.35433	0	2.48468	0.999543	0.898921	5.72892	4.23138	0	9.11658	0	0	1.11093	2.84235	1.09406	6.24914	2.79626	5.77776	2.86308
Vitvi00g02192	131.658	693.659	155.707	181.917	89.8921	104.075	151.272	127.773	262.102	86.2277	100.089	96.6511	123.169	155.357	113.377	95.0728	84.7405	67.7596
Vitvi00g01151	246.544	260.807	287.395	254.883	251.698	228.202	142.809	185.653	196.006	391.179	407.577	451.038	567.523	508.739	655.267	831.421	683.702	629.878
Vitvi05g02288	1.67717	1.09583	1.65645	0	0	0.95482	0	4.36832	3.41872	8.41246	5.1592	4.44373	0	0	0	0	0	0
Vitvi10g02403	103.984	74.5163	92.7614	24.9886	16.1806	17.1868	13.752	13.1049	15.954	0	0	0	18.0016	24.0694	6.24914	141.677	112.666	102.117
Vitvi10g02404	380.717	384.636	396.72	503.77	509.688	373.335	505.65	411.714	397.711	486.871	504.57	476.59	385.612	480.293	339.239	369.106	415.999	397.968
Vitvi19g02384	5.87009	18.6291	4.96936	1.99909	8.09029	5.72892	6.34707	0	0	3.15467	1.03184	2.22186	18.949	10.9406	5.35641	13.0492	12.5185	14.3154
Vitvi19g02385	22.6418	39.4498	30.6444	25.9881	29.6644	14.3223	16.9255	38.2228	10.2562	12.6187	28.8915	13.3312	22.7388	48.1387	24.9966	34.4872	27.9259	28.6308
Vitvi16g02151	0	0	0	0.999543	0.898921	1.90964	1.05785	3.27624	0	9.46402	0	2.22186	0	0	1.78547	0	0	0
Vitvi13g02601	1.67717	0	2.48468	0	1.79784	0	1.05785	0	1.13957	0	6.19105	2.22186	0.947451	0	0	0	0.962961	0.954361
Vitvi10g02405	3.35433	2.19166	0	0	13.4838	2.86446	7.40492	1.09208	1.13957	0	3.09552	1.11093	1.8949	2.18812	0	0.932087	2.88888	5.72616
Vitvi00g01163	8.38584	6.57497	6.62581	0.999543	0	0	0	0	0	4.20623	4.12736	16.664	0.947451	1.09406	0.892735	2.79626	4.8148	0.954361
Vitvi11g01710	34.3819	24.1082	33.1291	37.9826	42.2493	36.2832	39.1403	29.4861	9.11658	31.5467	30.9552	25.5514	42.6353	30.6337	74.097	32.623	29.8518	33.4026
Vitvi07g03139	52.8308	46.0248	55.4912	64.9703	47.6428	35.3283	48.6609	56.7881	80.9096	45.217	40.2418	39.9936	35.0557	41.5744	39.2803	48.4685	64.5184	35.3113
Vitvi00g01167	145.075	132.595	100.215	4.99771	5.39353	21.006	9.52061	3.27624	10.2562	137.754	179.54	164.418	77.691	90.8072	91.0589	53.1289	65.4813	73.4858
Vitvi00g01168	523.276	538.052	388.438	337.845	376.648	469.771	332.163	281.756	503.691	336.498	282.724	296.619	547.627	403.709	516.893	594.671	674.073	651.828
Vitvi07g03140	11.7402	12.0541	1.65645	0	7.19137	8.59338	4.23138	1.09208	2.27914	17.8765	8.25473	11.1093	12.3169	4.37625	2.6782	1.86417	4.8148	8.58925
Vitvi19g02388	27.6733	28.4915	25.675	22.9895	16.1806	8.59338	6.34707	12.0129	37.6059	9.46402	16.5095	16.664	14.2118	5.47031	20.5329	12.1171	12.5185	35.3113
Vitvi00g02204	3.35433	2.19166	5.79758	0	0	0	0	0	0	0	0	0	0	1.09406	0	0	0	0
Vitvi00g01173	0	0	0	0	0	0	0	0	4.55829	0	0	0	2.84235	0	3.57094	0	0	0
Vitvi00g01174	0	0	0	0	0	0	0	1.09208	2.27914	0	0	0	3.7898	1.09406	2.6782	0	0	0
Vitvi00g01175	7.54725	31.779	10.7669	2.99863	14.3827	13.3675	9.52061	2.18416	1.13957	7.3609	12.3821	15.5531	11.3694	6.56437	0	27.0305	8.66665	21.9503
Vitvi02g01827	3960.63	4168.53	5125.89	4335.02	4266.28	3066.88	3782.85	4223.07	2206.21	3706.74	3724.95	3569.43	3448.72	4715.41	3513.8	4105.84	4258.21	3940.56
Vitvi00g02208	144.236	138.074	154.05	50.9767	55.7331	83.0693	87.8012	90.6426	69.5139	116.723	119.694	116.648	73.9012	66.7378	67.8478	247.935	215.703	202.324
Vitvi06g01987	0.838584	0	0	0	0	1.90964	0	1.09208	2.27914	1.05156	0	0	0	3.28219	0.892735	0	0	0
Vitvi07g03141	197.906	139.17	182.21	440.798	404.515	372.38	300.428	330.9	289.451	349.117	346.699	369.94	341.082	388.392	332.99	392.408	298.518	324.483
Vitvi00g02211	6.70867	0	0.828226	6.9968	7.19137	2.86446	5.28923	1.09208	1.13957	2.10312	3.09552	0	0	4.37625	2.6782	0.932087	0	0.954361
Vitvi04g02306	46.9607	28.4915	62.9452	32.9849	34.159	36.2832	55.008	50.2356	39.885	33.6498	49.5284	46.6592	27.4761	48.1387	24.1038	51.2648	58.7406	47.718
Vitvi04g02307	0	0	0	0	0	0	0	0	0	26.2889	23.7323	5.55466	42.6353	9.84656	34.8166	0	0	0
Vitvi07g03142	2.51575	3.28748	7.45404	0.999543	3.59569	1.90964	6.34707	4.36832	2.27914	2.10312	14.4458	6.66559	4.73725	12.0347	12.4983	6.52461	4.8148	3.81744
Vitvi00g01183	306.922	352.857	374.358	495.773	466.54	318.91	77.2227	134.326	59.2578	176.662	189.859	157.752	192.332	273.516	273.177	133.288	131.926	110.706
Vitvi00g01184	1.67717	5.47914	2.48468	105.952	89.8921	96.4368	1.05785	3.27624	3.41872	252.374	254.865	309.95	85.2706	75.4903	74.9897	149.134	116.518	139.337
Vitvi00g01186	71.2796	98.6245	92.7614	91.9579	86.2965	102.166	102.611	97.195	117.376	43.1139	50.5602	56.6575	83.3757	79.8665	84.8098	70.8386	94.3702	72.5314
Vitvi00g02213	2.51575	4.38331	4.14113	7.99634	3.59569	5.72892	5.28923	0	2.27914	15.7734	11.3502	17.7749	1.8949	2.18812	5.35641	6.52461	7.70369	1.90872
Vitvi13g02602	1.67717	0	0	0	0	1.90964	1.05785	0	1.13957	5.25779	7.22289	2.22186	4.73725	6.56437	3.57094	7.45669	4.8148	6.68052
Vitvi00g01191	21.8032	108.487	27.3315	83.9616	20.6752	10.503	51.8344	8.73663	43.3037	25.2374	25.796	32.217	53.0572	64.5497	23.2111	0	8.66665	5.72616
Vitvi02g01828	21.8032	17.5333	28.1597	48.9776	47.6428	52.5151	7.40492	30.5782	6.83743	43.1139	60.8786	62.2122	18.0016	12.0347	13.391	20.5059	23.1111	19.0872
Vitvi00g02219	235.642	176.428	176.412	175.92	164.503	200.512	230.61	187.838	247.287	237.652	213.591	246.627	303.184	164.109	299.959	192.942	218.592	192.781
Vitvi00g01196	111.532	1095.83	110.982	312.857	101.578	88.7983	289.85	321.071	505.97	31.5467	44.3692	69.9887	54.0047	154.263	53.5641	20.5059	13.4815	11.4523
Vitvi02g01829	160.169	187.387	241.014	213.902	210.348	193.828	335.337	384.412	352.128	295.488	211.527	266.624	206.544	219.906	179.44	232.09	250.37	245.271
Vitvi02g01830	15.9331	29.5874	24.8468	22.9895	23.372	10.503	33.8511	29.4861	41.0246	11.5671	16.5095	32.217	31.2659	29.5397	39.2803	50.3327	52.9628	41.9919
Vitvi00g01202	2.51575	1.09583	1.65645	0	0	3.81928	3.17354	0	3.41872	0	3.09552	6.66559	0	0	0	0	0	0
Vitvi00g02222	2.51575	7.6708	5.79758	12.9941	8.09029	8.59338	8.46276	2.18416	2.27914	9.46402	1.03184	1.11093	1.8949	6.56437	4.46367	0.932087	1.92592	3.81744
Vitvi00g01205	277.571	289.299	227.762	170.922	192.369	166.139	203.106	147.431	245.008	378.561	303.361	278.844	152.54	131.287	156.229	162.183	149.259	144.108
Vitvi07g03143	2.51575	1.09583	1.65645	1.99909	1.79784	6.68374	0	0	0	1.05156	0	0	1.8949	3.28219	0	0.932087	0.962961	0
Vitvi11g01711	7.54725	7.6708	3.31291	0.999543	6.29245	0.95482	0	0	0	2.10312	0	0	3.7898	1.09406	5.35641	14.9134	13.4815	5.72616
Vitvi00g02224	0	0	0	0	0	0	2.11569	2.18416	0	3.15467	0	5.55466	0	0	0	0	0	0
Vitvi04g02308	3.35433	0	4.14113	4.99771	0.898921	1.90964	2.11569	1.09208	1.13957	0	2.06368	0	1.8949	0	3.57094	3.72835	0.962961	0
Vitvi04g02309	50.315	51.5039	66.2581	26.9877	23.372	24.8253	27.504	27.302	47.862	56.7841	37.1463	38.8826	58.7419	80.9606	51.7786	48.4685	56.8147	63.9422
Vitvi00g02226	9.22442	10.9583	2.48468	13.9936	16.1806	17.1868	30.6775	17.4733	53.5599	1.05156	2.06368	5.55466	149.697	185.991	129.447	18.6417	12.5185	13.361
Vitvi02g01831	9.22442	14.2458	14.0798	18.9913	13.4838	9.5482	4.23138	9.82871	7.97701	35.753	63.9741	41.1045	31.2659	32.8219	39.2803	39.1476	49.111	37.2201
Vitvi02g01832	5.87009	17.5333	10.7669	53.9753	51.2385	46.7862	23.2726	8.73663	17.0936	17.8765	6.19105	6.66559	1.8949	17.505	20.5329	9.32087	15.4074	15.2698
Vitvi00g01216	0	0	0	0	0	0	0	0	0	3.15467	1.03184	1.11093	0	2.18812	0.892735	1.86417	0.962961	0
Vitvi07g03145	4.19292	9.86245	4.14113	24.9886	4.49461	26.735	58.1815	8.73663	63.8161	33.6498	25.796	14.4421	102.325	53.609	65.1696	8.38878	55.8517	29.5852
Vitvi04g02310	64.5709	105.2	100.215	57.9735	50.3396	52.5151	100.495	74.2614	105.98	51.5263	77.3881	104.428	83.3757	60.1734	87.488	183.621	142.518	143.154
Vitvi19g02389	0	0	0.828226	17.9918	16.1806	31.5091	17.9834	12.0129	18.2332	14.7218	31.9871	17.7749	77.691	50.3269	66.0624	10.253	8.66665	2.86308
Vitvi00g01222	0	0	1.65645	0	0	0	2.11569	0	0	0	2.06368	4.44373	5.6847	0	0	0	1.92592	0
Vitvi00g01223	26.8347	97.5287	28.1597	26.9877	13.4838	7.63856	50.7766	26.2099	45.5829	32.5983	18.5731	42.2154	4.73725	21.8812	2.6782	0.932087	0.962961	2.86308
Vitvi10g02407	50.315	51.5039	52.1783	27.9872	47.6428	47.741	55.008	42.5911	19.3727	17.8765	38.1781	39.9936	42.6353	40.4803	46.4222	45.6722	27.9259	31.4939
Vitvi07g03146	493.926	525.998	440.616	212.903	240.911	172.822	208.396	238.073	352.128	280.766	249.705	265.513	4.73725	8.7525	3.57094	110.918	134.815	128.839
Vitvi00g02236	246.544	236.699	161.504	100.954	98.8814	208.151	113.189	158.351	105.98	243.961	253.833	225.519	146.855	97.3715	159.799	122.103	173.333	142.2
Vitvi00g02237	5.87009	2.19166	8.28226	2.99863	3.59569	2.86446	7.40492	9.82871	19.3727	1.05156	3.09552	2.22186	5.6847	6.56437	15.1765	6.52461	5.77776	11.4523
Vitvi02g01833	682.607	656.401	558.225	537.754	680.484	960.549	114.247	85.1822	95.7241	356.478	339.476	292.175	604.474	248.352	574.921	272.169	238.814	205.188
Vitvi00g01231	0.838584	2.19166	2.48468	8.99588	3.59569	7.63856	5.28923	14.197	11.3957	18.928	9.28657	21.1077	2.84235	9.84656	11.6055	0.932087	1.92592	4.7718
Vitvi02g01835	1.67717	3.28748	0.828226	1.99909	0	0	4.23138	2.18416	2.27914	0	0	1.11093	1.8949	1.09406	1.78547	2.79626	0	0
Vitvi07g03148	77.9883	65.7497	103.528	145.933	101.578	99.3013	136.462	129.957	107.12	84.1246	59.8468	74.4325	187.595	192.555	162.478	145.406	166.592	218.549
Vitvi00g01238	10.9016	7.6708	7.45404	6.9968	2.69676	21.9609	6.34707	3.27624	23.931	8.41246	6.19105	14.4421	8.52706	5.47031	1.78547	15.8455	19.2592	11.4523
Vitvi02g01836	1.67717	0	0	4.99771	0	0	0	1.09208	5.69786	0	0	0	0	0	0	0	0	0
Vitvi00g01243	23600.3	24062.2	23188.7	24610.7	23699.2	24719.3	23820.6	24378.5	25314.5	19125.7	18789.8	19151.4	33983.2	29957.6	33210.6	18658.5	20338.7	19533.9
Vitvi00g01245	3.35433	0	0	0	0.898921	0	2.11569	1.09208	3.41872	7.3609	4.12736	4.44373	8.52706	14.2228	6.24914	1.86417	2.88888	10.498
Vitvi07g03149	108.177	55.8872	79.5097	99.9543	72.8126	55.3796	56.0658	85.1822	96.8636	74.6606	76.3562	44.4373	69.1639	106.124	67.8478	121.171	83.7776	86.8468
Vitvi00g01247	63.7324	60.2706	51.35	22.9895	31.4623	24.8253	24.3304	26.2099	25.0706	51.5263	57.7831	26.6624	22.7388	18.5991	17.8547	38.2155	20.2222	30.5395
Vitvi18g03398	3.35433	7.6708	9.93872	9.99543	14.3827	13.3675	24.3304	28.3941	13.6749	2.10312	7.22289	8.88746	0	0	0	0	0.962961	0
Vitvi00g01250	10.063	15.3416	4.14113	0	0.898921	0	1.05785	0	18.2332	1.05156	5.1592	7.77653	3.7898	6.56437	3.57094	9.32087	6.74073	8.58925
Vitvi00g02244	19.2874	27.3957	14.9081	5.99726	11.686	12.4127	14.8098	12.0129	25.0706	32.5983	35.0826	26.6624	23.6863	30.6337	24.9966	21.438	42.3703	43.9006
Vitvi07g03150	177.78	141.362	192.977	584.732	570.815	464.043	503.534	524.198	426.2	482.665	445.755	402.157	302.237	585.323	352.63	425.964	419.851	444.732
Vitvi10g02408	18.4488	26.2999	39.7549	9.99543	18.8774	4.7741	17.9834	28.3941	14.8144	19.9796	10.3184	7.77653	19.8965	15.3169	18.7474	25.1663	25.037	40.0831
Vitvi19g02390	3.35433	0	0	0	0	0	1.05785	4.36832	0	0	0	0	0.947451	0	0	0.932087	0	0
Vitvi00g02246	11.7402	20.8207	24.8468	18.9913	8.98921	11.4578	6.34707	13.1049	4.55829	10.5156	13.4139	28.8842	24.6337	13.1287	22.3184	16.7776	25.037	16.2241
Vitvi00g01256	136.689	202.728	83.6509	112.948	53.9353	181.416	192.528	232.613	299.708	0	0	0	201.807	102.842	172.298	42.876	43.3332	55.3529
Vitvi04g02311	5.87009	2.19166	2.48468	9.99543	8.98921	0	3.17354	3.27624	5.69786	0	2.06368	7.77653	14.2118	8.7525	16.962	10.253	4.8148	6.68052
Vitvi00g01259	0.838584	10.9583	1.65645	0	0	0	0	0	0	1.05156	0	0	0	0	0	0	2.88888	0
Vitvi05g02292	416.776	389.019	491.966	500.771	506.992	414.392	393.518	373.491	421.642	426.932	344.635	401.047	427.3	447.471	470.471	425.031	383.258	399.877
Vitvi07g03153	417.615	504.081	487.825	470.785	503.396	529.925	759.533	769.916	700.837	921.165	875.001	789.873	644.266	722.081	666.873	657.121	586.443	610.791
Vitvi10g02409	44.4449	39.4498	53.0065	159.927	169.896	121.262	41.256	43.6832	31.908	21.0312	17.5413	3.3328	24.6337	59.0794	38.3876	0.932087	10.5926	2.86308
Vitvi00g01267	10.063	12.0541	7.45404	4.99771	8.98921	10.503	5.28923	7.64455	0	2.10312	4.12736	4.44373	2.84235	1.09406	2.6782	10.253	8.66665	8.58925
Vitvi02g01838	201.26	184.099	172.271	171.921	177.088	190.009	139.636	123.405	117.376	145.115	195.018	151.087	149.697	171.768	154.443	168.708	115.555	125.976
Vitvi02g01839	25.1575	53.6956	48.8654	136.937	151.019	129.856	107.9	121.221	129.911	87.2793	121.757	73.3215	55.8996	48.1387	74.097	46.6043	42.3703	53.4442
Vitvi00g02255	7.54725	1.09583	4.96936	2.99863	1.79784	1.90964	0	2.18416	0	0	0	1.11093	0	0	4.46367	0	1.92592	1.90872
Vitvi05g02293	81.3426	79.9955	88.6202	119.945	101.578	101.211	135.404	78.6297	80.9096	97.7949	100.089	94.4292	115.589	113.782	93.7371	75.499	63.5554	75.3945
Vitvi00g02256	2.51575	4.38331	7.45404	0.999543	2.69676	0	2.11569	8.73663	12.5353	4.20623	6.19105	1.11093	1.8949	3.28219	6.24914	11.185	5.77776	12.4067
Vitvi00g02259	3.35433	7.6708	0.828226	0.999543	2.69676	7.63856	9.52061	9.82871	6.83743	2.10312	6.19105	1.11093	5.6847	4.37625	16.962	3.72835	1.92592	0
Vitvi02g01840	21.8032	24.1082	34.7855	22.9895	35.9569	42.9669	31.7354	26.2099	36.4663	29.4436	18.5731	29.9952	44.5302	49.2328	34.8166	29.8268	25.037	41.0375
Vitvi00g02260	4.19292	2.19166	0	2.99863	0	0	1.05785	1.09208	0	0	1.03184	2.22186	0	0	0.892735	0	0	0
Vitvi00g01283	10.063	10.9583	15.7363	12.9941	17.0795	26.735	11.6363	10.9208	13.6749	9.46402	16.5095	13.3312	25.5812	10.9406	14.2838	13.9813	14.4444	4.7718
Vitvi13g02604	23.4803	46.0248	9.11049	0.999543	0	2.86446	22.2148	17.4733	15.954	1.05156	2.06368	4.44373	34.1082	21.8812	31.2457	13.9813	4.8148	8.58925
Vitvi00g01285	202.937	218.07	133.344	75.9652	84.4986	100.256	63.4707	86.2742	76.3513	96.7433	99.0567	116.648	72.0063	105.03	74.9897	133.288	129.037	99.2535
Vitvi00g02261	0	0	0	0	0.898921	0	0	0	3.41872	0	5.1592	1.11093	0	0	0	0	0	0
Vitvi00g02262	1.67717	1.09583	0	1.99909	1.79784	0.95482	0	2.18416	0	0	0	4.44373	0	0	0	0	0	0
Vitvi00g01289	67.9253	92.0496	86.1355	96.9556	66.5202	53.4699	59.2393	89.5505	75.2118	76.7637	73.2607	75.5434	63.4792	68.9259	49.9931	111.85	106.889	152.698
Vitvi02g01841	314.469	299.161	260.891	1034.53	1183.88	1322.43	790.21	732.785	835.307	262.889	289.947	236.629	603.526	427.778	689.191	249.799	199.333	205.188
Vitvi02g01842	11.7402	14.2458	11.5952	27.9872	29.6644	37.238	89.9169	79.7218	51.2808	1.05156	3.09552	5.55466	26.5286	28.4456	25.8893	2.79626	0	4.7718
Vitvi00g02265	0.838584	4.38331	1.65645	42.9803	33.2601	36.2832	29.6197	31.6703	17.0936	45.217	33.0189	28.8842	53.0572	29.5397	44.6367	140.745	79.9257	155.561
Vitvi07g03155	79.6655	62.4622	50.5218	64.9703	53.9353	85.9338	93.0904	74.2614	79.7701	94.6402	94.9294	83.3199	56.847	31.7278	60.7059	86.684	68.3702	58.216
Vitvi00g02268	4.19292	0	3.31291	0	0	0	1.05785	0	3.41872	1.05156	2.06368	5.55466	1.8949	2.18812	4.46367	3.72835	0	1.90872
Vitvi10g02411	3.35433	4.38331	3.31291	1.99909	0	0.95482	6.34707	5.46039	0	3.15467	2.06368	3.3328	2.84235	3.28219	0	3.72835	0.962961	0
Vitvi00g02269	4.19292	10.9583	9.11049	9.99543	7.19137	5.72892	10.5785	6.55247	0	0	0	0	6.63215	4.37625	9.82008	4.66043	5.77776	4.7718
Vitvi00g01298	1.67717	1.09583	4.14113	4.99771	0.898921	0.95482	0	3.27624	0	2.10312	1.03184	1.11093	0.947451	0	0.892735	0.932087	0.962961	0.954361
Vitvi00g02270	342.981	294.778	307.272	215.901	223.831	260.666	313.122	266.467	365.803	506.851	474.647	493.254	242.547	234.129	199.08	332.755	408.295	455.23
Vitvi10g02412	2107.36	2107.28	2054	2054.06	2102.58	1862.85	2614.99	2691.97	2910.47	2994.84	2992.34	2910.64	2254.93	2311.75	2427.35	1693.6	1628.37	1582.33
Vitvi13g02605	0	0	0	65.9698	82.7008	105.03	1.05785	3.27624	0	0	0	0	17.0541	6.56437	30.353	2.79626	3.85184	1.90872
Vitvi00g01301	12.5788	18.6291	2.48468	5.99726	6.29245	15.2771	17.9834	10.9208	10.2562	14.7218	15.4776	23.3296	0.947451	6.56437	14.2838	7.45669	4.8148	1.90872
Vitvi00g01302	29.3504	47.1206	25.675	75.9652	58.4299	80.2049	113.189	87.3663	98.0032	134.599	136.203	121.092	66.3215	47.0447	64.2769	23.3022	23.1111	18.1329
Vitvi00g02274	20.126	39.4498	24.8468	15.9927	13.4838	7.63856	12.6941	20.7495	9.11658	18.928	26.8279	32.217	17.0541	6.56437	13.391	67.1102	47.1851	32.4483
Vitvi18g03399	0	1.09583	50.5218	0.999543	3.59569	5.72892	0	0	0	0	3.09552	2.22186	2.84235	4.37625	1.78547	1.86417	0	0
Vitvi00g01306	1.67717	1.09583	1.65645	0	2.69676	0	3.17354	0	4.55829	3.15467	0	0	0.947451	0	0	0	0	0
Vitvi07g03157	15.0945	8.76663	7.45404	13.9936	1.79784	8.59338	5.28923	10.9208	21.6519	7.3609	8.25473	0	7.57961	7.65844	3.57094	9.32087	13.4815	0.954361
Vitvi00g02277	6.70867	3.28748	0.828226	31.9854	13.4838	22.9157	22.2148	7.64455	28.4893	1.05156	6.19105	4.44373	14.2118	16.4109	4.46367	6.52461	2.88888	11.4523
Vitvi03g01897	15.0945	26.2999	45.5524	24.9886	17.0795	18.1416	83.5698	96.103	151.563	14.7218	5.1592	13.3312	33.1608	21.8812	39.2803	45.6722	24.074	25.7677
Vitvi00g01309	9.22442	2.19166	5.79758	6.9968	0.898921	4.7741	2.11569	4.36832	11.3957	21.0312	18.5731	25.5514	0	0	0	6.52461	1.92592	7.63489
Vitvi02g01843	14.2559	3.28748	9.11049	3.99817	2.69676	5.72892	8.46276	13.1049	2.27914	8.41246	2.06368	6.66559	29.371	16.4109	24.1038	23.3022	14.4444	33.4026
Vitvi00g01312	0	0	0	8.99588	4.49461	0.95482	0	0	2.27914	0	0	0	5.6847	12.0347	10.7128	0	0	0
Vitvi07g03158	77.1497	56.9831	93.5896	113.948	130.344	75.4308	35.9667	20.7495	25.0706	23.1343	21.6687	24.4405	61.5843	79.8665	58.0277	39.1476	48.148	53.4442
Vitvi19g02393	0.838584	2.19166	3.31291	0	3.59569	0	0	0	6.83743	2.10312	0	2.22186	0.947451	0	0	2.79626	5.77776	5.72616
Vitvi00g01315	1.67717	0	3.31291	0	1.79784	0	1.05785	0	0	1.05156	1.03184	3.3328	0.947451	1.09406	3.57094	0.932087	0	2.86308
Vitvi00g01316	0	0	0	104.952	119.557	80.2049	119.537	147.431	200.565	90.434	132.076	95.5402	64.4266	83.1487	83.917	75.499	57.7776	55.3529
Vitvi00g02281	0	0	0.828226	0.999543	1.79784	0.95482	1.05785	1.09208	4.55829	3.15467	3.09552	1.11093	0	3.28219	0.892735	0.932087	1.92592	0
Vitvi00g01319	4078.87	4228.8	4924.63	6617.97	5590.39	5241.96	5282.88	5253.99	4379.38	9100.18	8688.1	8764.14	4767.57	4391.57	4707.39	9138.18	8247.76	8049.08
Vitvi00g01320	816.781	852.554	1098.23	713.674	850.38	552.841	830.409	804.862	941.287	1102.03	1177.33	1172.03	658.478	805.23	707.046	801.594	934.072	836.02
Vitvi00g01321	0.838584	0	0	1.99909	3.59569	5.72892	5.28923	2.18416	0	1.05156	2.06368	2.22186	3.7898	0	0.892735	1.86417	1.92592	0
Vitvi00g01324	15.9331	19.7249	24.8468	9.99543	23.372	24.8253	35.9667	45.8673	9.11658	22.0827	28.8915	17.7749	9.47451	9.84656	16.962	24.2343	14.4444	19.0872
Vitvi00g02282	2.51575	1.09583	1.65645	3.99817	0	3.81928	1.05785	1.09208	1.13957	0	0	0	0	0	0	6.52461	0	0
Vitvi00g01326	17.6103	23.0124	24.0186	15.9927	17.9784	23.8705	19.0412	17.4733	22.7914	39.9592	61.9105	44.4373	71.0588	25.1634	42.8513	42.876	41.4073	30.5395
Vitvi00g01327	28.5118	39.4498	43.896	68.9684	56.6321	59.1988	51.8344	48.0515	76.3513	33.6498	51.592	19.9968	28.4235	29.5397	33.9239	82.0236	85.7035	65.8509
Vitvi04g02313	15.9331	30.6832	29.8161	20.9904	12.5849	19.0964	24.3304	18.5653	12.5353	19.9796	9.28657	11.1093	18.0016	15.3169	10.7128	18.6417	13.4815	16.2241
Vitvi00g01329	0.838584	1.09583	0.828226	0	0	0.95482	1.05785	1.09208	10.2562	0	0	0	17.0541	8.7525	16.0692	0.932087	0	0
Vitvi13g02606	10.063	18.6291	4.96936	5.99726	5.39353	2.86446	7.40492	9.82871	6.83743	9.46402	10.3184	13.3312	18.949	9.84656	5.35641	13.9813	14.4444	30.5395
Vitvi13g02607	120.756	147.937	63.7734	75.9652	72.8126	122.217	33.8511	32.7624	39.885	147.218	143.426	142.199	176.226	121.441	185.689	110.918	115.555	131.702
Vitvi00g01332	714.473	641.059	617.029	694.682	877.347	798.23	476.03	580.986	420.502	768.689	739.83	682.112	680.27	612.675	644.554	461.383	475.703	527.761
Vitvi00g02284	7.54725	2.19166	6.62581	4.99771	5.39353	6.68374	13.752	6.55247	5.69786	4.20623	9.28657	3.3328	10.422	12.0347	11.6055	4.66043	3.85184	7.63489
Vitvi00g01333	1.67717	0	0	0.999543	0	2.86446	1.05785	6.55247	9.11658	2.10312	0	3.3328	4.73725	9.84656	5.35641	0.932087	0.962961	1.90872
Vitvi07g03159	243.189	229.028	175.584	133.939	157.311	201.467	108.958	108.116	137.888	175.61	132.076	177.749	241.6	235.223	264.249	199.467	211.851	254.814
Vitvi07g03160	5.87009	9.86245	0.828226	0	2.69676	4.7741	0	1.09208	0	0	0	3.3328	14.2118	7.65844	8.03461	1.86417	1.92592	3.81744
Vitvi07g03161	41.9292	65.7497	69.571	167.923	153.716	93.5724	143.867	153.983	124.213	132.496	137.235	136.645	96.64	138.946	74.097	70.8386	44.2962	51.5355
Vitvi00g02289	0.838584	4.38331	8.28226	0	7.19137	0	2.11569	2.18416	3.41872	45.217	58.8149	75.5434	0.947451	0	0.892735	47.5364	5.77776	14.3154
Vitvi00g01338	126.626	85.4746	72.8839	69.968	54.8342	81.1597	60.2972	75.3535	61.5369	111.465	137.235	114.426	85.2706	53.609	99.0935	74.5669	77.9998	93.5273
Vitvi05g02297	0	0	0	24.9886	33.2601	23.8705	23.2726	13.1049	3.41872	13.6703	12.3821	15.5531	0	0	0	0	0	0
Vitvi00g01341	9.22442	14.2458	7.45404	2.99863	10.7871	11.4578	4.23138	3.27624	17.0936	8.41246	9.28657	5.55466	8.52706	5.47031	13.391	12.1171	11.5555	15.2698
Vitvi00g02293	0	0	0	37.9826	42.2493	25.7801	124.826	113.576	128.772	1.05156	0	5.55466	46.4251	57.9853	46.4222	2.79626	0	0
Vitvi00g02294	23.4803	265.19	28.1597	49.9771	42.2493	17.1868	84.6276	27.302	109.399	22.0827	30.9552	23.3296	39.7929	60.1734	50.8859	8.38878	18.2963	5.72616
Vitvi00g01344	7.54725	13.1499	6.62581	3.99817	1.79784	24.8253	9.52061	6.55247	2.27914	10.5156	12.3821	6.66559	18.949	12.0347	9.82008	8.38878	10.5926	10.498
Vitvi00g02295	9.22442	4.38331	2.48468	0	0	1.90964	2.11569	0	5.69786	0	0	1.11093	0	0	0.892735	0	1.92592	0
Vitvi07g03163	18.4488	12.0541	14.0798	1.99909	4.49461	5.72892	0	2.18416	4.55829	9.46402	7.22289	3.3328	0	0	0	4.66043	0.962961	4.7718
Vitvi07g03164	97.2757	76.708	54.6629	68.9684	59.3288	94.5272	50.7766	53.5119	23.931	34.7014	46.4328	49.9919	49.2674	65.6437	64.2769	75.499	62.5924	83.0294
Vitvi11g01712	0	3.28748	4.96936	1.99909	4.49461	4.7741	3.17354	2.18416	1.13957	2.10312	1.03184	3.3328	2.84235	2.18812	1.78547	1.86417	0.962961	3.81744
Vitvi10g02415	0.838584	0	1.65645	2.99863	1.79784	4.7741	0	8.73663	9.11658	0	0	0	0	0	0.892735	62.4498	77.0369	55.3529
Vitvi10g02416	0	0	0	0	0	0.95482	1.05785	0	0	0	0	0	0	0	0	9.32087	9.62961	3.81744
Vitvi00g01352	3.35433	7.6708	6.62581	2.99863	0	0	5.28923	0	7.97701	0	0	0	1.8949	4.37625	0.892735	1.86417	6.74073	8.58925
Vitvi00g01354	0	0	0	3.99817	0	0	0	0	3.41872	4.20623	2.06368	0	0	7.65844	0	0	1.92592	0
Vitvi00g01355	0	0	0	148.932	151.019	169.958	112.132	120.129	124.213	140.909	201.209	115.537	101.377	145.51	124.983	123.968	134.815	146.972
Vitvi07g03165	0	0	0	0	0	0	0	5.46039	0	0	0	2.22186	2.84235	2.18812	0	0	0	0.954361
Vitvi07g03166	177.78	219.166	175.584	178.918	188.774	150.862	264.461	206.403	289.451	243.961	204.304	199.968	169.594	229.753	181.225	164.047	146.37	152.698
Vitvi00g01357	0.838584	2.19166	3.31291	1.99909	0	0	0	0	4.55829	0	0	5.55466	0	0	0.892735	1.86417	0	0
Vitvi00g02300	1.67717	1.09583	0.828226	18.9913	9.88814	13.3675	15.8677	22.9337	18.2332	0	3.09552	0	28.4235	25.1634	25.8893	5.59252	0.962961	4.7718
Vitvi00g01359	0	0	2.48468	0	0	0.95482	0	0	0	0	2.06368	0	0	0	0	0	2.88888	2.86308
Vitvi00g01360	3.35433	5.47914	1.65645	2.99863	0	0.95482	0	0	0	0	0	0	0	0	2.6782	0	0	0
Vitvi19g02395	34.3819	25.204	27.3315	16.9922	11.686	30.5542	16.9255	31.6703	55.839	17.8765	20.6368	24.4405	39.7929	18.5991	28.5675	25.1663	14.4444	15.2698
Vitvi00g01364	150.945	178.62	236.045	53.9753	65.6213	53.4699	61.355	36.0386	28.4893	97.7949	72.2289	73.3215	52.1098	68.9259	63.3842	78.2953	97.259	108.797
Vitvi19g02396	0.838584	2.19166	0.828226	0	0	0	0	0	0	0	1.03184	4.44373	0	0	0	0.932087	0	0
Vitvi18g03400	2.51575	1.09583	2.48468	29.9863	54.8342	41.0573	59.2393	62.2485	39.885	3.15467	10.3184	3.3328	0	0	0	0	0.962961	0
Vitvi00g01367	0.838584	3.28748	1.65645	8.99588	7.19137	16.2319	10.5785	12.0129	14.8144	27.3405	28.8915	25.5514	8.52706	15.3169	12.4983	9.32087	6.74073	13.361
Vitvi00g01369	0	0	0	0	0.898921	0	4.23138	1.09208	2.27914	3.15467	7.22289	6.66559	0	2.18812	0	0	0	0
Vitvi10g02417	81.3426	92.0496	84.4791	79.9634	99.7803	71.6115	147.041	132.142	322.499	29.4436	43.3373	38.8826	55.8996	36.1041	53.5641	88.5482	150.222	108.797
Vitvi10g02418	30.189	25.204	32.3008	28.9867	19.7763	25.7801	19.0412	29.4861	38.7455	27.3405	34.0507	22.2186	29.371	26.2575	22.3184	37.2835	39.4814	56.3073
Vitvi08g02465	41.9292	51.5039	65.4299	343.843	293.048	283.582	214.743	256.639	202.844	131.445	126.916	155.531	564.681	304.149	516.001	60.5856	73.185	49.6268
Vitvi02g01845	67.9253	52.5998	43.0678	234.893	212.145	369.515	97.3218	135.418	96.8636	166.146	118.662	142.199	149.697	84.2428	149.979	62.4498	60.6665	61.0791
Vitvi00g01374	251.575	262.999	241.842	84.9611	90.7911	43.9217	59.2393	72.0772	55.839	76.7637	88.7383	76.6543	36.9506	76.5844	54.4568	201.331	203.185	172.739
Vitvi00g02305	0	0	0	0	0	0.95482	0	0	0	1.05156	0	3.3328	0.947451	2.18812	2.6782	0.932087	0	3.81744
Vitvi04g02315	7.54725	12.0541	13.2516	11.9945	8.09029	10.503	5.28923	4.36832	7.97701	13.6703	13.4139	22.2186	13.2643	4.37625	14.2838	17.7096	17.3333	12.4067
Vitvi02g01847	122.433	117.254	149.909	16.9922	14.3827	12.4127	78.2806	88.4584	111.678	143.012	166.126	169.973	34.1082	32.8219	23.2111	144.473	93.4072	108.797
Vitvi11g01714	4.19292	0	1.65645	2.99863	0.898921	9.5482	1.05785	2.18416	0	3.15467	4.12736	8.88746	6.63215	1.09406	8.92735	0.932087	1.92592	12.4067
Vitvi11g01715	4.19292	3.28748	1.65645	1.99909	4.49461	5.72892	3.17354	1.09208	4.55829	1.05156	4.12736	5.55466	0.947451	5.47031	8.03461	1.86417	1.92592	0.954361
Vitvi00g01380	0.838584	0	0	40.9813	44.9461	43.9217	3.17354	0	0	42.0623	60.8786	64.4341	0	0	0	0.932087	0.962961	0.954361
Vitvi07g03169	6.70867	8.76663	9.11049	9.99543	13.4838	9.5482	10.5785	13.1049	10.2562	10.5156	6.19105	2.22186	17.0541	27.3516	14.2838	8.38878	8.66665	6.68052
Vitvi02g01848	519.922	544.627	530.065	439.799	474.631	435.398	752.128	769.916	541.297	166.146	185.731	161.085	501.201	562.348	532.07	290.811	260.962	209.959
Vitvi00g01382	9024	8300.9	6011.27	5868.32	5445.67	9129.04	5222.58	5118.57	8007.77	5583.77	5398.59	5566.88	12179.5	7049.04	11969.8	5448.05	6271.76	6069.73
Vitvi00g01383	264.992	271.765	221.965	851.61	910.607	746.669	1586.77	1622.83	1471.19	358.581	257.96	302.174	192.332	138.946	247.287	149.134	144.444	141.245
Vitvi00g01384	264.992	286.011	274.143	230.894	204.055	213.88	289.85	206.403	398.85	267.096	265.183	278.844	258.654	242.882	192.831	208.787	199.333	267.221
Vitvi00g01385	240.674	286.011	266.689	264.879	318.218	233.931	317.354	341.821	407.967	261.838	246.61	239.961	193.28	211.154	206.222	203.195	169.481	176.557
Vitvi00g02312	0	0	2.48468	6.9968	3.59569	1.90964	0	0	2.27914	0	0	0	0	4.37625	0	0	0	0.954361
Vitvi00g02313	0.838584	0	0	1.99909	3.59569	0.95482	0	0	0	0	1.03184	0	5.6847	6.56437	0.892735	1.86417	0	2.86308
Vitvi10g02419	42.7678	25.204	26.5032	11.9945	8.09029	13.3675	14.8098	21.8416	45.5829	36.8045	21.6687	22.2186	13.2643	20.7872	16.962	10.253	11.5555	13.361
Vitvi07g03171	166.878	143.553	148.253	132.939	131.243	118.398	139.636	144.154	156.121	121.981	132.076	122.203	119.379	118.159	133.91	216.244	200.296	257.677
Vitvi04g02316	1202.53	1014.74	1506.54	492.775	543.847	475.5	770.111	857.282	687.162	1723.5	1769.61	1829.71	866.917	1181.59	1002.54	938.611	846.442	856.062
Vitvi00g01390	15.9331	602.706	19.0492	238.891	78.2062	42.9669	371.304	384.412	335.034	19.9796	21.6687	34.4389	59.6894	128.005	89.2735	7.45669	10.5926	6.68052
Vitvi00g02317	5.87009	98.6245	0.828226	42.9803	4.49461	8.59338	77.2227	69.8931	87.7471	5.25779	3.09552	12.2203	15.1592	16.4109	18.7474	1.86417	0	0
Vitvi00g01392	127.465	131.499	106.841	190.913	160.907	217.699	387.171	388.78	401.129	254.477	255.897	276.622	300.342	180.52	300.852	138.881	162.74	152.698
Vitvi07g03172	75.4725	46.0248	57.1476	69.968	80.004	120.307	100.495	66.6168	103.701	147.218	103.184	104.428	177.173	105.03	172.298	67.1102	74.148	60.1247
Vitvi00g02320	0	0	0	0.999543	0.898921	0	0	0	0	22.0827	7.22289	5.55466	7.57961	12.0347	13.391	0	0	0
Vitvi07g03174	42.7678	37.2582	33.9573	1.99909	0.898921	6.68374	0	0	1.13957	8.41246	5.1592	8.88746	4.73725	7.65844	2.6782	22.3701	38.5184	43.9006
Vitvi00g01397	52.8308	66.8455	74.5404	97.9552	67.4191	94.5272	66.6443	44.7752	63.8161	30.4952	44.3692	37.7717	153.487	121.441	121.412	140.745	164.666	140.291
Vitvi10g02422	7.54725	0	9.11049	37.9826	19.7763	15.2771	13.752	14.197	42.1642	11.5671	9.28657	3.3328	41.6878	26.2575	54.4568	4.66043	10.5926	0
Vitvi04g02318	25.1575	18.6291	52.1783	39.9817	27.8666	19.0964	20.0991	17.4733	31.908	27.3405	20.6368	42.2154	24.6337	18.5991	18.7474	27.0305	15.4074	47.718
Vitvi00g01402	5.87009	0	0	0	0	0	0	0	0	0	0	0	4.73725	0	5.35641	1.86417	1.92592	0
Vitvi00g02333	0	2.19166	2.48468	0.999543	0.898921	1.90964	0	0	0	0	3.09552	0	0	0	0	0	0	0
Vitvi00g01403	10.9016	6.57497	8.28226	6.9968	9.88814	13.3675	7.40492	5.46039	9.11658	12.6187	9.28657	8.88746	9.47451	14.2228	16.962	1.86417	7.70369	7.63489
Vitvi00g01405	0	0	0	0	0.898921	0	0	1.09208	0	2.10312	0	0	0.947451	3.28219	1.78547	0	1.92592	6.68052
Vitvi00g02335	1.67717	0	0	6.9968	0	1.90964	1.05785	0	0	5.25779	2.06368	0	5.6847	1.09406	0.892735	0	0	0
Vitvi00g02336	0.838584	2.19166	0.828226	2.99863	1.79784	0.95482	0	0	0	4.20623	3.09552	7.77653	1.8949	3.28219	1.78547	0	1.92592	3.81744
Vitvi00g01406	0	1.09583	0.828226	0.999543	0.898921	0	3.17354	2.18416	6.83743	0	0	3.3328	2.84235	0	2.6782	9.32087	0.962961	6.68052
Vitvi06g01988	20.9646	13.1499	24.0186	4.99771	0.898921	6.68374	3.17354	6.55247	7.97701	8.41246	8.25473	5.55466	9.47451	9.84656	7.14188	12.1171	23.1111	21.9503
Vitvi07g03175	6.70867	6.57497	2.48468	17.9918	18.8774	20.0512	4.23138	9.82871	6.83743	5.25779	6.19105	3.3328	6.63215	19.6931	13.391	6.52461	4.8148	12.4067
Vitvi18g03403	5.0315	0	4.14113	0	0	0	0	0	0	0	0	0	1.8949	1.09406	0	0	0	0
Vitvi03g01898	3.35433	3.28748	0.828226	0	0	3.81928	0	0	0	1.05156	5.1592	1.11093	2.84235	1.09406	1.78547	2.79626	2.88888	1.90872
Vitvi00g01412	0	0	0	0	0	0	0	0	1.13957	0	3.09552	4.44373	5.6847	5.47031	6.24914	0.932087	1.92592	0
Vitvi00g01413	1.67717	2.19166	1.65645	0	0	0.95482	0	0	0	0	2.06368	0	3.7898	0	3.57094	0.932087	0	0
Vitvi00g01416	0	0	0	0.999543	0	0	3.17354	1.09208	1.13957	0	4.12736	2.22186	0.947451	0	0	0	0	0
Vitvi00g02345	10.063	7.6708	6.62581	19.9909	8.98921	10.503	12.6941	8.73663	4.55829	6.30935	8.25473	9.99839	11.3694	26.2575	15.1765	15.8455	10.5926	7.63489
Vitvi11g01716	0	0	0	0	0	0	0	0	0	0	0	1.11093	0.947451	7.65844	3.57094	0	0	0
Vitvi00g02347	5.0315	2.19166	3.31291	255.883	210.348	254.937	259.172	316.703	344.151	0	0	0	0	0	0	92.2766	79.9257	72.5314
Vitvi10g02424	82.1812	67.9413	96.0743	86.9602	73.7116	67.7922	84.6276	112.484	78.6305	91.4855	80.4836	73.3215	54.9521	61.2675	45.5295	82.0236	87.6294	85.8925
Vitvi00g01421	6.70867	3.28748	9.93872	0	3.59569	0.95482	4.23138	3.27624	4.55829	8.41246	7.22289	11.1093	0.947451	3.28219	0.892735	5.59252	3.85184	2.86308
Vitvi00g02351	12.5788	21.9166	9.93872	11.9945	23.372	36.2832	75.107	53.5119	51.2808	41.0108	39.21	35.5498	12.3169	13.1287	9.82008	6.52461	5.77776	7.63489
Vitvi04g02319	2.51575	2.19166	14.0798	29.9863	33.2601	25.7801	33.8511	38.2228	35.3267	1.05156	2.06368	0	4.73725	1.09406	5.35641	4.66043	1.92592	0
Vitvi00g01424	103.984	92.0496	101.872	96.9556	93.4878	91.6627	78.2806	92.8267	50.1412	106.207	133.107	106.649	149.697	61.2675	145.516	121.171	103.037	112.615
Vitvi00g01425	8.38584	4.38331	8.28226	32.9849	29.6644	24.8253	28.5618	24.0257	44.4433	3.15467	2.06368	0	4.73725	5.47031	7.14188	1.86417	0	0.954361
Vitvi07g03176	25.1575	23.0124	37.2702	239.89	195.066	189.054	174.544	239.165	127.632	200.848	176.445	197.746	280.445	363.229	272.284	30.7589	34.6666	39.1288
Vitvi00g02353	4.19292	4.38331	7.45404	9.99543	8.98921	1.90964	6.34707	10.9208	2.27914	0	6.19105	2.22186	7.57961	7.65844	4.46367	12.1171	3.85184	20.0416
Vitvi07g03177	3501.09	3214.06	1970.35	1753.2	1866.16	3679.88	1661.88	1463.39	2406.78	1851.79	2036.85	2029.67	5223.3	2217.66	5341.23	2264.97	2618.29	2586.32
Vitvi00g02354	3.35433	12.0541	2.48468	21.9899	17.9784	28.6446	15.8677	19.6574	27.3497	51.5263	52.6239	43.3264	25.5812	25.1634	20.5329	4.66043	3.85184	4.7718
Vitvi00g01429	6.70867	2.19166	8.28226	46.9785	30.5633	52.5151	38.0824	33.8544	87.7471	0	1.03184	0	9.47451	2.18812	1.78547	150.998	204.148	206.142
Vitvi00g01431	4.19292	10.9583	28.1597	397.818	199.561	281.672	220.032	231.521	260.962	531.037	513.857	501.03	105.167	128.005	99.0935	49.4006	33.7036	22.9047
Vitvi02g01852	197.067	153.416	165.645	0	1.79784	0.95482	71.9335	67.7089	164.098	74.6606	58.8149	72.2106	0	0	8.03461	62.4498	77.9998	81.1207
Vitvi00g01433	0.838584	20.8207	4.96936	0.999543	0.898921	0	5.28923	3.27624	5.69786	0	4.12736	1.11093	0	1.09406	0	0	0	0
Vitvi01g00001	46.1221	37.2582	51.35	46.9785	67.4191	46.7862	64.5286	78.6297	83.1888	44.1654	55.7194	48.881	80.5333	72.2081	99.9863	109.986	87.6294	98.2992
Vitvi01g00002	15.0945	9.86245	22.3621	3.99817	8.98921	5.72892	4.23138	5.46039	2.27914	8.41246	3.09552	4.44373	9.47451	7.65844	12.4983	19.5738	45.2592	38.1744
Vitvi01g00005	599.587	562.16	540.832	494.774	522.273	495.552	541.617	439.016	560.67	536.294	505.602	549.911	643.319	522.962	616.88	416.643	536.369	635.604
Vitvi01g01834	17.6103	8.76663	23.1903	120.945	177.088	132.72	53.9501	70.9851	52.4203	65.1966	95.9612	93.3183	68.2165	79.8665	67.8478	26.0984	31.7777	29.5852
Vitvi01g00006	2244.89	1994.41	1802.22	1769.19	1852.68	2312.57	1848.06	1510.35	1946.39	1912.78	1781.99	1876.36	2229.35	1876.32	2072.04	1216.37	1651.48	1667.27
Vitvi01g00008	0	0	4.14113	0	0.898921	0	4.23138	10.9208	3.41872	0	0	0	0	5.47031	0	0	0	0
Vitvi01g00011	141.721	139.17	137.486	108.95	115.961	121.262	139.636	138.694	103.701	64.145	69.1333	48.881	195.175	165.203	170.512	178.961	136.74	147.926
Vitvi01g00012	8.38584	7.6708	11.5952	7.99634	5.39353	6.68374	33.8511	28.3941	20.5123	5.25779	7.22289	0	9.47451	12.0347	7.14188	5.59252	4.8148	2.86308
Vitvi01g01837	4.19292	8.76663	3.31291	7.99634	3.59569	7.63856	21.1569	18.5653	11.3957	8.41246	4.12736	12.2203	12.3169	12.0347	18.7474	9.32087	3.85184	0
Vitvi01g00014	31.0276	35.0665	42.2395	5.99726	14.3827	20.0512	6.34707	9.82871	0	22.0827	12.3821	39.9936	6.63215	5.47031	5.35641	5.59252	16.3703	18.1329
Vitvi01g01838	2213.02	2341.78	2331.46	2323.94	2516.98	2191.31	2112.52	2375.27	2557.2	2740.36	2668.34	2729.56	2170.61	2356.61	2247.91	1911.71	1891.25	1932.58
Vitvi01g00023	425.162	367.102	542.488	492.775	574.411	392.431	468.625	478.331	333.895	510.006	495.284	425.487	440.565	459.506	413.336	546.203	549.851	572.616
Vitvi01g00024	353.044	311.215	330.462	299.863	367.659	332.277	303.602	393.148	306.545	364.891	344.635	385.493	291.815	275.704	266.928	323.434	354.37	358.84
Vitvi01g00025	328.725	294.778	296.505	290.867	322.713	294.085	268.693	289.401	287.172	240.807	243.514	199.968	185.7	252.728	228.54	160.319	213.777	212.822
Vitvi01g00026	571.914	620.239	723.87	613.719	552.837	495.552	732.029	713.128	648.417	717.162	714.034	668.781	470.883	589.7	465.115	562.98	579.702	621.289
Vitvi01g00027	46.9607	52.5998	43.0678	50.9767	55.7331	70.6567	42.3138	48.0515	35.3267	31.5467	53.6557	49.9919	77.691	50.3269	65.1696	48.4685	40.4444	61.0791
Vitvi01g00028	109.016	131.499	153.222	169.922	212.145	145.133	170.313	178.009	223.356	153.527	147.553	134.423	152.54	128.005	160.692	92.2766	120.37	118.341
Vitvi01g00029	869.611	841.596	691.569	602.724	574.411	731.392	641.054	623.577	621.067	537.346	610.85	587.683	812.913	682.695	796.319	794.138	797.331	751.082
Vitvi01g01839	2.51575	7.6708	0.828226	2.99863	1.79784	5.72892	0	3.27624	9.11658	0	0	0	9.47451	7.65844	7.14188	0.932087	0	0
Vitvi01g00033	1116.99	1066.24	1303.63	1131.48	1236.02	1149.6	1507.43	1652.32	1210.23	1058.92	1124.71	1054.27	1370.01	1499.96	1482.83	1879.09	1973.11	1634.82
Vitvi01g00034	110.693	136.979	160.676	375.828	249.9	278.807	234.842	206.403	301.987	458.479	484.965	482.145	477.515	396.051	428.513	396.137	308.147	363.611
Vitvi01g00035	455.351	496.41	344.542	557.745	526.768	560.479	396.692	423.727	410.246	317.57	295.106	375.495	394.139	448.565	420.478	386.816	436.221	370.292
Vitvi01g00036	232.288	225.741	203.744	180.917	198.662	228.202	175.602	193.298	137.888	162.991	181.604	174.416	153.487	172.862	128.554	145.406	140.592	141.245
Vitvi01g00037	150.945	141.362	168.13	184.915	171.694	194.783	153.388	146.339	172.075	293.385	237.323	288.842	126.011	157.545	133.017	202.263	224.37	265.312
Vitvi01g00038	620.552	604.897	511.016	426.805	435.078	430.624	503.534	585.354	348.709	839.143	838.887	858.751	467.093	472.635	481.184	315.045	340.888	320.665
Vitvi01g01840	33.5433	43.8331	18.221	19.9909	18.8774	21.9609	34.9089	27.302	29.6289	23.1343	25.796	23.3296	20.8439	25.1634	8.92735	13.0492	8.66665	24.8134
Vitvi01g00039	573.591	582.981	665.066	594.728	705.653	672.193	685.484	665.076	531.041	444.809	507.666	447.706	566.576	567.818	549.924	410.118	472.814	426.599
Vitvi01g00041	28.5118	49.3123	19.8774	37.9826	19.7763	19.0964	17.9834	16.3812	20.5123	24.1858	18.5731	14.4421	37.898	20.7872	29.4602	27.0305	23.1111	16.2241
Vitvi01g00042	433.548	452.577	407.487	432.802	410.807	445.901	244.362	218.416	156.121	370.148	397.259	412.156	540.994	506.551	533.855	439.945	439.11	464.774
Vitvi01g00043	278.41	256.424	200.431	155.929	148.322	162.319	129.057	107.024	121.934	152.476	184.7	156.641	166.751	167.392	175.869	150.066	133.852	148.88
Vitvi01g00045	62.8938	62.4622	85.3073	130.94	88.0943	89.7531	72.9913	69.8931	79.7701	72.5575	55.7194	65.545	129.801	153.169	164.263	137.949	125.185	148.88
Vitvi01g00046	21.8032	23.0124	40.5831	38.9822	42.2493	58.244	42.3138	61.1564	76.3513	25.2374	24.7642	15.5531	18.0016	29.5397	35.7094	35.4193	19.2592	52.4898
Vitvi01g00047	34.3819	28.4915	34.7855	10.995	13.4838	23.8705	31.7354	12.0129	15.954	18.928	18.5731	21.1077	22.7388	19.6931	15.1765	39.1476	25.9999	15.2698
Vitvi01g00048	308.599	243.274	334.603	877.599	775.769	750.489	871.665	852.914	657.533	1383.85	1143.28	1367.56	839.441	736.304	757.039	1377.62	1468.52	1389.55
Vitvi01g00049	1688.07	1632.78	1663.91	1726.21	1861.67	1856.17	1946.44	1901.31	2010.21	2451.18	2277.27	2451.83	1871.22	1932.11	2033.65	2184.81	2370.81	2378.27
Vitvi01g00050	64.5709	71.2288	79.5097	103.952	115.062	102.166	96.2639	117.945	90.0262	75.7122	74.2925	65.545	86.218	134.57	100.879	128.628	130.963	125.976
Vitvi01g00051	3782.85	4080.86	3938.22	4319.02	4216.84	3579.62	3254.99	3291.53	3705.89	4750.94	4646.38	4707.02	2524.96	2929.9	2416.63	4552.31	4897.62	4757.49
Vitvi01g01841	1311.54	1288.69	1172.77	892.592	843.188	762.901	1031.4	1044.03	1007.38	1241.89	1145.34	1268.68	931.344	951.834	1044.5	796.002	861.85	794.982
Vitvi01g00052	60.378	49.3123	55.4912	45.979	43.1482	31.5091	22.2148	36.0386	35.3267	14.7218	41.2736	27.7733	31.2659	49.2328	41.0658	31.6909	41.4073	41.9919
Vitvi01g00053	113.209	151.224	111.811	245.888	188.774	255.892	77.2227	82.998	105.98	237.652	204.304	226.63	116.536	97.3715	103.557	297.336	230.148	265.312
Vitvi01g00054	166.04	166.566	214.511	138.936	164.503	192.874	120.594	132.142	148.144	149.321	143.426	112.204	117.484	88.619	99.9863	166.843	186.814	167.967
Vitvi01g00055	223.902	196.153	292.364	187.914	187.875	177.597	247.536	335.268	207.402	186.126	171.286	212.188	300.342	322.748	261.571	382.155	320.666	277.719
Vitvi01g01842	84.697	78.8996	82.8226	44.9794	56.6321	56.3344	60.2972	53.5119	61.5369	51.5263	51.592	49.9919	48.32	27.3516	35.7094	43.8081	36.5925	22.9047
Vitvi01g00056	785.753	736.397	800.067	769.648	857.571	675.058	1088.52	1205.66	843.284	797.081	864.683	848.752	744.696	776.784	811.496	845.402	854.146	908.551
Vitvi01g00057	2.51575	16.4374	4.96936	12.9941	16.1806	5.72892	12.6941	8.73663	27.3497	9.46402	5.1592	15.5531	11.3694	14.2228	19.6402	13.0492	17.3333	17.1785
Vitvi01g00058	2303.59	1934.14	1945.5	1803.18	1829.31	1965.02	1625.91	1899.13	1643.26	2271.36	2285.53	2198.53	1759.42	1668.44	1820.29	1759.78	1932.66	1736.94
Vitvi01g01843	5.0315	15.3416	22.3621	13.9936	8.98921	11.4578	16.9255	16.3812	5.69786	14.7218	5.1592	8.88746	14.2118	15.3169	20.5329	11.185	23.1111	6.68052
Vitvi01g00059	5.87009	8.76663	3.31291	4.99771	8.09029	1.90964	4.23138	15.2891	0	3.15467	0	0	0	3.28219	0	0	0	0.954361
Vitvi01g00060	440.256	422.99	531.721	523.76	597.783	499.371	534.212	577.71	687.162	480.562	581.958	489.921	540.047	570.006	636.52	739.145	605.702	570.708
Vitvi01g00061	2789.97	2808.61	3068.58	2549.83	2694.07	2381.32	5471.18	5505.17	4757.71	4868.71	4746.47	4808.11	5173.08	4207.76	5330.52	3869.09	4226.43	3640.89
Vitvi01g00062	788.269	683.797	773.563	656.7	698.462	712.296	546.906	516.553	680.325	711.905	697.524	702.109	457.619	495.61	446.367	489.345	502.666	454.276
Vitvi01g00063	29.3504	24.1082	30.6444	14.9931	32.3612	28.6446	56.0658	56.7881	33.0476	17.8765	24.7642	26.6624	16.1067	14.2228	15.1765	19.5738	17.3333	28.6308
Vitvi01g01844	1097.71	1085.97	1027.83	1356.38	1245.01	1225.03	1486.27	1500.52	1879.15	1175.64	1123.67	1148.7	1457.18	1352.26	1474.8	1328.22	1132.44	1213.95
Vitvi01g00064	68.7639	49.3123	47.2089	34.984	32.3612	35.3283	30.6775	27.302	27.3497	45.217	26.8279	41.1045	23.6863	32.8219	28.5675	34.4872	28.8888	29.5852
Vitvi01g00065	15.9331	17.5333	9.11049	11.9945	8.09029	20.0512	11.6363	16.3812	13.6749	22.0827	8.25473	15.5531	12.3169	5.47031	10.7128	13.9813	14.4444	12.4067
Vitvi01g00067	106.5	173.141	123.406	31.9854	86.2965	59.1988	49.7187	37.1307	35.3267	126.187	104.216	102.206	1.8949	17.505	7.14188	80.1594	129.037	79.2119
Vitvi01g00068	1179.89	1235	1273.81	1045.52	1026.57	1038.84	1029.28	944.648	917.356	851.762	849.205	862.083	894.393	901.507	937.371	772.7	920.59	824.568
Vitvi01g00070	1153.05	1044.32	973.166	870.602	843.188	892.757	900.226	986.147	845.563	1047.35	886.351	1052.05	898.183	846.804	849.883	1199.6	1304.81	1314.15
Vitvi01g00071	1910.29	1808.12	1994.37	1607.26	1676.49	1745.41	1907.3	1821.59	1821.04	1973.77	1893.43	2069.67	1804.89	1725.34	1747.08	1366.44	1410.74	1414.36
Vitvi01g00073	0	1.09583	0.828226	3.99817	0	0	0	1.09208	5.69786	0	0	0	0.947451	0	0	0	0	0
Vitvi01g01845	205.453	219.166	192.977	161.926	168.098	183.325	169.255	150.707	289.451	78.8668	79.4517	89.9855	114.642	145.51	102.664	57.7894	83.7776	59.1704
Vitvi01g01846	835.229	835.021	1027	379.826	538.454	355.193	1211.23	1136.85	1361.79	805.493	849.205	764.321	1347.27	882.908	1479.26	1160.45	1346.22	1004.94
Vitvi01g00074	274.217	281.628	357.794	320.853	357.771	322.729	346.973	329.808	306.545	330.189	343.603	306.617	432.038	466.07	456.187	378.427	373.629	356.931
Vitvi01g00075	81.3426	59.1747	86.9638	90.9584	90.7911	81.1597	113.189	117.945	158.401	33.6498	41.2736	27.7733	114.642	117.065	110.699	79.2274	71.2591	55.3529
Vitvi01g00076	1172.34	1084.87	1084.98	980.551	990.611	1039.8	1072.66	1100.82	902.541	1147.25	1197.97	1278.68	1215.58	1173.93	1165.02	1235.95	1310.59	1299.84
Vitvi01g00077	423.485	407.648	376.843	449.794	449.461	422.985	299.37	246.81	360.105	393.283	409.641	369.94	301.289	292.115	307.101	351.397	421.777	382.699
Vitvi01g00078	14.2559	18.6291	6.62581	2.99863	6.29245	13.3675	11.6363	10.9208	10.2562	15.7734	17.5413	13.3312	9.47451	19.6931	9.82008	8.38878	13.4815	8.58925
Vitvi01g00079	67.9253	59.1747	43.0678	32.9849	21.5741	45.8314	16.9255	30.5782	26.2102	66.2481	35.0826	49.9919	36.0031	29.5397	42.8513	32.623	28.8888	15.2698
Vitvi01g00080	815.103	809.817	634.421	385.823	447.663	526.106	509.881	460.857	433.037	538.398	532.43	499.919	540.047	443.095	548.139	435.284	481.48	421.827
Vitvi01g01847	36.8977	47.1206	49.6936	45.979	26.9676	26.735	38.0824	48.0515	70.6535	67.2997	59.8468	49.9919	39.7929	45.9506	49.1004	27.0305	18.2963	17.1785
Vitvi01g00081	8.38584	23.0124	15.7363	13.9936	3.59569	9.5482	11.6363	14.197	13.6749	3.15467	1.03184	11.1093	9.47451	6.56437	6.24914	8.38878	10.5926	8.58925
Vitvi01g00082	374.847	407.648	444.758	332.848	335.298	359.967	377.651	384.412	361.244	323.88	340.507	319.948	334.45	392.768	341.917	342.076	291.777	338.798
Vitvi01g01848	5.87009	1.09583	4.14113	2.99863	2.69676	0.95482	4.23138	8.73663	2.27914	29.4436	25.796	52.2138	15.1592	15.3169	9.82008	5.59252	0.962961	2.86308
Vitvi01g01852	0	0	0.828226	0	0.898921	1.90964	0	0	0	0	0	0	8.52706	28.4456	14.2838	0	0.962961	0
Vitvi01g01853	0	0	1.65645	0	0	0	0	0	0	0	0	0	5.6847	16.4109	5.35641	0	0	0
Vitvi01g00083	0	0	0	18.9913	28.7655	35.3283	14.8098	29.4861	31.908	1.05156	0	0	178.121	146.604	167.834	0	1.92592	0
Vitvi01g00084	276.733	256.424	182.21	164.925	157.311	238.705	143.867	134.326	128.772	240.807	233.196	238.85	215.071	135.664	201.758	167.776	194.518	190.872
Vitvi01g01854	473.8	456.96	553.255	473.783	434.179	407.708	503.534	510.001	565.228	473.201	568.544	549.911	347.714	305.243	332.097	384.02	421.777	397.014
Vitvi01g01855	5104.46	4720.83	4691.07	5237.6	5658.71	5741.33	4428.14	4475.34	4233.51	7287.3	7134.15	7248.83	6631.21	6387.14	6561.6	5651.24	6011.76	6009.61
Vitvi01g00085	946.761	1018.02	761.968	663.696	782.062	793.456	820.888	703.299	750.978	898.03	853.332	847.641	754.171	669.566	772.215	560.184	713.554	723.405
Vitvi01g01856	86.3741	85.4746	135.001	125.942	120.455	78.2952	139.636	146.339	172.075	113.568	151.681	116.648	125.063	110.5	115.163	97.8691	116.518	113.569
Vitvi01g00086	161.008	198.345	172.271	251.885	214.842	232.976	270.808	246.81	202.844	152.476	174.381	218.854	234.02	211.154	227.647	142.609	129.037	196.598
Vitvi01g01857	140.882	157.799	154.05	142.935	186.077	150.862	156.561	104.84	165.238	148.27	154.776	144.421	139.275	147.698	141.945	186.417	192.592	206.142
Vitvi01g01858	120.756	117.254	123.406	114.947	106.972	86.8886	93.0904	86.2742	94.5845	191.384	216.687	232.185	107.062	96.2775	101.772	88.5482	98.222	115.478
Vitvi01g00087	1646.98	1460.74	1699.52	1409.36	1638.73	1423.64	1721.11	2000.69	1712.78	2459.59	2480.55	2439.61	2017.12	1923.36	2030.08	3322.89	3238.44	3109.31
Vitvi01g00088	31.0276	40.5456	39.7549	4.99771	4.49461	5.72892	4.23138	7.64455	9.11658	6.30935	3.09552	0	16.1067	21.8812	15.1765	54.061	35.6295	56.3073
Vitvi01g00089	190.359	199.441	145.768	180.917	146.524	249.208	159.735	96.103	135.609	118.826	134.139	123.313	162.962	145.51	193.723	121.171	148.296	161.287
Vitvi01g01859	304.406	327.653	346.199	301.862	280.464	257.801	521.518	559.144	411.386	392.231	395.195	403.268	565.628	646.591	599.918	1197.73	853.183	988.718
Vitvi01g00090	90.567	97.5287	91.1049	107.951	106.073	97.3917	108.958	81.9059	118.516	91.4855	104.216	84.4308	109.904	122.535	115.163	99.7333	87.6294	76.3489
Vitvi01g00091	748.855	858.033	865.497	1230.44	1281.86	975.826	1871.33	1981.03	1966.9	1108.34	1068.99	1117.6	1022.3	1200.19	1057	649.664	631.702	522.99
Vitvi01g00092	407.552	469.014	405.003	244.888	235.517	237.75	226.379	220.6	225.635	241.858	214.623	239.961	252.969	287.738	248.18	322.502	310.073	296.806
Vitvi01g01860	3.35433	4.38331	4.14113	0	0	0	0	0	0	0	0	0	4.73725	4.37625	3.57094	4.66043	11.5555	3.81744
Vitvi01g00097	204.614	262.999	222.793	181.917	199.561	164.229	154.445	169.272	180.052	165.095	177.477	186.637	177.173	227.565	186.582	171.504	175.259	209.959
Vitvi01g00098	828.521	786.805	855.558	702.679	809.029	745.715	707.699	811.415	1114.5	750.812	730.543	820.979	788.279	699.106	705.26	949.796	1064.07	990.626
Vitvi01g01861	4.19292	3.28748	1.65645	0	3.59569	5.72892	0	5.46039	0	4.20623	3.09552	4.44373	7.57961	5.47031	3.57094	0	6.74073	3.81744
Vitvi01g00099	151.784	145.745	167.302	184.915	191.47	190.964	167.14	182.377	221.077	195.59	270.342	214.41	181.911	230.847	158.014	184.553	166.592	164.15
Vitvi01g00100	242.351	295.874	334.603	400.817	477.327	341.826	312.064	385.504	381.757	289.178	319.871	344.389	264.339	359.946	306.208	426.896	423.703	378.881
Vitvi01g00102	10.063	13.1499	15.7363	16.9922	5.39353	6.68374	43.3717	46.9594	46.7225	1.05156	3.09552	6.66559	24.6337	54.7031	20.5329	80.1594	31.7777	55.3529
Vitvi01g00103	1037.33	938.029	979.792	1071.51	1090.39	1137.19	983.796	1106.28	766.932	1130.42	1102.01	1170.92	1226.95	1141.11	1319.46	1228.49	1300.96	1146.19
Vitvi01g00104	60.378	81.0913	54.6629	353.838	383.839	474.546	56.0658	62.2485	90.0262	27.3405	25.796	28.8842	208.439	184.897	233.004	56.8573	76.0739	51.5355
Vitvi01g00106	87.2127	78.8996	99.3872	120.945	102.477	123.172	80.3962	72.0772	132.19	75.7122	65.006	77.7653	283.288	262.575	293.71	164.047	149.259	160.333
Vitvi01g01863	2.51575	0	0	0.999543	0	0	3.17354	2.18416	0	1.05156	0	1.11093	0	3.28219	9.82008	0	2.88888	0.954361
Vitvi01g01864	10.063	18.6291	5.79758	2.99863	9.88814	2.86446	7.40492	7.64455	2.27914	0	0	0	0	2.18812	2.6782	2.79626	8.66665	5.72616
Vitvi01g01865	7.54725	3.28748	19.0492	9.99543	5.39353	7.63856	23.2726	15.2891	36.4663	14.7218	13.4139	14.4421	40.7404	45.9506	50.8859	8.38878	2.88888	8.58925
Vitvi01g00108	614.682	614.76	541.66	495.773	486.317	527.061	538.443	560.237	537.878	830.731	768.721	842.087	674.585	588.605	635.627	423.167	495.925	437.097
Vitvi01g01866	73.7954	65.7497	67.9146	65.9698	71.0148	63.0181	75.107	91.7346	96.8636	55.7326	74.2925	75.5434	82.4282	76.5844	55.3495	124.9	94.3702	145.063
Vitvi01g01867	57.0237	73.4205	79.5097	17.9918	16.1806	16.2319	24.3304	3.27624	31.908	17.8765	14.4458	9.99839	9.47451	19.6931	24.1038	6.52461	25.9999	15.2698
Vitvi01g00110	5.0315	9.86245	3.31291	3.99817	8.98921	4.7741	8.46276	2.18416	5.69786	8.41246	5.1592	5.55466	2.84235	13.1287	8.03461	2.79626	4.8148	5.72616
Vitvi01g01868	15.0945	16.4374	13.2516	30.9858	42.2493	42.0121	27.504	18.5653	33.0476	11.5671	9.28657	17.7749	26.5286	30.6337	16.962	23.3022	25.037	16.2241
Vitvi01g00112	1397.92	1577.99	1583.57	935.572	1093.09	874.615	1094.87	1093.17	786.305	1053.66	1080.34	1128.71	847.021	1028.42	750.79	1021.57	1121.85	1012.58
Vitvi01g01869	0.838584	5.47914	0	0.999543	0	0.95482	1.05785	0	0	1.05156	2.06368	1.11093	3.7898	3.28219	4.46367	4.66043	0.962961	0
Vitvi01g00113	65.4095	87.6663	61.2887	65.9698	62.9245	53.4699	57.1236	75.3535	39.885	29.4436	37.1463	61.1013	83.3757	78.7725	41.9585	82.9557	61.6295	90.6643
Vitvi01g00114	328.725	278.34	364.42	160.926	165.402	127.946	116.363	122.313	107.12	153.527	196.05	177.749	129.801	120.347	102.664	144.473	175.259	155.561
Vitvi01g00115	400.004	383.54	391.751	409.813	391.93	375.244	413.618	375.675	365.803	327.034	344.635	324.392	533.415	522.962	549.924	338.347	377.481	370.292
Vitvi01g00116	521.599	461.344	395.892	452.793	409.009	498.416	354.378	337.452	369.221	320.725	363.208	386.604	461.408	368.699	473.149	406.39	437.184	465.728
Vitvi01g00119	2495.63	2460.13	1699.52	1574.28	1284.56	2044.27	1596.29	1753.88	2362.33	2244.02	2092.57	2186.31	2019.02	1596.24	2042.58	889.211	957.183	961.041
Vitvi01g00120	9557.34	9387.96	7102.04	7248.68	7133.84	9127.13	7944.42	8049.71	7934.84	10466.2	10225.5	10382.8	10146.2	8742.65	9782.58	6919.81	8153.39	7559.49
Vitvi01g00121	2240.7	2281.51	2019.22	1832.16	1909.31	1944.01	1899.89	2132.83	1766.34	2629.95	2548.65	2604.03	1691.2	1904.76	1621.21	2231.42	2231.18	2199.8
Vitvi01g00122	870.45	918.304	1069.24	833.619	902.517	862.203	1341.35	1323.6	1043.85	1304.98	1267.1	1274.24	885.866	809.606	870.416	819.304	829.109	861.788
Vitvi01g00123	64.5709	44.929	39.7549	48.9776	49.4407	35.3283	37.0246	46.9594	39.885	47.3201	42.3055	48.881	40.7404	31.7278	33.9239	46.6043	46.2221	53.4442
Vitvi01g00124	1875.91	1860.72	1868.48	1578.28	1707.95	1431.28	1662.93	1669.79	2149.23	1869.67	2060.59	1883.03	1353.91	1473.7	1433.73	1702.92	1642.81	1646.27
Vitvi01g00128	2899.82	2855.73	2790.29	3343.47	3592.09	3461.22	3563.88	3859.41	2707.62	3166.24	3173.94	3221.7	3752.85	3583.05	3624.5	3409.57	3408.88	3369.85
Vitvi01g01873	1.67717	0	0	1.99909	0	0	1.05785	0	1.13957	8.41246	3.09552	1.11093	2.84235	6.56437	2.6782	1.86417	0.962961	0
Vitvi01g00129	41.0906	44.929	51.35	51.9762	30.5633	17.1868	7.40492	5.46039	20.5123	56.7841	25.796	33.328	74.8486	49.2328	50.8859	72.7028	60.6665	76.3489
Vitvi01g00130	1262.07	1127.61	998.013	749.657	661.606	906.124	735.203	844.177	699.697	833.885	872.937	877.636	739.012	676.13	700.797	672.034	690.443	715.771
Vitvi01g00131	588.686	529.285	650.158	604.723	572.613	580.531	634.707	689.102	549.274	657.224	702.684	720.995	502.149	561.254	438.333	573.233	604.739	613.654
Vitvi01g00132	128.303	109.583	153.222	167.923	140.232	143.223	120.594	113.576	88.8866	100.95	93.8975	106.649	95.6925	120.347	94.6299	122.103	121.333	88.7555
Vitvi01g00133	93.9214	69.0372	129.203	185.915	211.247	155.636	136.462	162.72	76.3513	116.723	141.362	128.868	144.013	198.025	163.37	141.677	168.518	155.561
Vitvi01g00134	1086.8	1046.52	868.809	1121.49	1059.83	1358.71	1045.15	1003.62	952.682	979	1046.29	1077.6	1186.21	1200.19	1134.67	662.714	657.702	718.634
Vitvi01g00135	597.072	649.826	525.096	988.548	964.543	1088.49	805.02	788.481	844.423	468.995	567.512	507.696	803.438	777.878	807.925	677.627	744.369	769.215
Vitvi01g01874	166.04	214.782	191.32	197.909	209.449	182.371	194.644	215.14	209.681	154.579	146.521	166.64	148.75	121.441	160.692	160.319	180.074	158.424
Vitvi01g00136	1149.7	1112.27	1427.86	884.595	1150.62	893.712	1201.71	1139.04	1188.57	983.207	1050.41	1067.61	920.922	1123.6	955.226	972.166	1074.66	975.357
Vitvi01g01875	73.7954	95.3371	96.9025	118.946	107.871	117.443	122.71	138.694	134.47	123.032	105.248	95.5402	79.5859	75.4903	83.917	92.2766	104	84.9381
Vitvi01g00137	231.449	224.645	289.879	239.89	227.427	301.723	232.726	216.232	145.865	173.507	181.604	191.08	179.068	133.476	174.083	115.579	116.518	135.519
Vitvi01g00138	613.843	629.005	515.157	395.819	390.132	425.85	424.196	362.57	412.525	452.17	410.673	439.929	450.039	436.531	522.25	508.919	424.666	477.18
Vitvi01g00139	613.843	695.851	568.163	582.733	541.151	508.919	591.336	610.472	566.367	497.387	554.099	503.252	731.432	717.705	646.34	468.84	488.221	447.595
Vitvi01g01876	56.1851	43.8331	45.5524	30.9858	35.0579	41.0573	16.9255	20.7495	5.69786	21.0312	51.592	23.3296	12.3169	39.3862	38.3876	55.9252	50.074	54.3986
Vitvi01g01877	671.706	719.959	916.018	569.739	636.436	487.913	591.336	631.222	477.481	405.901	375.59	437.707	317.396	415.744	326.741	195.738	362.073	235.727
Vitvi01g01878	17.6103	41.6415	28.1597	42.9803	34.159	46.7862	46.5452	68.801	70.6535	24.1858	23.7323	9.99839	20.8439	36.1041	14.2838	14.9134	22.1481	12.4067
Vitvi01g01880	1.67717	0	1.65645	3.99817	0	0	1.05785	1.09208	0	0	0	1.11093	0	0	1.78547	0	1.92592	0
Vitvi01g01881	976.95	1091.44	1196.79	45.979	44.0472	31.5091	24.3304	48.0515	38.7455	31.5467	44.3692	84.4308	46.4251	38.2922	40.1731	685.084	643.258	636.559
Vitvi01g01882	0.838584	2.19166	7.45404	1.99909	0	2.86446	5.28923	1.09208	3.41872	3.15467	3.09552	0	0.947451	2.18812	0.892735	0.932087	1.92592	3.81744
Vitvi01g01883	11.7402	23.0124	11.5952	5.99726	7.19137	6.68374	20.0991	18.5653	21.6519	16.8249	13.4139	26.6624	3.7898	9.84656	0	3.72835	18.2963	5.72616
Vitvi01g01884	1.67717	5.47914	0.828226	1.99909	3.59569	3.81928	1.05785	4.36832	4.55829	1.05156	0	0	0	5.47031	0	0	0	0
Vitvi01g00140	84.697	83.2829	72.0557	131.94	122.253	107.895	118.479	147.431	126.493	97.7949	122.789	122.203	177.173	130.193	141.945	96.0049	132.889	109.751
Vitvi01g00141	27.6733	32.8748	91.9331	146.933	126.748	107.895	99.4375	124.497	158.401	125.135	151.681	178.86	147.802	101.748	132.125	68.0423	64.5184	63.9422
Vitvi01g00142	3787.88	3743.35	4690.25	4153.1	4442.47	3498.46	4346.69	4527.76	2866.02	4276.69	4332.7	4291.53	3529.25	4371.87	3854.83	5203.84	4470.06	4157.2
Vitvi01g00143	1936.29	2007.56	1805.53	1791.18	1836.5	1881	1757.08	1659.96	1473.47	1903.32	1983.2	1938.58	1620.14	1606.08	1504.26	1803.59	2092.51	1899.18
Vitvi01g00145	82.1812	94.2412	84.4791	59.9726	71.0148	70.6567	60.2972	46.9594	60.3973	50.4748	48.4965	37.7717	68.2165	68.9259	78.5606	54.061	60.6665	41.9919
Vitvi01g01886	5.87009	6.57497	14.9081	11.9945	2.69676	5.72892	5.28923	6.55247	10.2562	4.20623	4.12736	3.3328	14.2118	22.9753	9.82008	1.86417	0.962961	6.68052
Vitvi01g00146	727.891	726.534	700.679	665.695	722.733	861.248	636.823	649.787	607.392	663.533	635.614	665.448	934.186	947.458	869.523	836.082	776.146	767.306
Vitvi01g00147	15.0945	6.57497	11.5952	14.9931	16.1806	10.503	11.6363	22.9337	9.11658	3.15467	10.3184	6.66559	13.2643	8.7525	12.4983	19.5738	3.85184	7.63489
Vitvi01g00148	2.51575	1.09583	0.828226	0	0	0.95482	0	1.09208	2.27914	0	0	1.11093	2.84235	0	8.03461	0	0.962961	0
Vitvi01g00149	1123.7	1016.93	1195.13	1319.4	1494.01	1437.96	1101.22	981.779	1080.31	735.039	804.836	782.096	1455.28	1563.41	1503.36	1249	1235.48	1192.95
Vitvi01g00150	33.5433	36.1623	35.6137	45.979	33.2601	37.238	28.5618	27.302	22.7914	48.3717	23.7323	36.6608	35.0557	36.1041	34.8166	34.4872	20.2222	23.859
Vitvi01g01887	4.19292	6.57497	4.96936	2.99863	0.898921	0	4.23138	2.18416	1.13957	1.05156	2.06368	0	5.6847	6.56437	0.892735	0	0	0
Vitvi01g00151	804.202	802.146	815.803	635.709	620.256	640.684	565.947	468.502	533.32	896.979	820.313	790.984	590.262	539.373	530.284	548.067	839.702	797.846
Vitvi01g00152	1880.1	1791.68	1546.3	2177	2178.99	2622.89	1964.42	1952.64	2295.1	2370.21	2345.37	2455.16	2307.99	2097.32	2159.52	1313.31	1472.37	1486.89
Vitvi01g00155	2323.72	2278.23	2540.17	2419.89	2740.81	2564.65	3040.25	2851.42	2079.72	2877.06	2813.83	2789.55	3076.37	2956.16	3099.57	2968.7	3362.66	3050.14
Vitvi01g00156	138.366	96.4329	80.338	67.9689	45.845	78.2952	48.6609	40.4069	42.1642	47.3201	51.592	43.3264	48.32	42.6684	57.135	54.061	58.7406	29.5852
Vitvi01g01888	47.7993	67.9413	66.2581	60.9721	52.1374	43.9217	29.6197	42.5911	34.1872	58.8872	51.592	64.4341	27.4761	66.7378	26.782	25.1663	16.3703	33.4026
Vitvi01g01889	4.19292	4.38331	0	1.99909	1.79784	0	0	2.18416	0	0	0	0	0.947451	1.09406	0	0	0	1.90872
Vitvi01g00157	187.004	158.895	186.351	376.828	438.674	357.103	580.757	542.763	405.688	335.447	327.094	294.397	298.447	434.343	307.993	275.898	286.962	257.677
Vitvi01g00158	5.87009	8.76663	12.4234	47.9781	21.5741	40.1024	38.0824	26.2099	59.2578	43.1139	44.3692	31.1061	54.9521	67.8319	99.9863	41.0118	37.5555	43.9006
Vitvi01g01891	3.35433	3.28748	0	8.99588	7.19137	4.7741	6.34707	0	6.83743	0	3.09552	11.1093	1.8949	2.18812	2.6782	0	2.88888	4.7718
Vitvi01g00159	142.559	119.445	138.314	93.957	111.466	90.7079	99.4375	162.72	90.0262	46.2685	54.6876	49.9919	62.5317	73.3022	71.4188	102.53	111.703	101.162
Vitvi01g00160	2.51575	5.47914	0.828226	72.9666	51.2385	70.6567	88.859	85.1822	115.097	50.4748	41.2736	53.3247	91.9027	73.3022	102.664	79.2274	70.2961	73.4858
Vitvi01g00161	5270.5	4968.48	3808.18	2591.81	2557.43	3342.83	3302.59	3386.54	5147.45	3811.9	3751.77	3856.05	3260.18	2810.65	3460.24	2594	2827.25	2688.43
Vitvi01g01892	507.343	549.01	512.672	530.757	578.007	467.862	518.344	455.397	274.637	527.882	580.926	573.241	423.51	656.437	450.831	571.369	449.703	500.085
Vitvi01g00162	126.626	96.4329	109.326	124.943	112.365	90.7079	99.4375	100.471	96.8636	121.981	105.248	118.87	148.75	211.154	198.187	151.93	144.444	160.333
Vitvi01g01893	73.7954	120.541	76.1968	75.9652	88.9932	77.3404	64.5286	80.8138	75.2118	39.9592	51.592	43.3264	113.694	123.629	103.557	71.7707	72.2221	67.7596
Vitvi01g00163	48.6379	25.204	57.9758	101.953	79.1051	65.8826	17.9834	25.1178	15.954	99.898	88.7383	123.313	179.068	167.392	180.332	247.003	225.333	202.324
Vitvi01g00164	114.047	79.9955	114.295	91.9579	100.679	63.9729	77.2227	99.3792	56.9786	84.1246	103.184	76.6543	74.8486	111.594	96.4153	161.251	114.592	125.976
Vitvi01g00165	402.52	399.977	520.126	451.793	399.121	411.527	296.197	302.506	336.174	355.427	321.934	363.275	482.252	416.838	407.98	633.819	529.628	577.388
Vitvi01g00166	432.709	463.535	433.991	374.829	471.035	414.392	405.155	337.452	561.809	445.86	408.609	391.048	428.248	424.496	388.34	472.568	427.555	401.786
Vitvi01g00167	86.3741	86.5704	99.3872	83.9616	90.7911	83.0693	69.8178	104.84	111.678	88.3309	72.2289	74.4325	79.5859	88.619	66.0624	95.0728	92.4442	73.4858
Vitvi01g00168	2161.03	2132.48	1276.3	1091.5	1047.24	1610.78	1208.06	1366.19	2033	1865.46	1789.21	1865.26	1869.32	1300.84	1698.87	1020.63	1142.07	1212.99
Vitvi01g00169	580.3	554.489	636.078	476.782	471.035	486.003	511.997	488.159	581.182	560.48	584.022	533.247	377.085	376.357	362.45	485.617	487.258	575.48
Vitvi01g00170	367.3	355.048	401.69	602.724	577.108	586.26	490.84	537.303	589.159	392.231	341.539	368.829	503.096	440.907	459.758	429.692	386.147	415.147
Vitvi01g00171	1755.99	1952.77	1134.67	1228.44	914.203	1407.4	1374.14	1464.48	1329.88	1670.93	1565.3	1626.4	1603.09	1364.3	1558.71	463.247	465.11	490.541
Vitvi01g00172	20.126	21.9166	9.93872	9.99543	2.69676	4.7741	3.17354	3.27624	5.69786	14.7218	6.19105	16.664	16.1067	12.0347	14.2838	1.86417	3.85184	4.7718
Vitvi01g00173	4292.71	3940.6	3351.83	2665.78	2485.52	3203.42	2687.99	2749.85	3334.39	3394.43	3654.78	3646.08	4345.01	4046.94	4438.68	3466.43	3381.92	3497.73
Vitvi01g00174	433.548	452.577	406.659	411.812	439.573	505.1	481.32	386.596	458.108	403.798	471.551	518.805	445.302	451.848	451.724	495.87	446.814	501.039
Vitvi01g00175	4467.97	4376.74	4744.08	1231.44	1434.68	1307.15	2253.21	2467.01	2023.88	6168.44	6179.7	6155.68	1918.59	2004.32	1949.73	5863.76	5608.28	5447.49
Vitvi01g00176	1507.77	1483.75	1100.71	1063.51	969.936	1197.34	993.317	1005.8	1202.25	1207.19	1217.57	1237.58	1320.75	1131.26	1251.61	1014.11	1200.81	1212.04
Vitvi01g00178	118.24	136.979	114.295	106.951	102.477	124.127	83.5698	116.852	72.9326	164.043	137.235	137.756	118.431	143.322	108.914	157.523	142.518	181.329
Vitvi01g00179	0	0	0	0.999543	0	0	3.17354	3.27624	0	0	0	0	0	1.09406	0.892735	0	0	0.954361
Vitvi01g00181	21.8032	20.8207	20.7057	314.856	336.197	276.898	162.908	162.72	132.19	236.6	223.909	181.082	8.52706	14.2228	8.92735	30.7589	34.6666	25.7677
Vitvi01g00182	1302.32	1255.82	910.221	856.608	773.072	1085.63	904.458	990.516	952.682	1006.34	948.262	1016.5	1266.74	1206.75	1081.99	887.346	880.146	890.419
Vitvi01g00183	2883.05	2906.14	2495.45	2342.93	2362.37	2688.77	2931.29	2737.84	2803.35	2970.65	2906.7	2998.41	2872.67	2794.23	2728.2	2123.29	2263.92	2174.99
Vitvi01g00185	10.063	4.38331	1.65645	19.9909	17.0795	11.4578	8.46276	20.7495	7.97701	3.15467	2.06368	4.44373	0	0	0	4.66043	1.92592	3.81744
Vitvi01g01895	4.19292	7.6708	4.96936	48.9776	32.3612	32.4639	40.1981	26.2099	47.862	2.10312	8.25473	11.1093	0.947451	4.37625	2.6782	2.79626	1.92592	5.72616
Vitvi01g00186	294.343	352.857	413.285	303.861	284.059	252.073	246.478	290.493	275.777	243.961	265.183	264.402	198.965	225.377	210.685	232.09	219.555	269.13
Vitvi01g00187	254.929	206.016	306.444	421.807	543.847	410.573	578.641	609.38	593.717	436.396	379.717	346.611	277.603	344.63	320.492	296.404	253.259	235.727
Vitvi01g00188	155.977	139.17	516.813	375.828	328.106	293.13	540.559	564.605	646.138	769.74	819.282	808.759	867.865	850.086	861.489	879.89	647.11	757.762
Vitvi01g00189	49.4764	56.9831	73.7121	123.943	95.2857	115.533	66.6443	77.5376	102.562	148.27	120.725	119.981	114.642	99.5597	139.267	165.911	124.222	155.561
Vitvi01g00190	442.772	437.235	350.34	292.866	292.149	281.672	404.097	372.399	345.29	293.385	292.011	347.722	432.985	410.273	454.402	369.106	398.666	356.931
Vitvi01g00191	0	0	0	14.9931	45.845	34.3735	10.5785	5.46039	6.83743	0	0	0	0	1.09406	0	0	0	0
Vitvi01g00192	12.5788	23.0124	17.3928	5.99726	13.4838	8.59338	10.5785	20.7495	12.5353	19.9796	9.28657	11.1093	0.947451	5.47031	10.7128	10.253	2.88888	4.7718
Vitvi01g01897	5.0315	5.47914	4.14113	0	3.59569	0	0	0	0	4.20623	4.12736	3.3328	4.73725	4.37625	1.78547	0	0	0
Vitvi01g01898	215.516	283.82	223.621	26.9877	56.6321	39.1476	10.5785	6.55247	5.69786	11.5671	8.25473	6.66559	47.3725	38.2922	49.1004	7.45669	6.74073	6.68052
Vitvi01g01902	2.51575	1.09583	4.14113	1.99909	2.69676	0.95482	7.40492	6.55247	13.6749	11.5671	6.19105	6.66559	56.847	35.01	59.8132	4.66043	2.88888	2.86308
Vitvi01g00193	0.838584	4.38331	6.62581	0.999543	0	0	0	0	0	11.5671	24.7642	9.99839	4.73725	9.84656	4.46367	4.66043	3.85184	6.68052
Vitvi01g01903	273.378	293.682	339.573	309.858	341.59	331.323	264.461	231.521	241.589	414.314	469.488	418.821	387.507	408.085	400.838	464.179	505.554	498.176
Vitvi01g01904	10.9016	7.6708	3.31291	0	0	0	0	1.09208	0	28.3921	47.4647	56.6575	57.7945	61.2675	46.4222	2.79626	3.85184	4.7718
Vitvi01g01905	10.9016	15.3416	8.28226	5.99726	8.98921	4.7741	8.46276	3.27624	10.2562	8.41246	7.22289	13.3312	4.73725	3.28219	8.92735	4.66043	9.62961	12.4067
Vitvi01g01906	0	0	0.828226	0	0	0.95482	0	0	0	0	0	2.22186	1.8949	3.28219	0.892735	0	1.92592	0
Vitvi01g00196	664.997	645.443	556.568	478.781	384.738	476.455	390.345	417.174	535.599	688.77	678.951	659.894	558.996	450.754	545.461	561.116	568.147	600.293
Vitvi01g00197	13.4173	13.1499	15.7363	17.9918	13.4838	14.3223	9.52061	7.64455	1.13957	12.6187	12.3821	28.8842	27.4761	24.0694	26.782	4.66043	4.8148	9.54361
Vitvi01g00198	68.7639	50.4081	80.338	43.9799	43.1482	57.2892	99.4375	81.9059	79.7701	22.0827	13.4139	32.217	29.371	41.5744	40.1731	54.061	60.6665	55.3529
Vitvi01g00199	2170.25	1950.57	1853.57	1710.22	1476.03	2565.6	1210.18	1269	1466.63	2164.11	2072.97	2339.62	2174.4	1305.22	2121.14	1712.24	2001.03	2021.34
Vitvi01g00201	1688.91	1438.82	973.994	838.616	804.535	1160.11	796.558	840.901	1068.92	1076.8	1052.48	1147.59	1353.91	1009.82	1312.32	903.192	941.776	1105.15
Vitvi01g01907	0.838584	0	0.828226	0.999543	0.898921	0	0	0	0	1.05156	1.03184	0	0.947451	2.18812	1.78547	0	0	0
Vitvi01g00202	54.5079	59.1747	64.6017	54.9748	46.7439	43.9217	40.1981	45.8673	56.9786	35.753	50.5602	46.6592	36.9506	39.3862	24.9966	57.7894	62.5924	58.216
Vitvi01g00203	1.67717	4.38331	4.14113	3.99817	7.19137	10.503	7.40492	3.27624	2.27914	0	0	0	0	0	0	0	3.85184	0
Vitvi01g00204	142.559	132.595	127.547	135.938	141.131	143.223	129.057	127.773	132.19	96.7433	98.0249	85.5418	83.3757	62.3615	87.488	161.251	166.592	202.324
Vitvi01g01915	0.838584	1.09583	6.62581	1.99909	4.49461	4.7741	8.46276	15.2891	19.3727	1.05156	1.03184	2.22186	0.947451	1.09406	1.78547	2.79626	4.8148	0
Vitvi01g01917	0	0	0	0.999543	1.79784	0	2.11569	3.27624	5.69786	1.05156	0	0	0	0	0	0	0	0
Vitvi01g01919	0	1.09583	0	2.99863	0	0	1.05785	2.18416	0	0	0	2.22186	0	2.18812	0	0	0.962961	0
Vitvi01g01921	4.19292	0	6.62581	14.9931	3.59569	6.68374	24.3304	12.0129	14.8144	0	0	0	0	0	0	2.79626	0	0.954361
Vitvi01g01922	1.67717	10.9583	8.28226	0	4.49461	8.59338	6.34707	9.82871	3.41872	4.20623	0	6.66559	0	27.3516	0	6.52461	22.1481	3.81744
Vitvi01g00211	5.0315	9.86245	4.14113	0	0.898921	0	9.52061	18.5653	2.27914	1.05156	2.06368	0	0.947451	3.28219	4.46367	0	3.85184	0
Vitvi01g00214	1006.3	898.579	623.654	435.801	368.558	486.958	539.501	612.656	590.298	521.573	598.468	555.466	680.27	627.992	678.478	714.91	664.443	668.052
Vitvi01g00215	9.22442	2.19166	9.11049	1.99909	3.59569	0	2.11569	5.46039	7.97701	0	5.1592	5.55466	2.84235	0	4.46367	0.932087	4.8148	10.498
Vitvi01g00216	623.068	665.168	700.679	534.755	550.14	553.796	286.676	246.81	287.172	577.305	509.729	535.469	412.141	398.239	452.616	296.404	311.036	347.387
Vitvi01g00217	8.38584	3.28748	2.48468	5.99726	2.69676	8.59338	2.11569	3.27624	1.13957	2.10312	5.1592	4.44373	7.57961	6.56437	1.78547	2.79626	8.66665	0
Vitvi01g01924	221.386	184.099	245.155	70.9675	95.2857	78.2952	171.371	194.39	137.888	115.671	119.694	118.87	113.694	110.5	108.021	70.8386	79.9257	71.5771
Vitvi01g00218	0	2.19166	1.65645	0	6.29245	1.90964	0	0	1.13957	1.05156	0	1.11093	0	0	0	0	0	0.954361
Vitvi01g00219	1894.36	1696.34	1311.91	1348.38	1217.14	1551.58	1326.54	1077.88	1921.32	1612.04	1657.14	1661.95	1553.82	1269.11	1533.72	1096.13	1387.63	1507.89
Vitvi01g00220	3470.9	3761.98	3084.31	2387.91	2285.06	2242.87	2722.89	2714.91	3636.38	3080.01	2991.31	3089.5	2546.75	2351.14	2445.2	1840.87	2041.48	2086.23
Vitvi01g00221	28.5118	18.6291	28.1597	9.99543	2.69676	4.7741	4.23138	3.27624	17.0936	4.20623	9.28657	1.11093	3.7898	2.18812	10.7128	6.52461	11.5555	0.954361
Vitvi01g00223	283.441	288.203	298.161	290.867	294.846	322.729	263.403	263.191	300.847	311.261	227.005	228.852	342.977	298.679	343.703	341.144	323.555	331.163
Vitvi01g00224	185.327	184.099	127.547	137.937	133.939	209.106	141.751	139.786	152.703	147.218	148.585	118.87	133.591	144.416	116.948	113.715	107.852	88.7555
Vitvi01g00225	124.11	155.608	104.357	99.9543	134.838	106.94	188.296	171.456	196.006	149.321	116.598	125.535	206.544	160.827	192.831	176.164	158.889	188.963
Vitvi01g00226	312.792	256.424	302.303	162.925	144.726	129.856	251.767	281.756	133.33	373.303	345.667	411.045	169.594	150.981	201.758	176.164	142.518	190.872
Vitvi01g01925	4.19292	8.76663	6.62581	6.9968	14.3827	5.72892	12.6941	20.7495	12.5353	26.2889	31.9871	38.8826	8.52706	24.0694	15.1765	18.6417	31.7777	12.4067
Vitvi01g01926	4.19292	20.8207	9.93872	11.9945	8.98921	7.63856	22.2148	16.3812	33.0476	49.4232	39.21	47.7701	18.0016	18.5991	4.46367	29.8268	25.9999	22.9047
Vitvi01g00227	1827.27	1845.37	2214.68	1647.25	1887.74	1627.97	1891.43	1947.18	1950.95	2582.63	2488.8	2689.57	1740.47	1877.41	1818.5	2188.54	2299.55	1976.48
Vitvi01g00230	10.063	10.9583	0.828226	0	0.898921	1.90964	2.11569	3.27624	5.69786	0	1.03184	0	4.73725	0	2.6782	0	0	0.954361
Vitvi01g00233	292.666	326.557	257.578	965.558	689.473	918.537	379.766	319.979	451.271	391.179	358.049	402.157	698.271	566.724	624.021	577.894	651.924	706.227
Vitvi01g00234	0.838584	1.09583	4.14113	0	0.898921	3.81928	9.52061	7.64455	4.55829	1.05156	3.09552	3.3328	5.6847	2.18812	0.892735	18.6417	11.5555	11.4523
Vitvi01g00236	748.855	710.097	751.201	630.711	592.389	532.79	729.913	635.59	575.484	839.143	824.441	828.755	532.467	584.229	510.644	452.994	470.888	521.081
Vitvi01g01927	386.587	351.761	161.504	117.946	112.365	276.898	148.098	144.154	209.681	309.158	343.603	277.733	331.608	163.015	317.813	232.09	217.629	216.64
Vitvi01g00237	358.075	338.611	388.438	609.721	633.74	591.034	545.848	448.844	470.643	331.241	378.686	328.836	506.886	560.16	514.215	458.587	491.11	458.093
Vitvi01g01928	3.35433	5.47914	0	1.99909	0.898921	2.86446	2.11569	1.09208	0	1.05156	0	0	4.73725	4.37625	1.78547	7.45669	5.77776	14.3154
Vitvi01g00238	977.789	942.412	896.969	529.758	546.544	591.988	506.708	523.106	588.019	519.47	552.035	514.362	668.9	584.229	572.243	571.369	545.999	653.737
Vitvi01g00239	39.4134	35.0665	43.0678	0	1.79784	0.95482	1.05785	0	0	4.20623	2.06368	3.3328	2.84235	6.56437	1.78547	8.38878	5.77776	0.954361
Vitvi01g00241	3.35433	13.1499	7.45404	6.9968	1.79784	0	8.46276	4.36832	10.2562	1.05156	0	0	0	2.18812	0.892735	6.52461	5.77776	10.498
Vitvi01g00243	185.327	173.141	188.836	169.922	158.21	158.5	171.371	168.18	140.167	168.249	168.19	139.977	166.751	166.297	166.941	168.708	206.074	194.69
Vitvi01g00244	21.8032	10.9583	62.9452	47.9781	38.6536	47.741	57.1236	73.1693	67.2348	34.7014	48.4965	44.4373	75.7961	101.748	74.9897	38.2155	12.5185	26.7221
Vitvi01g00245	174.425	158.895	209.541	404.815	424.291	413.437	565.947	530.75	532.18	192.435	206.368	174.416	377.085	353.382	416.014	299.2	229.185	236.681
Vitvi01g00246	3.35433	8.76663	9.93872	8.99588	5.39353	5.72892	7.40492	2.18416	10.2562	8.41246	13.4139	2.22186	4.73725	10.9406	10.7128	5.59252	5.77776	3.81744
Vitvi01g00249	170.232	200.537	192.149	310.858	209.449	206.241	376.593	294.861	389.734	293.385	417.896	349.944	378.98	261.481	453.509	452.994	372.666	482.907
Vitvi01g00250	268.347	268.478	245.983	184.915	192.369	132.72	158.677	159.444	247.287	189.28	177.477	161.085	201.807	201.307	166.941	202.263	163.703	206.142
Vitvi01g00251	1142.15	925.975	1181.05	670.693	836.896	709.431	892.821	871.479	573.205	865.432	876.033	838.754	665.11	758.185	717.759	875.229	813.702	859.879
Vitvi01g00252	2169.42	2112.76	1981.12	1528.3	1431.08	1655.66	1617.45	1759.34	2240.4	1789.75	1857.31	1884.14	1665.62	1286.62	1675.66	1512.78	1461.77	1505.98
Vitvi01g00253	9.22442	8.76663	2.48468	42.9803	32.3612	24.8253	21.1569	38.2228	15.954	26.2889	34.0507	49.9919	33.1608	22.9753	14.2838	21.438	18.2963	19.0872
Vitvi01g00254	412.583	391.211	451.383	535.755	620.256	544.247	521.518	497.988	482.039	482.665	468.456	479.923	661.321	620.333	720.437	494.938	502.666	502.948
Vitvi01g00255	2815.96	2750.53	3175.42	3193.54	3142.63	2796.67	2763.09	3146.28	1574.89	3637.34	3700.18	3542.76	3283.86	3692.46	3237.95	4505.71	4636.66	4181.05
Vitvi01g00258	1.67717	2.19166	2.48468	10.995	3.59569	0	2.11569	5.46039	0	6.30935	0	1.11093	6.63215	4.37625	2.6782	5.59252	7.70369	3.81744
Vitvi01g00259	88.0513	92.0496	85.3073	181.917	192.369	190.964	251.767	279.572	177.773	125.135	132.076	108.871	251.074	318.372	232.111	248.867	233.999	254.814
Vitvi01g00261	0	0	0	10.995	12.5849	9.5482	1.05785	1.09208	0	0	0	0	47.3725	31.7278	41.9585	0	0	0
Vitvi01g00265	1345.93	1392.8	1328.48	1187.46	1286.36	1168.7	1210.18	1442.64	1302.53	1345.99	1407.43	1407.55	1559.5	1438.69	1465.87	1600.39	1556.14	1401
Vitvi01g00266	992.883	964.329	935.896	961.56	956.452	1044.57	900.226	933.728	713.372	862.277	875.001	865.416	1000.51	1031.7	960.582	1184.68	1280.74	1230.17
Vitvi01g00268	0.838584	3.28748	7.45404	8.99588	13.4838	6.68374	2.11569	3.27624	0	8.41246	1.03184	3.3328	2.84235	1.09406	2.6782	3.72835	0.962961	6.68052
Vitvi01g00269	75.4725	81.0913	85.3073	100.954	86.2965	78.2952	115.305	114.668	87.7471	53.6294	67.0697	63.3231	60.6368	85.3369	56.2423	68.9744	80.8887	50.5811
Vitvi01g00270	3.35433	7.6708	4.14113	3.99817	0.898921	7.63856	4.23138	0	0	3.15467	1.03184	2.22186	0	3.28219	3.57094	0	2.88888	3.81744
Vitvi01g00271	467.091	399.977	496.108	465.787	546.544	434.443	1333.94	1388.03	1419.91	781.307	619.105	772.098	1116.1	789.913	1073.96	445.537	527.702	505.811
Vitvi01g01931	89.7285	90.9537	55.4912	76.9648	35.9569	56.3344	37.0246	16.3812	18.2332	31.5467	22.7005	47.7701	52.1098	72.2081	48.2077	68.0423	65.4813	98.2992
Vitvi01g00272	1324.96	1427.86	940.865	1154.47	944.766	1199.25	1202.77	1145.59	1421.05	890.669	894.606	975.398	1029.88	971.527	1080.21	1017.84	1004.37	1159.55
Vitvi01g01932	5.0315	2.19166	2.48468	0	2.69676	1.90964	7.40492	4.36832	1.13957	8.41246	15.4776	8.88746	26.5286	47.0447	37.4949	18.6417	11.5555	13.361
Vitvi01g00273	642.355	785.709	636.906	432.802	435.078	436.353	462.278	468.502	413.665	724.523	715.066	677.669	550.469	489.046	547.246	599.332	641.332	636.559
Vitvi01g00274	728.729	687.084	791.784	883.596	932.182	803.004	926.673	950.109	463.806	1049.45	1081.37	1014.28	820.492	865.403	943.62	1020.63	958.146	953.406
Vitvi01g00275	89.7285	77.8038	107.669	88.9593	74.6105	64.9278	94.1482	81.9059	71.7931	136.703	103.184	99.9839	136.433	99.5597	116.948	160.319	195.481	157.47
Vitvi01g00277	31.0276	33.9707	37.2702	2.99863	1.79784	0	12.6941	6.55247	3.41872	2.10312	4.12736	2.22186	4.73725	21.8812	6.24914	5.59252	0	5.72616
Vitvi01g00278	3143.01	3301.73	3261.56	2929.66	3016.78	2772.8	3179.88	3282.79	3744.63	3177.81	2932.49	2995.07	2983.52	2875.2	2961.2	3171.89	3224.96	3132.21
Vitvi01g00279	2423.51	2592.73	3072.72	2329.93	2232.02	1716.77	2412.95	2877.63	1944.11	2626.79	2653.89	2524.04	1774.58	2258.14	1836.35	2283.61	2268.74	2080.51
Vitvi01g01933	9.22442	4.38331	11.5952	5.99726	5.39353	8.59338	19.0412	8.73663	18.2332	4.20623	6.19105	6.66559	11.3694	4.37625	10.7128	0.932087	7.70369	2.86308
Vitvi01g01934	2.51575	20.8207	16.5645	9.99543	9.88814	2.86446	8.46276	10.9208	2.27914	10.5156	6.19105	7.77653	86.218	30.6337	74.9897	86.684	75.1109	59.1704
Vitvi01g01935	240.674	210.399	308.1	220.899	205.853	198.603	304.659	324.347	541.297	110.414	167.158	149.976	651.846	492.328	757.039	496.802	455.48	408.466
Vitvi01g00280	67.0867	56.9831	77.0251	75.9652	70.1159	77.3404	195.701	267.559	231.333	77.8153	67.0697	87.7636	196.122	108.312	161.585	127.696	77.9998	104.98
Vitvi01g00281	25.9961	35.0665	27.3315	15.9927	12.5849	18.1416	30.6775	18.5653	23.931	14.7218	28.8915	15.5531	40.7404	27.3516	38.3876	14.9134	12.5185	27.6765
Vitvi01g01827	231.449	268.478	273.315	276.873	245.406	225.338	275.04	311.243	354.407	191.384	211.527	194.413	262.444	291.021	286.568	201.331	138.666	179.42
Vitvi01g00282	15.0945	27.3957	28.1597	6.9968	2.69676	3.81928	6.34707	5.46039	1.13957	2.10312	8.25473	2.22186	11.3694	9.84656	7.14188	3.72835	0	1.90872
Vitvi01g00286	24.3189	30.6832	60.4605	34.984	19.7763	22.9157	55.008	58.9723	55.839	22.0827	27.8597	37.7717	59.6894	25.1634	47.3149	54.9931	55.8517	62.9878
Vitvi01g00287	899.8	845.979	1027	1053.52	1171.29	1028.34	972.16	956.661	1072.34	922.216	1012.24	964.289	1053.57	1101.72	977.544	974.963	897.479	903.78
Vitvi01g00288	97.2757	84.3788	99.3872	124.943	112.365	101.211	90.9747	128.865	175.494	103.053	72.2289	91.0964	270.971	216.624	266.928	284.286	201.259	178.465
Vitvi01g00289	0.838584	0	2.48468	3.99817	1.79784	0	0	3.27624	0	0	2.06368	1.11093	1.8949	0	4.46367	2.79626	0	1.90872
Vitvi01g00290	0	1.09583	1.65645	22.9895	27.8666	10.503	2.11569	3.27624	3.41872	1.05156	6.19105	1.11093	17.0541	6.56437	14.2838	11.185	10.5926	7.63489
Vitvi01g00291	94.76	93.1454	103.528	135.938	190.571	181.416	108.958	103.748	92.3054	71.5059	95.9612	94.4292	18.0016	57.9853	7.14188	27.0305	49.111	17.1785
Vitvi01g01936	2.51575	2.19166	8.28226	3.99817	0	3.81928	3.17354	0	2.27914	0	13.4139	8.88746	18.0016	9.84656	16.962	3.72835	3.85184	4.7718
Vitvi01g00292	376.524	339.707	486.169	369.831	397.323	289.31	550.08	698.931	260.962	336.498	339.476	375.495	295.605	481.387	317.813	417.575	458.369	424.691
Vitvi01g01938	686.8	809.817	813.318	1188.46	1213.54	982.51	852.623	878.032	1103.11	831.782	675.856	729.882	993.876	976.998	991.828	1013.18	918.665	873.24
Vitvi01g00293	324.532	318.886	327.978	392.82	392.829	392.431	375.535	354.926	442.154	340.705	369.399	302.174	385.612	382.922	418.692	361.65	250.37	264.358
Vitvi01g01939	0	0	0.828226	0	0	0.95482	6.34707	1.09208	3.41872	0	1.03184	0	0	0	2.6782	0	0	1.90872
Vitvi01g00294	316.146	351.761	333.775	350.839	378.446	326.548	496.129	507.817	451.271	261.838	318.839	349.944	443.407	322.748	377.627	451.13	442.962	424.691
Vitvi01g00295	296.859	338.611	229.419	397.818	383.839	406.753	392.461	338.544	382.896	284.972	358.049	322.17	403.614	386.204	395.481	430.624	413.11	418.964
Vitvi01g00296	111.532	139.17	132.516	113.948	85.3975	81.1597	69.8178	105.932	72.9326	97.7949	122.789	113.315	103.272	87.525	96.4153	101.597	60.6665	68.714
Vitvi01g01940	0	0	0	2.99863	0	0.95482	6.34707	0	0	0	0	0	0	0	1.78547	0	0	3.81744
Vitvi01g01941	7.54725	4.38331	34.7855	76.9648	62.0256	59.1988	53.9501	62.2485	109.399	42.0623	40.2418	47.7701	47.3725	38.2922	47.3149	22.3701	12.5185	17.1785
Vitvi01g00299	471.284	499.698	521.783	1371.37	1622.55	1231.72	660.096	693.47	769.211	1201.93	1109.23	1098.71	378.033	493.422	338.346	574.165	715.48	592.658
Vitvi01g00300	6065.48	6136.64	7063.11	12877.1	14678.5	11691.8	17412.1	18570.8	17723.8	19292.9	19192.2	18802.5	3836.23	5102.71	3840.54	14232	16596.6	15445.4
Vitvi01g01942	377.363	396.69	463.807	303.861	368.558	299.814	278.213	277.388	168.657	261.838	285.82	285.51	377.085	438.719	381.198	658.053	470.888	486.724
Vitvi01g01943	192.036	197.249	221.965	141.935	158.21	127.946	135.404	160.536	88.8866	102.001	105.248	86.6527	135.485	165.203	174.976	356.057	250.37	304.441
Vitvi01g00301	156.815	173.141	139.97	228.895	229.225	193.828	221.09	288.309	279.195	149.321	165.095	122.203	112.747	141.134	169.62	325.298	278.296	325.437
Vitvi01g01944	250.737	211.495	356.966	401.816	427.887	359.967	225.321	275.204	215.379	340.705	279.629	298.841	426.353	332.595	354.416	913.445	709.702	803.572
Vitvi01g01945	61.2166	48.2164	39.7549	296.864	236.416	252.073	103.669	95.0109	103.701	91.4855	120.725	121.092	239.705	288.832	256.215	267.509	178.148	248.134
Vitvi01g01946	157.654	159.991	159.019	3367.46	3913.01	3791.59	312.064	396.425	533.32	90.434	116.598	124.424	2104.29	1562.32	2044.36	600.264	637.48	589.795
Vitvi01g00302	93.0828	126.02	188.836	92.9575	120.455	75.4308	165.024	202.035	240.45	121.981	124.853	121.092	279.498	258.199	212.471	253.528	148.296	185.146
Vitvi01g00303	1245.3	1152.81	988.902	456.791	452.158	492.687	577.584	556.96	471.783	885.412	888.415	885.413	989.139	885.096	996.292	1302.12	1641.85	1692.08
Vitvi01g00306	67.0867	93.1454	118.436	112.948	93.4878	105.985	157.619	168.18	177.773	138.806	107.311	109.982	122.221	105.03	133.017	109.054	114.592	142.2
Vitvi01g00309	4.19292	12.0541	8.28226	6.9968	6.29245	5.72892	5.28923	7.64455	10.2562	15.7734	6.19105	11.1093	1.8949	2.18812	5.35641	15.8455	12.5185	14.3154
Vitvi01g00310	1553.06	1569.23	1590.19	1619.26	1720.54	1653.75	1379.43	1428.44	1424.47	1423.81	1426	1431.99	1406.96	1245.04	1453.37	1862.31	2073.25	1957.39
Vitvi01g00311	15.9331	8.76663	17.3928	25.9881	17.0795	12.4127	20.0991	21.8416	36.4663	13.6703	18.5731	14.4421	46.4251	35.01	35.7094	44.7402	39.4814	39.1288
Vitvi01g00312	23.4803	21.9166	29.8161	3.99817	7.19137	12.4127	15.8677	12.0129	13.6749	19.9796	19.605	26.6624	36.0031	14.2228	32.1384	10.253	20.2222	23.859
Vitvi01g01948	16.7717	24.1082	15.7363	0.999543	5.39353	10.503	6.34707	13.1049	22.7914	13.6703	13.4139	5.55466	17.0541	16.4109	27.6748	21.438	14.4444	17.1785
Vitvi01g00313	868.773	946.796	753.686	844.614	790.152	851.7	722.508	721.864	623.346	1006.34	942.071	1039.83	983.454	862.121	924.873	1114.78	1163.26	1123.28
Vitvi01g00314	355.56	338.611	415.77	403.815	500.699	442.082	498.245	441.2	365.803	519.47	509.729	469.924	513.518	526.244	489.219	310.385	262.888	297.761
Vitvi01g00315	1.67717	7.6708	3.31291	2.99863	7.19137	1.90964	2.11569	3.27624	0	1.05156	4.12736	2.22186	10.422	10.9406	9.82008	6.52461	0	2.86308
Vitvi01g00317	87.2127	72.3247	229.419	160.926	149.221	145.133	224.263	176.917	299.708	398.54	341.539	359.942	162.962	190.367	208.007	199.467	210.888	163.196
Vitvi01g00318	5.87009	0	5.79758	9.99543	4.49461	14.3223	3.17354	12.0129	12.5353	5.25779	1.03184	9.99839	18.0016	8.7525	11.6055	16.7776	7.70369	21.9503
Vitvi01g00320	0	0	1.65645	115.947	133.04	106.94	80.3962	85.1822	108.259	1.05156	0	0	0	0	0	0	0	0
Vitvi01g00321	3.35433	3.28748	4.14113	18.9913	16.1806	11.4578	11.6363	6.55247	23.931	55.7326	48.4965	37.7717	49.2674	51.4209	71.4188	30.7589	13.4815	13.361
Vitvi01g00324	0.838584	0	0.828226	2.99863	0	0	0	0	0	0	0	0	0	2.18812	0.892735	1.86417	0	3.81744
Vitvi01g00325	664.997	504.081	538.347	415.81	435.977	545.202	571.236	517.645	494.574	443.757	450.914	412.156	325.923	249.446	314.243	406.39	467.999	401.786
Vitvi01g00326	402.52	412.031	415.77	391.821	463.843	423.94	466.51	401.885	454.689	323.88	351.858	296.619	342.977	264.763	289.246	453.926	505.554	440.915
Vitvi01g01949	8.38584	7.6708	20.7057	0	4.49461	2.86446	9.52061	5.46039	5.69786	7.3609	5.1592	6.66559	6.63215	3.28219	12.4983	3.72835	2.88888	1.90872
Vitvi01g01950	0	7.6708	2.48468	0.999543	1.79784	0	1.05785	0	1.13957	0	0	0	0	0	0	0	0	0
Vitvi01g01952	0	3.28748	1.65645	0.999543	0.898921	2.86446	0	1.09208	0	1.05156	2.06368	0	11.3694	15.3169	12.4983	0.932087	0	0.954361
Vitvi01g00327	29.3504	67.9413	68.7428	291.866	186.077	197.648	253.883	270.836	284.893	287.075	279.629	254.403	259.601	292.115	249.966	150.998	123.259	130.747
Vitvi01g01953	0	1.09583	4.14113	1.99909	0	0	0	0	0	3.15467	3.09552	0	25.5812	26.2575	28.5675	0.932087	0	5.72616
Vitvi01g00328	877.997	873.375	866.325	948.566	983.42	997.787	961.581	949.017	961.799	1052.61	1034.94	1093.16	834.704	979.186	840.956	806.255	890.739	961.041
Vitvi01g00329	0	0	0	0.999543	1.79784	4.7741	10.5785	1.09208	2.27914	2.10312	0	1.11093	0	0	0	3.72835	0	7.63489
Vitvi01g00330	154.299	173.141	167.302	187.914	166.3	171.868	202.048	203.127	245.008	230.291	280.661	186.637	143.065	145.51	148.194	264.713	152.148	181.329
Vitvi01g00331	0	0	1.65645	0	0	1.90964	0	5.46039	0	0	0	0	0	3.28219	0	0	0.962961	0
Vitvi01g01954	13.4173	14.2458	24.8468	57.9735	54.8342	53.4699	83.5698	111.392	54.6995	90.434	124.853	105.539	55.8996	63.4556	53.5641	77.3632	48.148	71.5771
Vitvi01g00333	346.335	306.832	315.554	421.807	389.233	446.856	423.138	353.834	448.992	245.013	257.96	266.624	469.936	439.813	535.641	282.422	386.147	365.52
Vitvi01g00335	18.4488	6.57497	23.1903	9.99543	15.2817	10.503	21.1569	21.8416	15.954	7.3609	9.28657	6.66559	7.57961	9.84656	8.03461	5.59252	7.70369	3.81744
Vitvi01g00337	0.838584	1.09583	3.31291	0.999543	0	0	2.11569	1.09208	0	1.05156	0	2.22186	4.73725	0	0.892735	0	0	0
Vitvi01g00338	545.918	511.752	494.451	567.74	489.013	637.82	579.699	570.065	765.793	724.523	666.569	692.111	554.259	519.68	556.174	550.863	590.295	649.92
Vitvi01g00339	711.958	716.672	621.998	516.764	550.14	634.955	567.005	624.669	572.065	873.845	799.677	864.305	717.22	664.096	740.97	518.24	602.813	532.533
Vitvi01g01955	19759.5	18944.7	17108.7	16976.2	16846.7	17158.1	22544.8	23228.5	36526.7	23031.2	22318.7	23452.9	15839.5	13348.7	15847.8	14753.1	16225.9	14368.9
Vitvi01g01956	311.953	296.969	260.063	221.898	259.788	274.988	235.9	317.795	181.192	277.611	304.393	315.505	357.189	275.704	315.135	802.527	593.184	687.14
Vitvi01g01957	644.032	724.342	712.275	739.662	693.967	693.199	698.178	697.838	728.187	932.732	796.581	939.849	640.477	703.482	703.475	1073.76	905.183	930.502
Vitvi01g00340	336.272	348.473	372.702	508.767	468.338	472.636	582.873	491.436	494.574	272.353	237.323	237.739	377.085	296.491	342.81	274.033	281.185	330.209
Vitvi01g01958	15.9331	28.4915	11.5952	37.9826	37.7547	30.5542	29.6197	25.1178	13.6749	4.20623	7.22289	1.11093	27.4761	31.7278	24.1038	6.52461	8.66665	10.498
Vitvi01g01959	1.67717	3.28748	0	1.99909	3.59569	1.90964	0	0	2.27914	0	0	0	2.84235	4.37625	0.892735	0.932087	0	0
Vitvi01g00342	71.2796	54.7914	58.8041	28.9867	25.1698	42.0121	39.1403	53.5119	51.2808	46.2685	41.2736	45.5482	36.0031	22.9753	40.1731	41.9439	51.0369	48.6724
Vitvi01g00343	4939.26	4823.84	5381.81	7877.4	7396.33	6750.58	6406.31	7153.12	5324.08	10262.2	10203.9	10567.2	5872.3	6063.29	5735.82	11914.9	11900.3	11801.6
Vitvi01g00344	37.7363	69.0372	38.0984	43.9799	49.4407	41.0573	22.2148	14.197	17.0936	27.3405	15.4776	23.3296	39.7929	38.2922	24.9966	4.66043	1.92592	4.7718
Vitvi01g00345	325.37	317.79	400.862	361.834	375.749	390.521	283.503	292.677	225.635	289.178	342.571	376.606	289.92	286.644	279.426	594.671	523.851	553.529
Vitvi01g00346	228.095	252.04	221.136	282.871	266.081	321.774	366.014	390.964	322.499	347.014	399.322	377.717	398.877	370.887	366.914	718.639	773.257	831.248
Vitvi01g01960	84.697	116.158	116.78	213.902	176.189	176.642	243.304	287.217	348.709	192.435	203.273	155.531	176.226	202.402	174.083	313.181	275.407	348.342
Vitvi01g00347	6.70867	3.28748	10.7669	12.9941	3.59569	2.86446	12.6941	4.36832	10.2562	13.6703	7.22289	13.3312	1.8949	2.18812	0	18.6417	19.2592	5.72616
Vitvi01g00348	7.54725	8.76663	9.11049	0.999543	1.79784	0.95482	4.23138	8.73663	2.27914	2.10312	4.12736	0	26.5286	17.505	8.03461	4.66043	3.85184	1.90872
Vitvi01g00349	3.35433	5.47914	5.79758	0.999543	0	0	0	7.64455	2.27914	0	6.19105	1.11093	8.52706	4.37625	6.24914	0	0	0
Vitvi01g00350	9.22442	1.09583	8.28226	9.99543	6.29245	13.3675	15.8677	16.3812	14.8144	0	0	0	0	0	0	0	0	1.90872
Vitvi01g00352	62.0552	99.7204	108.498	173.92	139.333	138.449	143.867	129.957	120.795	119.878	120.725	114.426	145.907	83.1487	114.27	195.738	178.148	182.283
Vitvi01g00353	27.6733	35.0665	38.9266	41.9808	34.159	34.3735	22.2148	31.6703	15.954	52.5779	38.1781	42.2154	33.1608	25.1634	40.1731	96.937	77.9998	71.5771
Vitvi01g00354	957.663	993.916	1094.92	1272.42	1284.56	960.549	1195.37	1402.23	699.697	1144.09	1218.6	1130.93	873.55	1102.81	904.34	1050.46	894.591	925.73
Vitvi01g00355	419.292	379.157	327.149	450.794	468.338	455.449	320.527	336.36	362.384	345.963	381.781	342.167	372.348	303.055	383.876	507.055	521.925	481.952
Vitvi01g00357	69.6025	67.9413	75.3686	110.949	112.365	141.313	114.247	91.7346	61.5369	105.156	147.553	102.206	159.172	148.792	129.447	108.122	129.037	117.386
Vitvi01g00358	2.51575	1.09583	0.828226	8.99588	2.69676	5.72892	5.28923	1.09208	4.55829	4.20623	4.12736	1.11093	0	5.47031	8.92735	7.45669	8.66665	4.7718
Vitvi01g00359	38.5749	47.1206	32.3008	0	0	0	20.0991	18.5653	22.7914	6.30935	27.8597	9.99839	0	0	0	19.5738	20.2222	15.2698
Vitvi01g00360	10896.6	10935.3	11808	10789.1	11008.2	10302.5	13966.7	13323.4	13982.6	9964.56	10025.4	9853.97	10774.4	12071.9	11373.4	9404.75	10088.9	9407.13
Vitvi01g00361	962.694	840.5	614.544	596.727	562.725	725.663	796.558	772.1	727.047	1011.6	1018.43	1003.17	865.022	810.7	791.856	518.24	575.851	598.384
Vitvi01g00362	4361.47	4492.9	4247.97	1696.22	2152.92	1911.55	2563.16	2752.04	2866.02	3556.37	3622.79	3710.51	1338.75	1790.98	1399.81	2285.48	2526.81	2336.28
Vitvi01g00363	36.8977	54.7914	34.7855	26.9877	20.6752	34.3735	81.4541	75.3535	117.376	33.6498	34.0507	51.1029	20.8439	29.5397	21.4256	19.5738	18.2963	18.1329
Vitvi01g00365	177.78	158.895	193.805	138.936	149.221	133.675	132.231	100.471	135.609	189.28	172.317	191.08	144.013	132.382	134.803	123.968	160.814	129.793
Vitvi01g00366	80.504	94.2412	75.3686	63.9707	54.8342	64.9278	45.4874	34.9465	20.5123	54.681	59.8468	45.5482	56.847	50.3269	60.7059	51.2648	63.5554	72.5314
Vitvi01g00368	556.82	551.202	644.36	783.641	769.477	606.311	500.361	543.855	477.481	778.153	786.263	787.651	552.364	586.417	532.07	963.777	901.331	809.298
Vitvi01g00369	431.032	441.619	528.408	454.792	527.667	431.579	604.03	614.84	572.065	564.687	467.424	457.704	587.419	666.284	618.665	556.456	531.554	535.396
Vitvi01g01962	94.76	85.4746	100.215	185.915	197.763	137.494	214.743	203.127	166.378	249.219	227.005	251.071	301.289	343.536	382.983	216.244	146.37	186.1
Vitvi01g00372	31.8662	28.4915	57.9758	34.984	44.0472	38.1928	35.9667	21.8416	23.931	34.7014	37.1463	33.328	41.6878	31.7278	41.9585	41.0118	41.4073	21.9503
Vitvi01g00373	5532.98	5245.73	5461.32	5758.37	5650.62	5459.66	5085.06	5045.4	4532.08	5962.33	5791.72	6012.37	5552.06	6181.45	5704.57	4680.94	4628.95	4705
Vitvi01g00374	290.15	266.286	314.726	409.813	372.153	293.13	340.626	324.347	426.2	422.726	450.914	403.268	262.444	212.248	296.388	409.186	389.999	443.778
Vitvi01g00375	688.477	664.072	724.698	682.688	697.563	739.986	732.029	703.299	1103.11	765.534	792.454	782.096	978.717	753.809	943.62	718.639	663.48	767.306
Vitvi01g00376	4177.82	4083.06	3532.39	2428.89	2552.94	2712.64	3180.94	3173.58	4230.09	3822.41	4053.07	3822.72	3371.98	2787.67	3202.24	2337.67	2547.99	2431.71
Vitvi01g00377	308.599	379.157	376.015	318.854	359.569	336.097	403.039	384.412	372.64	281.817	366.304	307.728	360.979	416.838	375.841	390.544	448.74	374.109
Vitvi01g00379	457.028	394.498	577.274	314.856	360.468	270.214	490.84	546.039	463.806	457.428	579.895	492.143	432.985	319.466	437.44	199.467	171.407	194.69
Vitvi01g00380	95.5985	113.966	97.7307	223.898	221.135	186.19	312.064	267.559	194.867	148.27	136.203	164.418	180.016	183.802	158.907	199.467	238.814	229.047
Vitvi01g01965	9.22442	12.0541	13.2516	20.9904	25.1698	21.006	34.9089	14.197	22.7914	17.8765	18.5731	19.9968	11.3694	28.4456	33.0312	22.3701	24.074	12.4067
Vitvi01g00381	28.5118	33.9707	37.2702	105.952	87.1954	116.488	98.3796	84.0901	99.1428	69.4028	73.2607	57.7685	109.904	107.218	135.696	50.3327	46.2221	50.5811
Vitvi01g00382	584.493	618.047	564.022	712.674	662.505	721.844	688.657	694.562	553.832	659.327	629.423	624.344	661.321	572.195	646.34	678.559	622.073	634.65
Vitvi01g00383	300.213	330.94	313.898	676.69	665.202	638.775	388.229	399.701	314.522	453.221	455.042	368.829	441.512	427.778	438.333	548.999	677.924	610.791
Vitvi01g00384	1252.01	1167.06	1116.45	2441.88	2403.72	2596.16	1351.93	1427.35	1472.33	1939.07	1958.43	1990.79	1402.23	1310.69	1367.67	3408.64	3070.88	3252.46
Vitvi01g00385	1685.55	1830.03	2134.34	1584.28	1626.15	1405.5	1703.13	1727.67	1795.97	2684.63	2906.7	2650.68	1345.38	1301.93	1503.36	1526.76	1207.55	1318.93
Vitvi01g00386	831.036	911.729	995.528	967.557	1098.48	913.763	1254.6	1289.75	900.262	1061.02	1035.97	1114.26	909.553	1210.03	1084.67	975.895	912.887	792.119
Vitvi01g00388	450.319	381.348	594.667	167.923	214.842	115.533	341.684	366.939	314.522	273.405	319.871	269.957	271.918	150.981	253.537	332.755	276.37	336.889
Vitvi01g00389	62.0552	51.5039	65.4299	16.9922	26.0687	11.4578	40.1981	38.2228	49.0016	25.2374	31.9871	35.5498	26.5286	3.28219	25.8893	7.45669	4.8148	4.7718
Vitvi01g00390	808.395	825.159	652.642	856.608	734.419	937.633	551.137	559.144	633.602	625.677	655.219	626.566	1061.14	817.264	934.693	983.351	996.664	1010.67
Vitvi01g00391	465.414	469.014	546.629	753.655	645.426	696.064	691.831	688.01	752.118	1108.34	1114.39	1090.94	525.835	475.917	476.72	1010.38	1069.85	1042.16
Vitvi01g00392	127.465	129.308	133.344	149.931	166.3	134.63	117.421	115.76	119.655	155.631	135.171	132.201	134.538	105.03	130.339	113.715	104	116.432
Vitvi01g01968	43.6064	41.6415	31.4726	44.9794	42.2493	24.8253	5.28923	12.0129	21.6519	36.8045	33.0189	25.5514	37.898	57.9853	54.4568	45.6722	42.3703	52.4898
Vitvi01g00393	185.327	184.099	183.038	22.9895	34.159	28.6446	6.34707	8.73663	5.69786	8.41246	12.3821	9.99839	27.4761	59.0794	24.1038	54.061	54.8888	43.9006
Vitvi01g00397	68.7639	82.1871	80.338	1008.54	891.73	1004.47	668.558	614.84	820.492	153.527	151.681	143.31	1131.26	824.923	1057.89	236.75	150.222	163.196
Vitvi01g01969	5.87009	7.6708	5.79758	27.9872	23.372	13.3675	23.2726	21.8416	19.3727	7.3609	1.03184	5.55466	24.6337	32.8219	20.5329	18.6417	13.4815	11.4523
Vitvi01g00398	5.87009	8.76663	8.28226	25.9881	12.5849	19.0964	28.5618	15.2891	34.1872	7.3609	3.09552	1.11093	48.32	75.4903	75.8824	17.7096	10.5926	3.81744
Vitvi01g00399	7.54725	23.0124	13.2516	22.9895	35.0579	33.4187	33.8511	26.2099	26.2102	1.05156	0	3.3328	4.73725	12.0347	9.82008	5.59252	2.88888	4.7718
Vitvi01g00401	1135.44	1155	1105.68	599.726	508.79	600.582	469.683	377.859	365.803	944.299	836.823	946.514	328.765	435.437	333.883	2018.9	1728.51	1921.13
Vitvi01g00402	340.465	415.319	492.795	264.879	312.825	271.169	385.056	324.347	306.545	279.714	266.215	292.175	216.019	145.51	218.72	123.968	113.629	141.245
Vitvi01g00403	15.9331	15.3416	53.8347	118.946	77.3072	81.1597	50.7766	46.9594	62.6765	55.7326	41.2736	43.3264	41.6878	42.6684	61.5987	78.2953	58.7406	34.357
Vitvi01g00404	1523.71	1462.93	1047.71	1023.53	877.347	1266.09	1151.99	1151.05	1225.04	1353.35	1363.06	1427.55	1356.75	1042.64	1276.61	1382.28	1385.7	1450.63
Vitvi01g00405	807.556	714.48	772.735	1064.51	1127.25	1021.66	949.945	970.858	1164.64	634.089	698.556	658.783	1044.09	991.22	1077.53	725.163	723.184	781.621
Vitvi01g00406	3.35433	0	4.96936	7.99634	4.49461	2.86446	8.46276	5.46039	4.55829	2.10312	6.19105	2.22186	3.7898	3.28219	2.6782	0.932087	2.88888	0.954361
Vitvi01g01970	566.044	695.851	478.715	289.867	197.763	260.666	180.892	161.628	233.612	196.641	165.095	197.746	387.507	271.327	357.987	483.753	422.74	592.658
Vitvi01g00407	763.111	780.23	742.919	579.735	568.118	523.241	501.419	464.134	617.648	694.028	670.697	704.331	615.843	653.155	627.592	662.714	631.702	655.646
Vitvi01g00408	111.532	140.266	194.633	109.95	163.604	102.166	32.7932	15.2891	18.2332	18.928	21.6687	14.4421	17.0541	43.7625	30.353	150.066	144.444	174.648
Vitvi01g01971	5390.42	5604.07	5673.35	5568.45	4989.01	4201.21	4696.83	4493.91	6353.12	5292.49	5480.11	5071.41	2839.51	3246.08	3009.41	2922.09	3082.44	2781.01
Vitvi01g01972	46.1221	62.4622	83.6509	103.952	84.4986	64.9278	60.2972	42.5911	99.1428	64.145	89.7702	66.6559	34.1082	27.3516	31.2457	102.53	96.2961	74.4401
Vitvi01g00409	291.827	276.149	251.781	440.798	352.377	502.235	683.368	547.132	706.535	383.819	393.131	398.825	376.138	310.714	350.845	480.025	469.925	474.317
Vitvi01g00411	1583.25	1528.68	1355.81	1522.3	1469.74	1671.89	2503.92	2592.6	3310.46	1670.93	1494.11	1627.52	1056.41	1074.37	1021.29	2100.92	1894.14	2210.3
Vitvi01g00412	83.0198	99.7204	102.7	77.9643	76.4083	49.6506	149.156	149.615	201.704	84.1246	101.12	121.092	88.1129	102.842	107.128	89.4803	156.963	146.017
Vitvi01g00413	768.143	781.325	660.096	544.751	524.97	528.016	394.576	397.517	360.105	447.964	485.997	505.474	551.416	485.764	534.748	325.298	401.555	402.74
Vitvi01g00414	728.729	786.805	862.184	316.855	350.579	323.684	431.601	383.32	361.244	435.345	481.87	436.596	411.194	361.041	417.8	496.802	394.814	435.188
Vitvi01g00415	10.9016	18.6291	19.8774	19.9909	10.7871	27.6898	19.0412	22.9337	26.2102	13.6703	13.4139	24.4405	25.5812	26.2575	33.9239	30.7589	14.4444	35.3113
Vitvi01g01973	40.252	44.929	38.9266	126.942	138.434	117.443	49.7187	67.7089	61.5369	80.9699	70.1652	51.1029	69.1639	54.7031	62.4914	37.2835	48.148	53.4442
Vitvi01g00417	251.575	219.166	232.732	625.714	647.223	644.504	791.268	678.181	844.423	847.556	899.765	864.305	967.347	852.274	873.987	552.727	625.924	642.285
Vitvi01g01974	75.4725	55.8872	58.8041	124.943	145.625	117.443	112.132	134.326	152.703	77.8153	98.0249	77.7653	111.799	87.525	97.3081	63.3819	51.0369	50.5811
Vitvi01g00418	737.954	684.893	908.564	1221.44	1289.95	1140.06	1218.64	1418.61	1457.51	1093.62	1094.78	1144.26	1182.42	1307.4	1169.48	1108.25	1222	1178.64
Vitvi01g00421	918.249	935.837	614.544	875.599	885.438	1190.66	918.21	790.665	810.236	779.204	861.587	944.292	1079.15	994.503	1038.25	933.951	1082.37	1131.87
Vitvi01g00422	738.792	693.659	734.637	803.632	798.242	870.796	854.739	833.256	619.927	674.049	611.882	695.444	847.968	829.299	782.035	1086.81	964.887	958.178
Vitvi01g00424	90.567	81.0913	96.9025	32.9849	28.7655	21.006	32.7932	31.6703	11.3957	21.0312	14.4458	23.3296	28.4235	37.1981	14.2838	21.438	25.9999	17.1785
Vitvi01g00425	817.619	910.633	815.803	574.737	551.039	658.826	625.187	619.209	667.789	799.184	838.887	843.198	797.753	637.838	715.08	596.535	664.443	618.426
Vitvi01g00426	435.225	428.469	413.285	380.826	378.446	350.419	378.709	369.123	412.525	482.665	473.615	486.588	429.195	472.635	406.194	471.636	429.48	457.139
Vitvi01g00427	2.51575	1.09583	4.96936	12.9941	3.59569	0	4.23138	0	19.3727	2.10312	2.06368	1.11093	2.84235	2.18812	1.78547	0.932087	0.962961	0
Vitvi01g00428	207.13	155.608	217.824	143.934	120.455	105.985	184.065	211.863	196.006	197.693	228.037	204.412	175.278	112.688	168.727	200.399	170.444	181.329
Vitvi01g00429	10.9016	233.411	10.7669	89.9588	35.0579	2.86446	161.85	205.311	208.542	5.25779	6.19105	9.99839	11.3694	53.609	18.7474	3.72835	1.92592	0
Vitvi01g00430	49.4764	19.7249	50.5218	35.9835	24.2709	25.7801	34.9089	19.6574	47.862	42.0623	45.401	33.328	16.1067	28.4456	34.8166	11.185	16.3703	7.63489
Vitvi01g00432	410.067	374.773	416.598	467.786	450.36	367.606	500.361	490.343	407.967	464.789	460.201	527.693	451.934	557.972	440.118	379.359	414.073	398.923
Vitvi01g00433	10.9016	8.76663	25.675	36.9831	51.2385	31.5091	25.3883	31.6703	9.11658	6.30935	10.3184	6.66559	28.4235	30.6337	27.6748	52.1968	57.7776	40.0831
Vitvi01g00438	0	0	0	10.995	11.686	6.68374	2.11569	2.18416	0	0	0	3.3328	0	0	0.892735	0	4.8148	0
Vitvi01g01976	2448.66	2600.4	3148.09	2833.7	3070.72	2267.7	2742.99	2591.5	3928.11	29384.7	29899.7	30360.7	35336.1	36391.8	33578.4	21412.8	23212.2	22658.4
Vitvi01g01977	0	0	0	0	0	0	0	3.27624	0	0	0	0	31.2659	1.09406	0	0	0	0
Vitvi01g01978	3.35433	0	0.828226	13.9936	3.59569	6.68374	3.17354	2.18416	3.41872	0	1.03184	1.11093	0.947451	2.18812	0.892735	11.185	18.2963	13.361
Vitvi01g01979	642.355	631.197	775.22	3847.24	3417.7	3227.29	125.884	102.655	95.7241	260.786	266.215	294.397	594.052	359.946	740.077	114.647	96.2961	105.934
Vitvi01g01980	0	0	0	0	0	0	0	0	0	0	0	0	0	0	3.57094	6.52461	8.66665	9.54361
Vitvi01g01981	55.3465	51.5039	76.1968	43.9799	40.4515	32.4639	167.14	128.865	148.144	25.2374	38.1781	31.1061	83.3757	95.1834	66.9551	207.855	184.888	194.69
Vitvi01g01982	0	0	0.828226	0	0.898921	0	4.23138	0	0	0	0	0	0.947451	3.28219	2.6782	37.2835	42.3703	35.3113
Vitvi01g00441	5.87009	2.19166	9.11049	0	0	0	1.05785	0	9.11658	0	0	0	5.6847	8.7525	5.35641	3.72835	0	0
Vitvi01g00444	1109.45	1180.21	1372.37	1743.2	2030.66	1856.17	1487.33	1444.82	1500.82	755.018	774.912	686.556	968.295	1038.27	1025.75	797.866	753.998	699.546
Vitvi01g01983	238.996	233.411	241.842	231.894	258.889	231.066	181.949	144.154	328.197	177.713	202.241	123.313	98.5349	129.099	111.592	194.806	165.629	164.15
Vitvi01g00445	2446.15	2414.11	3075.2	3866.23	3783.56	2832	2910.13	2935.51	2470.59	2680.42	2711.68	2680.68	1529.19	1954	1451.59	2352.59	2445.92	2243.7
Vitvi01g00446	341.304	249.849	294.02	234.893	143.827	185.235	183.007	227.152	248.427	298.642	278.597	269.957	223.598	173.956	214.256	330.891	249.407	292.034
Vitvi01g00447	126.626	173.141	120.093	390.821	334.399	337.051	358.61	338.544	436.456	147.218	156.84	148.865	270.023	271.327	266.035	266.577	271.555	296.806
Vitvi01g00448	1951.38	2036.05	1734.31	3018.62	2676.09	2874.96	2512.38	2481.2	2372.59	2666.75	2590.95	2567.36	2954.15	2823.77	2846.04	2834.48	2638.51	2673.16
Vitvi01g00449	7.54725	14.2458	19.0492	29.9863	12.5849	16.2319	17.9834	13.1049	12.5353	15.7734	7.22289	19.9968	10.422	27.3516	12.4983	7.45669	12.5185	19.0872
Vitvi01g00450	966.048	967.616	863.84	1497.31	1361.87	1641.34	1205.94	1351.99	1180.6	1147.25	1147.41	1364.22	1173.89	1065.62	1051.64	736.348	801.183	777.804
Vitvi01g01984	12.5788	37.2582	24.0186	15.9927	26.0687	29.5994	27.504	36.0386	13.6749	16.8249	10.3184	8.88746	7.57961	19.6931	14.2838	7.45669	7.70369	12.4067
Vitvi01g00451	3267.12	3279.81	2873.95	2344.93	2430.68	2454.84	2767.32	2659.21	2966.31	2912.82	2799.38	2777.33	2209.46	2218.76	2032.76	2828.88	2943.77	2699.89
Vitvi01g00452	1434.82	1504.57	1219.98	1018.53	1111.07	1252.72	1125.55	961.03	1253.53	1239.79	1160.82	1225.36	892.499	915.73	892.735	908.784	1272.07	1222.54
Vitvi01g00453	446.127	391.211	501.905	386.823	449.461	383.838	454.874	522.014	490.016	478.459	409.641	385.493	411.194	391.674	404.409	465.111	509.406	441.869
Vitvi01g00454	461.221	482.164	468.776	348.84	369.457	295.039	284.56	321.071	380.617	277.611	281.693	327.725	156.329	208.966	197.294	199.467	178.148	203.279
Vitvi01g00455	10920	10561.6	10375.2	8573.08	9362.27	8733.74	8693.37	8844.75	7117.77	7634.31	7513.87	7662.1	7689.51	8213.12	7415.95	7290.78	8179.39	8030.95
Vitvi01g00456	0	1.09583	0.828226	15.9927	34.159	35.3283	1.05785	7.64455	0	0	2.06368	0	0	3.28219	0	2.79626	0	4.7718
Vitvi01g00457	5.87009	12.0541	8.28226	0.999543	0	0	0	0	0	0	0	0	0	0	0	0	0	0
Vitvi01g01986	387.426	397.786	440.616	460.789	542.05	522.287	531.038	505.633	267.8	408.004	384.877	374.384	502.149	492.328	521.357	562.048	660.591	576.434
Vitvi01g00458	1.67717	3.28748	8.28226	2.99863	4.49461	1.90964	0	4.36832	7.97701	9.46402	3.09552	4.44373	0	2.18812	1.78547	2.79626	4.8148	0.954361
Vitvi01g01987	1.67717	1.09583	5.79758	5.99726	1.79784	2.86446	10.5785	6.55247	5.69786	1.05156	2.06368	3.3328	12.3169	27.3516	16.0692	7.45669	2.88888	6.68052
Vitvi01g00460	0	0	0	0	1.79784	0	2.11569	0	0	0	0	1.11093	1.8949	1.09406	0	0	0	1.90872
Vitvi01g01988	1.67717	2.19166	7.45404	3.99817	8.09029	6.68374	0	3.27624	2.27914	2.10312	1.03184	0	2.84235	0	0.892735	3.72835	0	0
Vitvi01g01990	34.3819	38.354	178.897	290.867	266.98	215.789	239.073	235.889	178.913	70.4544	59.8468	86.6527	60.6368	33.9159	50.8859	46.6043	25.9999	11.4523
Vitvi01g00463	24.3189	12.0541	46.3807	150.931	116.86	119.353	104.727	124.497	93.4449	0	0	0	0	0	0	0	0	0
Vitvi01g00464	10.9016	7.6708	7.45404	20.9904	16.1806	14.3223	24.3304	18.5653	26.2102	21.0312	13.4139	7.77653	29.371	33.9159	28.5675	18.6417	7.70369	10.498
Vitvi01g00465	480.508	536.956	496.108	841.615	719.137	531.835	1019.76	1085.53	779.467	497.387	541.716	522.138	553.311	583.135	547.246	268.441	219.555	215.686
Vitvi01g00466	6.70867	8.76663	13.2516	13.9936	2.69676	7.63856	2.11569	4.36832	6.83743	10.5156	2.06368	2.22186	5.6847	5.47031	4.46367	8.38878	7.70369	4.7718
Vitvi01g00467	276.733	229.028	287.395	406.814	373.951	378.109	361.783	359.294	385.175	181.919	177.477	153.309	301.289	292.115	290.139	171.504	120.37	116.432
Vitvi01g00468	624.745	730.917	617.029	590.73	547.443	524.196	395.634	446.66	437.596	290.23	339.476	301.063	408.351	382.922	382.983	653.393	611.48	597.43
Vitvi01g00470	1.67717	3.28748	0	3.99817	1.79784	2.86446	0	3.27624	1.13957	0	0	0	0.947451	0	3.57094	0	0	0
Vitvi01g01991	231.449	269.574	118.436	68.9684	61.1267	176.642	64.5286	76.4455	61.5369	137.754	128.98	102.206	144.013	63.4556	155.336	100.665	77.9998	85.8925
Vitvi01g00471	77.1497	92.0496	43.0678	30.9858	33.2601	67.7922	14.8098	29.4861	37.6059	49.4232	33.0189	62.2122	64.4266	35.01	86.5952	20.5059	23.1111	22.9047
Vitvi01g00472	966.048	1020.22	861.355	804.632	781.163	972.962	765.88	788.481	1016.5	851.762	786.263	812.091	868.812	754.903	790.963	520.104	507.48	475.272
Vitvi01g00473	3220.16	3543.91	3634.26	3014.62	2858.57	2915.07	3065.64	3112.43	3158.89	4217.8	4222.29	4195.99	3196.7	3102.76	3088.86	4513.16	4178.29	4140.97
Vitvi01g00474	781.56	716.672	809.177	640.707	675.989	631.136	752.128	773.192	763.513	688.77	567.512	696.554	572.26	446.377	621.343	657.121	632.665	591.704
Vitvi01g00475	160.169	169.853	181.382	94.9566	88.9932	85.9338	141.751	169.272	139.028	151.424	131.044	146.643	200.86	129.099	230.326	85.752	86.6665	48.6724
Vitvi01g00476	1434.82	1363.21	1532.22	1543.29	1551.54	1204.03	1506.37	1556.21	1138.43	1578.39	1537.44	1469.76	1004.3	1402.59	1032.89	1660.98	1552.29	1431.54
Vitvi01g00477	179.457	181.907	205.4	185.915	319.117	204.332	363.899	323.255	345.29	92.5371	106.28	85.5418	19.8965	37.1981	21.4256	38.2155	77.0369	47.718
Vitvi01g00478	865.418	934.741	1073.38	1318.4	1350.18	1064.62	1168.92	1287.56	1107.66	1189.31	1173.2	1173.14	1113.25	1259.27	995.399	206.923	209.925	188.963
Vitvi01g01992	4.19292	12.0541	9.93872	0	2.69676	0	5.28923	13.1049	19.3727	10.5156	7.22289	7.77653	7.57961	4.37625	0.892735	0	0.962961	1.90872
Vitvi01g00479	1454.94	1469.51	1730.99	833.619	1048.14	834.513	1209.12	1210.02	828.469	1149.35	1095.82	1086.49	937.976	1068.9	992.721	978.691	990.887	911.414
Vitvi01g00481	1750.96	1601	1724.37	754.655	746.105	875.57	629.418	745.89	880.889	813.906	844.046	782.096	539.099	458.412	565.101	796.002	729.924	736.766
Vitvi01g00482	87.2127	66.8455	89.4484	76.9648	89.8921	76.3856	62.4129	81.9059	94.5845	73.609	69.1333	56.6575	55.8996	86.4309	55.3495	90.4124	61.6295	64.8965
Vitvi01g00483	413.422	397.786	477.058	173.92	163.604	136.539	290.907	293.769	315.662	201.899	257.96	221.076	90.9553	68.9259	116.948	54.061	56.8147	66.8052
Vitvi01g01993	4.19292	0	9.93872	10.995	31.4623	11.4578	14.8098	9.82871	28.4893	16.8249	18.5731	9.99839	8.52706	3.28219	13.391	27.9626	22.1481	49.6268
Vitvi01g00484	289.311	292.586	290.707	191.912	171.694	174.732	189.354	162.72	137.888	294.436	305.425	311.061	284.235	238.506	247.287	205.991	204.148	200.416
Vitvi01g00486	1224.33	1282.12	1339.24	860.606	978.027	893.712	867.433	973.042	770.351	1281.85	1276.39	1303.12	891.551	1040.45	989.15	986.148	1137.26	981.083
Vitvi01g00487	1650.33	1713.88	1272.16	1499.31	1467.94	1673.8	1716.88	1651.22	1757.22	1879.13	1813.98	1920.8	1658.99	1595.14	1594.42	1977.89	2174.37	2028.02
Vitvi01g00488	1673.81	1575.8	1256.42	1063.51	920.496	1244.13	1062.08	1077.88	918.495	1120.96	1040.1	1124.26	1015.67	944.176	1031.11	709.318	746.295	794.982
Vitvi01g00491	44.4449	43.8331	60.4605	35.9835	49.4407	46.7862	67.7021	78.6297	49.0016	37.8561	44.3692	28.8842	55.8996	42.6684	51.7786	74.5669	74.148	45.8093
Vitvi01g00492	2052.85	1897.97	2118.6	2075.05	2144.83	2025.17	1989.81	2151.4	1562.35	1640.43	1693.25	1678.62	1756.57	1831.46	1746.19	2439.27	2463.25	2327.69
Vitvi01g00496	189.52	172.045	180.553	216.901	214.842	230.112	210.511	248.994	262.102	143.012	128.98	131.09	84.3231	109.406	104.45	133.288	138.666	98.2992
Vitvi01g00497	1847.4	1734.7	1630.78	945.567	969.037	1052.21	949.945	971.95	1423.33	742.4	705.779	745.436	775.015	532.808	786.499	791.341	996.664	767.306
Vitvi01g00498	14.2559	5.47914	14.0798	2.99863	8.98921	2.86446	2.11569	2.18416	4.55829	3.15467	9.28657	12.2203	6.63215	13.1287	2.6782	0.932087	4.8148	0
Vitvi01g00499	2413.44	2166.45	2071.39	1952.11	1916.5	2103.47	1578.31	1754.97	1226.18	1397.52	1365.13	1269.8	1411.7	1342.41	1406.95	1376.69	1271.11	1214.9
Vitvi01g01995	1255.36	1196.64	1031.97	944.568	1010.39	1091.36	994.375	964.306	883.169	977.949	969.93	1043.17	673.637	636.744	734.721	943.272	1029.41	941.954
Vitvi01g01996	185.327	166.566	219.48	177.919	192.369	148.952	163.966	176.917	151.563	105.156	115.566	139.977	116.536	190.367	122.305	99.7333	79.9257	96.3904
Vitvi01g00501	95.5985	88.7621	106.841	267.877	265.182	220.563	319.469	277.388	341.872	0	0	0	86.218	102.842	97.3081	102.53	119.407	109.751
Vitvi01g00502	446.965	465.727	472.917	655.7	542.05	585.305	639.996	684.734	652.975	600.439	611.882	659.894	454.776	469.353	489.219	954.457	864.739	783.53
Vitvi01g00503	115.725	123.829	94.4178	16.9922	31.4623	25.7801	37.0246	50.2356	54.6995	7.3609	16.5095	14.4421	16.1067	13.1287	19.6402	12.1171	27.9259	28.6308
Vitvi01g00505	3776.98	3884.71	3406.49	1658.24	1727.73	1743.5	2739.82	2773.88	2544.67	2551.08	2529.04	2668.46	2009.54	1827.08	2052.4	2137.27	2285.11	2702.75
Vitvi01g01997	8.38584	7.6708	9.93872	18.9913	14.3827	19.0964	9.52061	13.1049	3.41872	26.2889	24.7642	36.6608	1.8949	9.84656	8.03461	24.2343	22.1481	9.54361
Vitvi01g01998	0	0	3.31291	0	0.898921	2.86446	0	1.09208	0	0	0	0	0	0	0	1.86417	0	0
Vitvi01g01999	0	1.09583	3.31291	1.99909	2.69676	0.95482	1.05785	0	1.13957	0	0	0	0	0	1.78547	0	0	0
Vitvi01g02000	0.838584	0	8.28226	3.99817	1.79784	2.86446	0	0	0	0	0	0	0	0	0	12.1171	6.74073	4.7718
Vitvi01g02001	7.54725	1.09583	20.7057	29.9863	24.2709	17.1868	29.6197	21.8416	23.931	14.7218	27.8597	29.9952	343.925	370.887	366.914	140.745	101.111	83.9837
Vitvi01g00508	505.666	466.823	606.262	1012.54	809.928	860.293	847.334	951.201	1079.18	1195.62	1219.64	1273.13	937.029	681.601	862.382	851.927	725.109	824.568
Vitvi01g00509	1094.35	1251.44	924.301	1391.36	1401.42	1538.22	1509.55	1422.98	1467.77	1554.2	1554.98	1657.51	994.823	1024.04	1084.67	1193.07	1060.22	1147.14
Vitvi01g00511	555.981	518.327	672.52	498.772	555.533	559.525	708.756	567.881	739.582	648.811	718.161	778.763	718.168	570.006	702.582	633.819	610.517	646.102
Vitvi01g02002	0	0	0	4.99771	0	0.95482	0	5.46039	10.2562	0	0	0	0	0	0	0	0	0
Vitvi01g00512	11.7402	6.57497	14.9081	972.555	767.679	827.829	412.56	386.596	263.241	172.455	197.082	176.638	189.49	137.852	152.658	47.5364	39.4814	44.855
Vitvi01g00513	0	0	0	47.9781	90.7911	52.5151	143.867	180.193	267.8	4.20623	3.09552	4.44373	89.0604	63.4556	94.6299	0	0	0
Vitvi01g00515	513.213	471.206	609.575	645.705	719.137	598.672	686.542	658.524	491.156	460.582	473.615	516.583	579.84	552.501	579.385	897.599	879.183	893.282
Vitvi01g00516	1129.57	1148.43	1125.56	915.581	1014.88	925.221	912.921	990.516	784.026	976.897	892.542	989.841	785.437	784.443	802.568	1145.53	1050.59	1142.37
Vitvi01g00518	131.658	99.7204	164.817	90.9584	71.9137	61.1085	117.421	114.668	134.47	141.96	119.694	136.645	160.119	102.842	139.267	141.677	142.518	128.839
Vitvi01g00519	72.1182	69.0372	86.1355	93.957	51.2385	58.244	130.115	133.234	153.842	107.259	143.426	134.423	112.747	84.2428	100.879	105.326	134.815	119.295
Vitvi01g00520	784.914	786.805	646.845	660.698	715.542	831.648	703.467	613.748	605.113	840.195	860.555	777.653	763.645	699.106	725.793	794.138	805.998	884.692
Vitvi01g00521	65.4095	46.0248	57.9758	106.951	87.1954	84.0242	108.958	110.3	99.1428	171.404	150.649	161.085	217.914	192.555	239.253	181.757	138.666	132.656
Vitvi01g00522	17.6103	16.4374	33.9573	25.9881	10.7871	16.2319	25.3883	14.197	19.3727	24.1858	33.0189	21.1077	24.6337	21.8812	16.962	6.52461	9.62961	7.63489
Vitvi01g00523	2439.44	2257.41	1583.57	1610.26	1307.93	2092.97	1508.49	1602.08	2047.81	2184.09	2140.04	2192.98	1997.23	1596.24	2020.26	1221.03	1349.11	1283.62
Vitvi01g00524	1130.41	1082.68	1413.78	1407.36	1588.39	1321.47	1437.61	1587.88	904.82	1237.68	1313.53	1336.45	1309.38	1347.88	1443.55	1998.39	1977.92	1924.95
Vitvi01g00525	136.689	128.212	471.261	314.856	314.623	266.395	359.667	347.281	263.241	527.882	491.156	594.349	507.834	393.862	487.433	306.656	260.962	172.739
Vitvi01g00526	1179.89	1011.45	1046.88	725.668	770.376	709.431	824.062	866.019	764.653	1403.83	1394.02	1423.1	1024.19	769.126	913.267	951.66	1109.33	1129.96
Vitvi01g02003	0	0	0	0.999543	1.79784	0	0	0	0	0	0	0	0	6.56437	1.78547	0	0	0
Vitvi01g00528	590.363	553.393	386.782	560.743	402.717	573.847	305.717	356.018	377.198	650.914	623.232	746.546	667.005	540.467	632.949	777.36	638.443	752.036
Vitvi01g00529	21.8032	28.4915	28.9879	24.9886	17.0795	13.3675	35.9667	30.5782	33.0476	26.2889	24.7642	31.1061	36.9506	37.1981	41.0658	29.8268	11.5555	17.1785
Vitvi01g00530	1651.17	1582.38	1624.98	1103.5	1137.14	1162.97	1172.09	1416.43	1042.71	1893.86	2030.66	1941.91	1155.89	992.314	1058.78	1173.5	1324.07	1198.68
Vitvi01g02004	5.0315	6.57497	7.45404	0	0	0	2.11569	0	7.97701	0	0	0	0	0	0.892735	0	0	0
Vitvi01g00532	1.67717	1.09583	0	0	0.898921	7.63856	6.34707	6.55247	0	3.15467	3.09552	1.11093	0	0	0	1.86417	4.8148	0.954361
Vitvi01g00533	6160.24	6328.41	5898.63	4954.73	5161.61	4922.1	5390.78	5166.63	5254.57	8437.7	8509.59	8160.91	5484.79	5607.07	5610.84	7161.22	7442.72	6900.98
Vitvi01g00536	1055.78	1036.65	1118.93	1496.32	1468.84	1381.62	1373.08	1294.11	1530.45	960.072	1052.48	1046.5	898.183	951.834	1007.9	1144.6	1125.7	1218.72
Vitvi01g00537	1898.55	1645.93	1681.3	1126.48	1075.11	1185.89	1500.02	1463.39	2006.79	2178.83	2291.72	2256.3	1467.6	1085.31	1382.85	1567.77	1453.11	1543.2
Vitvi01g00538	161.008	199.441	188.836	160.926	145.625	176.642	160.792	164.904	153.842	187.177	205.336	206.633	230.231	194.743	199.973	226.497	233.999	217.594
Vitvi01g00539	806.718	760.505	825.742	803.632	827.907	808.733	576.526	577.71	478.62	595.182	603.627	532.137	529.625	551.407	546.354	812.779	831.035	805.48
Vitvi01g00540	582.816	596.131	704.821	601.725	622.953	582.44	441.122	476.146	354.407	608.852	685.142	627.677	1002.4	997.785	1032.89	1065.37	1087.18	959.133
Vitvi01g00541	0	3.28748	3.31291	0.999543	0	0	0	0	2.27914	0	1.03184	0	0	0	0	0	0	0
Vitvi01g00542	16.7717	9.86245	24.0186	6.9968	6.29245	6.68374	17.9834	10.9208	21.6519	3.15467	5.1592	5.55466	7.57961	8.7525	8.03461	9.32087	16.3703	12.4067
Vitvi01g00543	307.76	288.203	255.094	491.775	482.721	659.781	419.965	333.084	454.689	153.527	146.521	148.865	383.718	342.441	333.883	233.022	221.481	247.179
Vitvi01g00544	772.336	776.942	885.374	982.55	952.857	922.356	910.805	874.755	632.463	664.585	691.333	785.429	987.244	1017.48	857.025	964.71	1054.44	973.448
Vitvi01g00545	0	4.38331	0	0	0.898921	1.90964	3.17354	5.46039	0	0	2.06368	0	0	5.47031	0	0	0.962961	0.954361
Vitvi01g00546	5.87009	1.09583	4.14113	24.9886	20.6752	25.7801	14.8098	20.7495	35.3267	5.25779	5.1592	7.77653	6.63215	1.09406	0	0	1.92592	0
Vitvi01g00547	677.576	661.88	674.176	725.668	820.715	677.922	837.814	785.205	830.748	679.306	703.715	700.998	541.942	561.254	542.783	647.8	605.702	517.264
Vitvi01g00552	493.087	524.902	588.041	135.938	183.38	139.404	513.055	460.857	582.321	247.116	183.668	214.41	105.167	266.951	139.267	62.4498	108.815	49.6268
Vitvi01g02007	9.22442	14.2458	13.2516	79.9634	75.5094	76.3856	203.106	228.245	245.008	1.05156	5.1592	8.88746	228.336	370.887	216.042	17.7096	8.66665	51.5355
Vitvi01g00553	10.063	10.9583	4.96936	1.99909	1.79784	3.81928	5.28923	7.64455	10.2562	11.5671	8.25473	8.88746	4.73725	1.09406	0	1.86417	0.962961	0
Vitvi01g00555	0	0	0	2.99863	2.69676	0.95482	5.28923	3.27624	0	0	0	0	0	0	0	0	0	0
Vitvi01g00556	7.54725	7.6708	9.11049	26.9877	21.5741	37.238	98.3796	93.9188	134.47	86.2277	75.3244	46.6592	59.6894	70.02	72.3115	78.2953	59.7036	33.4026
Vitvi01g02009	2793.32	2811.9	2968.36	3630.34	4479.33	3797.32	3342.79	3279.51	3700.19	6014.91	6341.69	6125.68	2686.97	2828.15	2869.25	2232.35	2601.92	2085.28
Vitvi01g00557	0.838584	0	3.31291	0.999543	3.59569	5.72892	5.28923	4.36832	4.55829	14.7218	13.4139	17.7749	25.5812	16.4109	32.1384	0.932087	2.88888	0
Vitvi01g02011	1.67717	2.19166	6.62581	0	0	0	0	0	0	27.3405	12.3821	9.99839	4.73725	0	4.46367	0	0.962961	4.7718
Vitvi01g00558	4.19292	6.57497	7.45404	2.99863	7.19137	6.68374	5.28923	10.9208	4.55829	16.8249	25.796	19.9968	36.9506	51.4209	28.5675	27.0305	13.4815	9.54361
Vitvi01g00561	6253.32	6154.17	6508.2	6244.14	6587.3	6236.88	5834.02	6327.51	4333.79	7062.26	7176.45	7194.4	5966.1	6104.87	5781.35	5792.92	6126.36	6003.88
Vitvi01g00562	364.784	380.252	260.063	410.812	411.706	521.332	503.534	531.842	558.39	383.819	409.641	451.038	635.739	485.764	564.208	452.994	396.74	427.554
Vitvi01g00563	1088.48	1062.95	936.724	646.704	578.905	773.404	923.499	802.678	762.374	188.229	193.986	198.857	1153.99	1075.46	1056.1	309.453	236.888	277.719
Vitvi01g00567	0	5.47914	0.828226	9.99543	15.2817	10.503	49.7187	64.4327	51.2808	15.7734	14.4458	6.66559	16.1067	21.8812	14.2838	44.7402	38.5184	39.1288
Vitvi01g02012	0	0	0	0.999543	2.69676	0	1.05785	5.46039	1.13957	0	0	1.11093	0	0	0	0	0	0
Vitvi01g00568	66.2481	41.6415	120.093	195.91	188.774	144.178	261.288	199.85	210.821	49.4232	68.1015	36.6608	182.858	224.283	204.436	35.4193	25.9999	8.58925
Vitvi01g02013	1.67717	1.09583	8.28226	0.999543	0	5.72892	0	3.27624	5.69786	1.05156	1.03184	1.11093	0.947451	4.37625	1.78547	0	0.962961	0
Vitvi01g00571	2321.2	2338.5	2402.68	2518.85	2490.91	2463.44	2350.53	2332.68	1456.37	2605.76	2551.74	2618.47	2068.28	2045.9	2057.75	3299.59	3352.07	3322.13
Vitvi01g00572	1535.45	1707.3	1834.52	1882.14	1808.63	1771.19	2039.53	1754.97	2230.14	1717.19	1694.28	1698.62	2071.13	1951.81	2072.04	1933.15	1987.55	1808.51
Vitvi01g00573	15.0945	20.8207	16.5645	6.9968	11.686	3.81928	4.23138	2.18416	4.55829	15.7734	11.3502	14.4421	30.3184	30.6337	29.4602	8.38878	15.4074	8.58925
Vitvi01g00576	561.013	557.777	732.152	784.641	844.986	737.121	724.624	755.719	542.436	926.422	913.179	816.535	732.379	851.18	797.212	1009.45	892.665	845.564
Vitvi01g00577	13.4173	14.2458	4.96936	7.99634	8.09029	16.2319	7.40492	9.82871	3.41872	9.46402	7.22289	7.77653	21.7914	22.9753	18.7474	3.72835	7.70369	15.2698
Vitvi01g02017	3.35433	0	3.31291	7.99634	8.98921	12.4127	12.6941	10.9208	2.27914	0	3.09552	1.11093	2.84235	12.0347	4.46367	4.66043	1.92592	0
Vitvi01g00578	0	0	8.28226	0.999543	1.79784	0.95482	15.8677	30.5782	21.6519	6.30935	7.22289	3.3328	6.63215	5.47031	1.78547	24.2343	18.2963	13.361
Vitvi01g00579	301.052	272.861	328.806	397.818	420.695	374.289	406.213	345.097	357.826	395.386	374.558	449.928	450.987	428.872	470.471	336.483	391.925	415.147
Vitvi01g00580	4.19292	0	7.45404	4.99771	14.3827	14.3223	10.5785	7.64455	7.97701	34.7014	22.7005	29.9952	9.47451	13.1287	8.03461	26.0984	5.77776	10.498
Vitvi01g02019	0.838584	0	0	0.999543	0	0	0	0	2.27914	0	0	0	0	4.37625	8.92735	0	0	0
Vitvi01g00587	957.663	996.108	1012.09	1349.38	1256.69	1178.25	1080.06	1061.5	827.33	1295.52	1298.06	1282.02	1099.04	1219.88	1293.57	1114.78	889.776	1029.76
Vitvi01g02021	333.756	349.569	275.799	253.884	241.81	237.75	300.428	155.075	268.939	267.096	283.756	254.403	257.707	233.035	272.284	95.0728	156	171.785
Vitvi01g00588	6.70867	5.47914	4.14113	1.99909	0	2.86446	0	2.18416	1.13957	0	2.06368	2.22186	0	0	0	1.86417	1.92592	0
Vitvi01g00589	72.9568	94.2412	101.872	222.898	222.933	156.59	157.619	164.904	189.169	15.7734	14.4458	13.3312	56.847	86.4309	73.2042	65.2461	44.2962	46.7637
Vitvi01g00590	832.714	849.267	781.017	734.664	719.137	687.47	612.492	419.358	590.298	776.05	832.696	795.427	563.733	517.491	554.388	502.395	594.147	589.795
Vitvi01g00591	2775.71	2951.07	2520.29	2354.92	2445.07	2727.92	2529.31	2541.27	3015.31	2504.81	2656.99	2656.24	2013.33	1950.71	2039.01	3382.54	3428.14	3397.52
Vitvi01g00593	4.19292	6.57497	1.65645	0	2.69676	2.86446	12.6941	3.27624	6.83743	0	6.19105	1.11093	1.8949	5.47031	2.6782	3.72835	3.85184	11.4523
Vitvi01g00594	1090.16	907.346	1100.71	823.623	880.943	843.106	790.21	737.153	655.254	888.566	917.307	956.513	913.342	1005.44	921.302	1011.31	944.664	913.323
Vitvi01g00595	2149.29	2067.83	1743.42	1408.36	1426.59	1820.84	1687.26	1659.96	2036.42	1887.55	2020.34	1927.47	1516.87	1312.87	1519.43	1279.75	1284.59	1322.74
Vitvi01g00596	987.852	1012.55	819.944	1028.53	1048.14	1114.28	1122.37	1203.47	1088.29	1082.05	1025.65	1037.61	1063.04	1091.87	1073.07	1523.96	1488.74	1442.04
Vitvi01g00598	509.859	484.356	424.88	499.771	367.659	448.765	443.237	460.857	453.55	379.612	393.131	388.826	317.396	322.748	342.81	454.858	371.703	435.188
Vitvi01g00599	1155.57	1071.72	937.552	964.559	1036.46	1078.95	834.64	957.753	1040.43	973.742	967.867	976.509	970.19	898.225	981.115	771.768	851.257	906.643
Vitvi01g00600	174.425	156.703	186.351	204.906	193.268	200.512	152.33	148.523	132.19	220.827	158.903	176.638	224.546	183.802	216.042	136.085	137.703	113.569
Vitvi01g00602	0	0	0	107.951	78.2062	84.0242	40.1981	33.8544	39.885	0	0	0	0	0	0	0	0	0
Vitvi01g00603	22.6418	28.4915	21.5339	26.9877	21.5741	12.4127	8.46276	24.0257	42.1642	0	5.1592	7.77653	7.57961	18.5991	7.14188	1.86417	1.92592	1.90872
Vitvi01g00604	190.359	150.128	239.357	279.872	269.676	293.13	281.387	384.412	233.612	109.362	146.521	134.423	265.286	316.184	283.89	272.169	295.629	225.229
Vitvi01g00608	110.693	124.924	145.768	106.951	131.243	96.4368	181.949	171.456	208.542	6.30935	14.4458	4.44373	7.57961	19.6931	9.82008	9.32087	23.1111	1.90872
Vitvi01g02022	133.335	166.566	148.253	200.908	229.225	174.732	208.396	164.904	248.427	149.321	157.872	158.863	115.589	167.392	135.696	149.134	148.296	123.113
Vitvi01g00609	20.126	19.7249	24.0186	18.9913	22.473	21.9609	24.3304	18.5653	14.8144	13.6703	7.22289	4.44373	53.0572	44.8565	35.7094	15.8455	9.62961	23.859
Vitvi01g00611	0	0	0	2.99863	6.29245	7.63856	4.23138	8.73663	9.11658	1.05156	3.09552	0	0	1.09406	0.892735	0	0	0
Vitvi01g00612	5.0315	4.38331	12.4234	0	0.898921	0	0	0	0	0	0	0	1.8949	4.37625	2.6782	0	0.962961	6.68052
Vitvi01g02023	1638.59	1739.08	2001.82	2142.02	2313.82	1935.42	2075.49	2267.16	1923.6	2031.61	2062.65	1980.79	2220.82	2104.98	2196.13	2309.71	2344.81	2209.35
Vitvi01g02024	3059.99	3248.03	3224.29	2292.95	3229.82	2958.99	2371.69	2559.83	2617.6	3459.63	3683.67	3593.87	3769.91	4265.75	3923.57	3118.76	3650.58	3785.95
Vitvi01g00613	394.973	367.102	313.07	304.861	382.941	432.534	285.618	258.823	337.313	261.838	247.642	275.511	368.558	350.1	380.305	301.064	342.814	364.566
Vitvi01g00614	100.63	93.1454	234.388	170.922	166.3	166.139	149.156	152.891	202.844	217.672	160.967	235.518	263.391	202.402	263.357	432.488	321.629	349.296
Vitvi01g00616	1859.98	1848.66	1638.23	1520.3	1577.61	1750.19	1387.89	1163.06	1940.69	1378.59	1346.55	1508.65	1277.16	1268.02	1262.33	1220.1	1504.14	1666.31
Vitvi01g00617	0.838584	2.19166	3.31291	106.951	74.6105	64.9278	22.2148	37.1307	29.6289	15.7734	9.28657	8.88746	11.3694	22.9753	13.391	12.1171	3.85184	16.2241
Vitvi01g00619	247.382	252.04	252.609	386.823	451.259	390.521	200.991	220.6	194.867	374.355	410.673	375.495	374.243	482.481	372.27	382.155	425.629	437.097
Vitvi01g02026	110.693	73.4205	101.044	24.9886	34.159	25.7801	13.752	16.3812	10.2562	130.393	102.152	106.649	65.3741	89.7131	83.0243	116.511	117.481	124.067
Vitvi01g00620	88.0513	86.5704	95.246	186.914	207.651	234.886	116.363	162.72	126.493	155.631	157.872	132.201	139.275	189.273	170.512	149.134	160.814	167.967
Vitvi01g00621	15.0945	23.0124	24.8468	56.9739	55.7331	50.6055	7.40492	25.1178	18.2332	22.0827	22.7005	12.2203	12.3169	25.1634	11.6055	16.7776	12.5185	18.1329
Vitvi01g00623	989.529	922.687	980.62	745.659	770.376	780.088	816.657	746.982	714.512	904.34	879.128	829.866	849.863	897.131	900.769	963.777	961.035	880.875
Vitvi01g00624	20.9646	7.6708	14.0798	7.99634	8.09029	9.5482	4.23138	4.36832	17.0936	9.46402	5.1592	8.88746	12.3169	7.65844	16.0692	10.253	17.3333	9.54361
Vitvi01g00625	90.567	74.5163	89.4484	83.9616	88.9932	98.3465	95.2061	61.1564	95.7241	73.609	78.4199	57.7685	54.9521	53.609	66.9551	62.4498	78.9628	79.2119
Vitvi01g00626	1004.62	929.262	837.337	1006.54	944.766	1012.11	817.714	796.126	741.862	1076.8	942.071	1122.04	1057.35	944.176	966.831	829.557	900.368	917.141
Vitvi01g00627	720.343	649.826	538.347	688.685	621.155	782.952	743.665	666.168	844.423	490.026	582.99	519.916	851.758	658.625	781.143	574.165	579.702	594.567
Vitvi01g02027	97.2757	103.008	104.357	28.9867	36.8558	22.9157	20.0991	31.6703	17.0936	116.723	77.3881	84.4308	74.8486	49.2328	70.526	116.511	140.592	120.249
Vitvi01g00628	1319.93	1235	1175.25	1167.47	1250.4	1449.42	1400.59	1398.95	1201.11	1396.47	1521.97	1587.52	1284.74	1323.82	1406.06	1221.03	1277.85	1244.49
Vitvi01g00629	353.882	398.881	327.978	822.624	855.773	837.377	639.996	630.13	624.486	318.622	289.947	324.392	765.54	640.026	690.977	343.008	311.036	313.03
Vitvi01g00630	435.225	425.181	356.966	914.582	817.12	913.763	898.111	965.398	900.262	405.901	369.399	293.286	601.631	633.462	660.624	345.804	348.592	387.47
Vitvi01g00631	69.6025	82.1871	78.6815	45.979	55.7331	71.6115	85.6855	70.9851	93.4449	196.641	176.445	163.307	146.855	147.698	123.197	226.497	183.926	170.831
Vitvi01g02028	233.126	201.632	291.536	408.813	440.472	341.826	440.064	402.977	282.614	207.157	186.763	239.961	309.816	338.065	296.388	206.923	202.222	190.872
Vitvi01g00632	129.142	130.404	183.038	270.876	275.07	226.292	238.015	240.257	335.034	97.7949	71.197	86.6527	178.121	133.476	148.194	69.9065	84.7405	60.1247
Vitvi01g02029	14.2559	27.3957	9.11049	52.9758	44.0472	25.7801	42.3138	39.3148	30.7685	8.41246	6.19105	5.55466	18.0016	20.7872	19.6402	10.253	5.77776	7.63489
Vitvi01g00633	2172.77	2044.82	2063.94	1222.44	1122.75	1172.52	1983.46	2012.7	2207.35	2293.45	2284.5	2157.43	1450.55	1434.32	1502.47	1271.37	1415.55	1305.57
Vitvi01g00634	18.4488	39.4498	36.442	17.9918	14.3827	13.3675	10.5785	15.2891	13.6749	9.46402	18.5731	11.1093	28.4235	42.6684	33.9239	11.185	15.4074	13.361
Vitvi01g00635	9.22442	15.3416	19.0492	3.99817	5.39353	0.95482	5.28923	8.73663	12.5353	3.15467	7.22289	8.88746	2.84235	5.47031	3.57094	2.79626	0.962961	1.90872
Vitvi01g00637	6.70867	14.2458	4.96936	22.9895	17.0795	10.503	20.0991	8.73663	26.2102	2.10312	4.12736	6.66559	4.73725	1.09406	8.03461	4.66043	4.8148	3.81744
Vitvi01g00638	131.658	136.979	154.05	210.904	227.427	215.789	249.652	287.217	183.471	33.6498	45.401	42.2154	75.7961	100.654	99.9863	167.776	151.185	169.876
Vitvi01g00640	707.765	645.443	600.464	559.744	557.331	516.558	636.823	567.881	460.387	567.841	515.92	581.018	539.099	624.71	624.914	475.364	463.184	545.894
Vitvi01g00641	228.095	239.986	249.296	223.898	227.427	231.066	313.122	261.007	260.962	257.632	250.737	291.064	227.388	227.565	227.647	417.575	404.444	351.205
Vitvi01g02030	28.5118	27.3957	40.5831	35.9835	30.5633	20.0512	32.7932	39.3148	29.6289	37.8561	34.0507	36.6608	22.7388	31.7278	21.4256	48.4685	38.5184	31.4939
Vitvi01g02031	29.3504	25.204	45.5524	183.916	258.889	189.054	68.7599	62.2485	78.6305	19.9796	29.9234	21.1077	33.1608	38.2922	24.1038	52.1968	83.7776	25.7677
Vitvi01g00642	1080.1	989.533	1159.52	783.641	856.672	812.552	1539.16	1540.92	1409.65	1267.13	1238.21	1454.21	1035.56	974.809	1073.96	850.063	972.59	838.883
Vitvi01g00644	3.35433	1.09583	0.828226	1.99909	2.69676	0	0	1.09208	0	1.05156	0	0	6.63215	8.7525	5.35641	3.72835	0.962961	3.81744
Vitvi01g02034	35.2205	35.0665	22.3621	50.9767	22.473	20.0512	19.0412	25.1178	60.3973	10.5156	16.5095	14.4421	35.0557	13.1287	25.8893	14.9134	8.66665	11.4523
Vitvi01g00646	1524.55	1677.71	1283.75	1283.41	1316.02	1544.9	1098.04	1129.21	1615.91	1484.8	1441.48	1375.33	1191.89	1154.24	1052.53	2076.69	2183.03	2305.74
Vitvi01g00647	309.437	322.173	311.413	349.84	329.005	343.735	232.726	266.467	208.542	510.006	437.501	539.913	177.173	131.287	151.765	311.317	285.036	277.719
Vitvi01g00648	304.406	291.49	231.075	234.893	284.958	254.937	377.651	354.926	325.918	270.25	334.316	279.955	209.387	227.565	165.156	174.3	187.777	184.192
Vitvi01g02035	21.8032	31.779	23.1903	21.9899	19.7763	9.5482	26.4461	32.7624	18.2332	18.928	29.9234	26.6624	16.1067	12.0347	20.5329	11.185	14.4444	26.7221
Vitvi01g00649	1479.26	1594.43	1018.72	1176.46	975.33	1308.1	997.548	997.068	1419.91	1256.61	1189.71	1255.35	1360.54	1259.27	1292.68	959.117	1045.78	989.672
Vitvi01g00650	614.682	556.681	443.101	588.731	595.086	748.579	943.598	855.098	1034.73	597.285	628.391	626.566	702.061	647.685	613.309	1048.6	979.331	1102.29
Vitvi01g00652	2821.83	2534.65	2966.71	4254.05	4653.72	4542.08	4456.7	4185.94	4905.86	3911.79	3847.73	3979.36	2372.42	2259.24	2407.71	3466.43	3489.77	3456.69
Vitvi01g02036	2308.62	2232.2	2459	3117.57	2833.4	2536	2714.43	2924.59	2601.64	2876.01	2740.57	2760.67	2533.48	3247.18	2808.54	3211.04	2768.51	2902.21
Vitvi01g02037	1.67717	3.28748	0	0	0	0	0	1.09208	1.13957	6.30935	4.12736	0	0	0	1.78547	0.932087	0	0
Vitvi01g02038	0.838584	0	4.14113	2.99863	1.79784	1.90964	7.40492	3.27624	1.13957	0	0	0	0	4.37625	0	0	0	0
Vitvi01g00653	2.51575	3.28748	24.8468	5.99726	2.69676	11.4578	11.6363	22.9337	15.954	12.6187	13.4139	6.66559	28.4235	25.1634	16.962	21.438	25.9999	10.498
Vitvi01g00655	5.87009	5.47914	9.11049	1.99909	0	4.7741	20.0991	8.73663	13.6749	0	1.03184	0	10.422	27.3516	8.03461	24.2343	16.3703	13.361
Vitvi01g00656	0	0	0	0	0	0	0	0	0	0	0	1.11093	0	2.18812	0.892735	4.66043	1.92592	0.954361
Vitvi01g00657	8.38584	8.76663	5.79758	0	0	0.95482	5.28923	4.36832	3.41872	0	0	0	0	0	0	12.1171	0	11.4523
Vitvi01g00658	805.879	773.655	702.336	1301.4	1166.8	1355.84	1760.25	1849.98	1500.82	1512.14	1418.78	1458.65	1431.6	1270.21	1348.03	1205.19	1075.63	1223.49
Vitvi01g00659	113.209	89.8579	99.3872	50.9767	60.2277	53.4699	59.2393	54.6039	49.0016	68.3513	75.3244	65.545	72.9537	47.0447	46.4222	49.4006	51.0369	47.718
Vitvi01g00660	394.973	382.444	418.254	430.803	436.876	414.392	367.072	372.399	219.937	396.437	365.272	353.276	378.033	518.585	421.371	384.952	418.888	372.201
Vitvi01g02039	0	4.38331	11.5952	13.9936	7.19137	14.3223	10.5785	8.73663	23.931	1.05156	1.03184	2.22186	1.8949	5.47031	6.24914	0.932087	0	0
Vitvi01g00662	2471.31	2400.96	2283.42	2463.87	2367.76	2713.6	1840.65	1757.16	1762.92	2326.05	2216.39	2290.74	3326.5	2825.96	3266.52	2589.34	2323.62	2387.81
Vitvi01g00663	108.177	107.391	65.4299	143.934	160.907	149.907	111.074	116.852	121.934	147.218	135.171	127.757	140.223	134.57	141.052	151.93	134.815	138.382
Vitvi01g00664	341.304	333.132	301.474	308.859	298.442	324.639	244.362	246.81	259.822	312.313	257.96	294.397	329.713	382.922	336.561	426.896	435.258	476.226
Vitvi01g02040	26.8347	20.8207	38.0984	18.9913	12.5849	14.3223	13.752	20.7495	11.3957	35.753	17.5413	18.8858	25.5812	26.2575	23.2111	26.0984	11.5555	23.859
Vitvi01g02041	13.4173	15.3416	9.93872	7.99634	3.59569	8.59338	3.17354	3.27624	9.11658	6.30935	9.28657	8.88746	15.1592	19.6931	11.6055	3.72835	5.77776	11.4523
Vitvi01g00669	1938.81	2127	2037.44	1986.09	2059.43	1974.57	2250.04	2363.26	1917.9	2296.6	2317.51	2319.63	2172.5	2289.87	2144.35	2259.38	2649.1	2373.5
Vitvi01g00670	22.6418	39.4498	38.9266	2.99863	0.898921	1.90964	7.40492	13.1049	0	7.3609	2.06368	11.1093	5.6847	9.84656	7.14188	6.52461	0.962961	1.90872
Vitvi01g00672	13.4173	35.0665	22.3621	49.9771	30.5633	50.6055	1617.45	1621.74	1409.65	1070.49	946.198	1022.06	2187.66	1950.71	2321.11	563.912	1252.81	654.691
Vitvi01g00673	0	0	0	12.9941	13.4838	16.2319	2.11569	7.64455	12.5353	0	8.25473	2.22186	47.3725	95.1834	83.917	0.932087	0	0
Vitvi01g00674	358.075	367.102	308.928	394.819	351.478	520.377	308.891	333.084	423.921	313.364	251.769	302.174	343.925	228.659	314.243	325.298	275.407	302.532
Vitvi01g00675	265.831	290.394	322.18	229.895	264.283	269.259	225.321	207.495	196.006	213.466	231.132	209.966	230.231	222.095	241.931	204.127	189.703	196.598
Vitvi01g00676	109.854	84.3788	86.1355	146.933	133.939	116.488	93.0904	86.2742	161.819	235.549	217.718	232.185	270.023	178.332	306.208	165.911	128.074	132.656
Vitvi01g02042	7.54725	8.76663	4.96936	10.995	9.88814	3.81928	7.40492	13.1049	9.11658	4.20623	17.5413	4.44373	9.47451	6.56437	12.4983	3.72835	5.77776	1.90872
Vitvi01g02043	0	1.09583	0	2.99863	0	0.95482	2.11569	5.46039	2.27914	4.20623	3.09552	0	3.7898	1.09406	0.892735	0	0.962961	0
Vitvi01g00680	23.4803	1.09583	19.8774	11.9945	1.79784	10.503	12.6941	14.197	18.2332	5.25779	4.12736	11.1093	9.47451	7.65844	4.46367	0.932087	1.92592	1.90872
Vitvi01g00681	6982.05	6717.43	4941.2	6860.86	6629.55	8804.4	4865.03	5122.94	4650.59	6683.7	6421.15	7032.2	8706.12	6855.39	8226.55	5512.36	6126.36	6097.41
Vitvi01g00682	484.701	550.106	543.316	611.72	599.581	634.955	871.665	896.597	1076.9	2341.82	2449.59	2359.62	1764.15	1568.89	1991.69	2661.11	2002.96	1869.59
Vitvi01g00683	1.67717	0	0	6.9968	8.09029	5.72892	0	0	0	0	0	0	14.2118	7.65844	6.24914	0	0	0.954361
Vitvi01g00685	212.162	207.112	187.179	128.941	97.9824	106.94	242.247	287.217	239.31	160.888	191.922	191.08	177.173	138.946	113.377	81.0915	77.9998	89.7099
Vitvi01g00687	10.9016	21.9166	9.11049	9.99543	11.686	15.2771	15.8677	17.4733	20.5123	21.0312	18.5731	8.88746	19.8965	16.4109	13.391	15.8455	7.70369	8.58925
Vitvi01g00688	35.2205	28.4915	44.7242	64.9703	62.0256	46.7862	47.603	63.3406	45.5829	32.5983	45.401	29.9952	58.7419	55.7972	62.4914	57.7894	49.111	42.9462
Vitvi01g00689	144.236	168.758	146.596	157.928	181.582	196.693	238.015	182.377	290.591	245.013	242.483	224.408	333.503	179.426	324.955	192.942	137.703	184.192
Vitvi01g00691	4.19292	0	1.65645	0	0.898921	0	0	1.09208	0	0	1.03184	1.11093	0	0	2.6782	0	0	0.954361
Vitvi01g00693	0	0	0	10.995	9.88814	3.81928	3.17354	1.09208	2.27914	0	3.09552	1.11093	0.947451	3.28219	0.892735	0	0.962961	0
Vitvi01g00694	4.19292	5.47914	4.14113	0.999543	0	1.90964	12.6941	9.82871	9.11658	9.46402	6.19105	6.66559	9.47451	15.3169	6.24914	4.66043	5.77776	0
Vitvi01g00695	56.1851	65.7497	66.2581	30.9858	44.9461	47.741	77.2227	64.4327	43.3037	45.217	56.7512	45.5482	46.4251	30.6337	55.3495	69.9065	92.4442	94.4817
Vitvi01g00696	711.119	658.593	564.85	470.785	443.168	475.5	711.93	675.997	618.788	793.926	688.238	814.313	522.045	551.407	547.246	605.856	655.776	643.239
Vitvi01g02046	25.1575	15.3416	24.0186	0	2.69676	0	2.11569	2.18416	3.41872	4.20623	0	5.55466	2.84235	2.18812	1.78547	21.438	18.2963	12.4067
Vitvi01g00697	5.87009	9.86245	71.2275	29.9863	20.6752	21.006	13.752	20.7495	20.5123	16.8249	20.6368	15.5531	9.47451	12.0347	25.8893	20.5059	13.4815	6.68052
Vitvi01g00698	1569.83	1559.36	2149.25	4730.84	3501.3	4082.81	2512.38	2369.81	2128.72	7812.02	7801.75	7726.53	3997.29	2739.53	3790.55	8192.11	7358.95	8271.44
Vitvi01g00700	1004.62	982.958	1117.28	938.571	1004.1	900.395	905.516	940.28	735.024	1056.82	1096.85	976.509	966.4	1101.72	1089.14	1249.93	1191.18	1182.45
Vitvi01g00701	324.532	390.115	361.935	273.875	323.612	268.304	265.519	279.572	213.1	348.066	345.667	335.502	285.183	271.327	249.073	471.636	504.591	530.625
Vitvi01g02047	83.8584	121.637	84.4791	148.932	112.365	140.359	77.2227	78.6297	76.3513	1.05156	0	2.22186	60.6368	32.8219	60.7059	1.86417	1.92592	0.954361
Vitvi01g02048	78.8269	74.5163	69.571	27.9872	35.9569	17.1868	67.7021	49.1436	76.3513	75.7122	92.8657	79.9871	46.4251	45.9506	55.3495	153.794	129.037	135.519
Vitvi01g02049	22.6418	36.1623	30.6444	4.99771	7.19137	0	8.46276	5.46039	2.27914	1.05156	4.12736	4.44373	6.63215	10.9406	10.7128	6.52461	1.92592	0.954361
Vitvi01g02050	0	0	0	88.9593	73.7116	58.244	33.8511	34.9465	44.4433	0	0	0	22.7388	27.3516	30.353	0	0.962961	0
Vitvi01g00704	683.446	602.706	872.951	568.74	659.808	586.26	593.451	563.513	405.688	682.461	760.467	708.775	645.214	903.695	640.983	1004.79	901.331	946.726
Vitvi01g00705	115.725	103.008	139.142	264.879	243.608	249.208	222.148	197.666	282.614	325.983	343.603	301.063	247.285	246.164	277.64	475.364	383.258	404.649
Vitvi01g02052	298.536	334.228	294.02	303.861	321.814	327.503	318.411	267.559	207.402	337.55	300.266	362.164	347.714	278.986	273.177	441.809	417.925	465.728
Vitvi01g00706	567.721	554.489	627.796	516.764	602.277	543.293	615.666	660.708	578.903	522.624	507.666	481.034	596.894	716.611	572.243	781.089	865.702	706.227
Vitvi01g00708	25.9961	39.4498	29.8161	20.9904	17.9784	21.9609	38.0824	65.5247	30.7685	14.7218	8.25473	11.1093	15.1592	13.1287	8.92735	68.0423	41.4073	42.9462
Vitvi01g02053	613.843	602.706	596.323	556.745	539.353	549.022	677.021	653.063	833.027	818.112	873.969	818.757	484.147	477.011	475.828	640.343	615.332	682.368
Vitvi01g00711	140.882	141.362	102.7	148.932	99.7803	119.353	124.826	170.364	191.448	58.8872	50.5602	43.3264	121.274	108.312	108.021	168.708	113.629	138.382
Vitvi01g00712	1487.65	1454.16	1379	1095.5	1174.89	1166.79	1019.76	1109.55	995.986	1183	1180.43	1110.93	1180.52	1095.16	1146.27	1084.95	1208.52	1147.14
Vitvi01g00713	5421.44	5254.5	6048.54	5971.27	6653.82	5305.94	7737.08	7926.31	5608.98	6503.88	6627.51	6416.74	5174.98	6339	5578.7	8055.09	7626.65	6995.46
Vitvi01g02056	9995.92	9828.48	13274	11658.7	13591.7	10483	10883.1	11069.3	8942.22	11836.3	12196.4	12340.2	8247.56	9030.39	8638.99	13582.4	13218.6	12555.6
Vitvi01g00714	92.2442	99.7204	87.792	838.616	1471.53	949.091	592.393	655.247	561.809	129.342	167.158	135.534	55.8996	57.9853	51.7786	74.5669	87.6294	56.3073
Vitvi01g00715	72.1182	93.1454	73.7121	71.9671	97.9824	66.8374	42.3138	32.7624	39.885	65.1966	49.5284	63.3231	81.4808	63.4556	72.3115	39.1476	93.4072	96.3904
Vitvi01g00716	374.008	342.994	418.254	1495.32	1285.46	1310.97	798.673	778.652	917.356	1034.73	1032.87	976.509	1167.26	1179.4	1168.59	1345	1172.89	1122.33
Vitvi01g00717	466.253	536.956	469.604	336.846	322.713	339.916	417.849	413.898	378.338	621.471	673.792	679.891	554.259	605.016	537.426	796.934	911.924	812.161
Vitvi01g00719	262.477	234.507	221.965	23.989	28.7655	16.2319	308.891	326.532	322.499	482.665	405.513	436.596	487.937	445.283	431.191	471.636	508.443	564.982
Vitvi01g00720	0.838584	0	0	0.999543	0	2.86446	1.05785	0	1.13957	0	0	0	7.57961	10.9406	4.46367	0	0	0
Vitvi01g02057	8.38584	8.76663	30.6444	34.984	39.5525	21.9609	52.8923	45.8673	325.918	31.5467	38.1781	24.4405	321.186	138.946	384.769	29.8268	33.7036	7.63489
Vitvi01g02058	186.166	230.124	297.333	590.73	548.342	558.57	680.195	684.734	551.553	111.465	108.343	119.981	3907.29	3804.05	3907.5	147.27	143.481	155.561
Vitvi01g02059	30.189	25.204	24.0186	51.9762	45.845	90.7079	44.4295	28.3941	46.7225	45.217	53.6557	47.7701	64.4266	50.3269	56.2423	63.3819	59.7036	56.3073
Vitvi01g02060	32.7048	23.0124	37.2702	84.9611	67.4191	64.9278	44.4295	43.6832	54.6995	14.7218	18.5731	14.4421	53.0572	64.5497	40.1731	54.9931	70.2961	53.4442
Vitvi01g02061	494.764	392.306	470.433	131.94	194.167	174.732	205.222	195.482	186.89	225.033	225.973	226.63	132.643	120.347	98.2008	123.968	124.222	133.61
Vitvi01g00722	147.591	176.428	160.676	65.9698	123.152	71.6115	150.214	143.062	157.261	188.229	174.381	144.421	14.2118	76.5844	18.7474	127.696	177.185	84.9381
Vitvi01g00723	5.0315	5.47914	0	4.99771	1.79784	2.86446	2.11569	2.18416	2.27914	0	0	1.11093	0	2.18812	0.892735	0	4.8148	2.86308
Vitvi01g02062	1.67717	1.09583	0.828226	0	0	0.95482	0	0	0	2.10312	2.06368	5.55466	0	0	0	0	0	0
Vitvi01g00727	21.8032	26.2999	21.5339	47.9781	42.2493	20.0512	53.9501	26.2099	44.4433	38.9076	26.8279	21.1077	13.2643	38.2922	14.2838	22.3701	25.9999	22.9047
Vitvi01g02065	311.953	342.994	326.321	265.878	301.139	269.259	432.659	307.966	353.267	376.458	338.444	326.614	216.019	258.199	248.18	170.572	257.111	235.727
Vitvi01g00728	10.9016	5.47914	8.28226	5.99726	3.59569	13.3675	3.17354	7.64455	3.41872	0	2.06368	0	6.63215	10.9406	4.46367	4.66043	5.77776	0.954361
Vitvi01g00729	4690.2	4691.24	5241.84	5504.48	5897.82	5122.61	4357.27	4533.22	4226.67	2842.36	2904.63	2960.63	3326.5	3517.41	3376.32	4131.01	4815.77	4431.1
Vitvi01g00730	0	0	0	0	3.59569	2.86446	2.11569	2.18416	0	0	0	0	1.8949	5.47031	0.892735	0.932087	0	0
Vitvi01g00732	101.469	107.391	281.597	310.858	299.341	260.666	205.222	167.088	182.332	161.94	213.591	178.86	231.178	143.322	242.824	73.6348	57.7776	44.855
Vitvi01g00733	100.63	119.445	115.952	184.915	219.337	177.597	111.074	112.484	103.701	77.8153	66.0378	91.0964	199.912	246.164	205.329	118.375	103.037	79.2119
Vitvi01g00735	704.41	729.822	817.459	1572.28	1405.91	1318.61	1475.69	1594.44	1067.78	214.518	233.196	209.966	460.461	473.729	427.62	548.999	468.962	538.259
Vitvi01g00738	152.622	168.758	219.48	519.762	583.4	487.913	360.725	423.727	299.708	41.0108	55.7194	46.6592	181.911	182.708	158.014	79.2274	85.7035	41.0375
Vitvi01g00739	29.3504	29.5874	44.7242	76.9648	97.9824	66.8374	66.6443	82.998	69.5139	0	0	0	0	0	0	0	0	0
Vitvi01g00740	5.87009	4.38331	3.31291	0	9.88814	7.63856	8.46276	4.36832	0	0	0	0	0	0	0	0	0	0
Vitvi01g02067	420.13	474.494	520.126	532.756	511.486	518.467	649.517	599.551	535.599	444.809	415.832	502.141	540.994	688.165	506.18	686.948	706.813	627.969
Vitvi01g02068	0	0	0	0	0	0	0	0	0	0	0	0	0	0	0	0.932087	21.1851	4.7718
Vitvi01g00744	675.06	572.022	801.723	1408.36	1342.09	1240.31	1318.08	1274.46	1049.55	744.503	882.224	820.979	956.925	1288.81	1093.6	808.119	855.109	814.07
Vitvi01g00747	10.063	15.3416	12.4234	37.9826	33.2601	29.5994	43.3717	39.3148	17.0936	38.9076	34.0507	29.9952	18.0016	6.56437	13.391	38.2155	30.8147	27.6765
Vitvi01g02069	0	1.09583	0	0.999543	2.69676	0	4.23138	4.36832	4.55829	5.25779	1.03184	4.44373	1.8949	2.18812	0	14.9134	25.037	18.1329
Vitvi01g00754	0	0	0	5.99726	7.19137	6.68374	8.46276	10.9208	7.97701	0	1.03184	1.11093	0	2.18812	0	5.59252	9.62961	13.361
Vitvi01g02070	0	0	0	2.99863	2.69676	1.90964	0	2.18416	0	0	0	0	0	0	0	143.541	144.444	107.843
Vitvi01g02071	49.4764	54.7914	53.8347	50.9767	77.3072	63.0181	95.2061	97.195	67.2348	85.1762	95.9612	98.873	148.75	143.322	116.948	181.757	182	207.096
Vitvi01g00770	16.7717	10.9583	32.3008	6.9968	23.372	9.5482	25.3883	17.4733	22.7914	17.8765	27.8597	12.2203	8.52706	9.84656	17.8547	6.52461	14.4444	9.54361
Vitvi01g00772	1397.92	1368.69	1248.14	778.644	763.184	784.862	745.781	683.641	757.816	992.671	1106.13	1026.5	671.743	704.576	738.291	718.639	736.665	748.219
Vitvi01g00773	224.74	187.387	198.774	165.924	210.348	149.907	191.47	243.534	217.658	219.776	254.865	186.637	231.178	198.025	231.218	204.127	188.74	212.822
Vitvi01g02076	0	0	0.828226	0	0	0.95482	0	0	0	5.25779	5.1592	3.3328	0	0	0	2.79626	3.85184	6.68052
Vitvi01g02077	0	0	0	2.99863	0	0	0	0	0	12.6187	10.3184	14.4421	0	0	0	2.79626	8.66665	16.2241
Vitvi01g00775	84.697	81.0913	58.8041	49.9771	60.2277	53.4699	58.1815	46.9594	59.2578	3.15467	14.4458	4.44373	3.7898	3.28219	9.82008	10.253	3.85184	5.72616
Vitvi01g00776	228.095	236.699	204.572	326.85	305.633	301.723	300.428	270.836	271.218	195.59	165.095	168.862	281.393	275.704	244.609	260.984	263.851	285.354
Vitvi01g00777	4145.12	3554.87	2391.09	3133.57	2619.46	3950.09	2702.79	2681.05	4125.25	3415.46	3184.26	3353.9	3612.63	2995.54	3503.09	3164.43	3304.88	3710.55
Vitvi01g00779	201.26	229.028	172.271	135.938	133.04	155.636	139.636	140.878	143.586	82.0215	92.8657	119.981	190.438	211.154	181.225	103.462	91.4813	156.515
Vitvi01g02078	2.51575	5.47914	3.31291	1.99909	0	1.90964	5.28923	5.46039	2.27914	8.41246	11.3502	8.88746	3.7898	12.0347	4.46367	2.79626	6.74073	4.7718
Vitvi01g00780	1093.51	961.041	1045.22	506.768	568.118	496.506	825.119	863.834	593.717	983.207	901.829	1000.95	752.276	815.076	809.71	854.723	870.517	917.141
Vitvi01g00781	1.67717	8.76663	4.96936	1.99909	0.898921	0.95482	0	3.27624	2.27914	5.25779	5.1592	5.55466	12.3169	5.47031	0.892735	2.79626	0.962961	2.86308
Vitvi01g00782	605.457	678.318	699.023	458.79	423.392	399.115	431.601	386.596	338.453	851.762	931.752	805.426	484.147	516.397	471.364	533.154	503.628	503.902
Vitvi01g00784	293.504	295.874	352.824	404.815	340.691	324.639	405.155	437.924	454.689	296.539	310.584	345.5	283.288	163.015	266.928	425.964	373.629	435.188
Vitvi01g00785	23.4803	15.3416	27.3315	50.9767	51.2385	35.3283	47.603	53.5119	66.0952	10.5156	39.21	12.2203	13.2643	17.505	14.2838	5.59252	10.5926	4.7718
Vitvi01g00787	1801.28	1844.28	1707.8	5735.38	5561.63	5771.89	2985.24	3087.31	2892.23	9382	8743.82	9199.63	5333.2	5806.19	5303.74	20916	20840.4	20903.4
Vitvi01g00788	2461.24	2451.37	2531.06	3943.2	3996.6	3819.28	3075.16	3108.06	2722.44	2525.84	2523.88	2484.04	2644.33	2592.93	2612.14	2704.92	2990.96	2711.34
Vitvi01g00789	1511.97	1328.14	1703.66	1552.29	1554.24	1343.43	1317.02	1408.78	958.38	1411.19	1333.14	1304.23	1580.35	1738.46	1573.89	1929.42	1697.7	1821.87
Vitvi01g02079	26.8347	23.0124	26.5032	89.9588	77.3072	59.1988	28.5618	15.2891	38.7455	43.1139	43.3373	43.3264	108.957	117.065	141.945	35.4193	35.6295	57.2616
Vitvi01g00790	10.063	7.6708	14.9081	8.99588	11.686	17.1868	6.34707	25.1178	10.2562	18.928	22.7005	18.8858	42.6353	18.5991	19.6402	5.59252	9.62961	0.954361
Vitvi01g02080	702.733	698.043	725.526	894.591	880.044	739.031	815.599	917.346	662.092	797.081	979.217	974.288	722.905	851.18	733.828	882.686	831.998	858.925
Vitvi01g00791	836.068	890.908	716.416	522.761	525.869	548.067	556.427	573.341	442.154	689.822	668.633	691	899.131	1060.15	990.935	743.805	687.554	701.455
Vitvi01g00792	711.119	792.284	723.042	418.808	387.435	400.07	485.551	516.553	478.62	1396.47	1294.96	1299.79	798.701	763.655	771.323	1770.03	1536.89	1983.16
Vitvi01g00793	2052.01	1927.56	1883.39	2460.87	2297.64	2450.07	2238.4	2332.68	1725.31	3502.74	3553.66	3494.99	2554.33	2296.44	2739.8	2799.06	2955.33	2763.83
Vitvi01g02081	42.7678	54.7914	79.5097	199.909	203.156	124.127	271.866	248.994	128.772	336.498	323.998	365.497	158.224	161.921	159.799	541.542	401.555	442.823
Vitvi01g00796	20.9646	15.3416	30.6444	83.9616	81.8019	51.5603	55.008	33.8544	59.2578	10.5156	10.3184	16.664	44.5302	44.8565	22.3184	28.8947	25.037	33.4026
Vitvi01g00797	2798.35	2948.87	2222.96	2228.98	2412.71	2625.76	2863.59	3003.22	2845.51	3009.56	2923.21	2956.19	2332.62	2332.54	2368.42	2185.74	2557.62	2312.42
Vitvi01g00798	2310.3	2178.51	2528.58	1472.33	1627.95	1632.74	1393.18	1403.32	1032.45	2185.14	2050.27	2138.54	1564.24	1890.54	1657.81	2322.76	2661.62	2366.81
Vitvi01g00799	13.4173	19.7249	24.0186	10.995	16.1806	13.3675	29.6197	28.3941	13.6749	11.5671	3.09552	5.55466	6.63215	15.3169	11.6055	8.38878	9.62961	5.72616
Vitvi01g00800	1162.28	1196.64	1035.28	1202.45	1156.91	1371.12	1177.38	1192.55	1376.6	945.35	964.771	1042.05	1259.16	1150.95	1229.3	1044.87	1021.7	1008.76
Vitvi01g00803	8.38584	6.57497	8.28226	22.9895	46.7439	54.4247	51.8344	54.6039	55.839	14.7218	9.28657	7.77653	18.0016	35.01	24.9966	21.438	3.85184	14.3154
Vitvi01g02085	0.838584	0	0	1.99909	0	3.81928	0	0	0	7.3609	0	6.66559	0	0	0	0	0	0
Vitvi01g02086	0.838584	1.09583	0	0.999543	1.79784	0.95482	0	0	2.27914	0	0	0	0	0	1.78547	0	0	0
Vitvi01g00812	31.0276	19.7249	25.675	8.99588	34.159	17.1868	26.4461	36.0386	37.6059	27.3405	40.2418	28.8842	25.5812	17.505	23.2111	28.8947	26.9629	30.5395
Vitvi01g00814	224.74	203.824	243.499	169.922	151.918	168.048	281.387	370.215	272.358	294.436	290.979	266.624	233.073	206.778	208.9	386.816	315.851	309.213
Vitvi01g00815	5.0315	3.28748	4.14113	3.99817	9.88814	6.68374	3.17354	1.09208	6.83743	4.20623	5.1592	1.11093	1.8949	4.37625	6.24914	8.38878	0.962961	2.86308
Vitvi01g00816	0	0	0	0.999543	0	0.95482	1.05785	0	0	4.20623	2.06368	6.66559	7.57961	5.47031	4.46367	2.79626	4.8148	2.86308
Vitvi01g00817	8.38584	4.38331	6.62581	120.945	133.04	112.669	24.3304	26.2099	22.7914	0	1.03184	8.88746	3.7898	12.0347	3.57094	0.932087	0	1.90872
Vitvi01g00818	80.504	85.4746	84.4791	171.921	131.243	128.901	121.652	111.392	119.655	78.8668	86.6746	71.0997	92.8502	109.406	133.91	75.499	80.8887	80.1663
Vitvi01g00819	227.256	212.591	172.271	301.862	289.453	345.645	318.411	257.731	262.102	223.982	220.814	224.408	422.563	378.546	357.094	313.181	337.999	323.528
Vitvi01g00823	207.13	206.016	221.965	225.897	234.619	270.214	179.834	192.206	186.89	184.023	135.171	156.641	224.546	182.708	171.405	166.843	208	180.374
Vitvi01g00824	164.362	128.212	112.639	149.931	143.827	143.223	172.429	159.444	177.773	98.8464	81.5154	92.2074	162.014	114.877	109.806	142.609	145.407	130.747
Vitvi01g00825	33.5433	51.5039	43.896	32.9849	49.4407	31.5091	59.2393	58.9723	22.7914	37.8561	19.605	29.9952	30.3184	28.4456	38.3876	17.7096	23.1111	18.1329
Vitvi01g00826	103.146	120.541	137.486	193.911	174.391	184.28	195.701	235.889	264.381	151.424	126.916	114.426	90.9553	113.782	120.519	141.677	156	143.154
Vitvi01g00827	214.677	215.878	212.854	165.924	204.954	219.609	231.668	193.298	164.098	212.415	175.413	193.302	244.442	266.951	222.291	260.052	256.148	221.412
Vitvi01g00828	134.173	117.254	135.829	208.904	248.102	249.208	138.578	92.8267	133.33	117.774	161.999	113.315	173.383	159.733	183.903	127.696	108.815	125.976
Vitvi01g00830	88.8899	97.5287	91.9331	18.9913	23.372	11.4578	13.752	30.5782	27.3497	16.8249	22.7005	19.9968	16.1067	43.7625	24.9966	13.0492	16.3703	13.361
Vitvi01g00831	1.67717	6.57497	0.828226	3.99817	4.49461	7.63856	5.28923	5.46039	1.13957	6.30935	1.03184	1.11093	0.947451	0	0	3.72835	8.66665	4.7718
Vitvi01g00832	111.532	105.2	149.909	61.9716	62.9245	48.6958	92.0325	111.392	116.236	63.0935	83.5791	75.5434	88.1129	99.5597	78.5606	63.3819	73.185	52.4898
Vitvi01g00833	1870.88	1857.43	2010.93	1618.26	2540.35	2071.96	1650.24	1839.06	1317.35	3496.43	3391.66	3634.97	1403.17	1944.15	1399.81	1625.56	2179.18	1709.26
Vitvi01g02091	614.682	654.209	750.373	701.679	718.238	589.124	791.268	840.901	564.088	737.142	828.568	768.765	575.103	563.442	672.229	813.712	862.813	844.609
Vitvi01g00836	2018.47	2141.25	1291.2	1336.39	1062.53	1566.86	1434.44	1469.94	2054.65	2020.04	1866.6	1900.8	1560.45	1270.21	1395.34	966.574	918.665	995.398
Vitvi01g00842	170.232	167.662	203.744	136.937	118.658	95.482	200.991	209.679	217.658	192.435	191.922	186.637	125.063	78.7725	106.235	99.7333	91.4813	80.1663
Vitvi01g00843	14.2559	9.86245	25.675	144.934	161.806	155.636	87.8012	102.655	105.98	19.9796	5.1592	4.44373	91.9027	83.1487	113.377	5.59252	15.4074	5.72616
Vitvi01g02092	670.867	676.126	703.164	2764.74	2632.94	2518.82	1400.59	1401.14	1419.91	984.258	963.739	902.077	1604.03	1415.72	1695.3	1956.45	1881.63	1897.27
Vitvi01g02093	815.942	820.775	792.613	671.693	741.61	661.69	800.789	828.888	748.699	586.769	590.213	655.45	1117.04	981.374	1081.1	960.981	1046.74	1075.56
Vitvi01g00845	503.989	463.535	629.452	482.779	604.075	601.537	412.56	429.187	623.346	400.644	389.004	401.047	483.2	730.834	516.001	330.891	449.703	315.893
Vitvi01g00846	134.173	119.445	135.829	197.909	168.098	213.88	127.999	111.392	116.236	113.568	133.107	103.317	177.173	156.451	158.014	173.368	202.222	183.237
Vitvi01g00849	6.70867	9.86245	9.93872	21.9899	26.0687	26.735	28.5618	18.5653	14.8144	4.20623	0	1.11093	6.63215	14.2228	12.4983	13.9813	20.2222	13.361
Vitvi01g00850	53.6694	52.5998	116.78	261.88	160.907	202.422	132.231	151.799	201.704	336.498	368.367	356.609	169.594	157.545	161.585	664.578	593.184	627.969
Vitvi01g02096	25.1575	18.6291	86.9638	13.9936	17.9784	7.63856	16.9255	27.302	34.1872	29.4436	36.1144	19.9968	41.6878	28.4456	21.4256	132.356	151.185	157.47
Vitvi01g00852	2377.38	2394.38	2424.22	2970.64	3009.59	2956.12	3132.28	3504.48	3074.57	3741.44	3517.55	3587.2	2591.28	2986.79	2860.32	3342.46	3192.21	2991.92
Vitvi01g00853	193.713	207.112	242.67	189.913	208.55	209.106	284.56	200.943	184.611	280.766	286.852	273.289	262.444	228.659	245.502	229.293	228.222	233.818
Vitvi01g00857	406.713	390.115	425.708	597.727	567.219	464.997	897.053	807.046	1081.45	764.482	683.079	598.792	378.033	334.783	343.703	534.086	454.517	546.849
Vitvi01g00858	11.7402	14.2458	16.5645	48.9776	33.2601	32.4639	9.52061	12.0129	13.6749	5.25779	6.19105	4.44373	19.8965	8.7525	13.391	11.185	7.70369	27.6765
Vitvi01g00859	302.729	291.49	295.677	728.667	706.552	782.952	665.385	659.616	786.305	288.127	314.711	347.722	1057.35	743.962	1038.25	570.437	515.184	509.629
Vitvi01g02097	3.35433	9.86245	13.2516	5.99726	0.898921	2.86446	9.52061	3.27624	10.2562	5.25779	3.09552	4.44373	4.73725	7.65844	6.24914	0	4.8148	0
Vitvi01g00860	803.363	741.876	859.699	327.85	308.33	328.458	672.79	657.432	627.904	697.183	671.728	637.675	736.169	404.803	646.34	420.371	363.999	414.193
Vitvi01g00861	1280.52	1298.56	1557.89	2072.05	1770.88	1794.11	1632.26	1683.99	1745.82	2465.9	2538.33	2518.48	2301.36	2117.01	2313.97	2227.69	1900.88	2000.34
Vitvi01g00862	389.941	366.007	246.811	536.754	445.865	641.639	517.286	402.977	448.992	527.882	501.475	502.141	552.364	479.199	546.354	434.352	455.48	488.633
Vitvi01g02098	4601.31	4541.11	3229.25	3674.32	3317.92	4339.66	3946.82	3706.52	4969.67	4236.73	4037.59	4385.96	4748.62	4067.72	4614.54	2532.48	3211.47	3239.1
Vitvi01g00864	1636.08	1572.51	1483.35	2138.02	1874.25	2227.6	1917.87	2003.96	1794.83	559.429	546.876	597.682	673.637	760.373	662.409	1724.36	1805.55	1918.27
Vitvi01g02099	1155.57	1202.12	1057.65	1261.42	1155.11	1339.61	1226.04	1226.4	1179.46	1248.2	1211.38	1277.57	964.505	737.398	950.762	494.938	500.74	453.321
Vitvi01g00865	166.04	159.991	151.565	57.9735	93.4878	72.5663	113.189	127.773	111.678	204.002	139.299	203.301	135.485	154.263	99.9863	125.832	116.518	136.474
Vitvi01g00866	0	3.28748	0	2.99863	0	1.90964	2.11569	1.09208	1.13957	0	0	4.44373	0.947451	0	0	0	0	1.90872
Vitvi01g00867	795.816	795.571	899.454	809.63	855.773	767.675	814.541	861.65	739.582	615.161	599.5	661.005	622.475	691.447	599.025	811.847	719.332	741.538
Vitvi01g00868	670.028	588.46	671.692	918.58	803.636	815.416	843.103	849.637	952.682	1197.72	1129.87	1152.04	498.359	554.69	566.886	720.503	722.221	723.405
Vitvi01g00869	356.398	382.444	414.113	448.795	497.104	415.347	380.824	341.821	451.271	334.395	294.075	292.175	394.139	386.204	401.731	396.137	413.11	399.877
Vitvi01g00870	1673.81	1714.97	1868.48	1931.12	2086.4	1844.71	1852.29	1786.64	1514.49	1838.12	1868.66	1903.03	1701.62	1754.88	1694.41	2389.87	2466.14	2327.69
Vitvi01g02100	3.35433	4.38331	2.48468	0.999543	6.29245	9.5482	3.17354	0	7.97701	0	3.09552	9.99839	0	0	0	5.59252	2.88888	1.90872
Vitvi01g00872	43.6064	43.8331	43.896	86.9602	101.578	84.979	113.189	78.6297	93.4449	59.9388	54.6876	32.217	82.4282	66.7378	74.097	61.5177	65.4813	83.9837
Vitvi01g00873	243.189	300.257	183.038	114.947	104.275	130.81	220.032	193.298	227.914	333.344	335.348	346.611	282.34	288.832	254.429	275.898	324.518	327.346
Vitvi01g00875	99.7915	110.679	69.571	21.9899	30.5633	28.6446	84.6276	87.3663	44.4433	113.568	105.248	105.539	69.1639	94.0893	111.592	99.7333	86.6665	90.6643
Vitvi01g02101	163.524	184.099	178.069	154.929	130.344	111.714	221.09	235.889	190.309	137.754	154.776	156.641	159.172	142.228	116.948	125.832	128.074	146.972
Vitvi01g00876	209.646	195.057	223.621	95.9561	104.275	68.747	145.983	232.613	129.911	89.3824	103.184	94.4292	121.274	148.792	136.588	106.258	122.296	89.7099
Vitvi01g00877	20.9646	19.7249	15.7363	3.99817	2.69676	1.90964	22.2148	13.1049	35.3267	17.8765	26.8279	18.8858	8.52706	17.505	21.4256	32.623	15.4074	31.4939
Vitvi01g00878	280.087	234.507	340.401	578.735	541.151	518.467	233.784	190.022	193.727	432.19	405.513	411.045	396.982	404.803	404.409	576.962	634.591	618.426
Vitvi01g00879	11.7402	24.1082	14.0798	46.9785	57.531	34.3735	17.9834	15.2891	11.3957	15.7734	20.6368	28.8842	72.0063	43.7625	66.0624	13.0492	21.1851	12.4067
Vitvi01g00882	326.209	303.544	284.91	262.88	287.655	345.645	288.792	288.309	317.941	373.303	350.826	299.952	236.863	219.906	209.793	273.101	306.222	389.379
Vitvi01g00883	10.063	5.47914	17.3928	22.9895	19.7763	24.8253	38.0824	25.1178	56.9786	5.25779	6.19105	4.44373	4.73725	8.7525	7.14188	0	2.88888	0.954361
Vitvi01g00884	134.173	144.649	87.792	50.9767	66.5202	63.0181	68.7599	61.1564	80.9096	121.981	87.7065	134.423	75.7961	59.0794	54.4568	44.7402	66.4443	68.714
Vitvi01g00885	238.158	227.932	245.983	199.909	170.795	135.584	166.082	190.022	246.148	128.29	140.33	119.981	167.699	196.931	157.121	128.628	94.3702	126.93
Vitvi01g00886	372.331	346.282	345.37	260.881	169.896	233.931	409.386	358.202	354.407	742.4	780.072	755.434	481.305	471.541	432.976	896.667	711.628	848.427
Vitvi01g00889	1910.29	1864	2301.64	1433.34	1424.79	1076.08	1658.7	1685.08	1405.09	2686.73	2643.58	2558.48	2002.91	1887.26	2189.88	5101.31	3495.55	3606.53
Vitvi01g00893	1.67717	0	0.828226	74.9657	62.0256	65.8826	7.40492	16.3812	1.13957	108.31	107.311	88.8746	54.0047	19.6931	28.5675	109.986	70.2961	121.204
Vitvi01g00898	1345.93	1313.9	1350.01	621.716	754.195	758.127	909.747	918.438	866.075	876.999	900.797	823.201	776.91	839.146	807.032	820.236	975.479	961.041
Vitvi01g00899	2.51575	5.47914	0.828226	0.999543	0.898921	4.7741	0	0	3.41872	0	1.03184	0	3.7898	1.09406	1.78547	0	0	0
Vitvi01g00900	1.67717	0	1.65645	1.99909	3.59569	0.95482	8.46276	12.0129	5.69786	0	2.06368	0	2.84235	0	1.78547	0.932087	6.74073	0
Vitvi01g00902	772.336	826.254	868.809	570.739	534.858	540.428	711.93	744.798	732.745	670.894	764.594	833.199	629.107	482.481	551.71	620.77	718.369	653.737
Vitvi01g00903	18.4488	15.3416	28.1597	17.9918	17.0795	27.6898	6.34707	12.0129	22.7914	13.6703	20.6368	27.7733	5.6847	14.2228	13.391	19.5738	10.5926	17.1785
Vitvi01g00906	1468.36	1412.52	1812.16	520.762	565.422	561.434	934.077	952.293	877.471	1780.29	1697.38	1954.13	659.426	856.651	747.219	2561.37	2781.99	2593
Vitvi01g00907	461.221	493.123	636.906	424.806	751.498	574.802	905.516	899.873	871.773	2870.75	2947.97	2802.88	205.597	433.249	223.184	758.718	1660.14	948.635
Vitvi01g00908	729.568	750.642	713.931	689.684	653.516	727.573	860.028	838.717	1001.68	926.422	931.752	865.416	775.015	778.972	815.959	785.749	856.072	783.53
Vitvi01g00909	1361.86	1226.23	1223.29	2037.07	1850.88	2387.05	1671.4	1576.96	2093.39	1881.24	1979.07	1977.46	2221.77	1792.07	2161.31	1431.68	1726.59	1652.95
Vitvi01g00911	7.54725	4.38331	6.62581	445.796	462.945	449.72	208.396	200.943	142.447	3.15467	1.03184	1.11093	90.0078	61.2675	105.343	5.59252	2.88888	8.58925
Vitvi01g00914	697.702	623.526	584.728	426.805	464.742	453.54	573.352	706.575	684.883	671.945	695.461	661.005	594.052	696.918	580.277	741.941	762.665	814.07
Vitvi01g00915	302.729	268.478	277.456	241.889	234.619	214.835	253.883	335.268	227.914	361.736	378.686	302.174	234.02	272.421	244.609	502.395	430.443	451.413
Vitvi01g00916	368.977	398.881	445.586	638.708	517.779	463.088	507.766	579.894	497.993	617.264	564.417	521.027	612.053	663.002	626.7	521.036	436.221	483.861
Vitvi01g00917	65.4095	60.2706	71.2275	85.9607	105.174	60.1537	72.9913	93.9188	77.4909	80.9699	80.4836	102.206	68.2165	73.3022	64.2769	132.356	104	138.382
Vitvi01g00918	623.068	605.993	628.624	532.756	445.865	397.205	679.137	772.1	876.331	1193.52	1180.43	1215.36	490.779	641.12	510.644	1188.41	828.146	832.203
Vitvi01g00919	68.7639	59.1747	78.6815	64.9703	49.4407	44.8765	55.008	73.1693	101.422	73.609	96.993	87.7636	45.4776	53.609	59.8132	58.7215	41.4073	44.855
Vitvi01g00921	554.304	531.477	611.231	502.77	356.872	306.497	362.841	396.425	430.758	486.871	561.321	545.468	1040.3	1026.23	1001.65	1602.26	1124.74	1310.34
Vitvi01g00922	10.063	4.38331	15.7363	8.99588	7.19137	6.68374	5.28923	2.18416	2.27914	21.0312	21.6687	15.5531	18.0016	20.7872	16.0692	41.9439	43.3332	54.3986
Vitvi01g00924	1362.7	1375.26	1512.34	1445.34	1482.32	1456.1	1315.96	1374.93	1302.53	1138.84	1040.1	1096.49	1247.79	1113.76	1248.04	1326.36	1213.33	1218.72
Vitvi01g00926	435.225	373.677	330.462	275.874	281.362	253.982	377.651	293.769	317.941	394.334	335.348	383.272	447.197	374.169	386.554	319.706	366.888	370.292
Vitvi01g00927	1065.84	1110.07	1063.44	1363.38	1368.16	1416.95	1259.89	1258.07	1620.47	1455.36	1385.76	1410.88	1052.62	1182.68	1046.28	1236.88	1185.4	1226.35
Vitvi01g00928	1322.45	1411.43	1402.19	670.693	627.447	592.943	855.797	767.732	866.075	751.864	779.04	799.871	598.789	642.215	577.599	617.973	653.85	592.658
Vitvi01g00929	2275.92	2214.67	2639.56	2834.7	3192.97	2555.1	3704.57	3745.83	2551.5	1716.14	1787.15	1766.38	1551.92	1653.13	1610.49	2171.76	2482.51	2249.43
Vitvi01g00930	2966.07	2957.64	3388.27	4025.16	3901.32	3326.59	3872.77	3497.93	3630.68	3899.18	3803.37	4061.57	4222.79	5061.13	4301.19	4135.67	3891.32	3904.29
Vitvi01g00932	1476.75	1314.99	1191.82	3879.23	3497.7	4322.47	2819.16	2823.02	3106.47	2706.71	2767.4	2749.56	3391.87	2667.32	3218.31	4709.83	3983.77	4308.94
Vitvi01g02109	0	0	0	10.995	0	0	3.17354	0	2.27914	0	0	2.22186	0.947451	0	1.78547	2.79626	0	1.90872
Vitvi01g00934	2.51575	0	3.31291	4.99771	6.29245	4.7741	1.05785	5.46039	5.69786	3.15467	1.03184	0	3.7898	1.09406	3.57094	0	0.962961	2.86308
Vitvi01g00935	1525.38	1384.03	1729.34	2183	2276.07	2011.81	1915.76	2107.71	1408.51	1402.78	1485.85	1460.88	2037.02	1952.9	2006.87	2119.56	2025.11	1965.98
Vitvi01g00936	2.51575	6.57497	4.14113	9.99543	0.898921	1.90964	4.23138	0	14.8144	0	3.09552	0	0	4.37625	1.78547	0	0	0.954361
Vitvi01g00937	306.922	318.886	334.603	395.819	443.168	406.753	303.602	335.268	305.405	206.105	227.005	209.966	270.971	287.738	266.928	174.3	186.814	210.914
Vitvi01g00938	213.839	198.345	221.136	324.851	308.33	289.31	270.808	292.677	214.24	275.508	256.928	263.291	196.122	199.119	202.651	441.809	414.073	411.329
Vitvi01g00940	50.315	46.0248	121.749	156.928	111.466	126.991	172.429	161.628	297.428	180.868	224.941	206.633	264.339	158.639	267.82	325.298	316.814	314.939
Vitvi01g00941	30.189	47.1206	55.4912	57.9735	62.0256	68.747	49.7187	48.0515	31.908	59.9388	78.4199	75.5434	107.062	128.005	123.197	52.1968	90.5183	56.3073
Vitvi01g00942	19.2874	9.86245	8.28226	10.995	9.88814	16.2319	4.23138	5.46039	1.13957	8.41246	6.19105	21.1077	13.2643	6.56437	8.92735	6.52461	4.8148	2.86308
Vitvi01g00943	2891.44	3119.82	3416.43	4534.93	4884.74	4076.13	4086.46	4018.85	4876.23	3885.51	3822.97	3943.81	2252.09	2717.65	2535.37	3756.31	3769.99	3477.69
Vitvi01g00944	46.9607	58.0789	33.9573	13.9936	18.8774	15.2771	29.6197	25.1178	55.839	25.2374	35.0826	28.8842	37.898	18.5991	26.782	13.0492	13.4815	14.3154
Vitvi01g00945	105.662	98.6245	111.811	164.925	187.875	174.732	156.561	102.655	126.493	34.7014	36.1144	23.3296	96.64	87.525	99.9863	62.4498	42.3703	65.8509
Vitvi01g02116	6.70867	1.09583	5.79758	0	0	0	0	0	0	0	0	0	0	0	0	0.932087	0.962961	0
Vitvi01g02117	0.838584	6.57497	9.11049	0	0	0	0	0	0	0	0	0	0.947451	0	0	1.86417	0.962961	0
Vitvi01g00952	666.674	620.239	797.582	998.543	1149.72	983.465	819.83	839.809	725.908	945.35	850.237	800.982	816.703	924.483	875.773	1006.65	1014	1002.08
Vitvi01g00953	151.784	178.62	188.836	161.926	134.838	138.449	204.164	223.876	190.309	275.508	254.865	262.18	170.541	173.956	161.585	90.4124	97.259	113.569
Vitvi01g00954	686.8	703.522	697.367	765.65	764.982	717.07	857.913	729.509	695.139	1048.4	1027.71	1055.39	810.07	778.972	812.388	719.571	656.739	715.771
Vitvi01g00955	761.434	782.421	786.815	443.797	459.349	429.669	498.245	517.645	406.827	532.088	499.411	471.035	485.095	429.966	459.758	613.313	528.665	539.214
Vitvi01g02122	3.35433	1.09583	2.48468	0	0.898921	0.95482	0	5.46039	1.13957	5.25779	5.1592	0	0.947451	0	0.892735	6.52461	5.77776	2.86308
Vitvi01g00956	23.4803	24.1082	18.221	19.9909	15.2817	16.2319	10.5785	22.9337	14.8144	29.4436	15.4776	29.9952	16.1067	42.6684	24.9966	36.3514	33.7036	27.6765
Vitvi01g00957	83.8584	54.7914	104.357	161.926	168.997	143.223	143.867	124.497	93.4449	85.1762	107.311	74.4325	84.3231	85.3369	100.879	101.597	81.8517	77.3032
Vitvi01g00958	15.9331	25.204	22.3621	7.99634	8.09029	6.68374	23.2726	26.2099	30.7685	5.25779	18.5731	13.3312	18.0016	26.2575	25.8893	40.0797	17.3333	5.72616
Vitvi01g00959	1417.21	1477.18	1544.64	1341.39	1475.13	1388.31	1394.24	1678.53	1080.31	1699.32	1672.61	1743.05	1729.1	1377.42	1717.62	1414.91	1366.44	1443.95
Vitvi01g00960	1036.49	1057.47	1270.5	1025.53	1116.46	1005.43	1085.35	1231.87	936.728	1245.04	1190.74	1214.25	1071.57	1121.41	1012.36	1267.64	1312.52	1169.09
Vitvi01g00962	0	0	0	2.99863	2.69676	0.95482	0	0	0	0	0	0	4.73725	2.18812	3.57094	0	0	0
Vitvi01g00964	0.838584	0	0	0	0	0.95482	5.28923	0	2.27914	0	5.1592	0	0	0	0.892735	0	0	0
Vitvi01g00966	2.51575	0	0	0	0	0	0	0	0	0	0	0	0	5.47031	0	0.932087	0	0.954361
Vitvi01g00967	0	0	0.828226	2.99863	1.79784	0.95482	0	0	0	0	0	0	4.73725	3.28219	4.46367	0	0	0
Vitvi01g00968	85.5355	67.9413	113.467	229.895	211.247	147.042	184.065	161.628	140.167	62.0419	36.1144	29.9952	141.17	178.332	156.229	104.394	81.8517	88.7555
Vitvi01g00970	2161.87	2133.58	1996.03	1400.36	1491.31	1398.81	1588.88	1638.12	2013.62	2387.04	2484.67	2428.5	1449.6	1210.03	1506.94	1290.01	1456	1298.88
Vitvi01g02127	608.812	592.843	814.975	744.659	957.351	880.344	246.478	241.349	268.939	302.849	283.756	277.733	482.252	518.585	453.509	610.517	522.888	519.172
Vitvi01g00971	486.379	485.452	547.458	497.772	494.407	448.765	552.195	626.853	532.18	1020.01	1022.55	929.85	929.449	981.374	890.056	1172.56	1046.74	1006.85
Vitvi01g00972	170.232	153.416	165.645	639.707	671.494	564.299	338.511	314.519	331.616	116.723	149.617	137.756	290.867	386.204	347.274	140.745	160.814	166.059
Vitvi01g00975	37.7363	29.5874	32.3008	33.9845	39.5525	45.8314	30.6775	22.9337	17.0936	14.7218	22.7005	15.5531	17.0541	29.5397	24.1038	14.9134	4.8148	17.1785
Vitvi01g00977	1075.06	1028.98	811.662	588.731	596.884	662.645	554.311	607.196	426.2	919.061	865.714	927.628	611.106	514.209	603.489	697.201	802.146	872.286
Vitvi01g00979	25.9961	48.2164	37.2702	6.9968	17.9784	4.7741	56.0658	50.2356	47.862	7.3609	9.28657	15.5531	78.6384	48.1387	83.917	41.0118	25.9999	22.9047
Vitvi01g00980	20.9646	12.0541	17.3928	12.9941	16.1806	16.2319	44.4295	48.0515	30.7685	2.10312	0	4.44373	37.898	26.2575	49.1004	14.9134	9.62961	5.72616
Vitvi01g00981	327.048	336.419	327.149	315.856	362.265	275.943	318.411	314.519	248.427	296.539	308.52	337.723	358.136	429.966	347.274	325.298	408.295	326.391
Vitvi01g00985	1315.74	1436.63	1283.75	1153.47	1203.66	1263.23	1138.24	1109.55	1174.9	1486.9	1466.25	1454.21	1042.2	1006.54	983.793	983.351	1042.89	940.045
Vitvi01g02129	43.6064	63.558	55.4912	68.9684	73.7116	62.0633	60.2972	38.2228	91.1658	22.0827	40.2418	24.4405	41.6878	40.4803	44.6367	52.1968	31.7777	55.3529
Vitvi01g00988	167.717	145.745	159.848	197.909	186.077	221.518	180.892	163.812	132.19	166.146	152.712	194.413	295.605	293.209	237.467	300.132	293.703	353.113
[truncated: 21,921 more rows]
