# Supplementary material for: The Transcriptional Landscape of Berry Skin in Red and White PIWI (“Pilzwiderstandsfähig”) Grapevines Possessing QTLs for Partial Resistance to Downy and Powdery Mildews
Source: Plants (Basel). 2024 Sep 13;13(18):2574. doi: 10.3390/plants13182574 (PMC11434962; doi:10.3390/plants13182574)
Supplement: Supplementary file 1 [file plants-13-02574-s001.zip › MDPI_Plants__Supplementary Table S3 - DEGs.xlsx]

## Sheet: ALL
Supplementary Table S3: Differentially Expressed Genes
gene_id	baseMean	log2FoldChange	lfcSE	stat	pvalue	padj
Vitvi15g01736	624.477	-1.79244	0.561669	-3.19127	0.00141648	0.0121182
Vitvi15g01730	0.681363	2.52619	2.088	1.20986	0.226332	NA
Vitvi15g01724	2.35883	-0.4263	1.29507	-0.329172	0.742026	0.857051
Vitvi15g01723	13.5652	-0.264945	1.6978	-0.156052	0.875992	0.936172
Vitvi15g01720	4.98197	1.21695	0.932188	1.30547	0.191732	0.382217
Vitvi07g02841	22.1392	-1.02228	2.80837	-0.364012	0.715849	0.83975
Vitvi07g02840	35.4735	-1.17762	0.689396	-1.70819	0.0876015	0.228529
Vitvi07g02839	0.702038	0.737393	1.9109	0.385889	0.699579	NA
Vitvi07g02838	4.00076	0.904019	0.781966	1.15609	0.247646	0.449196
Vitvi07g02834	22.0356	-0.168381	0.414736	-0.405996	0.684746	0.820586
Vitvi07g02833	21.3266	-1.61024	0.673402	-2.3912	0.0167932	0.0736877
Vitvi07g02832	62.3681	-1.1978	0.704274	-1.70076	0.0889877	0.230909
Vitvi07g02831	12.8632	-1.21278	0.326935	-3.70953	0.000207641	0.00274766
Vitvi07g02830	113.974	0.0768635	0.286197	0.268569	0.788261	0.886538
Vitvi07g02828	37.085	-0.49189	1.36148	-0.361291	0.717882	0.841231
Vitvi07g02824	0.577918	2.30255	2.08815	1.10267	0.270169	NA
Vitvi07g02823	7.8184	1.81522	0.871071	2.08389	0.0371698	0.127769
Vitvi07g02822	34.0345	8.17133	0.876284	9.32497	1.11014e-20	9.7987e-18
Vitvi07g02817	2.07925	-1.7428	1.82249	-0.956274	0.338934	0.545436
Vitvi07g02814	24.6641	-1.14464	1.05798	-1.08191	0.279293	0.485558
Vitvi07g02813	16.1277	-0.153221	0.687903	-0.222737	0.82374	0.905972
Vitvi07g02812	25.8616	1.22531	0.357323	3.42915	0.000605475	0.00628801
Vitvi07g02811	237.573	-0.485941	0.168093	-2.89091	0.00384127	0.0252878
Vitvi07g02810	0.753787	1.50632	2.47602	0.608365	0.542945	NA
Vitvi07g02809	0.726252	2.63253	2.95565	0.890675	0.373103	NA
Vitvi07g02808	1.2109	0.222313	1.34276	0.165564	0.8685	0.932252
Vitvi07g02807	1.26019	-2.34776	1.54295	-1.52161	0.128108	0.294137
Vitvi07g02806	6.76661	-1.25457	0.644197	-1.9475	0.0514752	0.160264
Vitvi09g02032	7.47546	-0.216213	1.3446	-0.160801	0.87225	0.934077
Vitvi09g02033	25.6066	-0.106463	0.947334	-0.112381	0.910521	0.954212
Vitvi09g02034	24.9985	0.34967	0.910268	0.38414	0.700875	0.831492
Vitvi09g02037	0.555888	-0.906613	1.40655	-0.644563	0.51921	NA
Vitvi09g02043	0.877667	-3.83645	2.58023	-1.48686	0.137051	0.306997
Vitvi09g02044	6.96176	-3.26008	1.22473	-2.66187	0.00777077	0.0425307
Vitvi08g02434	3.32983	0.182928	0.774111	0.236307	0.813194	0.900024
Vitvi08g02436	2.858	-0.10141	1.53642	-0.0660037	0.947375	0.973742
Vitvi08g02437	12.2446	-0.0229032	1.81619	-0.0126106	0.989938	0.994402
Vitvi08g02428	121.429	0.652446	0.403391	1.6174	0.105791	0.259547
Vitvi08g02424	1.36488	1.03708	0.989649	1.04793	0.29467	0.500806
Vitvi08g02423	3.3785	0.69535	0.789218	0.881063	0.378284	0.581073
Vitvi08g02422	1.59844	0.644404	1.34923	0.47761	0.632927	0.786748
Vitvi07g02751	24.1046	-0.545935	0.381465	-1.43115	0.152386	0.329432
Vitvi07g02752	36.8758	-0.914616	0.278831	-3.28018	0.00103742	0.00957675
Vitvi07g02753	54.107	-0.244604	0.23765	-1.02926	0.303356	0.509842
Vitvi07g02755	52.9048	0.145457	1.21632	0.119588	0.904809	0.951713
Vitvi07g02759	9.26428	0.590124	0.985972	0.59852	0.549493	0.725834
Vitvi07g02767	171.821	-0.202171	0.153982	-1.31295	0.189201	0.379311
Vitvi07g02768	240.671	0.37694	0.122285	3.08248	0.00205286	0.015959
Vitvi07g02770	7.03537	4.02229	1.44683	2.78006	0.00543488	0.0327019
Vitvi07g02771	25.4919	0.117996	1.90521	0.0619331	0.950616	0.975551
Vitvi07g02772	100.128	0.0261055	0.161392	0.161752	0.871501	0.933623
Vitvi07g02774	117.994	-0.0934203	0.176087	-0.530535	0.595741	0.759284
Vitvi07g02776	676.821	-0.275301	0.197119	-1.39662	0.162527	0.343415
Vitvi07g02787	933.906	0.090382	0.107294	0.842373	0.399579	0.60111
Vitvi07g02789	79.2755	0.537286	0.402974	1.3333	0.182432	0.37004
Vitvi17g01707	0.757522	2.67952	2.93327	0.913492	0.360984	NA
Vitvi17g01703	0.655996	1.84786	3.02001	0.61187	0.540624	NA
Vitvi07g03014	28.9505	0.178648	0.259034	0.689669	0.490402	0.678195
Vitvi07g03010	1.4977	-2.36935	1.35625	-1.74698	0.0806403	0.21638
Vitvi07g03006	8.68611	-0.94661	0.420265	-2.25241	0.0242963	0.0953356
Vitvi07g03002	13.8822	-1.27671	0.332313	-3.84189	0.000122091	0.00177557
Vitvi07g03001	9.38114	-0.25942	0.383432	-0.676574	0.498676	0.684825
Vitvi07g02975	1.58865	2.68097	1.77265	1.51241	0.130431	0.297067
Vitvi07g02972	1.78902	0.95316	1.23137	0.774067	0.438891	0.635424
Vitvi07g02971	18.9713	0.296499	0.423364	0.700341	0.483715	0.673025
Vitvi07g02969	12.3938	6.71351	1.25285	5.35859	8.38732e-08	4.38453e-06
Vitvi02g01753	186.099	-0.00290339	0.260671	-0.0111381	0.991113	0.994983
Vitvi02g01755	122.346	0.474072	0.263481	1.79926	0.0719774	0.200901
Vitvi02g01756	190.347	0.193177	0.160027	1.20715	0.227373	0.424537
Vitvi02g01757	16.0562	0.39926	0.365304	1.09295	0.274415	0.480692
Vitvi02g01758	2.94559	-0.181383	0.597098	-0.303774	0.7613	0.869164
Vitvi02g01762	989.779	-0.358762	0.15742	-2.27902	0.0226659	0.0909846
Vitvi02g01768	567.145	-0.255859	0.131295	-1.94873	0.0513276	0.159956
Vitvi04g02272	1.3514	2.96608	1.18437	2.50435	0.0122677	0.0589469
Vitvi04g02269	30.0121	1.87059	0.525644	3.55867	0.000372743	0.00431444
Vitvi04g02267	0.777642	2.71529	2.95897	0.917646	0.358804	NA
Vitvi04g02266	3.15202	3.22131	1.17054	2.75199	0.00592345	0.0349317
Vitvi04g02265	1.56876	-0.668967	0.955335	-0.700244	0.483775	0.673025
Vitvi04g02264	3.85068	0.401858	1.02363	0.392583	0.694627	0.827287
Vitvi04g02263	2.63965	1.59588	1.13532	1.40567	0.159823	0.339761
Vitvi07g02930	0.891545	-0.497212	1.84996	-0.268769	0.788107	0.886472
Vitvi07g02929	3.99213	-1.14731	0.689382	-1.66426	0.09606	0.243284
Vitvi07g02928	6.26303	-1.34878	0.565305	-2.38593	0.0170358	0.0744819
Vitvi07g02923	4.65866	-2.03668	0.901305	-2.2597	0.0238398	0.0941488
Vitvi07g02920	5.64883	0.0611707	0.571268	0.107079	0.914726	0.956402
Vitvi16g02154	2.15749	3.66361	1.73228	2.1149	0.0344381	0.121321
Vitvi16g02156	7.8624	-0.300742	0.626286	-0.480199	0.631086	0.785231
Vitvi16g02158	2.15672	2.65059	1.04565	2.53487	0.0112488	0.0551716
Vitvi16g02161	0.559347	1.61832	1.60647	1.00737	0.313756	NA
Vitvi16g02162	1.04875	-1.73112	1.22694	-1.41092	0.158267	0.337689
Vitvi07g02887	103.98	-0.224498	0.667824	-0.336164	0.736747	0.85379
Vitvi07g02885	421.036	-0.377243	0.296846	-1.27084	0.203786	0.39643
Vitvi07g02883	368.839	-0.00863453	0.10997	-0.0785168	0.937417	0.96778
Vitvi07g02881	1717.64	-1.13405	0.367249	-3.08796	0.00201538	0.0157745
Vitvi07g02880	6.32809	-3.06456	1.77852	-1.72309	0.0848714	0.22377
Vitvi02g01703	90.7297	0.443723	0.559054	0.793703	0.427368	0.626403
Vitvi02g01702	350.654	0.0856877	1.27489	0.0672119	0.946413	0.973258
Vitvi02g01701	209.748	1.24138	0.344108	3.60752	0.000309141	0.00376365
Vitvi02g01697	1.27174	3.43027	1.22711	2.79541	0.00518334	0.0315979
Vitvi02g01696	215.434	0.871233	0.203042	4.2909	1.77948e-05	0.000376767
Vitvi02g01695	696.949	0.257258	0.220962	1.16426	0.244317	0.445235
Vitvi02g01690	0.92817	-1.11506	1.53664	-0.725647	0.468055	0.660519
Vitvi02g01683	1014.27	0.785979	0.308553	2.5473	0.0108559	0.0537152
Vitvi02g01682	112.523	1.00865	0.490408	2.05675	0.0397098	0.134015
Vitvi02g01770	114.955	-0.230502	0.164876	-1.39803	0.162104	0.342918
Vitvi02g01774	97.4095	0.161003	0.203152	0.792527	0.428053	0.627172
Vitvi02g01777	1564.07	-0.22876	0.119717	-1.91084	0.056025	0.170001
Vitvi02g01778	75.0935	0.441702	0.39257	1.12515	0.260524	0.464398
Vitvi02g01779	77.1964	0.342616	0.220893	1.55104	0.120891	0.283517
Vitvi02g01780	1606.96	0.517481	0.29088	1.77902	0.0752368	0.206557
Vitvi18g03385	2.65915	2.07278	1.00367	2.06521	0.0389029	0.132049
Vitvi18g03383	4.60808	-2.43659	1.66511	-1.46332	0.14338	0.316114
Vitvi18g03382	345.933	11.0367	1.61288	6.84288	7.76172e-12	1.28147e-09
Vitvi18g03380	1.49449	2.58682	1.54006	1.67969	0.0930185	0.23806
Vitvi18g03376	147.655	0.0879303	0.161373	0.54489	0.585829	0.753472
Vitvi18g03373	94.1676	-0.160368	0.234949	-0.682563	0.494883	0.681902
Vitvi18g03296	0.560137	-0.879101	1.81517	-0.484308	0.628167	NA
Vitvi19g02374	1.11324	2.14584	1.37962	1.55538	0.119855	0.281992
Vitvi07g02896	518.749	-0.655506	0.240467	-2.72596	0.00641141	0.0370525
Vitvi07g02895	14.8271	0.275665	0.334112	0.825067	0.409333	0.610304
Vitvi07g02894	441.734	0.197785	0.12194	1.62198	0.104807	0.257996
Vitvi09g02081	34.9215	2.95993	0.836014	3.54053	0.000399322	0.00457288
Vitvi09g02082	2.17497	3.1515	1.49427	2.10906	0.034939	0.122658
Vitvi09g02083	1.5788	3.73267	1.83985	2.02879	0.0424795	0.140006
Vitvi09g02085	7.16062	2.2384	1.04719	2.13754	0.0325544	0.116639
Vitvi09g02086	0.619145	2.37713	2.49956	0.951019	0.341595	NA
Vitvi09g02087	115.024	3.15151	0.972095	3.24198	0.00118703	0.0106038
Vitvi09g02088	53.0429	3.79324	1.19256	3.18076	0.00146891	0.0124208
Vitvi09g02089	14.8403	3.02328	0.912188	3.31432	0.000918657	0.00871168
Vitvi09g02090	131.129	2.64024	0.864887	3.0527	0.00226791	0.0171579
Vitvi09g02091	49.9143	3.41034	0.9037	3.77375	0.000160811	0.00222584
Vitvi09g02092	49.8539	2.77546	0.83302	3.3318	0.000862863	0.00829223
Vitvi09g02093	35.1343	2.84146	0.840586	3.38033	0.000723979	0.00721746
Vitvi09g02095	19.0483	2.53103	0.769707	3.28831	0.00100792	0.00936241
Vitvi09g02096	0.873757	2.29196	1.65493	1.38493	0.166075	0.348219
Vitvi09g02097	73.1863	1.45076	0.71754	2.02185	0.0431917	0.141671
Vitvi09g02098	83.2551	0.488872	0.66279	0.737597	0.46076	0.653642
Vitvi09g02099	38.0481	0.874994	0.601255	1.45528	0.145592	0.319242
Vitvi09g02100	109.002	2.10795	0.861112	2.44794	0.0143676	0.0658788
Vitvi09g02101	37.3276	0.819714	0.588515	1.39285	0.163665	0.345057
Vitvi09g02102	14.631	1.13687	0.697004	1.63107	0.102875	0.254596
Vitvi09g02103	124.681	1.49622	0.677791	2.20749	0.02728	0.103059
Vitvi09g02104	123.334	2.84812	1.11358	2.55763	0.0105389	0.0525882
Vitvi09g02105	71.4807	2.4291	1.14573	2.12014	0.0339946	0.120207
Vitvi09g02106	130.565	3.76979	1.07197	3.51671	0.000436929	0.00489843
Vitvi09g02107	35.4539	2.79648	1.31746	2.12263	0.033785	0.119705
Vitvi18g03311	3.74923	1.13947	0.817978	1.39303	0.163611	0.344975
Vitvi18g03309	4.69232	0.688486	0.616312	1.11711	0.263949	0.468329
Vitvi18g03308	1.64792	-2.15267	1.23902	-1.7374	0.0823167	0.219202
Vitvi18g03306	27.535	0.235025	0.239836	0.979941	0.327115	0.533469
Vitvi10g02090	0.598008	2.343	3.01192	0.77791	0.436622	NA
Vitvi10g02093	0.561951	2.25113	2.48621	0.905448	0.365228	NA
Vitvi10g02094	1.75237	1.0249	1.5053	0.680862	0.495959	0.682974
Vitvi16g02145	7.77181	-1.43509	0.552431	-2.59777	0.00938321	0.0484226
Vitvi16g02142	188.783	-0.935117	0.624355	-1.49773	0.134202	0.302909
Vitvi16g02141	431.781	-0.938978	0.274411	-3.42179	0.000622097	0.00641929
Vitvi16g02137	12.0451	-1.03925	0.91941	-1.13035	0.25833	0.462002
Vitvi16g02136	48.3621	-1.22694	0.288383	-4.25454	2.09481e-05	0.000433879
Vitvi16g02133	5.10191	1.01905	0.681614	1.49505	0.134902	0.303859
Vitvi16g02132	3.63947	-2.37842	1.81421	-1.31099	0.18986	0.380002
Vitvi16g02131	1.18579	-2.9887	1.36661	-2.18694	0.0287466	0.106902
Vitvi16g02130	11.811	-1.60998	0.79869	-2.01577	0.0438236	0.143222
Vitvi07g02871	539.302	-0.386637	0.152551	-2.53448	0.0112614	0.0552135
Vitvi07g02869	93.5421	-0.499797	0.866084	-0.577077	0.563888	0.73652
Vitvi07g02868	3.87098	0.310905	0.686544	0.452855	0.650653	0.798281
Vitvi07g02867	695.828	-0.218942	0.195737	-1.11855	0.263331	0.467631
Vitvi10g02249	12.5626	-2.21826	0.842598	-2.63264	0.0084723	0.0451309
Vitvi10g02248	0.940799	-1.76881	1.71119	-1.03367	0.301288	0.507511
Vitvi10g02245	0.673799	0.61086	1.50348	0.406297	0.684524	NA
Vitvi10g02242	19.0307	-0.304261	0.701203	-0.433913	0.664351	0.807703
Vitvi10g02239	7.76543	-0.941517	1.0018	-0.939824	0.347308	0.553151
Vitvi10g02238	3.70348	-1.66837	0.754388	-2.21156	0.0269972	0.102474
Vitvi00g01467	0.648653	2.46425	2.04963	1.20229	0.229249	NA
Vitvi00g01462	11.5171	4.80319	1.60463	2.99334	0.00275946	0.0198642
Vitvi07g02902	16.8429	0.423738	0.363781	1.16482	0.244093	0.445053
Vitvi07g02904	2.34298	-1.99658	1.17745	-1.69568	0.0899456	0.232765
Vitvi10g02174	34.3069	-2.40053	0.73719	-3.25632	0.00112867	0.0101935
Vitvi10g02170	0.571316	-0.356579	1.83582	-0.194234	0.845993	NA
Vitvi10g02169	5.45686	0.729003	0.804679	0.905955	0.364959	0.568594
Vitvi10g02168	1.61162	1.35692	1.02812	1.31981	0.186898	0.37614
Vitvi10g02167	2.64378	-1.12393	1.2425	-0.904575	0.365691	0.569122
Vitvi10g02166	39.2794	0.823333	0.278911	2.95195	0.00315771	0.0218411
Vitvi10g02165	115.485	-0.155892	0.189008	-0.824792	0.40949	0.610451
Vitvi10g02163	6.84914	-2.33808	0.939237	-2.48934	0.0127981	0.0607577
Vitvi10g02162	3.83943	-0.513296	0.764547	-0.671373	0.501983	0.687721
Vitvi10g02161	581.553	-1.41159	0.497164	-2.83929	0.00452143	0.0286296
Vitvi13g02589	34.8641	0.295681	0.497656	0.594149	0.552413	0.728064
Vitvi07g02745	19.1025	1.90722	1.13599	1.67891	0.0931692	0.23826
Vitvi07g02741	74.7138	1.04288	0.718353	1.45176	0.146567	0.320575
Vitvi07g02737	0.8606	-1.43172	1.53838	-0.930665	0.352027	0.55688
Vitvi07g03180	96.4812	-0.511453	0.32805	-1.55907	0.118979	0.280564
Vitvi07g03182	1.15899	-1.70788	1.75817	-0.971399	0.331349	0.537861
Vitvi07g03183	18.9171	-0.829077	0.700813	-1.18302	0.2368	0.436492
Vitvi07g03184	1.09603	-0.0282086	1.52038	-0.0185536	0.985197	0.992137
Vitvi07g03188	13.0587	-0.252648	0.734958	-0.343758	0.731028	0.849487
Vitvi07g03189	14.9794	-1.20763	0.9008	-1.34062	0.180043	0.366611
Vitvi07g03190	3.17657	-0.534503	0.674485	-0.79246	0.428092	0.627189
Vitvi10g02352	14.4908	-0.17278	0.357327	-0.483534	0.628717	0.783631
Vitvi10g02353	11.8633	-0.608818	0.435333	-1.39851	0.161959	0.342768
Vitvi10g02354	48.0007	-0.205547	0.400762	-0.512892	0.608027	0.768082
Vitvi10g02355	18.2141	-0.699185	0.647216	-1.0803	0.28001	0.486078
Vitvi10g02356	11.3974	-0.52433	0.496694	-1.05564	0.291133	0.497757
Vitvi10g02357	12.135	-1.55518	1.37418	-1.13172	0.257754	0.461394
Vitvi10g02358	3.36225	0.459329	0.624884	0.735063	0.462301	0.655181
Vitvi10g02359	0.514272	-1.88824	1.68473	-1.1208	0.262373	NA
Vitvi10g02361	2.0953	0.131724	1.01727	0.129488	0.896972	0.947682
Vitvi10g02140	1.29892	0.330325	1.35754	0.243327	0.807752	0.897333
Vitvi10g02141	10.7116	1.12894	0.414646	2.72267	0.00647576	0.0372864
Vitvi10g02142	6.49808	-1.72018	0.720177	-2.38855	0.0169152	0.0741099
Vitvi10g02143	1.65094	-1.27108	0.85315	-1.48987	0.136258	0.305907
Vitvi10g02146	36.3433	-0.405632	0.431637	-0.939752	0.347345	0.553151
Vitvi10g02149	0.814249	0.481528	1.85811	0.259149	0.79552	NA
Vitvi10g02151	594.579	-0.229854	0.308615	-0.744794	0.456396	0.649661
Vitvi10g02152	198.088	-0.576406	0.273485	-2.10764	0.0350625	0.122941
Vitvi02g01792	20.5711	0.485595	0.471336	1.03025	0.302892	0.509347
Vitvi02g01793	9.22881	-0.245212	0.461613	-0.531208	0.595275	0.758984
Vitvi02g01794	53.6963	-0.137235	0.210833	-0.650917	0.5151	0.698601
Vitvi02g01795	1296.26	0.414531	0.113885	3.6399	0.000272743	0.003411
Vitvi02g01796	178.902	-0.343272	0.152933	-2.24459	0.0247945	0.0965895
Vitvi02g01797	12.241	-0.216178	0.378446	-0.571225	0.567847	0.739524
Vitvi02g01798	444.378	0.212597	0.117318	1.81215	0.0699637	0.197587
Vitvi18g03367	0.482848	2.04771	3.08428	0.663918	0.506743	NA
Vitvi18g03362	1.12178	3.25636	2.82238	1.15376	0.248598	0.450459
Vitvi18g03359	16.433	2.25786	0.793656	2.84488	0.00444281	0.0282745
Vitvi18g03358	1.42195	3.59188	2.34172	1.53386	0.125063	0.289715
Vitvi16g02116	21.7328	-0.32833	0.567501	-0.578555	0.56289	0.735741
Vitvi16g02117	0.526589	-0.89991	2.0983	-0.428876	0.668014	NA
Vitvi16g02119	154.349	-0.340777	1.81236	-0.188029	0.850854	0.922921
Vitvi16g02120	1.66601	-0.507911	1.29159	-0.393244	0.694139	0.826874
Vitvi16g02122	9.65201	-0.944829	0.756598	-1.24879	0.211743	0.405904
Vitvi16g02123	29.8581	-1.35562	0.497842	-2.723	0.00646925	0.0372835
Vitvi16g02124	0.548466	-1.90862	2.00458	-0.95213	0.341031	NA
Vitvi02g01724	143.765	-0.31347	0.320035	-0.979489	0.327339	0.533757
Vitvi02g01723	454.01	-0.0686274	0.15608	-0.439692	0.66016	0.805337
Vitvi02g01722	52.0331	-0.561082	0.181565	-3.09026	0.0019998	0.015674
Vitvi02g01721	1887.26	0.272099	0.0791168	3.4392	0.000583427	0.00612772
Vitvi02g01720	57.1011	-0.0702207	0.223368	-0.314372	0.753239	0.864261
Vitvi02g01718	339.845	-0.0351839	0.1053	-0.33413	0.738281	0.85478
Vitvi02g01717	385.15	0.202795	0.275281	0.736684	0.461314	0.654227
Vitvi02g01716	82.4342	0.685631	0.238964	2.86918	0.00411542	0.0266642
Vitvi04g02296	19.8054	-0.294957	0.386026	-0.764085	0.444817	0.640245
Vitvi04g02295	16.9703	-1.63532	0.419999	-3.89363	9.87552e-05	0.00149692
Vitvi04g02293	2.48304	-1.70521	0.835724	-2.04039	0.0413111	0.137418
Vitvi04g02292	284.532	-0.0938083	0.105229	-0.891471	0.372676	0.576043
Vitvi04g02290	36.6051	0.540532	0.382604	1.41277	0.157722	0.337191
Vitvi16g02112	105.682	-0.30293	0.256927	-1.17905	0.238378	0.438134
Vitvi16g02111	43.4934	-0.639421	0.383211	-1.66859	0.0951992	0.241566
Vitvi16g02108	8.51355	-1.35238	0.79519	-1.7007	0.0889995	0.230909
Vitvi16g02107	0.679044	0.701628	1.63024	0.430384	0.666916	NA
Vitvi16g02105	84.8642	-0.376593	0.411767	-0.91458	0.360412	0.564386
Vitvi16g02104	26.638	-1.2582	0.43891	-2.86664	0.00414861	0.0268111
Vitvi02g01791	5.05916	0.0956878	1.10549	0.0865566	0.931024	0.964826
Vitvi02g01790	184.038	-0.106637	0.1736	-0.614269	0.539037	0.717622
Vitvi02g01788	4.31607	1.37967	1.47301	0.936633	0.348947	0.554225
Vitvi02g01784	2.04491	2.51911	1.72035	1.4643	0.143112	0.315767
Vitvi03g01899	77641.1	1.62531	0.737907	2.2026	0.027623	0.103955
Vitvi14g03118	77.8184	-0.814941	0.307074	-2.65389	0.00795691	0.0432299
Vitvi14g03115	0.835707	-1.90845	1.43642	-1.32861	0.183977	NA
Vitvi14g03114	0.552159	0.341706	2.16969	0.157491	0.874858	NA
Vitvi14g03111	2.23282	0.283725	0.899481	0.315432	0.752434	0.864214
Vitvi14g03110	1.2087	-0.879133	1.472	-0.597235	0.55035	0.726697
Vitvi14g03109	1.20865	0.320111	1.62176	0.197385	0.843526	0.91862
Vitvi00g01764	31.4065	1.06654	0.551333	1.93447	0.0530548	0.163518
Vitvi00g01766	0.816401	2.20159	1.8338	1.20056	0.229921	NA
Vitvi00g00443	6.06637	0.361391	0.674819	0.535538	0.592278	0.75714
Vitvi00g00444	7.94648	1.30553	0.752113	1.73582	0.0825962	0.219692
MissingGeneID	1220.43	0.848609	0.3186	2.66356	0.00773196	0.0423879
Vitvi01g02305	24.4964	3.12328	1.13946	2.74101	0.00612513	0.0358038
Vitvi01g02306	84.8811	1.83416	0.909307	2.0171	0.0436856	0.142873
Vitvi01g02307	50.2246	1.10285	0.771823	1.42889	0.153035	0.330665
Vitvi01g02309	37.7765	3.26212	0.950681	3.43135	0.000600588	0.00625261
Vitvi01g02310	5.67174	5.08401	1.19873	4.24118	2.22346e-05	0.000453656
Vitvi01g02311	1.83733	3.42991	1.67323	2.04986	0.0403776	0.135452
Vitvi01g02312	24.5112	1.66836	0.653867	2.55152	0.0107253	0.0532038
Vitvi01g02314	193.031	3.38681	1.07991	3.1362	0.00171152	0.0139878
Vitvi01g02315	90.1348	2.92797	0.733417	3.99223	6.54551e-05	0.00107295
Vitvi01g02317	229.343	2.69514	0.912851	2.95244	0.00315274	0.0218323
Vitvi01g02318	8.05438	2.6625	1.24837	2.13278	0.032943	0.11743
Vitvi07g02735	27.5026	-1.01437	0.322229	-3.14797	0.0016441	0.0135283
Vitvi07g02734	17.338	-1.53797	0.508276	-3.02586	0.00247928	0.0183954
Vitvi07g02730	34.2476	-0.621935	0.756866	-0.821725	0.411234	0.611984
Vitvi07g02729	16.7159	0.184961	0.329074	0.562066	0.574071	0.744356
Vitvi07g02948	1247.32	-0.113708	0.173436	-0.655617	0.51207	0.696344
Vitvi07g02951	5.69883	-0.0261284	0.70676	-0.0369693	0.97051	0.984799
Vitvi07g02953	414.258	-0.196491	0.117611	-1.67069	0.0947834	0.240991
Vitvi07g02954	55.3327	0.271066	0.176928	1.53207	0.125505	0.290286
Vitvi07g02955	40.5599	-0.435954	0.300217	-1.45213	0.146466	0.320481
Vitvi07g02988	0.844859	2.24483	1.12804	1.99003	0.0465873	0.149696
Vitvi07g02989	30.4554	0.79566	0.39169	2.03135	0.0422193	0.139388
Vitvi07g02990	1006.12	0.20556	0.350637	0.586246	0.55771	0.731616
Vitvi07g02991	137.029	-0.100984	0.143396	-0.704232	0.481288	0.670578
Vitvi07g02992	1733.5	0.00427468	0.0879793	0.0485873	0.961248	0.981282
Vitvi02g01736	1457.12	-0.150198	0.114288	-1.3142	0.188779	0.378696
Vitvi02g01735	978.452	0.00604841	0.102062	0.059262	0.952743	0.976792
Vitvi02g01734	344.269	-0.0300832	0.107766	-0.279154	0.780127	0.881406
Vitvi02g01733	202.856	0.201241	0.170605	1.17957	0.238171	0.437857
Vitvi02g01732	0.666811	2.48327	2.12326	1.16956	0.24218	NA
Vitvi02g01731	158.201	0.296982	0.23523	1.26251	0.206764	0.400322
Vitvi02g01730	5.29576	0.429142	0.645351	0.664974	0.506067	0.691458
Vitvi00g00491	0.669666	2.49776	3.19915	0.780758	0.434945	NA
Vitvi00g00495	0.640714	2.4526	1.79217	1.36851	0.171152	NA
Vitvi02g01819	3.26688	3.77735	1.33551	2.82841	0.00467805	0.0293645
Vitvi10g02329	12.794	-2.80748	0.844232	-3.32548	0.00088266	0.00844358
Vitvi10g02328	614.774	-0.162338	1.07639	-0.150818	0.88012	0.938127
Vitvi10g02327	98.0482	1.39589	0.513182	2.72008	0.0065267	0.0374728
Vitvi10g02325	10.2083	-3.55419	0.930965	-3.81775	0.000134675	0.00192805
Vitvi10g02324	150.528	-0.39872	0.386812	-1.03079	0.302642	0.509076
Vitvi10g02323	42.4624	-1.55302	0.328364	-4.72957	2.24998e-06	6.92155e-05
Vitvi10g02322	145.929	0.578244	0.324863	1.77996	0.0750823	0.206256
Vitvi10g02320	14.9107	0.225338	0.375428	0.600216	0.548362	0.725157
Vitvi10g02319	37.7533	-1.43018	0.351313	-4.07095	4.68221e-05	0.000812798
Vitvi10g02134	5.33719	5.49971	1.81318	3.03318	0.00241989	0.0180481
Vitvi10g02135	88.2371	-0.292243	0.196269	-1.48899	0.13649	0.306279
Vitvi10g02139	191.584	-1.13391	0.278256	-4.07506	4.60034e-05	0.000802229
Vitvi07g03024	5.26007	-0.366289	0.589393	-0.621468	0.534292	0.713872
Vitvi07g03023	3.11803	4.71366	1.09004	4.32431	1.53011e-05	0.000334742
Vitvi07g03022	2.52641	-2.74231	1.17493	-2.33402	0.0195946	0.0821627
Vitvi07g02860	710.617	-0.0946012	0.145869	-0.648534	0.51664	0.700035
Vitvi07g02861	1576.16	0.014057	0.0818673	0.171704	0.86367	0.92953
Vitvi07g02862	142.712	0.2569	0.15634	1.64321	0.10034	0.25061
Vitvi07g02863	669.074	-0.329183	0.126104	-2.61042	0.00904324	0.0471661
Vitvi10g02185	32.5259	0.549531	0.317517	1.73071	0.0835029	0.221359
Vitvi10g02184	14.9772	0.343249	0.443877	0.773298	0.439346	0.635842
Vitvi10g02181	1.0474	-2.7823	2.27329	-1.22391	0.220986	0.417056
Vitvi10g02178	2281.01	0.484866	0.114825	4.22265	2.41448e-05	0.000483508
Vitvi10g02177	0.580468	-2.86976	1.56547	-1.83316	0.0667786	NA
Vitvi10g02176	688.812	0.16065	0.236195	0.680159	0.496404	0.683258
Vitvi10g02175	90.4573	0.573992	0.700849	0.818996	0.412789	0.613621
Vitvi07g02847	4.26719	0.788093	0.726897	1.08419	0.278282	0.484728
Vitvi00g00541	10.5313	2.12964	0.669776	3.17964	0.0014746	0.0124368
Vitvi00g01805	259.587	-1.06148	0.878596	-1.20816	0.226986	0.424091
Vitvi00g00544	5.58012	1.59099	1.01416	1.56878	0.116699	0.276834
Vitvi00g00547	5.48716	1.07143	1.00857	1.06233	0.288088	0.494674
Vitvi00g01806	5.14937	-1.11571	0.81661	-1.36627	0.171853	0.356523
Vitvi02g01745	34.9918	0.822176	0.392983	2.09214	0.0364258	0.126255
Vitvi10g02342	404.299	0.0315815	0.101892	0.309952	0.756597	0.866278
Vitvi10g02343	1701.04	0.201318	0.109326	1.84144	0.0655568	0.189193
Vitvi10g02344	531.477	0.193432	0.13001	1.48782	0.136799	0.306761
Vitvi10g02345	1291.17	-0.010152	0.123823	-0.0819884	0.934656	0.966669
Vitvi10g02346	219.566	0.0295809	0.410588	0.0720451	0.942566	0.970868
Vitvi10g02347	57.1027	-1.76126	0.372813	-4.72425	2.30966e-06	7.06724e-05
Vitvi10g02348	952.024	0.175069	0.107766	1.62453	0.104264	0.257035
Vitvi07g03076	1.1223	-0.287536	1.45555	-0.197544	0.843402	0.918584
Vitvi07g03077	2282.27	-0.995057	0.373525	-2.66396	0.00772257	0.042368
Vitvi07g03081	28.5367	-0.513316	0.530546	-0.967524	0.333282	0.539898
Vitvi17g01730	157.191	1.23618	0.619094	1.99676	0.0458509	0.147952
Vitvi17g01731	0.783173	2.1454	1.67461	1.28113	0.200148	NA
Vitvi17g01735	3.18896	3.26822	1.58104	2.06713	0.0387217	0.131573
Vitvi07g03066	109.476	0.903189	0.392013	2.30398	0.0212237	0.0867704
Vitvi07g03068	1.79787	1.2207	1.14681	1.06442	0.287137	0.49376
Vitvi07g03070	1977.35	-0.0211079	0.150286	-0.140452	0.888303	0.942753
Vitvi07g02931	6.15946	-0.863974	0.44423	-1.94488	0.0517896	0.160872
Vitvi07g02933	22.7536	-0.968169	0.390019	-2.48236	0.0130515	0.0615788
Vitvi00g01823	0.860181	2.86296	2.42695	1.17965	0.238139	0.437834
Vitvi10g02128	17.012	5.70526	1.38237	4.12716	3.6727e-05	0.000673743
Vitvi10g02129	3.39448	3.32744	1.49415	2.22697	0.025949	0.0995546
Vitvi07g03064	878.778	-0.263643	0.0993882	-2.65266	0.00798609	0.0433269
Vitvi07g03063	1350.26	-0.468879	0.169989	-2.75829	0.0058105	0.0344383
Vitvi07g03062	2.43519	-1.04434	0.777701	-1.34286	0.179317	0.365466
Vitvi07g03061	89.3379	0.137657	0.226941	0.606574	0.544134	0.721709
Vitvi07g03060	28.9109	-2.74146	0.820235	-3.34228	0.000830929	0.00805618
Vitvi07g03058	2.82678	0.0975981	0.721777	0.135219	0.892439	0.945068
Vitvi16g02098	37.1054	-3.10722	0.929978	-3.34117	0.000834253	0.00808471
Vitvi16g02097	8.81163	-0.423951	0.566406	-0.748492	0.454163	0.647929
Vitvi16g02096	2.11123	2.22686	1.38518	1.60763	0.107917	0.262601
Vitvi16g02095	9.52012	-1.8035	1.66455	-1.08348	0.278596	0.484948
Vitvi16g02091	5.06135	-2.71715	0.890982	-3.04962	0.00229133	0.0172802
Vitvi16g02090	5.36999	-1.90612	1.15522	-1.65	0.0989424	0.248301
Vitvi02g01725	39.1812	-0.410973	0.264508	-1.55373	0.120249	0.282804
Vitvi02g01726	1351.58	0.109182	0.195516	0.558429	0.576552	0.746181
Vitvi02g01727	62.6084	-0.237452	0.388824	-0.610691	0.541404	0.719604
Vitvi07g03041	51.2887	-0.589595	0.431351	-1.36686	0.17167	0.356239
Vitvi07g03042	6.75517	-0.0103694	0.563043	-0.0184166	0.985306	0.992137
Vitvi07g03044	155.471	-0.0208691	0.263381	-0.0792354	0.936845	0.967752
Vitvi07g03046	203.367	0.232748	0.208599	1.11577	0.264522	0.468975
Vitvi07g03047	62.7734	-0.315948	0.185077	-1.70712	0.0877992	0.228784
Vitvi07g03048	181.087	0.162534	0.104767	1.55138	0.12081	0.283443
Vitvi07g03049	4363.44	0.24539	0.290675	0.844206	0.398554	0.600217
Vitvi10g02188	51.089	-1.2436	1.03171	-1.20537	0.228059	0.425333
Vitvi10g02192	5.70912	0.302251	0.477282	0.633275	0.526554	0.707156
Vitvi00g00610	49.961	2.52019	1.02079	2.46885	0.0135549	0.0632708
Vitvi00g00612	71.6724	3.2096	1.22019	2.6304	0.0085285	0.0453372
Vitvi00g00614	164.585	2.72334	1.10118	2.4731	0.0133948	0.0627378
Vitvi00g00615	255.219	2.65609	1.01654	2.61288	0.00897832	0.0469134
Vitvi00g00616	33.297	3.42321	1.01759	3.36402	0.000768151	0.0075593
Vitvi00g01835	1.26336	2.31366	1.97004	1.17442	0.240225	0.440259
Vitvi14g03128	28.6217	-1.23335	0.356942	-3.45534	0.000549605	0.00586101
Vitvi14g03121	19.69	-1.37551	0.371396	-3.70363	0.000212534	0.0027983
Vitvi10g02222	0.572203	-2.46592	1.63175	-1.51122	0.130733	NA
Vitvi10g02223	12.4809	-3.2329	0.709246	-4.55822	5.15881e-06	0.000139118
Vitvi10g02227	2.382	-1.75234	1.11496	-1.57167	0.116028	0.275861
Vitvi14g03101	79.4231	-1.01128	0.339474	-2.97897	0.00289217	0.0205767
Vitvi07g02985	225.298	-0.871234	0.325586	-2.67589	0.00745308	0.041351
Vitvi15g01751	3.1936	-0.409415	0.839086	-0.48793	0.625599	0.781607
Vitvi10g02282	0.949069	1.3027	1.19922	1.08629	0.277352	0.483466
Vitvi10g02283	1.66497	-1.01646	1.0585	-0.960288	0.33691	0.543495
Vitvi10g02284	288.296	-0.230305	0.301781	-0.763153	0.445372	0.640666
Vitvi10g02287	1.42642	-0.241366	1.25338	-0.192572	0.847294	0.920626
Vitvi10g02288	86.8325	-0.0435405	0.248424	-0.175267	0.86087	0.928214
Vitvi10g02312	8.49422	-1.10919	0.49533	-2.2393	0.0251362	0.0975232
Vitvi10g02314	1.01019	3.10405	2.09522	1.48149	0.138477	0.309067
Vitvi14g03131	4.14649	-1.9724	0.591602	-3.334	0.000856056	0.00823717
Vitvi16g02100	4.35965	0.100074	1.59395	0.0627832	0.949939	0.975093
Vitvi16g02101	8.5135	-2.34945	0.575553	-4.08208	4.46352e-05	0.000783729
Vitvi16g02127	5.53171	-3.89807	1.1232	-3.47051	0.000519463	0.00558892
Vitvi16g02128	12.406	-1.43895	0.819541	-1.7558	0.0791231	0.213724
Vitvi07g02853	1.35449	-1.59205	1.44397	-1.10255	0.270222	0.475818
Vitvi07g02999	17.0678	-0.283388	0.506899	-0.559062	0.57612	0.745959
Vitvi07g02998	43.0832	-0.930717	0.916525	-1.01548	0.309875	0.516615
Vitvi04g02281	7.36936	0.180248	0.679005	0.265458	0.790657	0.887753
Vitvi04g02280	1980	0.170697	0.0802211	2.12782	0.0333516	0.118536
Vitvi04g02278	349.351	0.504389	0.243147	2.07442	0.0380405	0.129906
Vitvi04g02276	127.406	-0.64899	0.159285	-4.07439	4.61343e-05	0.000802643
Vitvi04g02275	121.288	-1.29818	0.237561	-5.46464	4.63854e-08	2.68813e-06
Vitvi00g00663	4.23529	-2.43455	0.902465	-2.69766	0.00698277	0.0393922
Vitvi00g00668	15.1687	-0.226612	0.448554	-0.505205	0.613415	0.771815
Vitvi00g00670	5.78017	5.60982	1.36789	4.10106	4.11259e-05	0.000738489
Vitvi00g00671	280.8	2.50596	0.760165	3.29661	0.000978606	0.00913671
Vitvi00g00672	218.364	3.15695	1.0267	3.07484	0.00210614	0.016285
Vitvi00g00673	0.959582	1.86167	3.01112	0.618266	0.5364	0.715564
Vitvi00g00674	2.99383	2.52928	1.94631	1.29953	0.193764	0.384694
Vitvi00g01892	92.4066	2.74804	0.756715	3.63153	0.000281742	0.00349686
Vitvi00g01893	4.86978	3.83766	1.29749	2.95776	0.00309882	0.0215696
Vitvi00g00675	303.473	0.214852	0.0841314	2.55377	0.0106565	0.0529331
Vitvi00g00676	99.6236	1.68927	0.205568	8.21755	2.077e-16	8.93462e-14
Vitvi18g03341	64.8931	2.23382	0.700309	3.18976	0.00142389	0.0121656
Vitvi07g02913	2.17999	0.160676	0.912394	0.176104	0.860212	0.92781
Vitvi07g02914	26.2848	0.865528	0.314908	2.74851	0.00598662	0.0352003
Vitvi15g01763	1.01383	0.538157	1.50197	0.358302	0.720117	0.842512
Vitvi15g01762	2.90846	3.10648	1.2178	2.5509	0.0107446	0.053268
Vitvi07g02800	68.1863	0.44438	0.454107	0.978578	0.327788	0.534263
Vitvi10g02302	198.804	-1.06582	0.167968	-6.34538	2.21883e-10	2.65208e-08
Vitvi10g02300	16.83	-1.58766	0.680699	-2.33239	0.0196799	0.08234
Vitvi10g02299	10.2594	-0.110889	1.06439	-0.104181	0.917025	0.957715
Vitvi10g02298	1.62857	-1.88641	1.04105	-1.81203	0.0699821	0.197615
Vitvi10g02368	176.658	0.00602531	0.313879	0.0191963	0.984685	0.991923
Vitvi10g02370	6.22907	-0.514493	1.10072	-0.467414	0.640204	0.791085
Vitvi02g01704	67.2502	-0.123828	0.474198	-0.261131	0.793992	0.890278
Vitvi02g01705	1.92745	0.138966	1.19409	0.116378	0.907353	0.952685
Vitvi02g01706	89.2443	-0.113416	0.190589	-0.595081	0.55179	0.727793
Vitvi02g01707	4.2392	-0.259896	0.641969	-0.404842	0.685594	0.82106
Vitvi02g01708	3.26936	0.959725	0.840909	1.14129	0.253748	0.457012
Vitvi04g02285	17.9626	-0.122971	0.391925	-0.313763	0.753701	0.864489
Vitvi04g02283	55.5927	0.993425	0.691839	1.43592	0.151026	0.327403
Vitvi13g02596	376.648	0.295278	0.243753	1.21138	0.225748	0.422431
Vitvi13g02597	123.524	-0.571946	0.305288	-1.87346	0.0610049	0.18018
Vitvi13g02598	40.3551	-0.428262	0.305008	-1.4041	0.160289	0.340397
Vitvi10g02281	39.9261	-1.34058	0.734854	-1.82428	0.0681096	0.194119
Vitvi10g02280	0.680446	-1.4051	1.77711	-0.790666	0.429139	NA
Vitvi10g02279	79.0848	-0.153653	1.07863	-0.142453	0.886722	0.941753
Vitvi10g02277	4.7521	-1.18897	0.92034	-1.29188	0.196398	0.387368
Vitvi10g02276	562.738	-0.980933	1.04072	-0.942549	0.345912	0.552001
Vitvi10g02275	12.1801	-0.16554	0.296182	-0.558912	0.576222	0.746049
Vitvi07g03037	5.91173	0.659758	1.41079	0.467651	0.640034	0.791004
Vitvi07g03036	0.773673	2.12955	1.22839	1.73361	0.0829869	NA
Vitvi19g02363	2.1363	1.75518	1.03369	1.69797	0.089513	0.231855
Vitvi10g02252	315.854	0.441617	0.146505	3.01435	0.00257527	0.0189059
Vitvi10g02253	1.17236	-1.21635	1.17475	-1.03541	0.300476	0.506919
Vitvi10g02333	4.56435	-0.429367	0.792971	-0.541465	0.588187	0.754748
Vitvi10g02334	4.29062	-0.61511	0.671619	-0.915862	0.359739	0.56395
Vitvi10g02335	2016.24	-1.01493	0.487589	-2.08153	0.0373851	0.128392
Vitvi10g02337	12.9763	-0.606073	0.741117	-0.817784	0.413481	0.614173
Vitvi10g02153	2.00499	-5.02782	1.52203	-3.30336	0.000955337	0.0089779
Vitvi10g02154	1.66411	0.0770717	1.10682	0.0696333	0.944486	0.972017
Vitvi10g02155	91.6958	-2.71697	2.06649	-1.31477	0.188586	0.378441
Vitvi10g02156	18.4898	-1.06694	0.822177	-1.2977	0.194392	0.385441
Vitvi10g02157	448.525	-1.02719	0.281157	-3.65342	0.000258767	0.00327187
Vitvi10g02159	4.24991	-2.2927	1.51424	-1.51409	0.130003	0.296505
Vitvi16g02099	8.41866	0.837885	0.440949	1.90019	0.0574084	0.172896
Vitvi00g01928	323.46	0.82706	0.198824	4.15977	3.18574e-05	0.000606215
Vitvi00g01930	2.29946	-0.0733774	0.931482	-0.0787749	0.937212	0.967752
Vitvi00g00710	41.5671	-0.44186	0.239253	-1.84683	0.0647713	0.187658
Vitvi00g00711	65.6336	0.576501	0.426649	1.35123	0.176622	0.362397
Vitvi02g01739	175.032	0.216972	0.305162	0.711005	0.477081	0.667178
Vitvi02g01738	215	0.0250335	0.128923	0.194174	0.84604	0.919926
Vitvi02g01737	69.1066	-0.428968	0.225221	-1.90465	0.0568253	0.171726
Vitvi00g01932	45.3134	-0.308048	0.930398	-0.331092	0.740575	0.856065
Vitvi07g02984	85.3321	-0.326373	0.222898	-1.46423	0.143131	0.315776
Vitvi07g02982	1792.3	0.303819	0.109916	2.7641	0.00570793	0.0339708
Vitvi07g02981	103.917	-0.345205	0.21167	-1.63086	0.102919	0.254619
Vitvi07g02746	1.16088	2.73847	1.38691	1.97452	0.0483227	0.153361
Vitvi09g02051	8.57369	2.99207	1.17324	2.55027	0.0107641	0.0533417
Vitvi09g02052	422.987	2.89796	0.944926	3.06686	0.00216317	0.0165641
Vitvi09g02053	57.6556	2.59947	0.829997	3.1319	0.00173677	0.014149
Vitvi09g02055	6.17509	1.70244	1.37855	1.23495	0.216851	0.41209
Vitvi07g02801	22.0055	2.31292	0.625887	3.69543	0.000219518	0.00287705
Vitvi07g02802	2.72354	1.041	0.915462	1.13713	0.255485	0.458809
Vitvi07g02803	160.719	0.189238	0.187999	1.00659	0.31413	0.520704
Vitvi07g03106	2.98626	0.120213	1.59129	0.075544	0.939782	0.969045
Vitvi07g03105	32.1812	0.765573	0.719646	1.06382	0.287411	0.494059
Vitvi00g01457	2.99503	2.36912	1.67194	1.41699	0.156487	0.335307
Vitvi07g02937	84.6342	-0.417619	0.482352	-0.865796	0.386602	0.589297
Vitvi07g02938	2.81343	-0.955218	1.54591	-0.617899	0.536642	0.71572
Vitvi07g02939	0.911111	2.94312	2.87735	1.02286	0.306375	0.512688
Vitvi07g02940	1559.43	0.0653838	0.173565	0.376712	0.706388	0.834603
Vitvi07g03090	148.458	0.107867	0.243154	0.443617	0.65732	0.803111
Vitvi07g03091	24.0525	-0.0218238	0.68397	-0.0319076	0.974546	0.986757
Vitvi07g03092	89.8108	-0.135148	0.159331	-0.848219	0.396316	0.598123
Vitvi07g03093	106.739	0.11083	0.180441	0.614217	0.539072	0.717626
Vitvi07g03094	5.56999	0.685613	0.649955	1.05486	0.291488	0.498091
Vitvi07g03095	156.254	0.765675	1.01207	0.756545	0.449322	0.644348
Vitvi00g00756	4.40038	0.586579	0.977209	0.60026	0.548333	0.725157
Vitvi00g00757	4.83898	3.45178	1.61469	2.13773	0.0325385	0.116639
Vitvi10g02259	316.08	-0.199647	0.328487	-0.607778	0.543335	0.721027
Vitvi10g02257	388.409	0.217753	0.144181	1.51028	0.130973	0.297919
Vitvi02g01822	422.975	-0.0308178	0.229353	-0.134368	0.893111	0.945504
Vitvi10g02264	14.0952	6.90041	2.25449	3.06074	0.00220794	0.0168008
Vitvi10g02265	1023.24	0.26162	0.119843	2.18301	0.0290347	0.10754
Vitvi10g02266	71.4292	0.48444	0.305357	1.58647	0.112633	0.270435
Vitvi10g02267	615.541	-0.0773462	0.252781	-0.305981	0.759619	0.867979
Vitvi10g02268	23.2918	0.00645151	0.320267	0.0201442	0.983928	0.991676
Vitvi10g02269	4318.85	-0.543885	0.158093	-3.44028	0.000581121	0.00611469
Vitvi10g02270	30.97	0.0394498	0.323201	0.12206	0.902852	0.950437
Vitvi10g02215	19.3196	-3.14046	0.709278	-4.42769	9.52485e-06	0.000229607
Vitvi10g02216	2522.05	0.0317425	0.18498	0.1716	0.863752	0.929531
Vitvi10g02217	7.33294	0.278097	0.52182	0.532938	0.594077	0.758215
Vitvi10g02218	184.301	0.24127	0.150208	1.60624	0.108221	0.263145
Vitvi10g02219	2.01208	-0.564247	0.994764	-0.567217	0.570567	0.741656
Vitvi10g02221	22.8413	-0.867753	0.619538	-1.40065	0.16132	0.341714
Vitvi02g01812	506.941	-0.31309	0.101399	-3.08769	0.00201719	0.0157834
Vitvi02g01811	151.201	-0.135926	0.267272	-0.508566	0.611057	0.770114
Vitvi02g01809	216.46	-0.135004	0.211578	-0.638082	0.52342	0.704748
Vitvi02g01808	512.249	-0.126022	0.270117	-0.466546	0.640825	0.791682
Vitvi07g03033	1.94804	-1.01487	0.943066	-1.07614	0.281864	0.488152
Vitvi07g03032	6.14482	-1.2292	0.814917	-1.50838	0.131458	0.298734
Vitvi11g01707	26.2091	-1.08524	0.407206	-2.66509	0.00769686	0.0422673
Vitvi11g01706	115.524	-1.28723	0.646693	-1.99048	0.0465385	0.149623
Vitvi11g01705	68.0957	-0.288288	0.468226	-0.615703	0.538091	0.716777
Vitvi11g01703	0.744123	-0.750888	2.12948	-0.352615	0.724377	NA
Vitvi02g01713	3937.25	-0.494177	0.113034	-4.37195	1.23144e-05	0.000281197
Vitvi02g01712	1425.3	-0.185432	0.0723646	-2.56247	0.010393	0.0519626
Vitvi02g01711	1127.12	-0.281066	0.119575	-2.35055	0.0187458	0.0796505
Vitvi02g01710	18.3925	0.011446	0.29479	0.0388276	0.969028	0.984142
Vitvi02g01709	4.6976	-0.155763	0.72372	-0.215225	0.829592	0.909433
Vitvi00g00786	39.2557	0.153313	0.887974	0.172654	0.862923	0.929162
Vitvi00g00789	179.125	-0.513722	0.21004	-2.44583	0.0144519	0.0661169
Vitvi00g00790	1829.87	-0.0225141	0.119461	-0.188465	0.850512	0.922677
Vitvi00g00792	714.564	-0.294175	0.129956	-2.26366	0.0235952	0.0935531
Vitvi07g02804	52.0642	-0.445312	0.2443	-1.82281	0.0683324	0.194537
Vitvi00g01968	2.56135	3.93196	1.6637	2.36339	0.0181088	0.0777285
Vitvi00g00794	1.76175	0.938891	1.25408	0.748668	0.454057	0.647906
Vitvi00g00795	509.978	-0.343489	0.0935105	-3.67327	0.000239467	0.00308218
Vitvi00g01969	76.8243	0.336916	0.249322	1.35133	0.17659	0.362397
Vitvi00g01970	108.115	0.386075	0.194983	1.98005	0.047698	0.152136
Vitvi10g02125	4.00471	4.58606	1.68889	2.71542	0.0066191	0.0378598
Vitvi07g02891	504.956	0.0976883	0.160606	0.608246	0.543024	0.72088
Vitvi07g02943	529.362	0.395308	0.139069	2.84254	0.00447559	0.028428
Vitvi07g02798	66.1042	1.00167	0.224261	4.46653	7.94977e-06	0.000197232
Vitvi07g02978	74.1664	-1.00836	0.283469	-3.55721	0.000374818	0.00433335
Vitvi07g02979	39.31	-0.325108	0.769926	-0.422258	0.672837	0.813185
Vitvi07g02980	74.3586	-0.23009	0.435904	-0.527844	0.597607	0.76043
Vitvi07g02994	1249.49	0.457909	0.1224	3.74108	0.000183231	0.00247351
Vitvi07g02995	536.222	-0.186456	0.0785334	-2.37422	0.017586	0.0762928
Vitvi00g00812	12.7708	-3.86157	1.01713	-3.79655	0.000146723	0.00206828
Vitvi00g00813	1562.42	0.312034	0.224352	1.39082	0.164279	0.345749
Vitvi00g00814	1067.89	0.245673	0.0560246	4.3851	1.15933e-05	0.000266856
Vitvi00g00816	151.023	0.95492	0.199665	4.78261	1.73034e-06	5.60079e-05
Vitvi00g00817	0.758042	-0.0528216	1.62826	-0.0324405	0.974121	NA
Vitvi00g01978	923.849	-0.0354574	0.190769	-0.185866	0.85255	0.923713
Vitvi02g01752	96.5208	-0.761655	0.164459	-4.63129	3.63403e-06	0.000103215
Vitvi02g01751	283.726	0.119189	0.0928329	1.2839	0.199175	0.390587
Vitvi02g01750	332.122	-0.544962	0.181669	-2.99975	0.00270204	0.0195366
Vitvi07g02805	21.9728	0.543403	0.67879	0.800547	0.423394	0.623051
Vitvi00g00824	2011.3	1.91768	0.724922	2.64536	0.00816033	0.0439631
Vitvi10g02371	304.413	-0.238556	0.133097	-1.79234	0.0730782	0.202803
Vitvi07g03085	357.706	0.579885	0.495723	1.16978	0.242091	0.442725
Vitvi07g03084	50.589	-1.15955	0.390329	-2.97069	0.00297136	0.020975
Vitvi07g03083	400.799	-1.83572	0.389795	-4.70945	2.48386e-06	7.49398e-05
Vitvi02g01806	25.2452	1.00539	0.41393	2.4289	0.0151447	0.0684436
Vitvi02g01805	301.373	-0.107545	0.153255	-0.70174	0.482841	0.672046
Vitvi02g01817	26.1287	0.512792	0.380948	1.3461	0.178271	0.36437
Vitvi02g01816	5698.79	-0.0564892	0.0498588	-1.13298	0.257221	0.460917
Vitvi02g01815	3.6555	0.639386	0.631597	1.01233	0.311379	0.518017
Vitvi07g03053	0.573142	-1.9864	1.76591	-1.12486	0.26065	NA
Vitvi07g03052	6.50162	1.04679	0.676696	1.54691	0.121885	0.285015
Vitvi07g03051	512.918	0.0610032	0.103826	0.587552	0.556833	0.731012
Vitvi09g02056	1.58484	3.7355	1.3895	2.68838	0.00718	0.0402083
Vitvi09g02057	53.977	3.89324	1.18284	3.29145	0.00099673	0.00927574
Vitvi09g02058	116.92	3.80379	1.24324	3.05959	0.0022164	0.0168369
Vitvi09g02059	83.5056	2.82685	0.879737	3.21329	0.00131225	0.0114375
Vitvi09g02060	3.59691	0.572401	0.980303	0.583902	0.559286	0.732804
Vitvi07g02958	238.601	-0.545626	0.226148	-2.4127	0.015835	0.0707142
Vitvi00g00859	5.49436	2.39263	1.16352	2.05637	0.0397467	0.1341
Vitvi07g03034	1.80167	-0.491725	1.35071	-0.36405	0.715821	0.83975
Vitvi00g01994	2.39258	2.81922	1.06181	2.65511	0.0079282	0.0431443
Vitvi07g02912	1.49462	-0.080028	1.13276	-0.0706484	0.943678	0.971577
Vitvi00g01996	17.8222	-1.64721	0.567068	-2.90479	0.00367505	0.0244602
Vitvi07g02944	42.2999	-0.642788	0.809622	-0.793936	0.427233	0.62637
Vitvi00g00864	1.10345	-2.86359	1.41442	-2.02458	0.0429107	0.141103
Vitvi00g01999	630.73	-0.0612582	0.0944898	-0.648305	0.516788	0.700063
Vitvi10g02206	0.500832	2.1087	2.11567	0.996704	0.318908	NA
Vitvi00g00869	301.582	-0.314469	0.139808	-2.24929	0.0244943	0.0958103
Vitvi10g02351	0.610447	2.37291	1.83553	1.29277	0.196092	NA
Vitvi00g00870	44.4671	-0.532878	0.270468	-1.97021	0.0488144	0.15441
Vitvi07g03026	372.301	0.0218306	0.14934	0.14618	0.88378	0.940063
Vitvi07g03027	26.9867	-0.227394	0.524698	-0.433381	0.664738	0.807897
Vitvi07g03028	0.731014	0.299425	1.66115	0.180252	0.856955	NA
Vitvi07g03029	968.189	0.135242	0.326337	0.414426	0.678562	0.816723
Vitvi07g03030	1753.71	0.321565	0.179805	1.78841	0.0737093	0.203835
Vitvi15g01759	0.668939	-0.393541	1.88278	-0.209022	0.834431	NA
Vitvi07g02941	69.7882	-0.071125	0.662591	-0.107344	0.914516	0.956269
Vitvi00g00880	35.3945	-0.0992133	0.214487	-0.462561	0.643679	0.793258
Vitvi19g02380	1.64051	2.18529	1.36291	1.6034	0.108847	0.26421
Vitvi19g02381	440.36	-0.422917	0.298321	-1.41766	0.156291	0.335082
Vitvi19g02382	231.601	-0.524752	0.311041	-1.68708	0.091587	0.235816
Vitvi10g02350	129.593	-0.490735	0.173475	-2.82885	0.00467154	0.0293557
Vitvi07g02947	1.74411	0.393834	1.37525	0.286372	0.774594	0.877358
Vitvi07g03088	155.067	-0.210038	0.131953	-1.59176	0.111439	0.26838
Vitvi07g03087	272.257	-0.419276	0.238405	-1.75867	0.0786338	0.212828
Vitvi07g03086	6.62402	5.31122	1.00579	5.28063	1.28739e-07	6.21986e-06
Vitvi04g02274	9798.09	-0.133468	0.479169	-0.27854	0.780598	0.881746
Vitvi07g03040	96.6611	-1.01899	0.307309	-3.31585	0.000913639	0.00866768
Vitvi00g00893	0.695758	1.38631	1.49193	0.929212	0.352779	NA
Vitvi00g00894	213.14	2.15106	0.875296	2.45752	0.0139899	0.064609
Vitvi10g02289	8.4277	-1.56897	0.860783	-1.82272	0.0683452	0.194549
Vitvi10g02290	7.14833	-0.190727	0.82509	-0.231159	0.817191	0.902014
Vitvi10g02292	0.605878	-0.267701	1.84617	-0.145003	0.884709	NA
Vitvi00g02022	336.605	-0.154067	0.99703	-0.154526	0.877195	0.936619
Vitvi00g00897	188.422	0.18256	0.324218	0.563078	0.573382	0.743798
Vitvi13g02592	2.06692	3.0999	1.96342	1.57883	0.114375	0.273203
Vitvi15g01764	1.16326	0.406014	0.99335	0.408732	0.682737	0.819228
Vitvi18g03345	28.9594	2.78061	0.648207	4.2897	1.78914e-05	0.000378424
Vitvi07g03057	3.51984	-0.92428	0.616325	-1.49966	0.133702	0.302195
Vitvi07g03056	29.911	-0.25851	0.400655	-0.645217	0.518787	0.701222
Vitvi00g00903	958.489	2.97966	1.07076	2.78275	0.00538997	0.0325056
Vitvi07g03097	360.902	-0.174269	0.159018	-1.0959	0.27312	0.479211
Vitvi07g03099	259.702	-0.150416	0.160038	-0.939881	0.347279	0.553151
Vitvi07g02865	5.66951	1.61778	0.666297	2.42802	0.0151817	0.0685297
Vitvi00g00909	55.9684	2.11373	0.41564	5.08547	3.66718e-07	1.50282e-05
Vitvi00g00910	31.9387	0.412414	0.231259	1.78335	0.0745301	0.205441
Vitvi00g00911	58.6073	0.502115	0.537974	0.933345	0.350642	0.555458
Vitvi10g02229	19.2479	-0.347735	0.848271	-0.409934	0.681854	0.818737
Vitvi10g02309	30.3438	0.366104	0.568291	0.644219	0.519433	0.701327
Vitvi10g02308	4.18344	-0.512376	0.845007	-0.606358	0.544277	0.721709
Vitvi07g02945	15.5944	0.0428658	0.385094	0.111313	0.911368	0.9546
Vitvi07g02946	54.3229	-0.180533	0.170906	-1.05633	0.290818	0.497391
Vitvi04g02288	185.049	-0.00594336	0.160628	-0.0370008	0.970484	0.984799
Vitvi04g02289	10.7456	0.433263	0.355734	1.21794	0.223247	0.419804
Vitvi00g02040	0.769581	0.962244	1.50999	0.637251	0.523961	NA
Vitvi00g02041	37.1943	0.679811	0.350893	1.93737	0.0526998	0.162804
Vitvi00g00921	32.1717	-0.0757257	0.349118	-0.216906	0.828282	0.908751
Vitvi00g00922	2724.66	0.0209595	0.208269	0.100636	0.919839	0.958876
Vitvi07g03100	43.1222	0.791183	0.307336	2.57432	0.0100436	0.0507019
Vitvi07g03101	263.58	-0.113855	0.191004	-0.596088	0.551117	0.727217
Vitvi07g03025	478.454	0.399555	0.161177	2.47898	0.0131759	0.0619618
Vitvi18g03337	16.5459	0.584181	0.276802	2.11047	0.0348182	0.122346
Vitvi18g03336	1.83744	-0.206865	1.14615	-0.180487	0.85677	0.925969
Vitvi02g01746	25.5381	0.867044	0.318181	2.725	0.00643015	0.0371328
Vitvi02g01747	135.504	-0.0431657	0.507442	-0.0850653	0.932209	0.965556
Vitvi07g03107	11.6137	-0.130765	0.441963	-0.295873	0.767327	0.87294
Vitvi00g02044	9.9808	1.8194	0.555258	3.27667	0.00105039	0.00967786
Vitvi10g02340	1.64106	-0.867934	1.13425	-0.765205	0.444149	0.640082
Vitvi10g02339	124.629	-0.440398	0.26186	-1.68181	0.0926062	0.237435
Vitvi15g01766	57.6771	-0.199864	0.393809	-0.507514	0.611794	0.770881
Vitvi00g00935	790.109	0.156962	0.135121	1.16164	0.245381	0.4465
Vitvi00g00936	29.736	2.4468	0.646255	3.78612	0.00015302	0.00213735
Vitvi00g02047	1.09814	-2.86336	1.35226	-2.11747	0.0342198	0.120817
Vitvi00g02048	8.8534	0.475921	0.489842	0.971581	0.331259	0.537819
Vitvi00g00937	39.6886	0.32124	0.421283	0.762527	0.445745	0.640912
Vitvi07g03039	6.43241	-2.82571	0.50562	-5.58861	2.28895e-08	1.44466e-06
Vitvi10g02338	1366.86	-0.129495	0.0840557	-1.54059	0.123416	0.287229
Vitvi00g00950	79.6701	-0.465233	0.700242	-0.664389	0.506441	0.691805
Vitvi00g02059	0.999038	-0.550016	1.48036	-0.371542	0.710234	0.836824
Vitvi00g00951	11.2867	0.902336	0.739114	1.22084	0.222148	0.418459
Vitvi10g02120	17.1719	-3.12568	0.91192	-3.42757	0.000608999	0.00631537
Vitvi00g00956	44.1279	-0.727158	0.176006	-4.13144	3.60501e-05	0.000667189
Vitvi00g02062	10.0341	-0.771746	0.45747	-1.68699	0.091606	0.235839
Vitvi00g00959	74.9945	3.08678	0.759664	4.06334	4.83745e-05	0.000836583
Vitvi00g00960	20.007	3.32741	1.49262	2.22924	0.0257981	0.0992191
Vitvi00g00961	22.1122	3.41159	0.80555	4.23511	2.28441e-05	0.000463914
Vitvi07g02736	17.1261	-1.02456	0.535256	-1.91415	0.0556016	0.169164
Vitvi10g02260	1.31986	0.662595	1.078	0.61465	0.538786	0.717454
Vitvi10g02261	217.877	-0.1887	0.327867	-0.575538	0.564928	0.737379
Vitvi10g02304	9.36737	-1.44799	1.01693	-1.42388	0.154481	0.332726
Vitvi10g02197	2.83818	0.0828129	0.788178	0.105069	0.916321	0.957324
Vitvi10g02198	880.319	-0.117914	0.200926	-0.586854	0.557302	0.731289
Vitvi00g02067	4.85347	4.35969	1.22196	3.56779	0.000360011	0.0042088
Vitvi10g02200	2248.46	0.131879	0.0619547	2.12863	0.0332849	0.118386
Vitvi10g02201	170.059	1.56821	0.434476	3.60944	0.000306857	0.0037399
Vitvi10g02202	3.75706	1.53369	0.794406	1.93062	0.0535306	0.164565
Vitvi10g02203	6.89878	1.09545	1.02246	1.07139	0.283996	0.490586
Vitvi03g01876	3.27226	-1.11214	1.11909	-0.993794	0.320323	0.526469
Vitvi00g00973	291.28	1.7357	0.89373	1.94208	0.0521273	0.16144
Vitvi00g00974	262.297	1.24028	0.873453	1.41997	0.155615	0.334054
Vitvi10g02293	111.82	0.168762	0.145304	1.16144	0.245463	0.446589
Vitvi10g02295	23.967	0.980666	0.715609	1.37039	0.170564	0.354651
Vitvi10g02294	365.995	-0.27656	0.185607	-1.49003	0.136217	0.305905
Vitvi10g02254	1.01106	-4.03955	2.01236	-2.00736	0.0447109	0.145274
Vitvi10g02255	2853.08	0.371894	0.0797391	4.66388	3.10296e-06	9.10612e-05
Vitvi15g01760	4.23991	0.380115	0.687066	0.553243	0.580097	0.749206
Vitvi00g02075	29.3673	0.265141	0.288645	0.91857	0.358321	0.562687
Vitvi00g02077	2.68028	-4.3618	1.35136	-3.22772	0.00124783	0.0110192
Vitvi00g00983	87.7855	-0.103692	0.189985	-0.545793	0.585209	0.753138
Vitvi10g02210	0.519811	2.15216	2.15275	0.999725	0.317444	NA
Vitvi10g02212	89.6164	-0.413618	0.381575	-1.08398	0.278376	0.484781
Vitvi00g02081	2.90368	0.483823	0.693364	0.69779	0.485308	0.674112
Vitvi00g02082	94.7365	0.0746755	0.531782	0.140425	0.888324	0.942753
Vitvi11g01709	39.0955	0.115256	0.664425	0.173468	0.862284	0.928802
Vitvi05g02284	70.2672	-0.182378	0.19516	-0.934504	0.350044	0.555121
Vitvi00g00994	57.225	0.351745	0.231366	1.5203	0.128436	0.294552
Vitvi00g00996	0.857533	1.1574	1.39611	0.829018	0.407094	0.608297
Vitvi00g00997	21.734	0.335085	0.418207	0.801242	0.422992	0.622778
Vitvi10g02262	7.86912	0.474541	0.497735	0.9534	0.340388	0.547028
Vitvi10g02263	1074.67	0.0580009	0.166329	0.348711	0.727306	0.846784
Vitvi07g02996	10.8851	-1.12781	0.783157	-1.44008	0.149844	0.325488
Vitvi07g02997	55.0548	0.487931	0.76514	0.637702	0.523667	0.704762
Vitvi00g02084	11.0787	0.487823	0.590373	0.826297	0.408636	0.609699
Vitvi00g01001	0.540976	-0.889289	1.56162	-0.569464	0.569041	NA
Vitvi07g03110	522.776	-0.244232	0.826053	-0.295661	0.767489	0.872955
Vitvi01g02303	8.99202	2.1589	0.612089	3.5271	0.000420134	0.00475192
Vitvi10g02274	182.815	0.208245	0.150335	1.3852	0.16599	0.348104
Vitvi10g02273	1.24496	-1.36761	1.42857	-0.957326	0.338403	0.545021
Vitvi10g02271	12.8468	0.990523	0.400286	2.47454	0.0133409	0.0625454
Vitvi00g01010	60.7173	-0.02965	0.379	-0.0782323	0.937643	0.967927
Vitvi00g01011	781.051	0.293726	0.417957	0.702767	0.482201	0.671483
Vitvi10g02199	9.70571	3.8982	1.07455	3.62776	0.000285889	0.00354068
Vitvi00g01013	49.5872	1.24643	1.38193	0.901947	0.367085	0.570787
Vitvi15g01756	0.577458	-2.87186	1.92333	-1.49317	0.135393	NA
Vitvi07g03111	0.749048	0.891447	1.26481	0.704807	0.48093	NA
Vitvi10g02373	15.8788	-0.459742	0.326215	-1.40932	0.15874	0.338373
Vitvi00g01018	25.6406	-0.13591	0.319342	-0.425593	0.670404	0.811494
Vitvi00g02098	29.7432	0.168032	0.634949	0.264639	0.791287	0.888362
Vitvi00g01019	3.94592	0.0588799	0.583908	0.100838	0.919679	0.958785
Vitvi00g01020	6.71827	-0.3565	0.696367	-0.511942	0.608691	0.768448
Vitvi00g02099	2.55217	2.87446	1.07741	2.66793	0.007632	0.0419915
Vitvi10g02374	28.9307	0.664176	0.309663	2.14484	0.031966	0.11538
Vitvi00g01022	551.591	0.197047	0.199608	0.987172	0.323558	0.529809
Vitvi18g03334	3.69407	0.607169	0.621195	0.97742	0.328361	0.534781
Vitvi18g03333	0.57254	-1.64293	2.47724	-0.663208	0.507197	NA
Vitvi00g02106	50.8457	-0.16538	0.216741	-0.763032	0.445445	0.640669
Vitvi10g02377	2.71395	-0.134471	0.735533	-0.182822	0.854938	0.925034
Vitvi07g03031	43.4458	0.381031	0.383805	0.992773	0.320821	0.526903
Vitvi04g02302	5.96902	-0.0252596	0.616934	-0.0409437	0.967341	0.983726
Vitvi00g01036	227.503	0.0248307	0.382085	0.0649873	0.948184	0.974123
Vitvi00g02111	17.6471	-0.198239	0.452289	-0.438302	0.661167	0.805709
Vitvi00g01039	9.11288	-0.460722	0.463501	-0.994003	0.320222	0.526397
Vitvi13g02594	14.7212	-0.431249	1.37153	-0.31443	0.753195	0.864253
Vitvi15g01767	1.25337	0.0751765	1.65355	0.0454639	0.963738	0.982402
Vitvi00g01047	4.76186	-0.317597	0.81772	-0.388393	0.697725	0.829258
Vitvi00g01048	92.7447	0.253415	0.180859	1.40117	0.161162	0.341537
Vitvi00g02116	16.0509	-0.267368	0.397264	-0.673023	0.500933	0.686938
Vitvi00g02117	7.6087	1.15055	0.716632	1.60549	0.108385	0.263405
Vitvi02g01749	2152.67	0.32831	0.115007	2.8547	0.0043078	0.0276221
Vitvi02g01748	3.89979	0.961316	0.609866	1.57627	0.114963	0.274192
Vitvi07g03116	66.5783	-0.976084	0.780741	-1.2502	0.211226	0.405605
Vitvi00g02120	1.35373	3.5161	1.44726	2.42949	0.0151202	0.0683596
Vitvi10g02380	0.759337	2.68937	2.39378	1.12348	0.261232	NA
Vitvi05g02285	15.2991	0.733982	0.48779	1.50471	0.132399	0.300268
Vitvi02g01678	197.229	0.549894	0.420847	1.30664	0.191336	0.381824
Vitvi08g02460	340.072	-0.157523	0.130029	-1.21144	0.225725	0.422431
Vitvi04g02297	22.7478	-0.429155	0.360262	-1.19123	0.233562	0.432234
Vitvi07g03117	146.046	0.121028	0.150379	0.804819	0.420924	0.620849
Vitvi02g01823	5.71006	1.01972	0.745796	1.36729	0.171535	0.356153
Vitvi00g01060	5.86904	-0.694538	0.75927	-0.914744	0.360326	0.56433
Vitvi00g01061	100.633	-0.799514	0.2396	-3.33686	0.000847297	0.00817424
Vitvi00g01062	1.03155	3.11493	1.26421	2.46393	0.0137422	0.0638532
Vitvi07g03118	181.727	-0.208542	0.119096	-1.75104	0.0799389	0.215218
Vitvi09g02072	0.964911	3.02686	2.91503	1.03836	0.299102	0.505382
Vitvi09g02073	0.551849	2.2261	2.47553	0.899241	0.368524	NA
Vitvi07g03119	19.8648	0.221974	0.387219	0.573252	0.566474	0.738358
Vitvi10g02382	335.795	0.218205	0.14581	1.4965	0.134524	0.30332
Vitvi10g02251	1.92673	0.0396992	0.95572	0.0415385	0.966867	0.983682
Vitvi10g02250	53.6611	0.175181	0.252594	0.693529	0.487977	0.676407
Vitvi13g02600	8.97324	-0.149115	0.344678	-0.432622	0.66529	0.808057
Vitvi13g02599	6.74823	0.62984	0.979666	0.642913	0.52028	0.702017
Vitvi07g03120	0.690239	1.35815	1.62616	0.83519	0.403611	NA
Vitvi02g01681	112.42	-0.633915	0.531223	-1.19331	0.232747	0.431168
Vitvi02g01680	168.825	0.572873	0.526494	1.08809	0.276555	0.482857
Vitvi10g02310	15.9667	-0.242512	0.337938	-0.717623	0.47299	0.663892
Vitvi10g02332	975.909	0.160853	0.217026	0.741172	0.458589	0.651692
Vitvi10g02331	123.627	0.584012	0.346401	1.68594	0.0918067	0.236076
Vitvi00g02141	574.54	0.00889116	0.187538	0.0474098	0.962187	0.981737
Vitvi00g02142	6.47977	1.95746	0.659697	2.9672	0.00300521	0.0211356
Vitvi00g01079	0.63658	2.42623	2.51098	0.966252	0.333918	NA
Vitvi05g02286	1.31216	0.522675	1.53259	0.34104	0.733074	0.850912
Vitvi07g03072	1.06572	-4.11558	1.32344	-3.10977	0.00187234	0.0149762
Vitvi10g02384	52.2085	-4.63169	0.502951	-9.20901	3.29131e-20	2.7975e-17
Vitvi07g03121	23.4536	0.1806	0.452514	0.399104	0.689816	0.823181
Vitvi07g03122	5.19319	2.31512	0.748585	3.09266	0.00198374	0.0156014
Vitvi07g03123	120.177	1.29509	0.428897	3.01957	0.00253133	0.018637
Vitvi02g01825	40.6801	-0.751855	0.875989	-0.858293	0.390731	0.59344
Vitvi07g03124	0.90485	-0.79005	1.23354	-0.640475	0.521864	0.70341
Vitvi00g02145	9.37933	-0.695758	0.337208	-2.06329	0.0390851	0.132491
Vitvi00g02146	76.7576	0.415446	0.415018	1.00103	0.316811	0.523623
Vitvi07g03126	5.70701	-0.194935	0.687364	-0.283597	0.776719	0.878984
Vitvi07g03127	17.6279	-0.678253	0.343569	-1.97414	0.0483658	0.153433
Vitvi07g03128	286.777	0.153573	0.253196	0.606539	0.544157	0.721709
Vitvi02g01677	4.65269	-0.343742	0.794366	-0.432725	0.665215	0.808057
Vitvi10g02385	43.936	-0.691719	0.365502	-1.89252	0.0584224	0.175024
Vitvi10g02386	94.6329	0.211423	0.171735	1.2311	0.218286	0.414088
Vitvi07g03055	16.919	-1.31549	0.58644	-2.24317	0.0248857	0.0968376
Vitvi00g01098	352.06	1.99423	0.191587	10.409	2.25516e-25	3.69668e-22
Vitvi00g02156	141.778	-0.193852	0.151788	-1.27713	0.201557	0.393465
Vitvi04g02304	80.5535	0.361169	0.195386	1.84849	0.0645313	0.18713
Vitvi04g02305	1.02864	0.4925	1.20002	0.410411	0.681504	0.81854
Vitvi00g02161	153.274	-0.00912877	0.191157	-0.0477553	0.961911	0.981581
Vitvi00g01101	2.31785	4.30091	1.29599	3.31864	0.000904579	0.0085995
Vitvi00g01102	37.3983	-1.3352	0.604186	-2.20992	0.0271107	0.102727
Vitvi02g01813	32.631	0.266418	0.288188	0.924459	0.355247	0.560045
Vitvi02g01814	1295.49	-0.22523	0.121113	-1.85967	0.0629316	0.183953
Vitvi00g01105	347.396	0.722286	0.161348	4.47658	7.58471e-06	0.000188992
Vitvi00g01106	3.68771	4.97605	1.27775	3.8944	9.84433e-05	0.00149318
Vitvi07g03129	39.4992	-0.834009	0.352136	-2.36843	0.0178637	0.0769086
Vitvi10g02388	0.506452	2.11743	2.47916	0.854091	0.393054	NA
Vitvi07g03130	10.3897	2.48612	0.723252	3.43742	0.000587286	0.00615618
Vitvi00g02165	109.143	0.316479	0.233917	1.35295	0.176071	0.361835
Vitvi00g01109	1.30332	2.37302	1.83612	1.29241	0.196215	0.387216
Vitvi00g01110	153.084	-0.0992078	0.15188	-0.6532	0.513627	0.697428
Vitvi07g03131	40.2403	0.430468	0.18636	2.30987	0.0208953	0.0857214
Vitvi14g03137	101.947	0.521814	0.342636	1.52294	0.127774	0.29364
Vitvi14g03138	11.1864	0.791372	0.488978	1.61842	0.105572	0.259175
Vitvi00g02167	389.499	0.184594	0.0836302	2.20726	0.0272957	0.103079
Vitvi00g01118	1.23527	1.74379	1.70218	1.02444	0.305626	0.511845
Vitvi10g02390	3.08619	-0.736232	0.912572	-0.806766	0.419801	0.619658
Vitvi10g02391	31.8625	0.00473239	0.409163	0.011566	0.990772	0.994893
Vitvi15g01769	2.15649	-0.649075	0.650761	-0.997409	0.318566	0.525258
Vitvi15g01770	1.22687	-0.104226	1.01619	-0.102566	0.918308	0.958094
Vitvi00g01439	3.52988	-0.180387	0.988057	-0.182567	0.855138	0.925163
Vitvi00g01123	18.2517	-0.19525	0.52868	-0.369317	0.711892	0.837637
Vitvi00g02173	6.14306	1.69117	1.51157	1.11881	0.263219	0.467612
Vitvi10g02392	0.877064	-3.13844	1.14991	-2.72929	0.00634702	0.0367544
Vitvi00g02175	23.4963	0.114967	0.342885	0.335293	0.737404	0.854336
Vitvi16g02148	16.8183	-0.228448	0.569966	-0.400809	0.688561	0.822639
Vitvi10g02393	1.79912	3.9417	1.30387	3.02309	0.00250211	0.018529
Vitvi10g02394	241.47	0.952494	0.185907	5.12349	2.99935e-07	1.25377e-05
Vitvi10g02395	16.512	-0.424973	0.337607	-1.25878	0.20811	0.401779
Vitvi10g02396	9.28737	-0.218065	0.556278	-0.392007	0.695053	0.827603
Vitvi00g02178	130.549	0.161291	0.391049	0.412458	0.680004	0.817668
Vitvi07g03133	115.869	0.305441	0.22982	1.32904	0.183834	0.372356
Vitvi10g02397	21.6237	-0.307928	0.69599	-0.442431	0.658177	0.803773
Vitvi10g02398	487.197	-0.0589423	0.197704	-0.298134	0.765601	0.872079
Vitvi15g01771	3.8279	0.363499	0.625448	0.581181	0.561119	0.734199
Vitvi00g01134	0.892466	-2.46493	1.91133	-1.28964	0.197176	0.388278
Vitvi00g02183	5.05629	-1.76194	1.51705	-1.16142	0.245469	0.446589
Vitvi00g02184	88.9149	0.166468	0.201259	0.827131	0.408163	0.609191
Vitvi02g01826	816.39	0.801752	0.696843	1.15055	0.249918	0.452245
Vitvi07g03134	3.8193	0.951331	0.785901	1.2105	0.226088	0.422936
Vitvi07g03135	385.086	-0.419196	0.327785	-1.27887	0.200942	0.392789
Vitvi07g03136	26.6801	-0.367554	0.398889	-0.921444	0.356819	0.561365
Vitvi07g03137	13.5662	0.63	0.685426	0.919136	0.358024	0.562607
Vitvi10g02400	0.781229	-0.79976	1.44321	-0.554152	0.579475	NA
Vitvi07g03138	11.9219	-0.0335759	0.48658	-0.0690039	0.944986	0.972401
Vitvi00g01144	67.8508	-0.347219	0.177942	-1.95131	0.0510203	0.159345
Vitvi00g01146	3.0614	-2.39347	0.808051	-2.96203	0.00305615	0.0213819
Vitvi00g01149	0.541246	1.57429	2.11056	0.745908	0.455723	NA
Vitvi00g02191	2.75266	-0.63894	0.814964	-0.78401	0.433034	0.631085
Vitvi00g02192	156.694	0.769731	0.395621	1.94563	0.0516995	0.160744
Vitvi00g01151	398.907	-1.23095	0.210976	-5.83456	5.3933e-09	4.11199e-07
Vitvi05g02288	1.73259	3.86609	1.29137	2.99379	0.00275534	0.0198479
Vitvi10g02403	43.1783	-1.11814	0.900361	-1.24188	0.21428	0.408989
Vitvi10g02404	428.899	0.15956	0.103656	1.53933	0.123723	0.287701
Vitvi19g02384	7.39841	-1.36669	0.595215	-2.29612	0.021669	0.0879989
Vitvi19g02385	26.1041	-0.395218	0.298268	-1.32504	0.185158	0.374015
Vitvi16g02151	1.20075	2.25189	1.54712	1.45553	0.145521	0.319148
Vitvi13g02601	1.07971	1.52214	1.29834	1.17237	0.241048	0.441414
Vitvi10g02405	2.74264	0.405435	0.929259	0.436299	0.66262	0.806538
Vitvi00g01163	3.28241	1.04815	1.03551	1.01221	0.311439	0.518017
Vitvi11g01710	34.2875	-0.377891	0.263386	-1.43474	0.151361	0.327976
Vitvi07g03139	48.7949	0.215661	0.195718	1.1019	0.270505	0.476023
Vitvi00g01167	75.8723	0.017213	0.693167	0.0248325	0.980189	0.989807
Vitvi00g01168	447.571	-0.538056	0.166921	-3.22341	0.00126673	0.0111329
Vitvi07g03140	6.70656	0.312847	0.63414	0.493341	0.621772	0.778878
Vitvi19g02388	18.2427	0.184066	0.404508	0.455036	0.649083	0.797164
Vitvi00g02204	0.69098	1.95351	2.47776	0.78842	0.430451	NA
Vitvi00g01173	0.609532	-1.57665	2.92066	-0.539826	0.589317	NA
Vitvi00g01174	0.607405	-2.05328	1.96698	-1.04387	0.296544	NA
Vitvi00g01175	11.3646	-0.230102	0.622386	-0.369709	0.711599	0.83759
Vitvi02g01827	3895.5	-0.055916	0.136117	-0.410794	0.681223	0.818409
Vitvi00g02208	116.756	-0.510948	0.318327	-1.6051	0.108471	0.263557
Vitvi06g01987	0.630329	-0.195866	1.63373	-0.119889	0.904571	NA
Vitvi07g03141	322.299	-0.158616	0.205329	-0.772496	0.439821	0.636232
Vitvi00g02211	2.56944	1.09754	0.893377	1.22853	0.219249	0.415213
Vitvi04g02306	43.0129	0.0102186	0.223866	0.045646	0.963592	0.982361
Vitvi04g02307	7.93747	-1.65271	2.49183	-0.663251	0.50717	0.692386
Vitvi07g03142	5.57768	-0.665004	0.523717	-1.26978	0.204163	0.397063
Vitvi00g01183	234.744	0.481034	0.382315	1.25822	0.208314	0.402069
Vitvi00g01184	98.2001	-0.18578	0.971246	-0.19128	0.848306	0.921159
Vitvi00g01186	83.1329	0.0564125	0.196098	0.287675	0.773596	0.876896
Vitvi00g02213	5.91136	0.64664	0.614955	1.05152	0.293018	0.499508
Vitvi13g02602	3.0173	-1.73613	0.762317	-2.27744	0.0227597	0.0912424
Vitvi00g01191	34.1721	0.568493	0.639762	0.888601	0.374218	0.577381
Vitvi02g01828	29.6549	1.01004	0.410629	2.45974	0.0139038	0.0643303
Vitvi00g02219	214.699	-0.140274	0.147688	-0.949799	0.342215	0.548525
Vitvi00g01196	188.425	2.3287	0.644027	3.61584	0.000299374	0.00367232
Vitvi02g01829	243.655	0.193166	0.180982	1.06733	0.285825	0.492373
Vitvi02g01830	29.8478	-0.758907	0.270403	-2.80658	0.0050071	0.0308561
Vitvi00g01202	1.41337	3.5771	1.36054	2.62918	0.00855907	0.0454076
Vitvi00g02222	4.98851	0.857803	0.600612	1.42821	0.15323	0.330812
Vitvi00g01205	209.777	0.684362	0.181976	3.76073	0.000169419	0.00231981
Vitvi07g03143	1.32624	0.304619	1.10945	0.274566	0.783649	0.883699
Vitvi11g01711	4.06901	-1.59866	0.877118	-1.82262	0.0683604	0.194568
Vitvi00g02224	0.722732	2.60534	2.43074	1.07183	0.283795	NA
Vitvi04g02308	1.77055	0.10253	0.894166	0.114666	0.90871	0.953512
Vitvi04g02309	46.6361	-0.587337	0.239514	-2.4522	0.0141985	0.0652991
Vitvi00g02226	38.3369	-2.50176	0.676687	-3.69707	0.000218101	0.00286339
Vitvi02g01831	26.1827	-0.920235	0.452089	-2.03552	0.0417989	0.138506
Vitvi02g01832	19.2187	0.737252	0.541306	1.36199	0.173202	0.358059
Vitvi00g01216	0.622524	-1.20165	1.54956	-0.775476	0.438059	NA
Vitvi07g03145	32.9981	-1.179	0.572697	-2.05868	0.0395246	0.133527
Vitvi04g02310	91.4013	-0.570716	0.249093	-2.29118	0.0219533	0.0889644
Vitvi19g02389	21.9492	-1.27012	0.760269	-1.67063	0.0947956	0.240995
Vitvi00g01222	0.993899	-0.576247	1.8186	-0.316862	0.751348	0.863548
Vitvi00g01223	25.0358	2.63748	0.578483	4.5593	5.13234e-06	0.000138567
Vitvi10g02407	40.2788	0.0672328	0.240787	0.279221	0.780075	0.881392
Vitvi07g03146	226.299	2.2325	0.544611	4.09926	4.14476e-05	0.000743111
Vitvi00g02236	166.402	0.354709	0.238012	1.4903	0.136145	0.305832
Vitvi00g02237	6.66435	-0.585114	0.524855	-1.11481	0.264931	0.469491
Vitvi02g01833	416.846	0.32199	0.438902	0.733626	0.463177	0.656098
Vitvi00g01231	7.65965	0.723193	0.626688	1.15399	0.248503	0.45036
Vitvi02g01835	1.39824	0.187803	0.975877	0.192445	0.847394	0.920637
Vitvi07g03148	125.511	-0.855456	0.184374	-4.6398	3.4875e-06	9.98739e-05
Vitvi00g01238	10.1456	-0.0566494	0.501148	-0.113039	0.909999	0.953989
Vitvi02g01836	0.748046	2.66016	2.44854	1.08643	0.277289	NA
Vitvi00g01243	23896.8	-0.182002	0.136513	-1.33322	0.182459	0.370056
Vitvi00g01245	3.94788	-1.73416	0.746946	-2.32166	0.020251	0.0839438
Vitvi07g03149	80.0121	-0.237693	0.19827	-1.19884	0.230592	0.428629
Vitvi00g01247	34.1324	0.655412	0.30176	2.17197	0.0298582	0.109705
Vitvi18g03398	8.01585	5.59174	0.967873	5.77735	7.58861e-09	5.49519e-07
Vitvi00g01250	5.68327	-0.282351	0.811003	-0.348151	0.727727	0.846887
Vitvi00g02244	23.6083	-0.658222	0.325564	-2.02179	0.0431981	0.141671
Vitvi07g03150	413.72	-0.0420089	0.273211	-0.15376	0.877799	0.936915
Vitvi10g02408	20.0924	-0.404889	0.36919	-1.0967	0.272775	0.478803
Vitvi19g02390	0.592224	1.09018	2.16881	0.502661	0.615202	NA
Vitvi00g02246	16.2105	-0.444957	0.341568	-1.30269	0.192681	0.383473
Vitvi00g01256	117.485	0.274279	0.992038	0.276481	0.782179	0.882856
Vitvi04g02311	6.28852	-1.2595	0.552341	-2.28029	0.0225904	0.0907769
Vitvi00g01259	0.96632	1.30103	2.22416	0.584956	0.558577	0.732168
Vitvi05g02292	424.144	-0.00587618	0.0915017	-0.0642194	0.948796	0.974442
Vitvi07g03153	645.418	-0.00901091	0.171476	-0.0525492	0.958091	0.979614
Vitvi10g02409	49.0682	1.45522	0.672951	2.16245	0.0305838	0.111727
Vitvi00g01267	6.2107	0.190876	0.538618	0.35438	0.723054	0.844066
Vitvi02g01838	158.58	0.154584	0.137257	1.12624	0.260065	0.464139
Vitvi02g01839	83.7486	0.886662	0.303081	2.92549	0.00343911	0.0232677
Vitvi00g02255	1.77289	0.52099	1.09498	0.4758	0.634217	0.78751
Vitvi05g02293	94.3059	0.111346	0.159658	0.697404	0.48555	0.674223
Vitvi00g02256	5.20783	-0.637329	0.612422	-1.04067	0.298029	0.504237
Vitvi00g02259	5.08096	-0.171059	0.677814	-0.252369	0.800756	0.893975
Vitvi02g01840	32.1953	-0.333493	0.211383	-1.57767	0.114642	0.273683
Vitvi00g02260	0.871087	2.32263	1.46077	1.59	0.111834	0.269024
Vitvi00g01283	14.0614	0.0108316	0.321895	0.0336495	0.973157	0.986186
Vitvi13g02604	14.4612	-0.65688	0.750947	-0.874736	0.381718	0.584587
Vitvi00g01285	109.29	0.142904	0.261502	0.546475	0.58474	0.752872
Vitvi00g02261	0.58821	2.30992	2.50424	0.922404	0.356318	NA
Vitvi00g02262	0.786257	2.73241	1.55036	1.76243	0.0779962	NA
Vitvi00g01289	81.47	-0.280399	0.211901	-1.32326	0.185751	0.374833
Vitvi02g01841	552.108	0.671133	0.412152	1.62836	0.103448	0.255579
Vitvi02g01842	25.0846	1.03772	0.768099	1.35102	0.176689	0.362405
Vitvi00g02265	44.9095	-1.72572	0.561935	-3.07103	0.00213325	0.016428
Vitvi07g03155	71.114	0.333171	0.193652	1.72046	0.0853483	0.224662
Vitvi00g02268	1.93534	-0.459067	0.935981	-0.490466	0.623804	0.780103
Vitvi10g02411	2.50994	0.676596	0.788579	0.857993	0.390896	0.593652
Vitvi00g02269	5.57482	-0.16112	0.698883	-0.23054	0.817672	0.902306
Vitvi00g01298	1.44318	1.17911	0.935245	1.26075	0.207399	0.40117
Vitvi00g02270	329.867	0.118308	0.221177	0.534902	0.592718	0.757419
Vitvi10g02412	2294.54	0.305072	0.139863	2.18122	0.0291674	0.107857
Vitvi13g02605	17.8091	1.04502	1.66933	0.626009	0.531309	0.710963
Vitvi00g01301	10.5514	1.08385	0.491818	2.20377	0.0275407	0.103791
Vitvi00g01302	69.4105	1.05385	0.372941	2.82579	0.00471645	0.0295248
Vitvi00g02274	23.6569	-0.605935	0.427632	-1.41695	0.156496	0.335307
Vitvi18g03399	1.57966	-0.285526	1.0708	-0.266649	0.78974	0.887201
Vitvi00g01306	1.05334	2.60184	1.40943	1.84602	0.0648887	0.187903
Vitvi07g03157	8.43018	0.359808	0.558558	0.644173	0.519463	0.701327
Vitvi00g02277	11.3998	0.417563	0.641165	0.651257	0.514881	0.698428
Vitvi03g01897	38.9689	0.426771	0.551031	0.774495	0.438638	0.635218
Vitvi00g01309	7.16691	1.80088	0.806873	2.23193	0.0256195	0.0988137
Vitvi02g01843	12.2834	-1.80711	0.389801	-4.636	3.55222e-06	0.000101393
Vitvi00g01312	2.5087	-1.76053	1.63553	-1.07643	0.281735	0.488113
Vitvi07g03158	57.7052	0.0423073	0.405245	0.104399	0.916852	0.957665
Vitvi19g02393	2.01938	-0.538114	1.06748	-0.504096	0.614194	0.772505
Vitvi00g01315	1.25942	-0.484358	0.980742	-0.493869	0.621399	0.778581
Vitvi00g01316	83.9121	0.375475	0.915606	0.410083	0.681745	0.818657
Vitvi00g02281	1.42682	0.417901	0.922346	0.453085	0.650487	0.798165
Vitvi00g01319	6191.82	-0.123596	0.217534	-0.568168	0.569921	0.741279
Vitvi00g01320	869.714	0.202223	0.146927	1.37635	0.168714	0.352121
Vitvi00g01321	1.85808	0.548036	0.92133	0.594832	0.551956	0.7278
Vitvi00g01324	20.6915	0.56013	0.334644	1.67381	0.0941685	0.239933
Vitvi00g02282	1.2722	0.326855	1.35952	0.240419	0.810006	0.898575
Vitvi00g01326	32.3329	-0.635602	0.317084	-2.00453	0.0450138	0.145991
Vitvi00g01327	50.1999	-0.172821	0.300978	-0.574199	0.565833	0.738095
Vitvi04g02313	17.6272	0.287913	0.288537	0.997835	0.318359	0.525122
Vitvi00g01329	3.27397	-2.43559	1.19985	-2.0299	0.0423663	0.139713
Vitvi13g02606	11.0121	-0.836643	0.400312	-2.08998	0.0366196	0.126736
Vitvi13g02607	110.241	-0.558816	0.325752	-1.71546	0.0862606	0.226179
Vitvi00g01332	634.073	0.235967	0.146525	1.61042	0.107306	0.261668
Vitvi00g02284	7.0265	-0.388536	0.402632	-0.96499	0.33455	0.54098
Vitvi00g01333	2.85822	-0.794667	0.880525	-0.902492	0.366796	0.570555
Vitvi07g03159	188.229	-0.505168	0.17081	-2.95747	0.00310171	0.0215831
Vitvi07g03160	3.66494	-1.39292	0.880878	-1.58128	0.113814	0.272273
Vitvi07g03161	105.403	0.577465	0.288532	2.00139	0.0453507	0.14673
Vitvi00g02289	15.4144	0.579118	1.11718	0.518375	0.604197	0.76518
Vitvi00g01338	85.296	0.117024	0.215167	0.543876	0.586527	0.753949
Vitvi05g02297	9.08449	6.26689	1.28353	4.88255	1.04721e-06	3.63578e-05
Vitvi00g01341	9.46408	-0.359429	0.377857	-0.95123	0.341488	0.54793
Vitvi00g02293	35.19	0.642789	1.52348	0.42192	0.673083	0.813185
Vitvi00g02294	50.4002	0.981503	0.587071	1.67186	0.094551	0.240628
Vitvi00g01344	9.78572	-0.40802	0.443754	-0.919474	0.357848	0.562521
Vitvi00g02295	1.65251	2.23165	1.40946	1.58334	0.113344	0.27149
Vitvi07g03163	5.22015	2.00602	0.828612	2.42094	0.0154806	0.0695641
Vitvi07g03164	61.7292	-0.167619	0.24529	-0.683351	0.494385	0.681492
Vitvi11g01712	2.55279	0.281598	0.634668	0.443692	0.657265	0.803087
Vitvi10g02415	12.5362	-3.7165	1.19643	-3.10634	0.0018942	0.015078
Vitvi10g02416	1.3767	-3.88252	1.76635	-2.19804	0.027946	0.104849
Vitvi00g01352	3.23744	-0.521019	0.977582	-0.532968	0.594056	0.758215
Vitvi00g01354	1.29284	-0.480447	1.8513	-0.259519	0.795235	0.890975
Vitvi00g01355	114.537	-0.276606	0.923853	-0.299404	0.764631	0.871503
Vitvi07g03165	0.759283	-0.656076	2.11918	-0.30959	0.756873	NA
Vitvi07g03166	196.851	0.259238	0.143521	1.80627	0.0708758	0.198964
Vitvi00g01357	1.17845	1.68508	1.5128	1.11388	0.265332	0.46991
Vitvi00g02300	10.9323	-0.779727	0.836747	-0.931855	0.351411	0.556299
Vitvi00g01359	0.625286	-0.985606	2.07376	-0.475275	0.634591	NA
Vitvi00g01360	0.951199	1.36938	1.86555	0.734034	0.462928	0.655867
Vitvi19g02395	25.2988	0.139047	0.316934	0.438726	0.66086	0.805709
Vitvi00g01364	87.5931	0.242902	0.380456	0.638449	0.523181	0.704565
Vitvi19g02396	0.57034	1.64293	1.85922	0.883668	0.376875	NA
Vitvi18g03400	17.2842	6.70884	1.16152	5.77592	7.65337e-09	5.50984e-07
Vitvi00g01367	12.3975	0.253032	0.543441	0.465611	0.641494	0.791972
Vitvi00g01369	1.54071	2.61483	1.5157	1.72516	0.084499	0.223104
Vitvi10g02417	95.317	0.308379	0.417424	0.738766	0.460049	0.653199
Vitvi10g02418	30.2299	-0.342322	0.221951	-1.54233	0.122993	0.286617
Vitvi08g02465	207.538	-0.533334	0.51087	-1.04397	0.296498	0.502846
Vitvi02g01845	128.048	0.611818	0.38762	1.5784	0.114474	0.273397
Vitvi00g01374	119.48	-0.0838159	0.43875	-0.191034	0.848499	0.921282
Vitvi00g02305	0.883471	-2.04934	1.30417	-1.57138	0.116095	0.275861
Vitvi04g02315	11.6529	-0.294821	0.349767	-0.842908	0.39928	0.600779
Vitvi02g01847	90.4295	0.446317	0.518004	0.861609	0.388903	0.591564
Vitvi11g01714	3.9236	-0.725429	0.748902	-0.968656	0.332717	0.539345
Vitvi11g01715	3.33965	0.0924231	0.594315	0.155512	0.876418	0.936172
Vitvi00g01380	16.8936	5.69905	1.42082	4.0111	6.04375e-05	0.00100498
Vitvi07g03169	10.717	-0.565984	0.361514	-1.5656	0.117443	0.277942
Vitvi02g01848	437.672	0.227853	0.327163	0.69645	0.486147	0.674767
Vitvi00g01382	7092.51	-0.31648	0.199544	-1.58602	0.112735	0.270603
Vitvi00g01383	548.917	2.1289	0.42855	4.9677	6.7753e-07	2.53235e-05
Vitvi00g01384	252.773	0.21459	0.137893	1.55621	0.119658	0.281639
Vitvi00g01385	254.769	0.561448	0.125046	4.48992	7.12497e-06	0.000179682
Vitvi00g02312	1.25536	0.735791	1.65295	0.445137	0.656221	0.802366
Vitvi00g02313	1.4605	-2.03252	1.08965	-1.86529	0.0621407	0.182375
Vitvi10g02419	20.9465	0.757306	0.355148	2.13237	0.0329764	0.117475
Vitvi07g03171	150.172	-0.335849	0.162896	-2.06173	0.0392331	0.132797
Vitvi04g02316	1031.41	0.177365	0.287571	0.616768	0.537388	0.716298
Vitvi00g01390	137.016	1.84318	0.839127	2.19654	0.028053	0.105125
Vitvi00g02317	26.0561	1.99691	0.916213	2.17953	0.0292927	0.108181
Vitvi00g01392	229.746	0.228607	0.292723	0.780964	0.434823	0.632448
Vitvi07g03172	96.1362	-0.289275	0.274425	-1.05411	0.291831	0.498294
Vitvi00g02320	3.87578	-0.847876	1.61298	-0.525658	0.599126	0.761434
Vitvi07g03174	14.8348	-0.699472	0.892719	-0.78353	0.433316	0.63132
Vitvi00g01397	88.0018	-1.17994	0.212674	-5.54812	2.88752e-08	1.76709e-06
Vitvi10g02422	17.8694	-0.583158	0.717044	-0.813281	0.416057	0.616165
Vitvi04g02318	27.4844	0.173113	0.30192	0.573374	0.566392	0.738358
Vitvi00g01402	1.09744	-2.16156	1.97667	-1.09354	0.274157	0.480362
Vitvi00g02333	0.643331	2.45655	1.76155	1.39453	0.163156	NA
Vitvi00g01403	9.25821	-0.0808659	0.363224	-0.222634	0.823821	0.905972
Vitvi00g01405	1.03976	-2.75801	1.23538	-2.23252	0.0255803	0.0987106
Vitvi00g02335	1.47969	0.306358	1.37626	0.222602	0.823845	0.905972
Vitvi00g02336	2.07744	-0.047442	0.834142	-0.0568753	0.954645	0.977547
Vitvi00g01406	2.32419	-1.25885	0.924779	-1.36125	0.173436	0.358381
Vitvi06g01988	10.7933	-0.583707	0.493582	-1.18259	0.23697	0.436735
Vitvi07g03175	9.54612	-0.217391	0.482255	-0.45078	0.652148	0.799233
Vitvi18g03403	0.675644	0.679087	2.53632	0.267745	0.788896	NA
Vitvi03g01898	1.77371	-0.510868	0.863696	-0.591491	0.554192	0.729502
Vitvi00g01412	1.60783	-2.26213	1.32136	-1.71197	0.0869017	0.227375
Vitvi00g01413	0.935367	-0.94659	1.37176	-0.690056	0.490159	0.67812
Vitvi00g01416	0.761189	2.08789	1.64023	1.27293	0.203044	NA
Vitvi00g02345	11.1817	-0.592596	0.341114	-1.73724	0.0823449	0.219252
Vitvi11g01716	0.738209	-3.21444	2.24371	-1.43264	0.151959	NA
Vitvi00g02347	105.359	1.75454	1.64926	1.06383	0.287404	0.494059
Vitvi10g02424	78.4994	0.255181	0.161034	1.58464	0.113048	0.271033
Vitvi00g01421	4.48477	0.868177	0.621181	1.39762	0.162226	0.343102
Vitvi00g02351	25.942	1.8977	0.425931	4.4554	8.37355e-06	0.000206185
Vitvi04g02319	13.1169	2.60966	0.849599	3.07164	0.00212888	0.0164
Vitvi00g01424	102.252	-0.274707	0.188237	-1.45937	0.144464	0.31736
Vitvi00g01425	12.8302	2.38552	0.774657	3.07945	0.0020738	0.0160892
Vitvi07g03176	158.13	-0.160749	0.551943	-0.291242	0.770866	0.875036
Vitvi00g02353	6.69982	-0.773661	0.526242	-1.47016	0.141518	0.313545
Vitvi07g03177	2649.27	-0.56203	0.24414	-2.30208	0.0213307	0.0869536
Vitvi00g02354	21.1899	0.810561	0.569595	1.42305	0.154723	0.332964
Vitvi00g01429	49.0384	-1.90083	1.08828	-1.74663	0.0807015	0.21641
Vitvi00g01431	201.06	1.85959	0.642396	2.89478	0.00379427	0.0250634
Vitvi02g01852	69.884	1.16287	1.11547	1.04249	0.297183	0.503474
Vitvi00g01433	2.72905	4.00994	1.26646	3.16627	0.00154408	0.012907
Vitvi01g00001	67.7594	-0.714214	0.174737	-4.08737	4.36296e-05	0.000771922
Vitvi01g00002	12.5887	-1.47957	0.501704	-2.9491	0.00318702	0.0219703
Vitvi01g00005	540.004	-0.0871874	0.0932549	-0.934936	0.349821	0.554959
Vitvi01g01834	67.5302	0.58899	0.470785	1.25108	0.210906	0.405197
Vitvi01g00006	1864.71	0.0930902	0.115939	0.802926	0.422017	0.622062
Vitvi01g00008	1.61563	1.13541	1.90859	0.594894	0.551914	0.7278
Vitvi01g00011	129.07	-0.580367	0.207942	-2.791	0.00525454	0.0319096
Vitvi01g00012	10.2714	0.770305	0.573625	1.34287	0.179313	0.365466
Vitvi01g01837	9.31404	-0.0274243	0.542003	-0.050598	0.959646	0.980367
Vitvi01g00014	16.4974	1.05894	0.573956	1.84499	0.0650396	0.188176
Vitvi01g01838	2311.8	0.217912	0.0754905	2.88661	0.00389413	0.0255698
Vitvi01g00023	471.56	-0.114476	0.120144	-0.952826	0.340678	0.547226
Vitvi01g00024	331.329	0.129012	0.0911788	1.41493	0.157088	0.336257
Vitvi01g00025	256.173	0.423637	0.116842	3.62572	0.000288159	0.0035611
Vitvi01g00026	614.519	0.240274	0.100306	2.39542	0.0166012	0.0730549
Vitvi01g00027	51.3367	-0.240318	0.182077	-1.31987	0.186878	0.376133
Vitvi01g00028	150.019	0.318704	0.158127	2.01549	0.0438534	0.143279
Vitvi01g00029	698.187	-0.224288	0.104822	-2.13971	0.0323784	0.116283
Vitvi01g01839	3.28555	-0.57655	1.02346	-0.563337	0.573205	0.743672
Vitvi01g00033	1358.43	-0.429651	0.113625	-3.78132	0.000155998	0.00217497
Vitvi01g00034	325.093	-0.445749	0.281245	-1.58491	0.112986	0.270918
Vitvi01g00035	423.147	0.0713573	0.139887	0.510105	0.609978	0.769438
Vitvi01g00036	176.528	0.384116	0.11682	3.28809	0.00100868	0.00936416
Vitvi01g00037	189.539	0.0543039	0.201833	0.269054	0.787888	0.886379
Vitvi01g00038	522.27	0.546417	0.199235	2.74257	0.00609597	0.0356788
Vitvi01g01840	23.4439	0.663878	0.28358	2.34106	0.0192291	0.0810895
Vitvi01g00039	559.436	0.241775	0.121901	1.98337	0.0473264	0.151267
Vitvi01g00041	24.5081	-0.111404	0.282994	-0.393663	0.69383	0.826638
Vitvi01g00042	405.934	-0.416339	0.194356	-2.14214	0.0321818	0.11585
Vitvi01g00043	166.471	0.12498	0.186022	0.671854	0.501677	0.687465
Vitvi01g00045	99.7319	-0.874787	0.158647	-5.51405	3.50676e-08	2.09575e-06
Vitvi01g00046	36.7039	0.302249	0.332492	0.909042	0.363328	0.567019
Vitvi01g00047	22.3525	-0.0573438	0.306627	-0.187015	0.851649	0.923191
Vitvi01g00048	896.422	-0.457692	0.323873	-1.41318	0.157602	0.337042
Vitvi01g00049	2013.22	-0.122517	0.105292	-1.1636	0.244586	0.44545
Vitvi01g00050	97.9726	-0.420154	0.160515	-2.61753	0.00885676	0.0464687
Vitvi01g00051	3908.5	0.128567	0.157975	0.813842	0.415735	0.615847
Vitvi01g01841	1021.72	0.273785	0.122409	2.23663	0.0253105	0.0980116
Vitvi01g00052	38.879	-0.022901	0.250162	-0.0915446	0.92706	0.962674
Vitvi01g00053	172.88	-0.150099	0.312209	-0.480765	0.630684	0.7849
Vitvi01g00054	148.721	0.160847	0.175993	0.91394	0.360748	0.564676
Vitvi01g00055	249.49	-0.506248	0.147819	-3.42478	0.000615296	0.00637203
Vitvi01g01842	52.6393	0.771782	0.197865	3.90054	9.59781e-05	0.00146352
Vitvi01g00056	845.197	0.0554115	0.111984	0.494817	0.620729	0.778039
Vitvi01g00057	12.8098	-0.445499	0.395308	-1.12697	0.259757	0.463755
Vitvi01g00058	1910.11	0.150626	0.085744	1.7567	0.0789692	0.213534
Vitvi01g01843	13.1104	-0.327686	0.363592	-0.901246	0.367458	0.57094
Vitvi01g00059	3.3255	2.78825	1.12705	2.47393	0.0133638	0.0626399
Vitvi01g00060	557.196	-0.202674	0.10419	-1.94524	0.0517455	0.160789
Vitvi01g00061	4049.86	-0.187583	0.204067	-0.919222	0.357979	0.562607
Vitvi01g00062	611.905	0.522481	0.0885184	5.90251	3.58006e-09	2.94476e-07
Vitvi01g00063	27.0195	0.753455	0.29265	2.57459	0.0100359	0.0506739
Vitvi01g01844	1295.04	-0.0526372	0.12284	-0.428504	0.668284	0.81
Vitvi01g00064	35.8041	0.397195	0.224457	1.76958	0.0767969	0.209462
Vitvi01g00065	13.3127	0.282627	0.301732	0.936683	0.348922	0.554225
Vitvi01g00067	75.0146	0.716886	0.555719	1.29002	0.197045	0.388177
Vitvi01g00068	972.506	0.223204	0.100461	2.2218	0.0262968	0.100489
Vitvi01g00070	994.901	-0.158253	0.115406	-1.37127	0.170292	0.354245
Vitvi01g00071	1760.98	0.231224	0.0779599	2.96594	0.00301758	0.0211844
Vitvi01g00073	0.758868	2.08751	1.8819	1.10926	0.26732	NA
Vitvi01g01845	141.79	0.820711	0.275384	2.98024	0.0028802	0.0205317
Vitvi01g01846	962.26	-0.516256	0.247119	-2.0891	0.0366989	0.126806
Vitvi01g00074	352.334	-0.343939	0.0844181	-4.07423	4.61671e-05	0.000802643
Vitvi01g00075	85.0481	-0.15803	0.311597	-0.50716	0.612043	0.771025
Vitvi01g00076	1136.33	-0.181446	0.071366	-2.54247	0.0110072	0.0542068
Vitvi01g00077	370.319	0.165053	0.127262	1.29695	0.194647	0.385714
Vitvi01g00078	11.7264	0.0310675	0.350501	0.0886375	0.92937	0.963982
Vitvi01g00079	37.8206	0.420306	0.300543	1.39849	0.161967	0.342768
Vitvi01g00080	525.741	0.200319	0.156432	1.28056	0.200349	0.391937
Vitvi01g01847	42.4816	0.521013	0.269665	1.93208	0.0533498	0.164251
Vitvi01g00081	9.94081	0.366987	0.442931	0.828541	0.407364	0.608435
Vitvi01g00082	355.822	0.0973494	0.0864964	1.12547	0.260388	0.464345
Vitvi01g01848	10.5651	0.495898	0.784374	0.632222	0.527242	0.707598
Vitvi01g01852	3.10312	-4.59559	1.39794	-3.28741	0.00101114	0.00937939
Vitvi01g01853	1.61714	-4.14878	2.02966	-2.04407	0.0409463	0.13666
Vitvi01g00083	36.3792	-2.62505	1.5919	-1.649	0.0991482	0.248618
Vitvi01g00084	194.544	0.115579	0.182065	0.63482	0.525546	0.706464
Vitvi01g01854	453.221	0.447071	0.094082	4.75192	2.01491e-06	6.33426e-05
Vitvi01g01855	5734.1	-0.175731	0.130003	-1.35174	0.176457	0.362276
Vitvi01g00085	779.624	0.230494	0.0972645	2.36976	0.0177994	0.0767634
Vitvi01g01856	119.454	0.114444	0.162225	0.705467	0.48052	0.670036
Vitvi01g00086	202.143	0.129351	0.158416	0.816522	0.414202	0.614369
Vitvi01g01857	156.71	-0.166332	0.121327	-1.37094	0.170394	0.354394
Vitvi01g01858	121.766	0.382392	0.226543	1.68795	0.0914217	0.235491
Vitvi01g00087	2096.36	-0.501892	0.169524	-2.9606	0.00307037	0.0214235
Vitvi01g00088	19.7838	-1.33772	0.649319	-2.06018	0.0393809	0.133179
Vitvi01g00089	156.272	0.0116986	0.178098	0.0656863	0.947628	0.973772
Vitvi01g01859	519.605	-1.10906	0.191054	-5.80493	6.43928e-09	4.76694e-07
Vitvi01g00090	99.5245	-0.0504238	0.1224	-0.411959	0.68037	0.817776
Vitvi01g00091	1119.92	0.568048	0.237432	2.39247	0.0167353	0.073504
Vitvi01g00092	282.614	-0.0276642	0.186456	-0.148368	0.882052	0.939006
Vitvi01g01860	2.47759	-2.41767	1.04493	-2.3137	0.0206841	0.0851868
Vitvi01g00097	189.841	-0.0146114	0.117912	-0.123918	0.90138	0.949898
Vitvi01g00098	825.633	-0.105387	0.114701	-0.918798	0.358201	0.562653
Vitvi01g01861	3.49146	-0.600345	0.676544	-0.887371	0.374879	0.577971
Vitvi01g00099	187.177	0.0722976	0.131666	0.5491	0.582937	0.751309
Vitvi01g00100	349.196	-0.0663749	0.139504	-0.475792	0.634223	0.78751
Vitvi01g00102	26.8358	-1.31177	0.581174	-2.2571	0.0240021	0.0946272
Vitvi01g00103	1104.32	-0.234804	0.0820814	-2.86063	0.00422801	0.0272094
Vitvi01g00104	139.418	0.0675509	0.604867	0.111679	0.911078	0.954544
Vitvi01g00106	134.914	-1.23483	0.19713	-6.26406	3.75092e-10	4.17864e-08
Vitvi01g01863	1.5545	-1.62544	1.16314	-1.39746	0.162274	0.343165
Vitvi01g01864	4.97916	0.617833	0.829856	0.744506	0.45657	0.649828
Vitvi01g01865	18.2201	-0.888325	0.539269	-1.64728	0.0995014	0.249258
Vitvi01g00108	589.631	0.176383	0.150352	1.17313	0.240742	0.44096
Vitvi01g01866	80.8573	-0.402694	0.184355	-2.18434	0.028937	0.107282
Vitvi01g01867	25.7366	0.845217	0.523393	1.61488	0.106336	0.260356
Vitvi01g00110	6.04347	-0.0540486	0.43981	-0.122891	0.902193	0.950135
Vitvi01g01868	23.1369	0.00585679	0.334503	0.0175089	0.986031	0.992497
Vitvi01g00112	1082.33	0.244866	0.149221	1.64096	0.100805	0.251344
Vitvi01g01869	1.7064	-1.37066	0.896994	-1.52806	0.126498	0.291705
Vitvi01g00113	63.1188	-0.332755	0.218679	-1.52166	0.128094	0.294137
Vitvi01g00114	173.721	0.474657	0.26118	1.81736	0.0691621	0.196144
Vitvi01g00115	399.77	-0.257062	0.112327	-2.28852	0.0221072	0.089359
Vitvi01g00116	415.733	-0.100779	0.112357	-0.896949	0.369746	0.573176
Vitvi01g00119	1792.17	0.490892	0.199109	2.46544	0.0136845	0.0636505
Vitvi01g00120	8659.15	0.027157	0.114992	0.236166	0.813304	0.900102
Vitvi01g00121	2093.79	0.119317	0.111444	1.07064	0.284332	0.490907
Vitvi01g00122	1004.86	0.357501	0.123515	2.8944	0.00379885	0.0250661
Vitvi01g00123	44.3355	0.110976	0.169564	0.654478	0.512804	0.696976
Vitvi01g00124	1715.07	0.224001	0.0872223	2.56817	0.0102238	0.0513856
Vitvi01g00128	3321.34	-0.130686	0.0790166	-1.65391	0.0981457	0.247103
Vitvi01g01873	1.85581	-0.689593	1.0197	-0.676269	0.49887	0.684984
Vitvi01g00129	42.8371	-0.991032	0.371044	-2.67093	0.00756411	0.0417381
Vitvi01g00130	820.155	0.333668	0.126263	2.64264	0.00822624	0.0441703
Vitvi01g00131	598.519	0.18371	0.0904268	2.03159	0.0421951	0.139366
Vitvi01g00132	117.217	0.195152	0.150727	1.29474	0.195409	0.386551
Vitvi01g00133	143.256	-0.27124	0.205464	-1.32013	0.186791	0.376056
Vitvi01g00134	1011.48	0.185769	0.14358	1.29384	0.195722	0.386702
Vitvi01g00135	743.12	-0.0586524	0.176536	-0.33224	0.739708	0.855556
Vitvi01g01874	176.599	0.27192	0.111387	2.44122	0.0146377	0.0667038
Vitvi01g00136	1070.62	0.138184	0.095869	1.44138	0.149478	0.325061
Vitvi01g01875	102.789	0.349676	0.137735	2.53876	0.0111245	0.05465
Vitvi01g00137	195.015	0.63765	0.157427	4.05045	5.11193e-05	0.000878096
Vitvi01g00138	460.636	-0.0431637	0.122623	-0.352003	0.724836	0.845322
Vitvi01g00139	574.095	-0.0344088	0.117376	-0.29315	0.769407	0.874202
Vitvi01g01876	35.6937	-0.348833	0.371529	-0.938912	0.347776	0.553501
Vitvi01g01877	487.468	0.901883	0.193834	4.65286	3.2737e-06	9.53403e-05
Vitvi01g01878	31.9974	0.918217	0.36463	2.51821	0.0117952	0.0572898
Vitvi01g01880	0.794669	0.50901	1.45719	0.34931	0.726857	NA
Vitvi01g01881	319.332	-0.192059	0.974435	-0.197098	0.843751	0.91863
Vitvi01g01882	2.33899	0.569906	0.756824	0.753023	0.451436	0.645941
Vitvi01g01883	12.4903	1.15129	0.497956	2.31204	0.0207754	0.085413
Vitvi01g01884	1.88361	1.45332	1.1229	1.29426	0.195576	0.386639
Vitvi01g00140	118.07	-0.239522	0.165884	-1.44391	0.148763	0.323997
Vitvi01g00141	108.347	0.245526	0.33143	0.740809	0.458809	0.651843
Vitvi01g00142	4141.33	-0.0638276	0.105361	-0.605799	0.544649	0.722034
Vitvi01g00143	1805.52	0.0619701	0.0815177	0.760204	0.447133	0.642121
Vitvi01g00145	63.298	0.0464653	0.199486	0.232925	0.815819	0.901392
Vitvi01g01886	7.66958	-0.456741	0.53638	-0.851524	0.394479	0.596645
Vitvi01g00146	744.116	-0.311294	0.0788471	-3.94807	7.87822e-05	0.0012486
Vitvi01g00147	11.3523	0.0824356	0.387406	0.212788	0.831492	0.910504
Vitvi01g00148	1.20648	-1.27353	1.20487	-1.05698	0.290519	0.497051
Vitvi01g00149	1181.77	-0.326652	0.15034	-2.17276	0.0297985	0.109573
Vitvi01g00150	32.9867	0.152024	0.204801	0.7423	0.457906	0.651043
Vitvi01g01887	2.41372	0.231458	0.945148	0.244891	0.806541	0.89681
Vitvi01g00151	680.021	0.126518	0.154569	0.818523	0.413059	0.613904
Vitvi01g00152	2023.18	0.23894	0.138314	1.72753	0.0840731	0.222336
Vitvi01g00155	2768.49	-0.241604	0.0799345	-3.02252	0.00250681	0.0185397
Vitvi01g00156	59.5126	0.429317	0.275175	1.56016	0.118722	0.28016
Vitvi01g01888	45.3487	0.672423	0.259098	2.59525	0.00945235	0.048659
Vitvi01g01889	1.0282	0.90346	1.47366	0.61307	0.53983	0.718219
Vitvi01g00157	336.24	0.170863	0.247599	0.690078	0.490145	0.67812
Vitvi01g00158	40.2273	-0.870406	0.393277	-2.21322	0.0268827	0.102124
Vitvi01g01891	3.85636	0.925766	0.778796	1.18871	0.234552	0.433602
Vitvi01g00159	95.6794	0.200083	0.258479	0.77408	0.438884	0.635424
Vitvi01g00160	62.7097	-0.623806	0.58497	-1.06639	0.286247	0.492842
Vitvi01g00161	3524.24	0.376241	0.153624	2.44911	0.0143212	0.0657707
Vitvi01g01892	507.112	-0.00565806	0.138831	-0.0407552	0.967491	0.983786
Vitvi01g00162	128.782	-0.635813	0.11632	-5.46607	4.60128e-08	2.68007e-06
Vitvi01g01893	78.9387	-0.346238	0.217402	-1.59262	0.111246	0.267997
Vitvi01g00163	108.401	-1.67975	0.369629	-4.54444	5.50827e-06	0.000146477
Vitvi01g00164	97.0649	-0.362465	0.178312	-2.03276	0.0420769	0.139119
Vitvi01g00165	422.693	-0.417571	0.132357	-3.15488	0.00160564	0.0132833
Vitvi01g00166	426.856	0.0153496	0.0941116	0.1631	0.870439	0.933128
Vitvi01g00167	85.9306	0.0880837	0.130546	0.674734	0.499845	0.685856
Vitvi01g00168	1538.4	0.237818	0.184361	1.28996	0.197065	0.388177
Vitvi01g00169	507.112	0.278623	0.107581	2.5899	0.00960044	0.0492336
Vitvi01g00170	458.043	0.0902122	0.148517	0.607418	0.543573	0.721151
Vitvi01g00171	1298.31	0.551364	0.266816	2.06646	0.0387853	0.131714
Vitvi01g00172	9.56028	0.172873	0.540887	0.31961	0.749264	0.862373
Vitvi01g00173	3476.89	-0.234196	0.120738	-1.93971	0.0524152	0.162157
Vitvi01g00174	453.447	-0.0577076	0.0743993	-0.775647	0.437957	0.634661
Vitvi01g00175	3644.56	-0.0906047	0.388786	-0.233045	0.815726	0.901392
Vitvi01g00176	1184.3	-0.00760017	0.103695	-0.0732938	0.941572	0.970237
Vitvi01g00178	125.972	-0.267326	0.161398	-1.65631	0.0976585	0.24639
Vitvi01g00179	0.577249	0.353031	1.89482	0.186314	0.852198	NA
Vitvi01g00181	122.976	3.08849	0.535401	5.76856	7.995e-09	5.71581e-07
Vitvi01g00182	1011.99	-0.0499469	0.120945	-0.412972	0.679627	0.817312
Vitvi01g00183	2665.79	0.142721	0.085809	1.66324	0.0962653	0.243677
Vitvi01g00185	6.77145	2.41135	0.749107	3.21896	0.00128656	0.0112692
Vitvi01g01895	15.8235	2.85556	0.662788	4.3084	1.64439e-05	0.000354672
Vitvi01g00186	269.032	0.364195	0.119311	3.05249	0.00226948	0.0171605
Vitvi01g00187	378.677	0.557666	0.209494	2.66197	0.00776858	0.0425289
Vitvi01g00188	601.239	-0.707687	0.315209	-2.24513	0.0247595	0.0965023
Vitvi01g00189	108.323	-0.47643	0.219318	-2.17232	0.0298312	0.109623
Vitvi01g00190	365.239	-0.222797	0.117152	-1.90178	0.0571994	0.172447
Vitvi01g00191	6.62122	5.31782	1.72269	3.08693	0.00202236	0.0157877
Vitvi01g00192	11.1301	1.22708	0.415085	2.95622	0.00311433	0.0216467
Vitvi01g01897	2.26738	0.474456	1.13062	0.419643	0.674746	0.814173
Vitvi01g01898	58.3713	1.52482	0.809583	1.88346	0.0596381	0.17733
Vitvi01g01902	12.6412	-2.3193	0.67474	-3.43733	0.000587478	0.00615618
Vitvi01g00193	5.18985	-0.211074	0.98915	-0.213389	0.831023	0.910193
Vitvi01g01903	366.33	-0.439363	0.149099	-2.94679	0.00321092	0.0220885
Vitvi01g01904	18.4664	-1.18752	1.15915	-1.02448	0.30561	0.511845
Vitvi01g01905	8.27173	0.258286	0.386343	0.668541	0.503788	0.689488
Vitvi01g01906	0.666703	-1.87892	1.46754	-1.28032	0.200431	NA
Vitvi01g00196	547.916	0.00142951	0.14432	0.00990514	0.992097	0.995698
Vitvi01g00197	14.3132	-0.277242	0.457392	-0.606138	0.544423	0.721819
Vitvi01g00198	52.9974	0.258941	0.333906	0.775491	0.43805	0.634661
Vitvi01g00199	1865.78	-0.0271563	0.165635	-0.163953	0.869768	0.93286
Vitvi01g00201	1084.13	-0.040176	0.162814	-0.24676	0.805094	0.896333
Vitvi01g01907	0.587207	-0.717184	1.30779	-0.548394	0.583421	NA
Vitvi01g00202	48.8818	0.102222	0.195484	0.522916	0.601033	0.762802
Vitvi01g00203	2.70591	2.54713	1.19064	2.1393	0.0324118	0.116349
Vitvi01g00204	125.318	-0.0331531	0.216839	-0.152893	0.878483	0.937427
Vitvi01g01915	4.372	1.54235	0.811968	1.89952	0.0574964	0.173024
Vitvi01g01917	0.82993	2.80052	1.79764	1.55788	0.119261	NA
Vitvi01g01919	0.706078	0.675956	1.6634	0.406369	0.684471	NA
Vitvi01g01921	5.05554	3.52279	1.27531	2.76229	0.00573975	0.0341248
Vitvi01g01922	6.90632	-0.888527	0.84594	-1.05034	0.29356	0.499972
Vitvi01g00211	3.66442	1.08705	1.01837	1.06744	0.285774	0.492323
Vitvi01g00214	626.22	-0.156633	0.174252	-0.898889	0.368712	0.572153
Vitvi01g00215	4.21884	0.153579	0.731135	0.210055	0.833625	0.911828
Vitvi01g00216	460.477	0.453301	0.211043	2.14791	0.0317209	0.114838
Vitvi01g00217	4.28196	-0.119901	0.585223	-0.204881	0.837665	0.914233
Vitvi01g01924	128.202	0.661701	0.255774	2.58706	0.00967992	0.0494642
Vitvi01g00218	0.905923	2.38567	1.48315	1.60851	0.107723	0.262277
Vitvi01g00219	1479.16	0.130277	0.127031	1.02555	0.305102	0.51146
Vitvi01g00220	2709.98	0.41377	0.122602	3.37491	0.0007384	0.00732938
Vitvi01g00221	9.3165	0.886516	0.652295	1.35907	0.174124	0.359414
Vitvi01g00223	297.446	-0.232058	0.0840786	-2.76001	0.00577999	0.0343018
Vitvi01g00224	140.675	0.375383	0.140022	2.68088	0.00734282	0.0409105
Vitvi01g00225	153.18	-0.377952	0.154805	-2.44147	0.0146277	0.0666714
Vitvi01g00226	229.877	0.589196	0.244339	2.41138	0.0158921	0.0708448
Vitvi01g01925	16.6906	-0.226616	0.460733	-0.491861	0.622818	0.779634
Vitvi01g01926	21.7454	0.175284	0.488732	0.35865	0.719857	0.842512
Vitvi01g00227	2027.88	0.0475109	0.119268	0.398355	0.690369	0.823626
Vitvi01g00230	2.50831	1.12199	1.10514	1.01525	0.309989	0.516729
Vitvi01g00233	532.102	-0.41115	0.266567	-1.54239	0.12298	0.286617
Vitvi01g00234	5.0229	-1.34789	0.682685	-1.9744	0.048336	0.153363
Vitvi01g00236	637.315	0.451322	0.109253	4.13098	3.61224e-05	0.000667449
Vitvi01g01927	239.905	-0.0593111	0.275241	-0.215488	0.829387	0.909393
Vitvi01g00237	467.376	-0.139958	0.16027	-0.873264	0.382519	0.585307
Vitvi01g01928	3.18356	-2.02408	0.718405	-2.81747	0.00484043	0.0301038
Vitvi01g00238	626.98	0.0968163	0.16724	0.578906	0.562653	0.735639
Vitvi01g00239	8.73745	1.32304	1.05021	1.25978	0.207749	0.401553
Vitvi01g00241	4.5985	0.131335	0.870704	0.150837	0.880104	0.938127
Vitvi01g00243	169.974	-0.101259	0.0913646	-1.10829	0.267736	0.47271
Vitvi01g00244	49.1796	-0.248596	0.386139	-0.6438	0.519705	0.701407
Vitvi01g00245	327.725	0.0604175	0.300539	0.201031	0.840674	0.916602
Vitvi01g00246	7.09166	0.0526624	0.428393	0.12293	0.902162	0.950135
Vitvi01g00249	323.023	-0.4957	0.206583	-2.39952	0.0164168	0.0724796
Vitvi01g00250	196.013	0.0640997	0.156526	0.409514	0.682163	0.818945
Vitvi01g00251	837.433	0.147296	0.135667	1.08572	0.277603	0.48373
Vitvi01g00252	1729.73	0.273689	0.102009	2.683	0.00729653	0.0406823
Vitvi01g00253	24.1972	0.242011	0.430964	0.561557	0.574418	0.74457
Vitvi01g00254	521.704	-0.250603	0.110666	-2.2645	0.0235433	0.0934384
Vitvi01g00255	3320.94	-0.377378	0.146074	-2.58347	0.00978121	0.0497824
Vitvi01g00258	3.70782	-0.776186	0.6825	-1.13727	0.255426	0.458809
Vitvi01g00259	191.394	-0.692443	0.243359	-2.84535	0.00443623	0.0282405
Vitvi01g00261	8.68538	-2.7737	1.57271	-1.76364	0.0777923	0.211063
Vitvi01g00265	1380.42	-0.189591	0.0582308	-3.25586	0.00113051	0.0102022
Vitvi01g00266	983.005	-0.280905	0.085419	-3.28856	0.00100702	0.00936014
Vitvi01g00268	4.27217	0.715934	0.687413	1.04149	0.297648	0.503897
Vitvi01g00269	78.4344	0.327901	0.177389	1.84849	0.0645321	0.18713
Vitvi01g00270	2.8834	0.510583	0.78536	0.650127	0.51561	0.699128
Vitvi01g00271	754.631	0.0326652	0.314038	0.104017	0.917156	0.957715
Vitvi01g01931	54.6352	-0.478551	0.34256	-1.39699	0.162418	0.343342
Vitvi01g00272	1099.2	0.110027	0.116569	0.943872	0.345235	0.551381
Vitvi01g01932	11.9239	-2.3718	0.53399	-4.44166	8.92674e-06	0.000217243
Vitvi01g00273	571.938	-0.0205406	0.158475	-0.129614	0.896872	0.947682
Vitvi01g00274	881.876	-0.109352	0.14312	-0.764059	0.444832	0.640245
Vitvi01g00275	108.757	-0.667341	0.169961	-3.92643	8.62153e-05	0.00134779
Vitvi01g00277	10.1316	0.656324	0.84919	0.772882	0.439592	0.636038
Vitvi01g00278	3115.96	0.0400782	0.0604658	0.662823	0.507444	0.692515
Vitvi01g00279	2328.28	0.234137	0.112867	2.07446	0.0380368	0.129906
Vitvi01g01933	8.12324	0.503837	0.477313	1.05557	0.291165	0.49776
Vitvi01g01934	28.9779	-2.92569	0.371443	-7.87655	3.36546e-15	1.11933e-12
Vitvi01g01935	346.908	-1.12976	0.260425	-4.33815	1.43685e-05	0.000316828
Vitvi01g00280	118.247	-0.202672	0.351377	-0.576795	0.564078	0.736727
Vitvi01g00281	23.8356	-0.274711	0.295737	-0.928904	0.352939	0.557862
Vitvi01g01827	245.462	0.169943	0.168819	1.00665	0.314101	0.520704
Vitvi01g00282	7.98247	0.700037	0.714108	0.980295	0.326941	0.533311
Vitvi01g00286	42.0374	-0.445816	0.285441	-1.56185	0.118323	0.279483
Vitvi01g00287	990.827	0.0137519	0.0733193	0.187562	0.85122	0.923187
Vitvi01g00288	149.989	-1.14881	0.166835	-6.88591	5.74204e-12	9.90783e-10
Vitvi01g00289	1.47965	-0.511015	1.00863	-0.506645	0.612404	0.771099
Vitvi01g00290	8.25501	-0.723027	0.744518	-0.971134	0.331481	0.538027
Vitvi01g00291	85.7064	1.96127	0.32375	6.05797	1.37849e-09	1.31812e-07
Vitvi01g01936	5.87351	-1.23442	0.705566	-1.74954	0.0801975	0.215762
Vitvi01g00292	400.875	0.00924149	0.189734	0.0487076	0.961152	0.981282
Vitvi01g01938	918.528	-0.0996528	0.130919	-0.761177	0.446551	0.641577
Vitvi01g00293	355.443	0.0703537	0.119343	0.589509	0.55552	0.730287
Vitvi01g01939	1.01443	0.541901	1.51829	0.356915	0.721156	0.843232
Vitvi01g00294	383.662	-0.1498	0.138239	-1.08363	0.278529	0.484927
Vitvi01g00295	365.577	-0.245754	0.111374	-2.20656	0.0273449	0.103214
Vitvi01g00296	98.0275	0.266392	0.174888	1.52322	0.127705	0.293597
Vitvi01g01940	0.883524	-0.131175	2.14199	-0.0612397	0.951168	0.975918
Vitvi01g01941	43.6458	0.696994	0.466633	1.49367	0.135263	0.304387
Vitvi01g00299	796.842	0.863464	0.26652	3.23977	0.00119628	0.0106698
Vitvi01g00300	12697.8	0.521238	0.348361	1.49626	0.134587	0.303365
Vitvi01g01942	365.566	-0.577045	0.176212	-3.27471	0.00105769	0.00972474
Vitvi01g01943	172.478	-0.68928	0.240293	-2.8685	0.00412427	0.0267015
Vitvi01g00301	205.534	-0.205753	0.241842	-0.850777	0.394893	0.596798
Vitvi01g01944	399.113	-0.957898	0.226172	-4.23527	2.28277e-05	0.000463914
Vitvi01g01945	169.376	-0.912874	0.357308	-2.55487	0.0106228	0.0528589
Vitvi01g01946	1147.81	-0.200318	0.836623	-0.239437	0.810767	0.898877
Vitvi01g00302	167.186	-0.678439	0.227841	-2.97769	0.00290427	0.0206283
Vitvi01g00303	920.044	-0.729461	0.246862	-2.95494	0.0031273	0.0217151
Vitvi01g00306	120.938	-0.00519244	0.182863	-0.0283953	0.977347	0.988326
Vitvi01g00309	8.44055	-0.0779393	0.446599	-0.174517	0.861459	0.928456
Vitvi01g00310	1567.69	-0.134193	0.103735	-1.29362	0.195797	0.386724
Vitvi01g00311	25.7311	-1.11827	0.235992	-4.73858	2.15218e-06	6.71064e-05
Vitvi01g00312	19.0731	-0.404855	0.366496	-1.10466	0.269306	0.474693
Vitvi01g01948	14.5886	-0.626909	0.398208	-1.57433	0.115412	0.274921
Vitvi01g00313	904.636	-0.287971	0.111737	-2.57722	0.00995999	0.0504462
Vitvi01g00314	425.607	0.132574	0.159762	0.829824	0.406638	0.608023
Vitvi01g00315	4.3402	-1.10408	0.625627	-1.76476	0.0776042	0.210762
Vitvi01g00317	210.002	0.22003	0.302422	0.727558	0.466884	0.659315
Vitvi01g00318	9.40449	-1.01066	0.480161	-2.10484	0.0353056	0.123494
Vitvi01g00320	35.1374	8.21839	1.94286	4.23004	2.33652e-05	0.0004716
Vitvi01g00321	26.1801	-0.931441	0.572953	-1.62568	0.104017	0.256676
Vitvi01g00324	0.745995	-1.78146	1.50536	-1.18341	0.236646	NA
Vitvi01g00325	453.36	0.468673	0.134221	3.49181	0.000479765	0.00526548
Vitvi01g00326	394.597	0.0644865	0.142045	0.453988	0.649838	0.797792
Vitvi01g01949	6.38469	0.440639	0.568213	0.775483	0.438054	0.634661
Vitvi01g01950	0.841682	2.83195	1.83034	1.54722	0.12181	NA
Vitvi01g01952	3.05473	-2.55547	0.929218	-2.75014	0.00595706	0.0350625
Vitvi01g00327	204.391	0.0343014	0.382975	0.0895656	0.928632	0.963566
Vitvi01g01953	5.58615	-3.67493	1.0964	-3.35182	0.00080283	0.00782711
Vitvi01g00328	939.636	0.126691	0.0672928	1.88269	0.0597431	0.177527
Vitvi01g00329	2.00547	0.112221	1.2872	0.0871816	0.930527	0.964572
Vitvi01g00330	189.086	0.192198	0.160242	1.19942	0.230364	0.428378
Vitvi01g00331	0.737313	0.110314	2.14531	0.0514208	0.95899	NA
Vitvi01g01954	64.4045	0.0908158	0.392143	0.231588	0.816858	0.90199
Vitvi01g00333	372.314	-0.231992	0.162656	-1.42628	0.153789	0.33166
Vitvi01g00335	11.6019	0.978746	0.379768	2.57722	0.00995979	0.0504462
Vitvi01g00337	1.01989	0.171721	1.23898	0.138599	0.889767	0.943589
Vitvi01g00338	592.591	0.0814044	0.106783	0.762333	0.445861	0.640987
Vitvi01g00339	657.218	0.0926387	0.131332	0.70538	0.480574	0.67007
Vitvi01g01955	19348.9	0.512625	0.146319	3.50348	0.000459217	0.00508253
Vitvi01g01956	349.385	-0.895912	0.206263	-4.34353	1.40208e-05	0.000312392
Vitvi01g01957	775.429	-0.139942	0.118524	-1.18071	0.23772	0.437508
Vitvi01g00340	373.628	0.342537	0.191709	1.78675	0.0739774	0.204297
Vitvi01g01958	19.57	0.161882	0.52319	0.309414	0.757007	0.866584
Vitvi01g01959	1.32176	-0.269786	1.14629	-0.235356	0.813933	0.900494
Vitvi01g00342	44.3818	0.210641	0.223333	0.943167	0.345595	0.551688
Vitvi01g00343	7798.56	-0.2914	0.224634	-1.29722	0.194556	0.385666
Vitvi01g00344	28.5246	0.806448	0.504333	1.59904	0.109812	0.265914
Vitvi01g00345	361.686	-0.344039	0.18192	-1.89115	0.0586041	0.175369
Vitvi01g00346	401.964	-0.874948	0.202375	-4.3234	1.53643e-05	0.000335485
Vitvi01g01960	211.36	-0.365505	0.259201	-1.41012	0.158504	0.338057
Vitvi01g00347	8.30391	0.0883134	0.608881	0.145042	0.884678	0.940622
Vitvi01g00348	6.28575	-1.29243	0.659608	-1.9594	0.0500663	0.157366
Vitvi01g00349	2.88937	-0.221839	1.11295	-0.199325	0.842009	0.917664
Vitvi01g00350	5.40166	4.52692	1.23861	3.65484	0.000257347	0.0032593
Vitvi01g00352	131.729	-0.291739	0.199134	-1.46504	0.14291	0.315471
Vitvi01g00353	42.2223	-0.734716	0.285113	-2.57693	0.00996818	0.0504654
Vitvi01g00354	1061.47	0.215605	0.122247	1.76368	0.0777853	0.211063
Vitvi01g00355	397.754	-0.163562	0.128357	-1.27427	0.202569	0.394632
Vitvi01g00357	110.663	-0.399907	0.187162	-2.13669	0.0326235	0.116761
Vitvi01g00358	4.30768	-0.746107	0.59279	-1.25864	0.208162	0.401809
Vitvi01g00359	15.4825	1.02097	1.08815	0.93826	0.348111	0.553688
Vitvi01g00360	11109.8	0.116478	0.0971861	1.1985	0.230722	0.428744
Vitvi01g00361	766.212	0.211072	0.158249	1.33379	0.182272	0.369901
Vitvi01g00362	2756.22	0.699708	0.218112	3.20802	0.00133651	0.0116005
Vitvi01g00363	40.5172	1.23218	0.339843	3.62574	0.000288135	0.0035611
Vitvi01g00365	149.949	0.183328	0.136949	1.33866	0.18068	0.367689
Vitvi01g00366	58.3389	-0.0285579	0.238769	-0.119605	0.904796	0.951713
Vitvi01g00368	673.935	-0.158618	0.162463	-0.976332	0.3289	0.535276
Vitvi01g00369	532.868	-0.198026	0.0991786	-1.99666	0.0458616	0.147965
Vitvi01g01962	204.983	-0.578259	0.259775	-2.226	0.0260141	0.0997227
Vitvi01g00372	35.6787	-0.0505319	0.214802	-0.235249	0.814015	0.900542
Vitvi01g00373	5388.37	0.0592533	0.0792264	0.747899	0.454521	0.648281
Vitvi01g00374	351.577	0.0978833	0.161971	0.604325	0.545628	0.722956
Vitvi01g00375	772.31	-0.0893891	0.114295	-0.782093	0.43416	0.631963
Vitvi01g00376	3247.21	0.324359	0.13822	2.34669	0.018941	0.0802134
Vitvi01g00377	364.516	-0.174573	0.0874584	-1.99607	0.0459261	0.14809
Vitvi01g00379	397.775	0.622084	0.218179	2.85125	0.00435479	0.0278845
Vitvi01g00380	186.219	-0.139728	0.234724	-0.595285	0.551653	0.727664
Vitvi01g01965	20.0965	-0.198795	0.301979	-0.658308	0.51034	0.694609
Vitvi01g00381	77.2992	-0.166752	0.322158	-0.51761	0.60473	0.76568
Vitvi01g00382	640.493	0.0147801	0.0715484	0.206575	0.836342	0.91331
Vitvi01g00383	469.478	-0.245638	0.200975	-1.22223	0.22162	0.417841
Vitvi01g00384	1940.54	-0.387593	0.252743	-1.53355	0.125142	0.289766
Vitvi01g00385	1774.36	0.532448	0.153915	3.45936	0.000541465	0.00579034
Vitvi01g00386	1014.4	0.0721597	0.110208	0.654759	0.512623	0.69693
Vitvi01g00388	301.859	0.231991	0.267718	0.866552	0.386188	0.588918
Vitvi01g00389	29.2471	1.63344	0.450017	3.62972	0.000283724	0.00351766
Vitvi01g00390	792.777	-0.454968	0.118606	-3.83596	0.000125077	0.00181211
Vitvi01g00391	756.816	-0.028816	0.239868	-0.120133	0.904378	0.951477
Vitvi01g00392	128.937	0.199258	0.107102	1.86044	0.062823	0.183753
Vitvi01g01968	36.332	-0.674746	0.305472	-2.20887	0.027184	0.102881
Vitvi01g00393	52.9634	0.390684	0.71428	0.546963	0.584404	0.752651
Vitvi01g00397	514.037	-0.325579	0.659147	-0.49394	0.621348	0.77856
Vitvi01g01969	15.7813	-0.581321	0.468554	-1.24067	0.214728	0.409397
Vitvi01g00398	22.3337	-1.44784	0.602005	-2.40504	0.0161708	0.0717521
Vitvi01g00399	14.7654	1.50688	0.645131	2.33578	0.0195029	0.0818828
Vitvi01g00401	878.491	-0.58107	0.387836	-1.49824	0.134072	0.302807
Vitvi01g00402	272.811	1.04229	0.173274	6.01528	1.79571e-09	1.65581e-07
Vitvi01g00403	54.4786	0.063023	0.345501	0.18241	0.855261	0.925209
Vitvi01g00404	1264.89	-0.0865821	0.116712	-0.741841	0.458183	0.651236
Vitvi01g00405	884.882	-0.0135889	0.155363	-0.0874656	0.930301	0.964425
Vitvi01g00406	3.73345	0.868218	0.585274	1.48344	0.137958	0.308366
Vitvi01g01970	341.138	-0.472949	0.315929	-1.49701	0.134391	0.303139
Vitvi01g00407	636.459	-0.0153951	0.113413	-0.135744	0.892024	0.945009
Vitvi01g00408	83.5462	-0.246755	0.601159	-0.410465	0.681465	0.818535
Vitvi01g01971	4483.05	0.812767	0.0813884	9.98627	1.75047e-23	2.00858e-20
Vitvi01g01972	68.566	0.244998	0.289667	0.845793	0.397668	0.599454
Vitvi01g00409	427.219	0.0855464	0.213631	0.400441	0.688832	0.822704
Vitvi01g00411	1760.48	0.254691	0.226378	1.12507	0.26056	0.464398
Vitvi01g00412	110.379	-0.0940075	0.246887	-0.380771	0.703373	0.832543
Vitvi01g00413	505.581	0.244719	0.176023	1.39027	0.164447	0.345927
Vitvi01g00414	467.536	0.229167	0.219335	1.04483	0.296103	0.502423
Vitvi01g00415	21.8813	-0.556535	0.258945	-2.14924	0.0316157	0.114548
Vitvi01g01973	67.4091	0.44996	0.290202	1.5505	0.121021	0.283717
Vitvi01g00417	670.053	-0.259095	0.292753	-0.885028	0.376141	0.578751
Vitvi01g01974	94.0318	0.414097	0.248604	1.66569	0.0957744	0.242745
Vitvi01g00418	1143.25	-0.096545	0.14444	-0.668407	0.503874	0.689529
Vitvi01g00421	932.478	-0.250659	0.106063	-2.36331	0.0181124	0.0777285
Vitvi01g00422	799.902	-0.292572	0.0972365	-3.00887	0.00262218	0.0191583
Vitvi01g00424	35.028	0.756593	0.439482	1.72156	0.0851497	0.22421
Vitvi01g00425	708.455	0.113706	0.120417	0.94427	0.345032	0.551172
Vitvi01g00426	425.343	-0.0958888	0.0845088	-1.13466	0.256518	0.460052
Vitvi01g00427	3.48686	1.63264	0.915913	1.78252	0.0746637	0.205672
Vitvi01g00428	176.771	0.10526	0.170617	0.616939	0.537275	0.716231
Vitvi01g00429	59.4162	2.45732	0.987728	2.48785	0.0128516	0.0608892
Vitvi01g00430	30.1965	0.908606	0.314283	2.89105	0.00383959	0.025284
Vitvi01g00432	443.385	0.0151019	0.0997516	0.151395	0.879664	0.93799
Vitvi01g00433	27.2962	-0.890856	0.426735	-2.08761	0.0368331	0.127072
Vitvi01g00438	2.37249	1.69625	1.54623	1.09702	0.272631	0.478735
Vitvi01g01976	15992.6	-1.58225	0.634273	-2.49458	0.0126106	0.060129
Vitvi01g01977	1.97979	-4.14846	2.5746	-1.6113	NA	NA
Vitvi01g01978	4.79141	-1.24722	0.809609	-1.54052	0.123433	0.287229
Vitvi01g01979	872.09	1.76684	0.792498	2.22946	0.0257834	0.0991868
Vitvi01g01980	1.57254	-4.67751	1.81889	-2.57162	0.0101223	0.0509979
Vitvi01g01981	92.8645	-0.991697	0.41099	-2.41295	0.0158242	0.0706928
Vitvi01g01982	7.10175	-5.34468	1.12092	-4.76813	1.85942e-06	5.93488e-05
Vitvi01g00441	2.82603	-0.772187	1.3397	-0.576389	0.564353	0.736934
Vitvi01g00444	1179.18	0.593323	0.218352	2.71728	0.00658204	0.0377156
Vitvi01g01983	192.082	0.586724	0.194189	3.02141	0.00251604	0.018578
Vitvi01g00445	2599.07	0.539204	0.136288	3.95635	7.61047e-05	0.00121371
Vitvi01g00446	246.614	-0.00686023	0.176447	-0.0388798	0.968986	0.984142
Vitvi01g00447	261.722	-0.0986366	0.281737	-0.350102	0.726262	0.846298
Vitvi01g00448	2569.6	-0.186163	0.106342	-1.75061	0.0800126	0.215366
Vitvi01g00449	15.3109	0.0687289	0.33652	0.204234	0.838171	0.914654
Vitvi01g00450	1127.88	0.390166	0.145089	2.68915	0.00716334	0.0401739
Vitvi01g01984	18.216	0.910962	0.3631	2.50884	0.0121127	0.0583932
Vitvi01g00451	2692.62	0.167016	0.0983929	1.69744	0.0896128	0.231999
Vitvi01g00452	1145.12	0.248981	0.111629	2.23043	0.0257188	0.0990305
Vitvi01g00453	440.196	0.0142411	0.0913712	0.155859	0.876144	0.936172
Vitvi01g00454	302.348	0.911727	0.144105	6.32681	2.50288e-10	2.94557e-08
Vitvi01g00455	8489.54	0.178873	0.0965042	1.85353	0.0638064	0.185612
Vitvi01g00456	6.05669	2.18644	1.33558	1.63708	0.101614	0.252624
Vitvi01g00457	1.51144	3.68286	2.37791	1.54879	0.121433	0.284299
Vitvi01g01986	474.311	-0.343698	0.132535	-2.59327	0.00950671	0.0488535
Vitvi01g00458	3.58541	1.05336	0.672064	1.56734	0.117035	0.277347
Vitvi01g01987	6.73726	-1.58584	0.543247	-2.9192	0.00350936	0.0236315
Vitvi01g00460	0.551231	-0.933929	1.76843	-0.528113	0.597421	NA
Vitvi01g01988	2.56938	1.37616	0.92231	1.49208	0.135679	0.304974
Vitvi01g01990	118.088	2.04585	0.446609	4.58085	4.63091e-06	0.000127123
Vitvi01g00463	44.0314	8.54399	1.55424	5.49723	3.85797e-08	2.27017e-06
Vitvi01g00464	17.6414	-0.449951	0.363025	-1.23945	0.21518	0.409874
Vitvi01g00465	579.974	0.753955	0.25673	2.93677	0.00331652	0.0226414
Vitvi01g00466	6.53674	0.162983	0.474201	0.3437	0.731072	0.849487
Vitvi01g00467	270.158	0.467286	0.261067	1.7899	0.0734693	0.203357
Vitvi01g00468	493.46	-0.0546855	0.205692	-0.265861	0.790347	0.88759
Vitvi01g00470	1.2533	0.964571	1.30726	0.737858	0.460601	0.653558
Vitvi01g01991	118.056	0.254983	0.334367	0.762586	0.445711	0.640912
Vitvi01g00471	45.7453	0.175354	0.376443	0.465818	0.641346	0.791972
Vitvi01g00472	796.938	0.412444	0.133044	3.10007	0.00193476	0.0153159
Vitvi01g00473	3521.13	-0.110768	0.121101	-0.914671	0.360364	0.564351
Vitvi01g00474	667.688	0.27001	0.0936036	2.88461	0.00391899	0.0257109
Vitvi01g00475	135.657	0.0866882	0.270657	0.320288	0.74875	0.862084
Vitvi01g00476	1416.68	0.107361	0.113369	0.947006	0.343636	0.549592
Vitvi01g00477	157.468	2.42526	0.344451	7.04093	1.90957e-12	3.77782e-10
Vitvi01g00478	982.238	0.786446	0.341253	2.30458	0.02119	0.0866825
Vitvi01g01992	5.99359	1.55443	0.780726	1.991	0.0464806	0.149458
Vitvi01g00479	1101.75	0.246694	0.149723	1.64767	0.0994211	0.249112
Vitvi01g00481	887.456	0.667339	0.237036	2.81535	0.00487238	0.0302779
Vitvi01g00482	74.4262	0.163946	0.153077	1.071	0.284168	0.490737
Vitvi01g00483	211.006	1.87838	0.264504	7.10153	1.23379e-12	2.48371e-10
Vitvi01g01993	16.1949	-0.587844	0.55713	-1.05513	0.291367	0.497995
Vitvi01g00484	232.912	0.026633	0.191057	0.139398	0.889135	0.943181
Vitvi01g00486	1059.77	0.115113	0.131979	0.872204	0.383097	0.585804
Vitvi01g00487	1724.75	-0.14051	0.0972292	-1.44514	0.148418	0.323583
Vitvi01g00488	1073.31	0.425617	0.139046	3.06097	0.00220619	0.0167982
Vitvi01g00491	51.7924	-0.232902	0.208268	-1.11828	0.263448	0.467692
Vitvi01g00492	1977.49	-0.125615	0.105857	-1.18665	0.235367	0.434654
Vitvi01g00496	166.505	0.800619	0.172191	4.64961	3.32568e-06	9.63862e-05
Vitvi01g00497	1020.45	0.56098	0.218694	2.56513	0.0103137	0.0516744
Vitvi01g00498	6.13182	0.57342	0.638827	0.897614	0.369391	0.572787
Vitvi01g00499	1624.39	0.403044	0.144493	2.78937	0.00528112	0.0320259
Vitvi01g01995	962.384	0.317669	0.110437	2.87648	0.00402134	0.0261878
Vitvi01g01996	147.168	0.466876	0.183695	2.54158	0.0110354	0.0543109
Vitvi01g00501	144.534	0.682258	0.98209	0.6947	0.487243	0.675798
Vitvi01g00502	613.036	-0.195235	0.167624	-1.16472	0.244133	0.445053
Vitvi01g00503	39.2237	1.32456	0.507673	2.60909	0.0090784	0.0472963
Vitvi01g00505	2501.04	0.298185	0.18023	1.65447	0.0980313	0.246951
Vitvi01g01997	14.8848	0.341263	0.479877	0.711147	0.476993	0.667178
Vitvi01g01998	0.557363	1.00494	2.13449	0.47081	0.637776	NA
Vitvi01g01999	0.780127	1.58922	1.47098	1.08038	0.279971	NA
Vitvi01g02000	2.30061	-1.38691	1.45466	-0.953429	0.340373	0.547028
Vitvi01g02001	92.0182	-3.50187	0.411384	-8.51241	1.70356e-17	9.53538e-15
Vitvi01g00508	872.79	0.148535	0.199869	0.743158	0.457386	0.650626
Vitvi01g00509	1292.89	0.365784	0.110491	3.31054	0.000931162	0.00879031
Vitvi01g00511	633.545	-0.0461873	0.107422	-0.42996	0.667225	0.80931
Vitvi01g02002	1.20384	3.3449	2.40693	1.3897	0.164621	0.346029
Vitvi01g00512	267.874	1.78253	0.775971	2.29716	0.0216097	0.0878356
Vitvi01g00513	57.8908	0.685145	1.58648	0.431866	0.665839	0.808441
Vitvi01g00515	623.683	-0.356451	0.145266	-2.45379	0.0141361	0.0650509
Vitvi01g00516	973.163	0.0478855	0.110828	0.432071	0.66569	0.808388
Vitvi01g00518	122.239	-0.236485	0.185432	-1.27532	0.202196	0.394265
Vitvi01g00519	105.018	-0.0960847	0.231323	-0.41537	0.677871	0.816302
Vitvi01g00520	750.031	-0.082604	0.092247	-0.895466	0.370538	0.573978
Vitvi01g00521	130.662	-0.822461	0.251808	-3.26622	0.00108992	0.00994535
Vitvi01g00522	19.1971	0.571559	0.328839	1.73811	0.0821911	0.219122
Vitvi01g00523	1801.92	0.278413	0.15372	1.81117	0.0701151	0.197748
Vitvi01g00524	1431.34	-0.343795	0.132363	-2.59736	0.00939427	0.0484522
Vitvi01g00525	352.505	-0.0149605	0.302346	-0.0494813	0.960536	0.980952
Vitvi01g00526	1000.94	0.0389788	0.174612	0.223231	0.823356	0.905679
Vitvi01g02003	0.61929	-2.18529	2.39082	-0.914032	0.3607	NA
Vitvi01g00528	563.096	-0.387942	0.178726	-2.17059	0.029962	0.10998
Vitvi01g00529	27.2358	-0.14014	0.270349	-0.518368	0.604202	0.76518
Vitvi01g00530	1370.17	0.363196	0.155319	2.33839	0.0193671	0.0815065
Vitvi01g02004	1.66922	3.30015	1.82009	1.81318	0.0698048	0.197236
Vitvi01g00532	2.17803	1.03943	1.06699	0.974172	0.329971	0.536359
Vitvi01g00533	6252.97	-0.0396447	0.14568	-0.272135	0.785518	0.885
Vitvi01g00536	1175.65	0.222781	0.120875	1.84307	0.0653187	0.188696
Vitvi01g00537	1600.56	0.256479	0.170862	1.50109	0.133332	0.301581
Vitvi01g00538	189.678	-0.305622	0.0958741	-3.18774	0.00143387	0.0122281
Vitvi01g00539	681.873	0.00829212	0.155107	0.0534607	0.957365	0.979335
Vitvi01g00540	723.833	-0.835305	0.121739	-6.86144	6.81689e-12	1.13363e-09
Vitvi01g00541	0.606162	2.36134	2.08118	1.13461	0.256538	NA
Vitvi01g00542	10.973	0.118151	0.428772	0.275556	0.782889	0.883396
Vitvi01g00543	327.984	0.233599	0.295146	0.791469	0.42867	0.627704
Vitvi01g00544	872.563	-0.248426	0.101262	-2.4533	0.0141551	0.0651256
Vitvi01g00545	1.40428	0.293606	1.36117	0.215702	0.82922	0.90936
Vitvi01g00546	10.0713	3.15301	0.801665	3.93308	8.38655e-05	0.00131464
Vitvi01g00547	677.359	0.360385	0.0774729	4.65176	3.29111e-06	9.57258e-05
Vitvi01g00552	277.692	1.54362	0.385165	4.00768	6.13171e-05	0.001016
Vitvi01g02007	102.956	-0.896203	0.916032	-0.978353	0.3279	0.534368
Vitvi01g00553	5.23136	2.29689	0.670229	3.42703	0.000610226	0.00632238
Vitvi01g00555	0.845315	2.83926	2.04004	1.39177	0.163993	0.345464
Vitvi01g00556	56.585	-0.213978	0.518888	-0.412377	0.680063	0.817668
Vitvi01g02009	3588.29	0.687224	0.191965	3.57995	0.000343661	0.0040653
Vitvi01g00557	8.4752	-1.06998	0.823546	-1.29923	0.193863	0.384859
Vitvi01g02011	4.17507	1.00472	1.33273	0.753881	0.45092	0.645671
Vitvi01g00558	15.8598	-1.49972	0.46178	-3.24769	0.00116346	0.010438
Vitvi01g00561	6204.88	0.0854243	0.0871707	0.979967	0.327103	0.533469
Vitvi01g00562	452.79	-0.193185	0.149993	-1.28796	0.197761	0.388863
Vitvi01g00563	681.468	-0.0108583	0.421971	-0.0257324	0.979471	0.989335
Vitvi01g00567	23.2813	-0.519902	0.687041	-0.756726	0.449214	0.644233
Vitvi01g02012	0.692503	2.54424	1.83917	1.38336	0.166553	NA
Vitvi01g00568	125.81	0.215955	0.54538	0.395972	0.692126	0.82525
Vitvi01g02013	2.11246	0.931558	0.958159	0.972238	0.330932	0.537554
Vitvi01g00571	2477.6	-0.182655	0.143048	-1.27688	0.201644	0.393598
Vitvi01g00572	1861.01	-0.126118	0.0723276	-1.7437	0.0812111	0.217267
Vitvi01g00573	13.9066	-0.939177	0.448633	-2.09342	0.0363117	0.125974
Vitvi01g00576	779.17	-0.205253	0.125532	-1.63506	0.102036	0.253356
Vitvi01g00577	11.1268	-0.706134	0.389366	-1.81355	0.0697468	0.197169
Vitvi01g02017	5.11628	0.366043	0.77256	0.473805	0.635639	0.788345
Vitvi01g00578	9.26538	-0.532781	0.821052	-0.6489	0.516403	0.699913
Vitvi01g00579	384.356	-0.173369	0.108413	-1.59915	0.109787	0.265914
Vitvi01g00580	12.8866	0.119083	0.56025	0.212553	0.831675	0.910544
Vitvi01g02019	0.967826	-2.62589	1.96879	-1.33376	0.182283	0.369901
Vitvi01g00587	1124.53	0.0323273	0.113271	0.285397	0.77534	0.877726
Vitvi01g02021	244.897	0.442485	0.195649	2.26163	0.0237204	0.0937744
Vitvi01g00588	1.81066	1.92661	1.11334	1.73049	0.0835433	0.221441
Vitvi01g00589	99.9734	0.936765	0.498517	1.8791	0.0602305	0.178444
Vitvi01g00590	664.03	0.377731	0.126748	2.98018	0.00288083	0.0205317
Vitvi01g00591	2660.56	-0.0335799	0.13193	-0.254528	0.799088	0.893155
Vitvi01g00593	4.28729	-0.280874	0.666316	-0.421532	0.673367	0.813278
Vitvi01g00594	905.571	-0.107614	0.100334	-1.07255	0.283472	0.490049
Vitvi01g00595	1670.64	0.40638	0.0982781	4.135	3.54953e-05	0.000657982
Vitvi01g00596	1125.19	-0.290115	0.100267	-2.89343	0.00381056	0.0251289
Vitvi01g00598	416.623	0.226596	0.10299	2.20017	0.0277945	0.104464
Vitvi01g00599	965.275	0.157295	0.0732552	2.14722	0.0317756	0.114945
Vitvi01g00600	173.185	0.0584262	0.155388	0.376003	0.706915	0.834828
Vitvi01g00602	21.3399	7.499	2.34643	3.19592	0.00139384	0.0119757
Vitvi01g00603	14.4583	1.51532	0.626486	2.41876	0.0155734	0.0698413
Vitvi01g00604	242.813	-0.289857	0.226104	-1.28196	0.199855	0.391404
Vitvi01g00608	76.3664	3.19243	0.61792	5.16641	2.38628e-07	1.04869e-05
Vitvi01g02022	165.557	0.351069	0.14331	2.44972	0.0142968	0.065685
Vitvi01g00609	21.8499	-0.791461	0.365351	-2.1663	0.0302879	0.110845
Vitvi01g00611	2.50823	3.37822	1.28903	2.62074	0.00877394	0.0461185
Vitvi01g00612	2.185	-0.518041	1.37146	-0.37773	0.705631	0.834104
Vitvi01g02023	2083.21	-0.1511	0.0708468	-2.13278	0.0329429	0.11743
Vitvi01g02024	3267.49	-0.310782	0.111745	-2.78117	0.0054163	0.0326157
Vitvi01g00613	331.646	-0.124849	0.126833	-0.984362	0.324937	0.531276
Vitvi01g00614	215.73	-0.838526	0.202908	-4.13255	3.58764e-05	0.000664509
Vitvi01g00616	1506.58	0.206697	0.113654	1.81865	0.0689651	0.195707
Vitvi01g00617	25.3157	1.23521	0.707148	1.74675	0.0806801	0.21641
Vitvi01g00619	346.194	-0.396317	0.188687	-2.10039	0.0356948	0.124398
Vitvi01g02026	74.7689	-0.668529	0.473448	-1.41204	0.157937	0.337415
Vitvi01g00620	151.532	-0.158061	0.205903	-0.76765	0.442695	0.638676
Vitvi01g00621	23.9189	0.799245	0.396416	2.01618	0.0437811	0.143124
Vitvi01g00623	862.994	-0.112979	0.0810313	-1.39426	0.16324	0.344462
Vitvi01g00624	10.596	-0.308506	0.371049	-0.831443	0.405724	0.607091
Vitvi01g00625	76.881	0.319487	0.147187	2.17062	0.0299597	0.10998
Vitvi01g00626	935.926	0.000203393	0.0929325	0.00218861	0.998254	0.999124
Vitvi01g00627	660.47	-0.0421805	0.130126	-0.32415	0.745824	0.85988
Vitvi01g02027	72.9313	-0.626223	0.413304	-1.51517	0.129731	0.296296
Vitvi01g00628	1325.67	0.0533451	0.075935	0.70251	0.482361	0.671583
Vitvi01g00629	527.095	0.0683208	0.291546	0.23434	0.814721	0.900845
Vitvi01g00630	592.932	0.369782	0.285842	1.29366	0.195783	0.386724
Vitvi01g00631	121.628	-0.74902	0.28717	-2.60829	0.0090997	0.0473428
Vitvi01g02028	290.068	0.252128	0.216527	1.16441	0.244256	0.445194
Vitvi01g00632	164.352	0.759443	0.326783	2.324	0.0201257	0.0835409
Vitvi01g02029	21.5675	0.89939	0.488625	1.84066	0.0656718	0.189352
Vitvi01g00633	1728.77	0.440012	0.162864	2.70171	0.00689837	0.0390505
Vitvi01g00634	20.2078	-0.398821	0.372554	-1.0705	0.284392	0.490937
Vitvi01g00635	6.51886	1.52102	0.565768	2.68841	0.00717922	0.0402083
Vitvi01g00637	9.53313	1.39254	0.53	2.62743	0.00860334	0.0455451
Vitvi01g00638	149.094	0.325893	0.387994	0.839942	0.400941	0.60233
Vitvi01g00640	566.13	0.0803916	0.0973949	0.825419	0.409134	0.610125
Vitvi01g00641	271.673	-0.291897	0.146705	-1.98968	0.046626	0.149769
Vitvi01g02030	32.6537	0.0174904	0.207601	0.0842503	0.932857	0.965897
Vitvi01g02031	70.5508	0.977644	0.529787	1.84535	0.0649862	0.188138
Vitvi01g00642	1104.29	0.297957	0.155626	1.91457	0.0555478	0.169045
Vitvi01g00644	2.2982	-2.21	0.770818	-2.86709	0.00414271	0.0267806
Vitvi01g02034	24.5155	0.601683	0.387496	1.55275	0.120484	0.28324
Vitvi01g00646	1485.51	-0.248567	0.169458	-1.46683	0.142421	0.314662
Vitvi01g00647	305.281	0.640181	0.224961	2.84574	0.00443079	0.0282215
Vitvi01g00648	260.731	0.626388	0.120012	5.21935	1.79548e-07	8.20806e-06
Vitvi01g02035	21.226	0.466992	0.270234	1.7281	0.0839695	0.222284
Vitvi01g00649	1198.64	0.0865005	0.124815	0.693027	0.488292	0.67668
Vitvi01g00650	740.322	-0.307787	0.18301	-1.68181	0.0926061	0.237435
Vitvi01g00652	3584.04	0.431012	0.155557	2.77077	0.00559243	0.0334134
Vitvi01g02036	2754.2	-0.122175	0.079888	-1.52932	0.126184	0.291123
Vitvi01g02037	1.13059	1.62787	1.5421	1.05562	0.291141	0.497757
Vitvi01g02038	1.54904	1.49967	1.35392	1.10765	0.268013	0.473053
Vitvi01g00653	14.5838	-0.939218	0.443747	-2.11656	0.0342969	0.120996
Vitvi01g00655	9.47495	-1.49732	0.700005	-2.13901	0.032435	0.116414
Vitvi01g00656	0.651806	-3.0208	1.55292	-1.94523	0.0517469	NA
Vitvi01g00657	3.36392	-0.349867	1.38568	-0.252488	0.800664	0.893934
Vitvi01g00658	1286.7	0.0465144	0.190544	0.244114	0.807143	0.89709
Vitvi01g00659	64.0983	0.419487	0.206066	2.0357	0.041781	0.138504
Vitvi01g00660	391.454	-0.129978	0.121828	-1.06689	0.286019	0.492523
Vitvi01g02039	6.3102	1.77058	0.847566	2.08902	0.0367061	0.126806
Vitvi01g00662	2423.03	-0.314074	0.11228	-2.79723	0.00515422	0.0314837
Vitvi01g00663	129.818	-0.170758	0.150074	-1.13783	0.255193	0.458608
Vitvi01g00664	328.394	-0.437154	0.104577	-4.18021	2.91235e-05	0.000561172
Vitvi01g02040	21.4607	-0.121599	0.293301	-0.41459	0.678442	0.816657
Vitvi01g02041	9.24162	-0.435745	0.410462	-1.0616	0.288419	0.49517
Vitvi01g00669	2193.17	-0.118657	0.066922	-1.77307	0.0762174	0.208476
Vitvi01g00670	9.99659	1.21137	0.788446	1.53641	0.124439	0.288751
Vitvi01g00672	934.471	-1.17895	0.89568	-1.31627	0.188085	0.3777
Vitvi01g00673	16.8271	-2.59111	1.17166	-2.21149	0.0270021	0.102476
Vitvi01g00674	334.669	0.241267	0.138017	1.7481	0.0804468	0.216099
Vitvi01g00675	233.884	0.189596	0.11563	1.63968	0.101073	0.251793
Vitvi01g00676	160.309	-0.472406	0.273627	-1.72646	0.0842651	0.222737
Vitvi01g02042	7.8753	0.339858	0.437233	0.777292	0.436986	0.634307
Vitvi01g02043	1.6081	0.699703	1.05051	0.666058	0.505374	0.690906
Vitvi01g00680	8.92951	1.36175	0.598785	2.27419	0.0229546	0.0918191
Vitvi01g00681	6513.07	-0.133434	0.142209	-0.938294	0.348093	0.553688
Vitvi01g00682	1404.39	-0.821641	0.361452	-2.27317	0.023016	0.0919399
Vitvi01g00683	2.86483	-1.35786	1.48408	-0.914953	0.360216	0.564249
Vitvi01g00685	162.849	0.731504	0.235789	3.10237	0.00191977	0.0152182
Vitvi01g00687	14.6149	0.137784	0.300873	0.457948	0.64699	0.795829
Vitvi01g00688	48.5342	-0.256846	0.195991	-1.3105	0.190027	0.380236
Vitvi01g00689	209.522	-0.163812	0.202915	-0.807295	0.419496	0.61938
Vitvi01g00691	0.756428	0.467298	1.49564	0.31244	0.754706	NA
Vitvi01g00693	2.30772	1.57668	1.13362	1.39083	0.164276	0.345749
Vitvi01g00694	6.23118	-0.235434	0.630716	-0.373281	0.708939	0.835917
Vitvi01g00695	57.4212	-0.274691	0.23476	-1.17009	0.241963	0.442546
Vitvi01g00696	619.599	0.11271	0.134687	0.836827	0.40269	0.604127
Vitvi01g02046	7.9806	-0.469211	0.896764	-0.523226	0.600817	0.762667
Vitvi01g00697	19.7068	0.600857	0.43777	1.37254	0.169896	0.353774
Vitvi01g00698	4571.92	-0.518965	0.374031	-1.38749	0.165292	0.347052
Vitvi01g00700	1024.43	-0.217582	0.0848123	-2.56545	0.0103042	0.0516538
Vitvi01g00701	335.68	-0.310189	0.176988	-1.7526	0.0796711	0.214724
Vitvi01g02047	60.3342	1.54454	0.969533	1.59308	0.111143	0.267858
Vitvi01g02048	72.8824	-0.603679	0.344428	-1.7527	0.0796536	0.214724
Vitvi01g02049	9.17517	0.764829	0.758189	1.00876	0.313091	0.519734
Vitvi01g02050	23.0868	1.03759	1.72036	0.603124	0.546427	0.723514
Vitvi01g00704	707.278	-0.3908	0.143388	-2.72547	0.00642108	0.0370897
Vitvi01g00705	267.945	-0.54595	0.248729	-2.19496	0.0281664	0.10543
Vitvi01g02052	327.703	-0.277137	0.133829	-2.07083	0.038375	0.130705
Vitvi01g00706	612.095	-0.322006	0.0970012	-3.3196	0.000901451	0.00858042
Vitvi01g00708	28.5702	-0.226844	0.445552	-0.50913	0.610661	0.769876
Vitvi01g02053	639.276	0.267907	0.135578	1.97603	0.048151	0.152965
Vitvi01g00711	119.486	-0.123856	0.274021	-0.451996	0.651272	0.798783
Vitvi01g00712	1178.9	0.0655103	0.0907659	0.721751	0.470448	0.662211
Vitvi01g00713	6402.55	-0.0756868	0.11579	-0.653655	0.513334	0.697278
Vitvi01g02056	11187.4	0.0601028	0.126498	0.47513	0.634694	0.787628
Vitvi01g00714	342.481	2.91144	0.535863	5.43317	5.53625e-08	3.10639e-06
Vitvi01g00715	67.4981	-0.212228	0.239594	-0.885781	0.375736	0.578622
Vitvi01g00716	995.625	-0.410732	0.270261	-1.51976	0.128571	0.294652
Vitvi01g00717	548.625	-0.576667	0.18694	-3.08478	0.00203705	0.0158576
Vitvi01g00719	332.228	-0.922562	0.508988	-1.81254	0.0699023	0.197439
Vitvi01g00720	1.66022	-2.72329	1.36907	-1.98916	0.0466835	0.149879
Vitvi01g02057	87.7335	-1.468	0.711142	-2.06428	0.0389907	0.132288
Vitvi01g02058	929.594	-2.37012	0.689817	-3.43587	0.000590662	0.00618178
Vitvi01g02059	49.1399	-0.393236	0.243047	-1.61794	0.105676	0.259341
Vitvi01g02060	46.5199	-0.423645	0.342707	-1.23617	0.216394	0.411436
Vitvi01g02061	214.254	1.09254	0.259909	4.20357	2.62735e-05	0.000517999
Vitvi01g00722	122.353	0.7701	0.383605	2.00753	0.0446931	0.145272
Vitvi01g00723	2.14552	0.382764	0.896581	0.426915	0.669442	0.810884
Vitvi01g02062	0.793194	2.74254	1.58705	1.72808	0.0839743	NA
Vitvi01g00727	29.3598	0.517817	0.293378	1.76502	0.077561	0.210694
Vitvi01g02065	296.598	0.512065	0.11575	4.42389	9.69404e-06	0.000232465
Vitvi01g00728	5.4085	-0.0412428	0.627956	-0.0656778	0.947634	0.973772
Vitvi01g00729	4253.95	0.166659	0.164124	1.01545	0.309893	0.516615
Vitvi01g00730	1.10833	-0.747636	1.42281	-0.525466	0.599259	0.761526
Vitvi01g00732	181.33	0.638303	0.336416	1.89736	0.0577802	0.173696
Vitvi01g00733	135.117	-0.361713	0.275172	-1.3145	0.188679	0.378563
Vitvi01g00735	792.339	0.958903	0.38786	2.47229	0.0134252	0.0628251
Vitvi01g00738	227.116	1.20541	0.497625	2.42232	0.0154219	0.069382
Vitvi01g00739	31.3668	8.05479	1.45722	5.52749	3.24853e-08	1.95671e-06
Vitvi01g00740	2.44023	4.37589	1.50299	2.91145	0.00359758	0.0240757
Vitvi01g02067	548.999	-0.294918	0.107712	-2.73804	0.00618072	0.0360406
Vitvi01g02068	1.49383	-4.60247	2.44693	-1.88092	0.0599829	0.178026
Vitvi01g00744	996.999	0.0603636	0.19616	0.307726	0.758291	0.867373
Vitvi01g00747	26.4482	0.335754	0.369808	0.907915	0.363923	0.567485
Vitvi01g02069	5.04721	-2.13826	0.871192	-2.4544	0.0141119	0.064992
Vitvi01g00754	4.45261	-0.322251	1.05799	-0.304589	0.760679	0.868629
Vitvi01g02070	22.5343	-6.33195	1.85927	-3.40561	0.000660169	0.00672446
Vitvi01g02071	103.829	-1.14403	0.18891	-6.05597	1.39575e-09	1.32909e-07
Vitvi01g00770	16.1277	0.744565	0.35128	2.11958	0.0340418	0.120355
Vitvi01g00772	887.34	0.43259	0.161909	2.6718	0.00754455	0.0416502
Vitvi01g00773	206.507	-0.0481007	0.111796	-0.430254	0.667011	0.809162
Vitvi01g02076	1.60341	-0.789519	1.45887	-0.541186	0.588379	0.75489
Vitvi01g02077	3.78138	-0.460208	1.74167	-0.264234	0.791599	0.888515
Vitvi01g00775	33.9685	2.96216	0.551401	5.37206	7.78406e-08	4.16402e-06
Vitvi01g00776	254.861	-0.115189	0.149813	-0.768883	0.441963	0.638093
Vitvi01g00777	3308.22	-0.0479908	0.122862	-0.390606	0.696088	0.828265
Vitvi01g00779	148.912	-0.0962174	0.219842	-0.437666	0.661629	0.80593
Vitvi01g02078	5.08291	-0.286386	0.559877	-0.511517	0.608989	0.768689
Vitvi01g00780	825.515	-0.028823	0.176159	-0.16362	0.870031	0.933006
Vitvi01g00781	3.67196	-0.315983	0.686021	-0.460602	0.645084	0.79425
Vitvi01g00782	556.793	0.218387	0.209837	1.04075	0.297993	0.504213
Vitvi01g00784	345.042	0.12857	0.17569	0.731799	0.464291	0.657149
Vitvi01g00785	27.7146	1.71673	0.412041	4.16642	3.09419e-05	0.000590753
Vitvi01g00787	7656.41	-1.43008	0.424006	-3.37277	0.000744154	0.00738011
Vitvi01g00788	2883.27	0.132612	0.128512	1.0319	0.302119	0.508457
Vitvi01g00789	1503.79	-0.305752	0.0982893	-3.11073	0.00186624	0.0149488
Vitvi01g02079	56.1926	-0.944772	0.375047	-2.51908	0.0117663	0.0571844
Vitvi01g00790	14.9887	-0.169297	0.484214	-0.349633	0.726614	0.846403
Vitvi01g02080	814.84	0.00322619	0.0992125	0.032518	0.974059	0.986517
Vitvi01g00791	708.027	-0.407675	0.151475	-2.69137	0.00711594	0.0399667
Vitvi01g00792	918.248	-0.776083	0.322142	-2.40914	0.0159903	0.0711857
Vitvi01g00793	2557.12	-0.106887	0.160132	-0.667493	0.504457	0.690162
Vitvi01g02081	235.875	-0.649636	0.418675	-1.55165	0.120747	0.283418
Vitvi01g00796	37.1629	0.241607	0.431745	0.559607	0.575747	0.745687
Vitvi01g00797	2607.13	0.220505	0.0797319	2.76558	0.00568214	0.0338788
Vitvi01g00798	1912.06	-0.183158	0.180484	-1.01482	0.310193	0.516854
Vitvi01g00799	13.7172	0.733176	0.406967	1.80156	0.0716148	0.200254
Vitvi01g00800	1141.01	0.0415681	0.0921602	0.451041	0.65196	0.799233
Vitvi01g00803	25.5043	0.537972	0.545602	0.986016	0.324125	0.530288
Vitvi01g02085	1.14908	3.28032	2.05508	1.5962	0.110444	0.266686
Vitvi01g02086	0.541735	0.946054	1.62906	0.580736	0.561418	NA
Vitvi01g00812	27.0012	0.121733	0.258458	0.470998	0.637642	0.789476
Vitvi01g00814	255.477	-0.17824	0.194386	-0.916938	0.359175	0.563373
Vitvi01g00815	4.40804	0.150349	0.534492	0.281293	0.778486	0.880246
Vitvi01g00816	2.44086	-1.84684	0.863736	-2.1382	0.0325006	0.116576
Vitvi01g00817	27.3076	3.412	0.945301	3.60944	0.000306864	0.0037399
Vitvi01g00818	102.477	0.151017	0.198984	0.758939	0.447889	0.642814
Vitvi01g00819	288.302	-0.481062	0.13682	-3.51602	0.000438072	0.00490875
Vitvi01g00823	196.36	0.0842601	0.132827	0.63436	0.525846	0.706674
Vitvi01g00824	134.993	0.0117944	0.172129	0.0685205	0.945371	0.972666
Vitvi01g00825	34.8579	0.593686	0.265066	2.23977	0.0251058	0.0974365
Vitvi01g00826	153.81	0.384679	0.20196	1.90473	0.0568157	0.171719
Vitvi01g00827	215.299	-0.288906	0.0917296	-3.14953	0.00163531	0.0134764
Vitvi01g00828	151.711	0.0751925	0.215614	0.348736	0.727287	0.846784
Vitvi01g00830	32.8345	0.86635	0.494015	1.75369	0.0794831	0.214469
Vitvi01g00831	3.53707	0.321807	0.735873	0.437313	0.661884	0.805985
Vitvi01g00832	85.4111	0.251165	0.227794	1.1026	0.270201	0.475818
Vitvi01g00833	2086.7	0.411718	0.211867	1.94329	0.0519813	0.161162
Vitvi01g02091	716.164	-0.0180073	0.119012	-0.151306	0.879734	0.937992
Vitvi01g00836	1514.99	0.504323	0.164348	3.06863	0.00215043	0.0165106
Vitvi01g00842	148.527	0.844496	0.175133	4.82201	1.42117e-06	4.69948e-05
Vitvi01g00843	64.0746	0.411418	0.73708	0.558172	0.576727	0.746324
Vitvi01g02092	1527.15	-0.294759	0.304448	-0.968173	0.332958	0.539611
Vitvi01g02093	832.108	-0.523157	0.0889993	-5.87821	4.14731e-09	3.30474e-07
Vitvi01g00845	487.093	0.0728557	0.17402	0.418663	0.675463	0.814566
Vitvi01g00846	151.412	-0.324785	0.158314	-2.05152	0.0402167	0.13507
Vitvi01g00849	13.86	0.0606081	0.562831	0.107684	0.914246	0.956134
Vitvi01g00850	264.996	-0.987814	0.423609	-2.3319	0.0197058	0.0823781
Vitvi01g02096	48.1611	-1.66885	0.473185	-3.52685	0.000420534	0.00475411
Vitvi01g00852	3036.38	0.0300199	0.109881	0.273204	0.784697	0.884436
Vitvi01g00853	232.779	-0.0491305	0.119456	-0.411286	0.680863	0.818198
Vitvi01g00857	570.909	0.567208	0.215457	2.63258	0.00847397	0.0451309
Vitvi01g00858	16.4977	0.23648	0.488848	0.483748	0.628565	0.783623
Vitvi01g00859	589.153	-0.523793	0.285658	-1.83364	0.0667079	0.191456
Vitvi01g02097	5.30771	0.626336	0.634374	0.987329	0.323482	0.529755
Vitvi01g00860	573.342	0.296285	0.234157	1.26533	0.205755	0.399109
Vitvi01g00861	1956.67	-0.20236	0.149752	-1.3513	0.1766	0.362397
Vitvi01g00862	471.342	-0.0977201	0.153025	-0.638589	0.52309	0.704483
Vitvi01g02098	3966.71	0.127939	0.13207	0.968718	0.332686	0.539334
Vitvi01g00864	1438.73	0.282471	0.335314	0.842407	0.39956	0.60111
Vitvi01g02099	1035.68	0.825618	0.14846	5.56122	2.67888e-08	1.65708e-06
Vitvi01g00865	131.635	0.0588672	0.232426	0.253273	0.800057	0.89363
Vitvi01g00866	1.10239	1.52853	1.37824	1.10904	0.267412	0.472354
Vitvi01g00867	744.501	0.139206	0.100898	1.37967	0.167688	0.350417
Vitvi01g00868	798.829	0.48386	0.155918	3.10329	0.00191383	0.0151922
Vitvi01g00869	388.887	-0.0526458	0.111763	-0.471046	0.637608	0.789476
Vitvi01g00870	1900.96	-0.172876	0.0974883	-1.7733	0.0761792	0.208396
Vitvi01g02100	3.42762	1.29243	0.886704	1.45757	0.144959	0.318219
Vitvi01g00872	70.6226	-0.0544586	0.248511	-0.21914	0.826541	0.907771
Vitvi01g00873	249.246	-0.360518	0.24153	-1.49264	0.13553	0.304781
Vitvi01g00875	80.7744	-0.292533	0.321296	-0.910478	0.36257	0.566376
Vitvi01g02101	157.687	0.300406	0.150105	2.0013	0.0453601	0.146733
Vitvi01g00876	134.318	0.224665	0.257684	0.87186	0.383285	0.585903
Vitvi01g00877	18.1249	-0.355776	0.477018	-0.745835	0.455767	0.649168
Vitvi01g00878	410.878	-0.477668	0.24665	-1.93662	0.0527912	0.162902
Vitvi01g00879	29.2914	-0.611728	0.437465	-1.39835	0.162009	0.342804
Vitvi01g00882	298.068	0.189215	0.125989	1.50184	0.133139	0.30123
Vitvi01g00883	14.504	2.28004	0.632908	3.60247	0.000315203	0.00381518
Vitvi01g00884	81.7387	0.577436	0.237954	2.42667	0.0152381	0.0686895
Vitvi01g00885	171.161	0.343376	0.194355	1.76675	0.0772705	0.21027
Vitvi01g00886	498.396	-0.583918	0.298629	-1.95533	0.050544	0.158396
Vitvi01g00889	2273.96	-0.691216	0.232203	-2.97678	0.00291293	0.0206707
Vitvi01g00893	52.1418	-0.594964	0.841811	-0.706766	0.479712	0.669258
Vitvi01g00898	923.276	0.143301	0.159781	0.896858	0.369795	0.573213
Vitvi01g00899	1.47864	0.576674	1.1332	0.508889	0.61083	0.769962
Vitvi01g00900	2.80117	0.617491	0.974414	0.633705	0.526274	0.706862
Vitvi01g00902	679.32	0.228776	0.122654	1.86521	0.0621514	0.182375
Vitvi01g00903	17.1437	0.50305	0.319425	1.57486	0.115288	0.274715
Vitvi01g00906	1374.22	-0.488884	0.361447	-1.35258	0.176191	0.361889
Vitvi01g00907	1048.37	0.791384	0.492598	1.60655	0.108153	0.263008
Vitvi01g00908	804.68	0.0136651	0.0945336	0.144553	0.885064	0.94078
Vitvi01g00909	1791.79	-0.0473229	0.149694	-0.316131	0.751903	0.863887
Vitvi01g00911	122.655	1.82106	1.11184	1.63788	0.101446	0.252368
Vitvi01g00914	635.233	-0.210406	0.129214	-1.62835	0.10345	0.255579
Vitvi01g00915	307.498	-0.329453	0.181974	-1.81044	0.070227	0.197942
Vitvi01g00916	525.792	-0.127545	0.127919	-0.997078	0.318727	0.525305
Vitvi01g00917	85.3772	-0.281511	0.192624	-1.46145	0.143891	0.316722
Vitvi01g00918	757.871	0.0263816	0.255888	0.103098	0.917885	0.958045
Vitvi01g00919	64.3198	0.487212	0.188379	2.58635	0.0096999	0.0495217
Vitvi01g00921	708.464	-1.33134	0.154385	-8.62349	6.49432e-18	4.13995e-15
Vitvi01g00922	17.5329	-1.68032	0.449731	-3.73628	0.000186765	0.00251382
Vitvi01g00924	1292.83	0.110199	0.086587	1.2727	0.203125	0.395547
Vitvi01g00926	350.984	-0.160514	0.119621	-1.34185	0.179643	0.365936
Vitvi01g00927	1261.58	0.186626	0.0941811	1.98156	0.0475284	0.151743
Vitvi01g00928	807.256	0.558666	0.19024	2.93664	0.00331793	0.0226414
Vitvi01g00929	2372.43	0.402662	0.181945	2.21311	0.0268904	0.102133
Vitvi01g00930	3824.83	-0.23603	0.0860363	-2.74337	0.00608118	0.0356103
Vitvi01g00932	3051.96	-0.448491	0.243953	-1.83843	0.0659987	0.190038
Vitvi01g02109	1.45041	0.312148	1.51717	0.205744	0.836991	0.913758
Vitvi01g00934	2.8098	0.637912	0.736833	0.865748	0.386628	0.589297
Vitvi01g00935	1833.25	-0.21286	0.12349	-1.7237	0.0847624	0.223539
Vitvi01g00936	3.07185	1.78451	1.06144	1.68122	0.0927198	0.237534
Vitvi01g00937	288.398	0.441759	0.17653	2.50245	0.0123335	0.059078
Vitvi01g00938	277.465	-0.253788	0.194112	-1.30743	0.191066	0.381553
Vitvi01g00940	194.736	-0.828918	0.307693	-2.69398	0.00706054	0.0397235
Vitvi01g00941	67.9119	-0.744164	0.238138	-3.12492	0.00177852	0.0144172
Vitvi01g00942	9.11379	0.499733	0.470887	1.06126	0.288572	0.495283
Vitvi01g00943	3670.36	0.361372	0.13642	2.64897	0.0080738	0.0436583
Vitvi01g00944	28.3917	0.636668	0.343628	1.85278	0.0639137	0.185894
Vitvi01g00945	98.7947	0.541828	0.372291	1.45539	0.145561	0.319206
Vitvi01g02116	0.860952	1.74041	2.18697	0.795809	0.426143	0.625331
Vitvi01g02117	1.1277	1.13562	1.96028	0.579313	0.562378	0.735434
Vitvi01g00952	879.89	-0.145094	0.119749	-1.21165	0.225646	0.422431
Vitvi01g00953	176.26	0.550249	0.194891	2.82337	0.0047521	0.029667
Vitvi01g00954	791.276	0.117045	0.118844	0.98486	0.324693	0.53099
Vitvi01g00955	535.819	0.108767	0.161757	0.672409	0.501324	0.687145
Vitvi01g02122	2.3784	-0.402865	0.866555	-0.464904	0.642	0.792409
Vitvi01g00956	23.4478	-0.591835	0.254551	-2.32502	0.020071	0.0834286
Vitvi01g00957	104.287	0.341767	0.214	1.59704	0.110257	0.26643
Vitvi01g00958	18.7206	-0.392728	0.412123	-0.952938	0.340622	0.547214
Vitvi01g00959	1497.85	-0.0151756	0.0995725	-0.152408	0.878865	0.937704
Vitvi01g00960	1131.69	-0.0519711	0.0822093	-0.63218	0.527269	0.707598
Vitvi01g00962	0.952585	-1.63702	1.73118	-0.945608	0.344349	0.550358
Vitvi01g00964	0.856317	2.28577	1.86494	1.22565	0.220329	0.416259
Vitvi01g00966	0.548473	-2.00145	2.44727	-0.817829	0.413455	NA
Vitvi01g00967	1.05904	-1.89154	1.50488	-1.25694	0.208775	0.402606
Vitvi01g00968	123.326	-0.0306412	0.369493	-0.0829275	0.933909	0.966332
Vitvi01g00970	1740.79	0.493421	0.140139	3.52094	0.000430014	0.00483877
Vitvi01g02127	518.167	0.00202982	0.313418	0.00647638	0.994833	0.996918
Vitvi01g00971	759.495	-0.657512	0.195171	-3.3689	0.000754695	0.00745245
Vitvi01g00972	291.417	0.33142	0.390356	0.84902	0.39587	0.597637
Vitvi01g00975	25.0154	0.681701	0.323001	2.11052	0.0348133	0.122346
Vitvi01g00977	731.362	0.144422	0.189047	0.763946	0.444899	0.640245
Vitvi01g00979	34.9004	-0.878585	0.493331	-1.78092	0.0749247	0.205999
Vitvi01g00980	20.5077	-0.349222	0.625976	-0.557885	0.576923	0.746451
Vitvi01g00981	331.343	-0.218034	0.089628	-2.43266	0.0149886	0.0678873
Vitvi01g00985	1193.63	0.36823	0.0779345	4.72486	2.30275e-06	7.05553e-05
Vitvi01g02129	50.5546	0.274259	0.266452	1.0293	0.303339	0.509842
Vitvi01g00988	213.456	-0.775937	0.112775	-6.88037	5.96982e-12	1.0224e-09
Vitvi01g00989	45.1176	2.1898	0.52157	4.19847	2.6873e-05	0.000525919
Vitvi01g00991	559.247	0.023391	0.10741	0.217772	0.827606	0.908222
Vitvi01g00992	36.6247	0.353346	0.22734	1.55426	0.120122	0.282534
Vitvi01g00993	1111.52	0.110989	0.057645	1.92539	0.0541809	0.166074
Vitvi01g00995	1237.31	1.16128	0.202193	5.74342	9.27826e-09	6.51152e-07
Vitvi01g00997	215.77	-0.207936	0.108201	-1.92175	0.0546369	0.16707
Vitvi01g02131	0.732166	-3.57069	2.65047	-1.34719	0.177919	NA
Vitvi01g02132	182.684	-4.31389	0.742695	-5.80843	6.30613e-09	4.69868e-07
Vitvi01g01008	658.68	-0.374289	0.0901029	-4.15402	3.26687e-05	0.00062011
Vitvi01g01009	96.3498	0.109944	0.376484	0.292028	0.770265	0.874744
Vitvi01g01010	196.552	-0.241143	0.127957	-1.88457	0.0594882	0.177111
Vitvi01g01013	39.4952	0.220172	0.317663	0.6931	0.488247	0.67668
Vitvi01g01014	77.6471	0.384576	0.332247	1.1575	0.247068	0.448412
Vitvi01g01015	931.556	-0.518994	0.137382	-3.77776	0.000158248	0.002197
Vitvi01g01016	1.13542	-0.233029	1.62075	-0.143779	0.885675	0.941163
Vitvi01g01017	756.707	0.42009	0.239765	1.75209	0.0797581	0.214832
Vitvi01g01018	4293.31	-0.0908974	0.141091	-0.644249	0.519414	0.701327
Vitvi01g01020	79.2803	0.424838	0.270659	1.56964	0.116498	0.276476
Vitvi01g01021	57.4904	0.558786	0.545689	1.024	0.305835	0.512082
Vitvi01g01022	266.838	-0.0947715	0.163363	-0.580129	0.561828	0.734917
Vitvi01g01023	182.188	0.0882679	0.207841	0.42469	0.671062	0.811976
Vitvi01g01024	3.02802	1.0693	0.689446	1.55096	0.120911	0.283517
Vitvi01g01026	125.604	0.595017	0.166289	3.57821	0.000345955	0.00408362
Vitvi01g01027	36.2474	-1.14802	0.44132	-2.60133	0.00928619	0.0480299
Vitvi01g01029	8.82121	0.0489947	0.378936	0.129295	0.897124	0.947799
Vitvi01g01030	11564.5	0.474707	0.333967	1.42142	0.155195	0.333458
Vitvi01g01031	416.275	0.198951	0.132402	1.50263	0.132934	0.300977
Vitvi01g01033	97.6385	-0.456596	0.121629	-3.75402	0.000174022	0.00237293
Vitvi01g01034	3249.47	-0.11984	0.0603838	-1.98463	0.0471853	0.150963
Vitvi01g02136	1409.91	-0.0467777	0.109726	-0.426313	0.66988	0.811201
Vitvi01g02137	2.90349	-1.15322	1.47982	-0.779295	0.435806	0.633235
Vitvi01g01035	24.8745	0.0327201	0.235272	0.139073	0.889392	0.943322
Vitvi01g01036	5.05	-2.02428	0.783821	-2.58258	0.00980659	0.0498816
Vitvi01g01037	6.56154	-0.918139	1.03198	-0.889688	0.373633	0.576787
Vitvi01g01038	1071.91	0.0277677	0.311157	0.0892401	0.928891	0.963639
Vitvi01g01040	1701.09	-0.175145	0.190824	-0.917837	0.358704	0.562995
Vitvi01g01044	374.723	-0.0531683	0.177951	-0.29878	0.765108	0.871651
Vitvi01g01048	39.054	0.0240794	0.20351	0.118321	0.905814	0.952129
[truncated: 21,883 more rows]

## Sheet: RED
gene_id	baseMean	log2FoldChange	lfcSE	stat	pvalue	padj
Vitvi15g01736	1011.16	-1.6286	0.241268	-6.75017	1.47673e-11	4.14144e-10
Vitvi15g01724	3.95955	0.412864	1.33627	0.308968	0.757346	0.848651
Vitvi15g01723	25.4847	0.0708003	1.46354	0.0483761	0.961416	0.977379
Vitvi15g01720	5.34052	3.58463	1.90186	1.88481	0.0594555	0.140644
Vitvi07g02840	40.9526	-1.04484	0.962544	-1.0855	0.2777	0.438203
Vitvi07g02838	2.23124	4.25311	1.84589	2.3041	0.021217	0.0626254
Vitvi07g02834	13.5705	-0.180866	0.407222	-0.444145	0.656938	0.777401
Vitvi07g02833	10.6263	-0.0498088	0.926907	-0.0537365	0.957145	0.975331
Vitvi07g02832	33.7991	-0.589021	0.877362	-0.671355	0.501994	0.651981
Vitvi07g02831	12.7429	-1.544	0.613351	-2.51732	0.011825	0.0389946
Vitvi07g02830	95.3879	0.892865	0.390363	2.28727	0.02218	0.06499
Vitvi07g02828	15.4839	3.80918	1.47008	2.59113	0.00956603	0.032743
Vitvi07g02824	1.17589	3.33201	1.90226	1.75161	0.0798414	NA
Vitvi07g02823	4.55004	1.12133	1.66457	0.673642	0.500539	0.650946
Vitvi07g02822	27.4237	7.86881	1.24577	6.31641	2.67709e-10	5.9445e-09
Vitvi07g02814	3.328	0.277615	1.68927	0.16434	0.869464	0.9229
Vitvi07g02813	7.08822	-0.106172	1.06901	-0.0993177	0.920886	0.954612
Vitvi07g02812	18.7985	1.60397	0.485992	3.30042	0.000965416	0.00489725
Vitvi07g02811	197.46	-0.409091	0.115722	-3.5351	0.00040762	0.00232549
Vitvi07g02810	1.53027	1.62906	2.26932	0.717862	0.472842	NA
Vitvi07g02809	1.47615	3.66133	2.77187	1.32088	0.18654	NA
Vitvi07g02808	2.12175	0.615741	1.3806	0.445995	0.655601	0.776551
Vitvi07g02806	4.73447	-1.33164	0.995958	-1.33704	0.181209	0.323982
Vitvi09g02033	3.19866	0.204291	1.42211	0.143653	0.885774	0.933503
Vitvi09g02034	3.30649	-0.128353	1.21285	-0.105827	0.915719	0.951269
Vitvi08g02434	5.25823	0.172679	0.697254	0.247656	0.8044	0.881442
Vitvi08g02436	5.80612	-0.0998483	1.04229	-0.0957968	0.923682	0.956419
Vitvi08g02437	24.873	-0.0150143	0.857476	-0.0175099	0.98603	0.991059
Vitvi08g02428	168.536	1.05986	0.207752	5.10155	3.3688e-07	4.20469e-06
Vitvi08g02424	1.4351	0.239608	1.2457	0.192348	0.84747	NA
Vitvi08g02423	4.79689	0.277194	0.94627	0.292933	0.769573	0.857505
Vitvi07g02751	24.7934	-0.897135	0.398425	-2.2517	0.024341	0.0698316
Vitvi07g02752	33.5341	-1.05396	0.371722	-2.83534	0.00457775	0.0179183
Vitvi07g02753	45.4661	-0.01916	0.392218	-0.0488505	0.961038	0.977228
Vitvi07g02755	31.9061	-3.92689	1.21784	-3.22449	0.00126199	0.00613784
Vitvi07g02759	1.84387	1.93285	1.81178	1.06682	0.286051	0.446983
Vitvi07g02767	160.347	-0.188331	0.154634	-1.21791	0.223258	0.37527
Vitvi07g02768	230.974	0.18323	0.168693	1.08617	0.277402	0.437931
Vitvi07g02772	90.3026	0.161862	0.177433	0.912245	0.36164	0.523886
Vitvi07g02774	108.375	0.29971	0.181612	1.65028	0.0988862	0.206522
Vitvi07g02776	764.578	-0.0626672	0.300987	-0.208206	0.835068	0.901688
Vitvi07g02787	897.772	0.248463	0.154715	1.60594	0.108288	0.221102
Vitvi07g02789	91.385	0.536639	0.632093	0.848988	0.395888	0.556628
Vitvi17g01703	1.21287	3.35983	3.46228	0.970411	0.331842	NA
Vitvi07g03014	28.942	0.536255	0.422499	1.26925	0.204353	0.352438
Vitvi07g03010	2.73338	-2.15133	1.26968	-1.69439	0.0901912	0.193204
Vitvi07g03006	8.00619	-0.719059	0.678172	-1.06029	0.289012	0.449859
Vitvi07g03002	14.2331	-1.02629	0.49457	-2.07511	0.0379767	0.0993323
Vitvi07g03001	9.33648	0.178092	0.544811	0.326888	0.743753	0.838825
Vitvi07g02975	3.23339	2.80253	1.64773	1.70084	0.0889732	0.191434
Vitvi07g02972	2.3393	0.436123	1.57478	0.276942	0.781825	0.866229
Vitvi07g02971	12.939	-0.0246125	0.630968	-0.0390075	0.968884	0.981974
Vitvi07g02969	6.58618	5.80503	2.50663	2.31587	0.0205655	0.0610802
Vitvi02g01753	203.955	0.473235	0.365569	1.29452	0.195487	0.341262
Vitvi02g01755	134.141	0.163225	0.235514	0.693061	0.488271	0.641425
Vitvi02g01756	209.024	0.532792	0.218759	2.43552	0.0148703	0.0470786
Vitvi02g01757	12.9118	0.351791	0.491676	0.715493	0.474304	0.629599
Vitvi02g01758	3.52745	-0.00423173	0.873607	-0.00484397	0.996135	0.997436
Vitvi02g01762	903.15	-0.531102	0.154533	-3.43683	0.000588563	0.00320666
Vitvi02g01768	566.379	-0.216336	0.242915	-0.890587	0.373151	0.534965
Vitvi04g02269	39.2958	2.3446	0.831802	2.8187	0.00482188	0.0186962
Vitvi04g02266	3.68528	3.01532	1.63949	1.83918	0.0658891	0.152079
Vitvi04g02265	2.73173	-0.113964	0.927156	-0.122918	0.902172	0.943466
Vitvi04g02264	7.01803	0.395769	0.898354	0.440549	0.65954	0.779412
Vitvi04g02263	3.25446	1.71626	1.77409	0.967402	0.333343	0.495626
Vitvi07g02930	1.45478	-1.07308	2.26345	-0.474089	0.635436	NA
Vitvi07g02929	5.36919	-0.419455	0.771519	-0.543674	0.586666	0.721939
Vitvi07g02928	8.37358	-1.18267	0.812731	-1.45518	0.14562	0.275552
Vitvi07g02923	5.27159	-1.53972	1.46705	-1.04954	0.293931	0.454965
Vitvi07g02920	8.15334	-0.111361	0.623121	-0.178714	0.858162	0.916216
Vitvi16g02156	7.62614	-0.756365	1.23889	-0.610521	0.541517	0.685247
Vitvi16g02158	2.00973	2.08371	1.55236	1.34228	0.179504	0.321701
Vitvi16g02162	1.33423	-2.46585	2.08836	-1.18076	0.237699	NA
Vitvi07g02887	178.384	-0.407825	0.718978	-0.567229	0.570559	0.708911
Vitvi07g02885	426.271	-0.852348	0.499531	-1.7063	0.0879527	0.189818
Vitvi07g02883	396.072	-0.213531	0.121764	-1.75365	0.0794898	0.175746
Vitvi07g02881	2531.81	-1.19518	0.281668	-4.24325	2.20309e-05	0.00018007
Vitvi07g02880	12.8	-3.04457	1.08825	-2.79769	0.00514702	0.0197512
Vitvi02g01703	39.691	0.0677361	0.498549	0.135867	0.891927	0.936886
Vitvi02g01702	4.16312	-0.63259	0.734823	-0.860875	0.389307	0.550618
Vitvi02g01701	139.137	1.31843	0.455827	2.89238	0.00382334	0.0155017
Vitvi02g01697	1.18553	3.33784	2.22882	1.49758	0.134242	NA
Vitvi02g01696	214.614	0.837434	0.25291	3.31119	0.000929007	0.00474119
Vitvi02g01695	659.221	-0.0936206	0.152365	-0.61445	0.538918	0.683376
Vitvi02g01683	1154.67	0.625534	0.197537	3.16666	0.00154199	0.00722211
Vitvi02g01682	156.54	1.07975	0.387386	2.78726	0.00531551	0.0202866
Vitvi02g01770	111.349	-0.360821	0.296046	-1.2188	0.222919	0.37497
Vitvi02g01774	82.8481	0.20146	0.23491	0.857606	0.39111	0.55235
Vitvi02g01777	1498.55	-0.382841	0.0943866	-4.05609	4.99007e-05	0.000372499
Vitvi02g01778	101.913	0.539612	0.556807	0.969119	0.332486	0.494912
Vitvi02g01779	78.7467	0.928034	0.263932	3.51619	0.000437793	0.00248012
Vitvi02g01780	1894.14	0.701533	0.466352	1.5043	0.132504	0.257125
Vitvi18g03385	3.75919	4.99258	1.56502	3.1901	0.00142226	0.00676846
Vitvi18g03383	9.23387	-2.49573	1.29696	-1.92429	0.0543179	0.131301
Vitvi18g03382	171.198	9.66737	3.43444	2.81483	0.00488029	0.0188829
Vitvi18g03376	154.786	0.314149	0.256404	1.22521	0.220494	0.371909
Vitvi18g03373	106.089	0.40867	0.210085	1.94526	0.0517435	0.126652
Vitvi19g02374	1.80957	2.90518	1.70532	1.7036	0.0884556	0.190613
Vitvi07g02896	631.792	-1.18197	0.117486	-10.0605	8.25489e-24	9.13816e-22
Vitvi07g02895	13.5676	-0.275963	0.447677	-0.616432	0.537609	0.682316
Vitvi07g02894	427.278	0.130779	0.171565	0.762269	0.445899	0.603724
Vitvi09g02081	30.912	4.82749	1.28283	3.76315	0.000167788	0.00107358
Vitvi09g02082	1.36812	3.53667	2.83596	1.24708	0.212369	NA
Vitvi09g02083	1.61145	3.76996	3.45537	1.09104	0.275253	NA
Vitvi09g02085	6.49918	3.89213	1.77983	2.1868	NA	NA
Vitvi09g02087	106.04	5.24016	1.39306	3.76162	NA	NA
Vitvi09g02088	59.5055	7.12406	2.0246	3.51875	NA	NA
Vitvi09g02089	15.0844	4.09039	1.45813	2.80522	0.00502825	0.0193804
Vitvi09g02090	138.946	4.68416	1.3682	3.42361	NA	NA
Vitvi09g02091	54.6708	5.40951	1.66973	3.23975	NA	NA
Vitvi09g02092	47.7513	3.85576	1.30447	2.9558	NA	NA
Vitvi09g02093	30.9741	3.81403	1.29528	2.94455	NA	NA
Vitvi09g02095	18.5713	3.58622	1.32534	2.70588	NA	NA
Vitvi09g02097	74.169	4.49827	1.0575	4.25368	NA	NA
Vitvi09g02098	64.2878	2.11245	0.966947	2.18466	NA	NA
Vitvi09g02099	35.3523	3.11621	0.92521	3.36811	NA	NA
Vitvi09g02100	95.9622	4.61495	1.34884	3.42143	NA	NA
Vitvi09g02101	33.0382	2.44627	0.91052	2.68667	NA	NA
Vitvi09g02102	17.0684	2.90695	1.12754	2.57812	NA	NA
Vitvi09g02103	104.974	2.68212	1.24871	2.14792	NA	NA
Vitvi09g02104	108.828	5.79949	1.85954	3.11878	NA	NA
Vitvi09g02105	53.3914	6.95323	1.81707	3.82662	NA	NA
Vitvi09g02106	165.937	5.90063	1.63284	3.61373	NA	NA
Vitvi09g02107	33.9465	4.97601	1.6133	3.08436	NA	NA
Vitvi18g03311	6.06708	2.37093	0.844154	2.80865	0.004975	0.019214
Vitvi18g03309	5.66013	0.626234	0.695952	0.899823	0.368215	0.530393
Vitvi18g03306	28.3873	0.143357	0.317416	0.45164	0.651529	0.773656
Vitvi10g02090	3.52638	4.91202	2.59553	1.89249	0.0584254	0.138739
Vitvi16g02145	6.2833	0.196744	0.780349	0.252122	0.800946	0.879124
Vitvi16g02142	162.008	-2.07226	1.26045	-1.64407	0.100163	0.208356
Vitvi16g02141	425.046	-1.40584	0.44658	-3.14802	0.0016438	0.007609
Vitvi16g02137	9.04034	1.60672	1.27689	1.25831	0.20828	0.35768
Vitvi16g02136	37.3726	-1.59822	0.293087	-5.45307	4.95067e-08	7.30293e-07
Vitvi16g02133	5.31445	1.17944	1.47574	0.799223	0.424161	0.583398
Vitvi16g02130	3.66506	-0.662902	1.54281	-0.429671	0.667435	0.785354
Vitvi07g02871	500.084	-0.764171	0.14917	-5.12283	3.00984e-07	3.81331e-06
Vitvi07g02869	72.2656	-0.145496	1.9281	-0.0754609	0.939848	0.965542
Vitvi07g02868	3.73073	1.26821	1.15942	1.09383	0.274031	0.434237
Vitvi07g02867	680.144	-0.502811	0.176102	-2.85523	0.00430059	0.0170578
Vitvi10g02249	6.49493	-6.22008	1.08605	-5.72727	1.02062e-08	1.73176e-07
Vitvi10g02242	6.23797	-1.1759	0.938438	-1.25304	0.210193	0.359612
Vitvi10g02239	2.16214	-2.87853	1.99191	-1.44511	0.148427	0.2793
Vitvi10g02238	1.82739	-0.781958	1.48849	-0.525336	0.59935	0.732271
Vitvi07g02902	17.6602	0.224345	0.643166	0.348813	0.72723	0.827557
Vitvi07g02904	3.8201	-1.66296	1.23583	-1.34563	0.178423	0.320557
Vitvi10g02174	63.4967	-2.59794	0.54233	-4.79033	1.66504e-06	1.79732e-05
Vitvi10g02169	7.97401	2.05463	0.93016	2.20891	0.0271812	0.0762002
Vitvi10g02168	2.6037	0.967395	1.02847	0.940617	0.346901	0.509541
Vitvi10g02167	5.11508	-1.11963	0.963687	-1.16182	0.245308	0.401778
Vitvi10g02166	35.0253	0.458224	0.447029	1.02504	0.305342	0.467222
Vitvi10g02165	138.887	-0.333604	0.18057	-1.84751	0.0646732	0.149815
Vitvi10g02163	7.69338	-6.96633	1.12808	-6.17538	6.6003e-10	1.36597e-08
Vitvi10g02162	2.11292	-2.99467	1.26596	-2.36553	0.0180043	0.054732
Vitvi10g02161	258.557	-1.30217	0.548306	-2.3749	0.0175538	0.0536419
Vitvi13g02589	52.7065	0.587561	0.403233	1.45712	0.145082	0.274955
Vitvi07g02745	16.6678	4.69702	2.77189	1.69452	NA	NA
Vitvi07g02741	61.5763	3.6544	0.90541	4.03618	NA	NA
Vitvi07g03180	114.097	-0.561923	0.326881	-1.71904	0.0856063	0.185885
Vitvi07g03183	29.32	-0.715607	0.415959	-1.72038	0.0853636	0.185519
Vitvi07g03184	1.91021	-0.0330473	1.93241	-0.0171016	0.986356	0.991225
Vitvi07g03188	11.5288	0.0532254	1.57941	0.0336994	0.973117	0.984221
Vitvi07g03189	15.659	-1.49639	1.43393	-1.04356	0.296691	0.458189
Vitvi07g03190	4.07634	-0.974789	0.816315	-1.19413	0.232426	0.3862
Vitvi10g02352	15.689	0.305106	0.635566	0.480053	0.63119	0.757817
Vitvi10g02353	10.2847	-0.246036	0.65274	-0.376928	0.706227	0.812654
Vitvi10g02354	36.0438	0.362678	0.634535	0.571565	0.567617	0.706946
Vitvi10g02355	16.8917	-1.71296	1.0176	-1.68334	0.0923096	0.196579
Vitvi10g02356	10.3481	-0.676051	0.689943	-0.979864	0.327153	0.489332
Vitvi10g02358	3.32724	0.108386	0.806139	0.134451	0.893046	0.937544
Vitvi10g02361	1.11733	-0.917349	1.45191	-0.631824	0.527502	NA
Vitvi10g02140	1.95182	0.021897	1.60827	0.0136152	0.989137	0.992824
Vitvi10g02141	10.7788	0.940023	0.581215	1.61734	0.105805	0.217108
Vitvi10g02142	5.15467	-2.66167	1.0806	-2.46314	0.0137726	0.0442029
Vitvi10g02143	1.79836	-0.88594	1.35046	-0.656028	0.511806	0.660949
Vitvi10g02146	48.0084	-0.451475	0.421317	-1.07158	0.283908	0.444725
Vitvi10g02151	753.646	-0.318208	0.107996	-2.94647	0.00321421	0.0133804
Vitvi10g02152	207.118	-1.13005	0.300776	-3.75711	0.000171884	0.00109678
Vitvi02g01792	31.1907	0.403204	0.41188	0.978935	0.327612	0.489748
Vitvi02g01793	13.2264	-0.2451	0.44503	-0.550749	0.581806	0.718246
Vitvi02g01794	64.7811	-0.199769	0.199354	-1.00208	0.316304	0.478432
Vitvi02g01795	1240.12	0.603984	0.089867	6.72086	1.80654e-11	4.98008e-10
Vitvi02g01796	176.377	-0.459359	0.251807	-1.82425	0.0681147	0.155879
Vitvi02g01797	10.4934	-0.114664	0.722425	-0.158721	0.873889	0.925302
Vitvi02g01798	431.516	-0.0486006	0.146179	-0.332474	0.739531	0.835957
Vitvi18g03362	2.28128	4.28594	2.59058	1.65443	0.0980399	0.205245
Vitvi18g03359	25.9031	3.70452	1.18296	3.13157	0.00173877	0.00798003
Vitvi18g03358	2.39801	4.3504	2.59748	1.67486	0.0939626	0.199097
Vitvi16g02116	25.4944	0.758693	0.588649	1.28887	0.197443	0.343847
Vitvi16g02119	130.947	10.1205	3.30739	3.05997	0.00221363	0.0097729
Vitvi16g02120	1.40435	3.58832	2.70105	1.32849	0.184015	NA
Vitvi16g02122	3.87131	-1.63147	1.03164	-1.58143	0.11378	0.229439
Vitvi16g02123	17.6911	-1.25056	0.647286	-1.93201	0.0533578	0.129468
Vitvi02g01724	129.991	0.615351	0.411454	1.49555	0.13477	0.26056
Vitvi02g01723	506.015	0.289572	0.155168	1.86619	0.0620152	0.145147
Vitvi02g01722	47.0688	-0.156834	0.270243	-0.580344	0.561683	0.702064
Vitvi02g01721	1924.25	0.414888	0.131765	3.1487	0.00163997	0.00759629
Vitvi02g01720	68.5255	-0.361189	0.252083	-1.43282	0.15191	0.284178
Vitvi02g01718	374.904	-0.108805	0.133349	-0.815941	0.414534	0.574197
Vitvi02g01717	512.701	0.44858	0.191555	2.34178	0.019192	0.0575973
Vitvi02g01716	84.4852	0.292839	0.302869	0.966883	0.333602	0.495877
Vitvi04g02296	23.5133	-0.571892	0.550848	-1.0382	0.299176	0.460699
Vitvi04g02295	9.40077	-0.805898	0.535822	-1.50404	0.132571	0.257231
Vitvi04g02293	1.5233	-2.25593	1.43511	-1.57195	0.115962	NA
Vitvi04g02292	282.014	-0.127917	0.142957	-0.894797	0.370895	0.533194
Vitvi04g02290	28.3316	1.7207	0.536024	3.21013	0.00132677	0.00639371
Vitvi16g02112	111.744	-0.72941	0.271313	-2.68845	0.00717848	0.025918
Vitvi16g02111	36.9849	-1.47376	0.368058	-4.00415	6.22412e-05	0.000452463
Vitvi16g02108	3.41002	-4.23666	1.24053	-3.4152	0.000637361	0.00343845
Vitvi16g02105	115.727	0.115584	0.454687	0.254206	0.799336	0.878026
Vitvi16g02104	18.6141	0.089723	0.554368	0.161847	0.871426	0.923931
Vitvi02g01790	168.583	-0.0103117	0.253298	-0.0407099	0.967527	0.981304
Vitvi02g01788	1.44785	0.256466	2.34878	0.109191	0.913051	NA
Vitvi02g01784	3.91502	4.05787	1.60328	2.53097	0.0113746	0.0377915
Vitvi03g01899	65231.8	2.59562	0.994626	2.60964	0.00906375	0.0313663
Vitvi14g03118	81.3052	-0.715912	0.386065	-1.85438	0.0636844	0.148129
Vitvi14g03111	1.07763	0.241163	1.93979	0.124324	0.901058	NA
Vitvi00g01764	17.869	0.0974553	0.86893	0.112156	0.9107	0.948352
Vitvi00g00443	5.57713	1.06087	0.910215	1.16552	0.243809	0.399843
Vitvi00g00444	9.92484	2.85138	1.01758	2.80213	0.00507666	0.0195312
MissingGeneID	1433.77	1.29599	0.457473	2.83293	0.00461236	0.0180202
Vitvi01g02305	27.2239	5.38576	2.47462	2.1764	NA	NA
Vitvi01g02306	35.8017	4.36052	1.1702	3.72632	NA	NA
Vitvi01g02307	32.4092	2.6114	1.27236	2.05241	NA	NA
Vitvi01g02309	39.9282	5.5211	1.9162	2.88128	NA	NA
Vitvi01g02310	6.62348	5.80932	1.83107	3.17264	NA	NA
Vitvi01g02311	1.60479	3.76422	3.45545	1.08936	0.275996	NA
Vitvi01g02312	21.4445	3.41904	1.07234	3.1884	0.00143063	0.00680212
Vitvi01g02314	197.945	6.84129	1.67694	4.07963	NA	NA
Vitvi01g02315	96.6935	4.71529	0.95232	4.95137	NA	NA
Vitvi01g02317	232.157	5.02736	1.35459	3.71135	NA	NA
Vitvi01g02318	7.42784	5.97594	1.97523	3.02544	NA	NA
Vitvi07g02735	28.0582	-1.64595	0.448055	-3.67354	0.000239217	0.00146118
Vitvi07g02734	20.6858	-1.77693	0.883485	-2.01127	0.0442965	0.112229
Vitvi07g02730	56.5356	-0.746395	1.08971	-0.684948	0.493377	0.64476
Vitvi07g02729	18.2844	-0.289655	0.422166	-0.686116	0.49264	0.644238
Vitvi07g02948	1071.88	0.252093	0.192875	1.30703	0.191202	0.336551
Vitvi07g02951	6.08357	1.83497	1.15686	1.58615	0.112704	0.227793
Vitvi07g02953	431.791	-0.385873	0.153794	-2.50902	0.0121066	0.0397405
Vitvi07g02954	50.8049	0.319608	0.282704	1.13054	0.258249	0.416585
Vitvi07g02955	42.3116	-0.260926	0.534992	-0.48772	0.625748	0.753179
Vitvi07g02989	20.3268	-0.501695	0.36813	-1.36282	0.172939	0.313034
Vitvi07g02990	648.988	0.0386394	0.332823	0.116096	0.907577	0.946601
Vitvi07g02991	142.485	-0.259513	0.176614	-1.46938	0.14173	0.270127
Vitvi07g02992	1842.34	0.0101734	0.1426	0.071342	0.943126	0.967632
Vitvi02g01736	1427.76	-0.41299	0.0792707	-5.20986	1.88978e-07	2.50769e-06
Vitvi02g01735	1075.16	0.160367	0.120625	1.32946	0.183695	0.327077
Vitvi02g01734	355.016	-0.111581	0.110473	-1.01002	0.312485	0.474899
Vitvi02g01733	239.071	0.0140337	0.147776	0.0949658	0.924342	0.95663
Vitvi02g01731	195.419	0.662237	0.197558	3.35211	0.000801983	0.00419216
Vitvi02g01730	5.68056	0.648824	1.25281	0.517897	0.60453	0.736246
Vitvi02g01819	1.52724	3.69978	2.71221	1.36412	0.17253	NA
Vitvi10g02329	20.9421	-4.50361	0.828478	-5.43601	5.44866e-08	7.95928e-07
Vitvi10g02328	510.544	-1.44832	2.45137	-0.590822	0.554639	0.696174
Vitvi10g02327	43.4193	0.578971	0.349118	1.65838	0.0972407	0.204101
Vitvi10g02325	19.2381	-4.01851	0.71457	-5.62368	1.86933e-08	3.01359e-07
Vitvi10g02324	147.621	-1.26307	0.564371	-2.23802	0.0252199	0.0718526
Vitvi10g02323	37.4622	-2.48601	0.369719	-6.72405	1.76742e-11	4.88506e-10
Vitvi10g02322	203.472	1.07244	0.153654	6.9796	2.96012e-12	9.25301e-11
Vitvi10g02320	17.8837	-0.361501	0.411588	-0.878309	0.379776	0.541403
Vitvi10g02319	50.6145	-1.98078	0.403502	-4.90899	9.15474e-07	1.04729e-05
Vitvi10g02135	86.6273	-0.616857	0.305124	-2.02166	0.0432117	0.110078
Vitvi10g02139	255.091	-1.32838	0.275031	-4.82992	1.36586e-06	1.50848e-05
Vitvi07g03024	7.12722	-0.973052	0.590561	-1.64767	0.0994197	0.207286
Vitvi07g03023	2.55724	4.43132	2.08283	2.12755	0.0333747	0.0899614
Vitvi07g03022	1.61137	-0.803201	2.31771	-0.34655	0.728929	NA
Vitvi07g02860	747.812	-0.143226	0.209154	-0.684787	0.493479	0.644773
Vitvi07g02861	1560.76	-0.164585	0.0864702	-1.90337	0.056992	0.13614
Vitvi07g02862	143.802	0.276897	0.234415	1.18123	0.237513	0.392201
Vitvi07g02863	692.217	-0.479716	0.175608	-2.73174	0.00630018	0.0232996
Vitvi10g02185	31.67	0.52568	0.538101	0.976918	0.32861	0.490814
Vitvi10g02184	10.0386	1.00351	0.636619	1.57632	0.114953	0.23147
Vitvi10g02178	2458.25	0.531211	0.140056	3.79284	0.000148933	0.000966775
Vitvi10g02176	701.264	0.913383	0.279024	3.27349	0.00106229	0.00529659
Vitvi10g02175	146.126	2.0218	0.341682	5.9172	3.27467e-09	6.08202e-08
Vitvi07g02847	3.14595	0.403808	1.57053	0.257116	0.79709	0.876356
Vitvi00g00541	13.2219	2.3452	1.01525	2.30998	0.0208892	0.0618986
Vitvi00g01805	252.998	-0.0466002	0.223475	-0.208525	0.834819	0.901465
Vitvi00g00544	5.31797	2.15169	1.70555	1.26158	0.207101	0.356121
Vitvi00g00547	2.45542	0.500923	1.86904	0.268011	0.788691	0.870769
Vitvi00g01806	3.83824	-2.60902	1.47386	-1.77019	0.0766955	0.171044
Vitvi02g01745	21.2923	1.22609	0.448655	2.7328	0.00627976	0.0232351
Vitvi10g02342	420.94	-0.162091	0.111764	-1.4503	0.146974	0.277339
Vitvi10g02343	1671.45	0.210711	0.152017	1.3861	0.165715	0.303204
Vitvi10g02344	491.353	0.408695	0.136399	2.99632	0.00273261	0.0116788
Vitvi10g02345	1455.43	0.101835	0.138359	0.736023	0.461717	0.618246
Vitvi10g02346	115.003	-0.0786051	0.411008	-0.191249	0.84833	0.910067
Vitvi10g02347	31.4049	-0.622626	0.408773	-1.52316	0.127719	0.250057
Vitvi10g02348	885.37	0.150312	0.105823	1.42041	0.155489	0.289067
Vitvi07g03076	2.05123	-0.532645	1.49968	-0.355173	0.72246	0.824797
Vitvi07g03077	2249.8	-1.78179	0.689157	-2.58546	0.00972482	0.0331784
Vitvi07g03081	16.4349	-1.95305	0.591887	-3.2997	0.000967869	0.00490851
Vitvi17g01730	43.1252	1.6331	0.402829	4.05409	5.03299e-05	0.000375037
Vitvi07g03066	62.8912	0.624976	0.306509	2.03902	0.0414484	0.106438
Vitvi07g03068	1.59303	-0.401768	1.34683	-0.298306	0.76547	NA
Vitvi07g03070	2034.85	0.409458	0.166382	2.46095	0.013857	0.0444195
Vitvi07g02931	6.41401	-0.67587	0.748287	-0.903223	0.366408	0.52866
Vitvi07g02933	30.6473	-1.10682	0.490307	-2.2574	0.0239829	0.0690401
Vitvi07g03064	864.747	-0.437966	0.0994958	-4.40185	1.07331e-05	9.52113e-05
Vitvi07g03063	1236.95	-0.664944	0.12078	-5.50542	3.68293e-08	5.55374e-07
Vitvi07g03062	2.3483	-1.28655	1.46271	-0.879567	0.379094	0.540884
Vitvi07g03061	80.8145	0.583274	0.325234	1.7934	0.0729093	0.16461
Vitvi07g03060	4.02403	-1.91908	1.06558	-1.80097	0.0717074	0.162578
Vitvi07g03058	3.26138	0.494525	1.06087	0.466149	0.641109	0.765657
Vitvi16g02098	11.2245	-0.241583	1.50759	-0.160244	0.872689	0.924723
Vitvi16g02097	6.51274	0.494678	1.07762	0.459048	0.6462	0.76977
Vitvi16g02095	6.79829	5.85492	2.47123	2.36924	0.0178249	0.0542727
Vitvi16g02091	1.5303	-2.08119	1.63741	-1.27103	0.203719	NA
Vitvi16g02090	3.79556	1.29912	1.8397	0.70616	0.480089	0.6345
Vitvi02g01725	37.776	0.220253	0.323836	0.680138	0.496417	0.647564
Vitvi02g01726	1127.39	0.574043	0.169164	3.39342	0.000690259	0.00368613
Vitvi02g01727	37.0731	0.445078	0.39598	1.12399	0.261017	0.419826
Vitvi07g03041	76.079	-0.924469	0.289007	-3.19878	0.0013801	0.00660074
Vitvi07g03042	8.08344	0.9128	0.694744	1.31386	0.188892	0.333793
Vitvi07g03044	130.752	-0.0816217	0.426963	-0.191168	0.848394	0.910089
Vitvi07g03046	216.994	0.00194915	0.292477	0.00666428	0.994683	0.996438
Vitvi07g03047	70.101	-0.529752	0.248636	-2.13063	0.0331192	0.0894219
Vitvi07g03048	184.365	0.0969214	0.174631	0.555008	0.578889	0.715766
Vitvi07g03049	4827.67	0.344726	0.499088	0.690713	0.489746	0.64235
Vitvi10g02188	32.2858	-6.82962	0.720842	-9.47451	2.68025e-21	2.27022e-19
Vitvi10g02192	4.35493	1.05067	0.88277	1.19019	0.23397	0.387845
Vitvi00g00610	44.8399	4.5143	1.43617	3.1433	NA	NA
Vitvi00g00612	73.589	7.41856	2.03856	3.63911	NA	NA
Vitvi00g00614	152.831	6.00405	1.67362	3.58746	NA	NA
Vitvi00g00615	219.151	5.90128	1.429	4.12965	NA	NA
Vitvi00g00616	32.025	8.08755	1.84403	4.38579	NA	NA
Vitvi00g01835	1.84004	2.91341	3.01923	0.96495	0.33457	0.496922
Vitvi14g03128	28.2328	-0.508327	0.533915	-0.952075	0.341059	0.50318
Vitvi14g03121	22.1772	-0.99142	0.650074	-1.52509	0.127237	0.249393
Vitvi10g02223	17.4831	-3.0956	1.16735	-2.65181	0.00800609	0.0283388
Vitvi14g03101	93.3693	-0.712061	0.335864	-2.12009	0.0339988	0.0913037
Vitvi07g02985	144.911	-0.0292722	0.269566	-0.10859	0.913527	0.949602
Vitvi15g01751	5.18968	0.0160449	0.946889	0.0169449	0.986481	0.991225
Vitvi10g02283	2.10124	-2.21629	1.66016	-1.33499	0.181881	0.324607
Vitvi10g02284	353.064	-0.714124	0.224496	-3.18101	0.00146761	0.00694338
Vitvi10g02287	2.0384	-0.789534	1.59522	-0.494936	0.620645	0.748784
Vitvi10g02288	88.8265	0.345114	0.313159	1.10204	0.270444	0.43024
Vitvi10g02312	10.8344	-2.15956	0.470138	-4.59346	4.35966e-06	4.25949e-05
Vitvi14g03131	3.73201	-1.25743	0.950315	-1.32317	0.185779	0.329831
Vitvi16g02100	5.09941	5.44196	2.4858	2.18922	0.0285807	0.0793296
Vitvi16g02101	5.62893	-1.50556	0.742722	-2.02708	0.0426545	0.108936
Vitvi16g02128	6.79681	-2.69399	1.10084	-2.44721	0.0143965	0.045841
Vitvi07g02999	22.1412	-0.413015	0.50012	-0.825833	0.408899	0.568948
Vitvi07g02998	74.7103	-1.39567	0.703854	-1.9829	0.0473783	0.118378
Vitvi04g02281	10.5593	-0.00195598	0.969543	-0.00201742	0.99839	0.998948
Vitvi04g02280	2048.85	0.377976	0.0726388	5.20349	1.95575e-07	2.58869e-06
Vitvi04g02278	417.064	1.27344	0.210205	6.05809	1.37745e-09	2.70417e-08
Vitvi04g02276	143.648	-0.662864	0.209381	-3.16583	0.00154642	0.00723799
Vitvi04g02275	131.355	-0.834568	0.296785	-2.81203	0.00492301	0.0190272
Vitvi00g00663	3.70272	-0.258558	0.864981	-0.298917	0.765003	0.854333
Vitvi00g00668	20.2326	-0.153726	0.627115	-0.245132	0.806354	0.882799
Vitvi00g00670	7.45897	5.98279	2.1278	2.81172	NA	NA
Vitvi00g00671	295.081	4.15568	1.12898	3.6809	NA	NA
Vitvi00g00672	184.071	5.834	1.54039	3.78735	NA	NA
Vitvi00g00673	1.70425	3.85193	3.4542	1.11514	0.264789	0.423687
Vitvi00g00674	2.35433	4.3188	3.4487	1.2523	0.210461	0.359836
Vitvi00g01892	100.32	3.52851	1.37347	2.56904	NA	NA
Vitvi00g01893	5.1008	5.43231	2.02664	2.68045	NA	NA
Vitvi00g00675	325.689	0.258191	0.113695	2.2709	0.023153	0.0672407
Vitvi00g00676	99.1858	1.3068	0.300485	4.34896	1.36784e-05	0.000118437
Vitvi18g03341	72.6202	6.09103	1.14577	5.31609	1.06023e-07	1.46908e-06
Vitvi07g02913	1.39905	-0.29514	1.53776	-0.191928	0.847798	NA
Vitvi07g02914	24.4269	0.959691	0.384373	2.49677	0.012533	0.0408866
Vitvi15g01763	1.95224	0.441044	1.39853	0.315362	0.752486	0.845415
Vitvi07g02800	54.1517	0.58117	0.824744	0.704667	0.481017	0.635125
Vitvi10g02302	206.809	-1.32472	0.177334	-7.47018	8.00834e-14	3.09234e-12
Vitvi10g02300	6.98738	-2.2235	0.74725	-2.97558	0.00292432	0.0123673
Vitvi10g02299	18.0464	0.591706	0.505778	1.16989	0.242045	0.397871
Vitvi10g02298	2.34655	-1.01172	1.24793	-0.810718	0.417527	0.576903
Vitvi10g02368	159.183	0.495396	0.253076	1.9575	0.0502887	0.123885
Vitvi02g01704	39.5032	1.51349	0.439977	3.43993	0.000581855	0.00317548
Vitvi02g01706	87.3165	-0.064198	0.289723	-0.221584	0.824638	0.895597
Vitvi02g01707	3.31827	-0.326382	1.06834	-0.305504	0.759983	0.850788
Vitvi02g01708	3.86302	1.99392	1.27442	1.56457	0.117683	0.235614
Vitvi04g02285	20.4454	0.112826	0.359086	0.314203	0.753367	0.846043
Vitvi04g02283	49.8118	0.0348438	1.23708	0.0281662	0.97753	0.986215
Vitvi13g02596	406.874	1.03065	0.171884	5.99619	2.02005e-09	3.85407e-08
Vitvi13g02597	162.888	-0.617378	0.238396	-2.58972	0.00960534	0.0328455
Vitvi13g02598	47.5112	-0.989294	0.370027	-2.67357	0.00750485	0.0268179
Vitvi10g02281	15.6174	-2.83891	0.940765	-3.01765	0.00254739	0.0110081
Vitvi10g02279	5.75368	0.688601	1.07375	0.641304	0.521325	0.669006
Vitvi10g02277	1.15653	-1.85524	2.1775	-0.852004	0.394212	NA
Vitvi10g02276	475.225	-1.50386	2.43521	-0.617549	0.536872	0.681835
Vitvi10g02275	12.6399	0.185489	0.442019	0.41964	0.674749	0.790418
Vitvi07g03037	12.0109	0.667461	0.564512	1.18237	0.23706	0.391638
Vitvi07g03036	1.12514	2.13848	1.61574	1.32353	0.18566	NA
Vitvi19g02363	1.17356	2.24429	2.37857	0.943547	0.345401	NA
Vitvi10g02252	292.147	0.636374	0.135652	4.69122	2.71577e-06	2.7937e-05
Vitvi10g02253	2.164	-1.52933	1.10776	-1.38056	0.167413	0.30523
Vitvi10g02333	2.94776	-0.206642	1.18899	-0.173796	0.862025	0.918567
Vitvi10g02334	4.64792	0.062201	1.01429	0.0613248	0.951101	0.971842
Vitvi10g02335	2358.5	0.19114	0.552521	0.345942	0.729386	0.829354
Vitvi10g02337	13.7658	-1.96396	0.47218	-4.15935	3.19153e-05	0.000250247
Vitvi10g02153	3.7396	-5.92563	1.44509	-4.10052	4.12215e-05	0.000316425
Vitvi10g02154	1.44359	-1.13774	1.85709	-0.612643	0.540112	NA
Vitvi10g02155	184.83	-2.72141	1.86837	-1.45657	0.145236	0.275147
Vitvi10g02156	17.2988	-3.73822	0.817662	-4.57185	4.83447e-06	4.67339e-05
Vitvi10g02157	532.056	-1.33686	0.178307	-7.49749	6.50537e-14	2.57834e-12
Vitvi10g02159	2.07883	3.11684	2.85763	1.09071	0.275402	0.435591
Vitvi16g02099	9.55518	0.905177	0.581495	1.55664	0.119557	0.238387
Vitvi00g01928	382.583	1.12733	0.165852	6.79718	1.06688e-11	3.04497e-10
Vitvi00g00710	40.0911	-0.329664	0.276571	-1.19197	0.233273	0.387183
Vitvi00g00711	46.3814	1.97127	0.333899	5.90377	3.55279e-09	6.55224e-08
Vitvi02g01739	132.273	-0.114949	0.207724	-0.553374	0.580007	0.716811
Vitvi02g01738	193.681	-0.05408	0.168549	-0.320855	0.74832	0.842096
Vitvi02g01737	69.4139	-0.448996	0.302502	-1.48428	0.137735	0.264709
Vitvi00g01932	28.4473	3.84991	1.25856	3.05899	0.00222087	0.00980076
Vitvi07g02984	82.1919	-0.146483	0.324849	-0.450928	0.652041	0.773961
Vitvi07g02982	1972.61	0.18826	0.0938065	2.00689	0.0447609	0.113051
Vitvi07g02981	80.5496	-0.171944	0.209933	-0.81904	0.412763	0.57257
Vitvi07g02746	1.20103	3.34366	2.96179	1.12893	0.258927	NA
Vitvi09g02051	9.81243	4.47949	2.12	2.11297	NA	NA
Vitvi09g02052	452.758	5.5155	1.44213	3.82456	NA	NA
Vitvi09g02053	43.4275	5.05369	1.30938	3.8596	NA	NA
Vitvi09g02055	5.46186	5.53439	2.68303	2.06274	NA	NA
Vitvi07g02801	17.8634	0.855251	0.66514	1.28582	0.198506	0.345183
Vitvi07g02802	2.66798	-0.43488	1.07232	-0.405551	0.685073	0.797929
Vitvi07g02803	152.527	0.132099	0.270513	0.488326	0.625319	0.75292
Vitvi07g03106	5.95475	0.215169	1.30145	0.16533	0.868684	0.922422
Vitvi07g03105	30.6204	8.02674	1.20993	6.63405	3.26607e-11	8.57876e-10
Vitvi07g02937	125.094	-0.358573	0.324683	-1.10438	0.269429	0.42902
Vitvi07g02940	1846.66	0.0730434	0.196018	0.372636	0.709419	0.815058
Vitvi07g03090	166.612	0.133883	0.399641	0.335007	0.737619	0.834823
Vitvi07g03091	33.6379	1.30761	0.880325	1.48537	0.137445	0.264344
Vitvi07g03092	87.5549	-0.239228	0.203608	-1.17495	0.240016	0.395355
Vitvi07g03093	122.024	0.28846	0.228302	1.2635	0.206409	0.355105
Vitvi07g03094	6.98606	-0.0231918	0.713841	-0.0324888	0.974082	0.984813
Vitvi07g03095	79.5005	0.454813	2.21906	0.204957	0.837605	0.903638
Vitvi00g00756	6.50804	1.75359	1.5928	1.10095	0.270919	0.43064
Vitvi00g00757	9.37153	4.42252	1.79688	2.46122	0.0138464	0.0443921
Vitvi10g02259	402.316	0.342532	0.305366	1.12171	0.261987	0.420892
Vitvi10g02257	358.59	0.131023	0.133175	0.983844	0.325192	0.487429
Vitvi02g01822	439.693	0.718745	0.224144	3.20662	0.00134303	0.00645723
Vitvi10g02265	977.049	0.575431	0.0863407	6.66465	2.65288e-11	7.08087e-10
Vitvi10g02266	90.7803	0.756068	0.399357	1.89321	0.0583296	0.13859
Vitvi10g02267	798.451	-0.282608	0.170629	-1.65627	0.0976678	0.204752
Vitvi10g02268	25.5314	0.142471	0.53946	0.264099	0.791704	0.872536
Vitvi10g02269	4976.33	-0.709762	0.217215	-3.26755	0.00108482	0.00538704
Vitvi10g02270	24.0119	-0.313042	0.393895	-0.794734	0.426769	0.585698
Vitvi10g02215	35.2852	-3.83818	0.390072	-9.83967	7.59579e-23	7.35287e-21
Vitvi10g02216	2611.93	0.22271	0.23059	0.965829	0.33413	0.496409
Vitvi10g02217	9.29218	1.2673	0.661993	1.91436	0.0555735	0.133521
Vitvi10g02218	197.49	0.103016	0.179402	0.574221	0.565818	0.705543
Vitvi10g02219	1.85723	1.93609	1.73566	1.11547	0.264647	0.423556
Vitvi10g02221	12.6004	-2.50452	0.821207	-3.0498	0.00228995	0.0100465
Vitvi02g01812	522.52	-0.489667	0.0997888	-4.90704	9.24634e-07	1.05674e-05
Vitvi02g01811	182.459	0.187832	0.24877	0.755043	0.450223	0.60788
Vitvi02g01809	204.981	-0.53705	0.131766	-4.07578	4.58604e-05	0.000346402
Vitvi02g01808	555.392	-0.363575	0.375479	-0.968296	0.332896	0.495174
Vitvi07g03032	2.28575	-0.569712	1.50175	-0.379367	0.704416	0.811237
Vitvi11g01707	21.0422	-1.10544	0.411016	-2.68953	0.0071552	0.0258473
Vitvi11g01706	86.9285	-0.631582	0.652484	-0.967965	0.333062	0.495313
Vitvi11g01705	40.3507	0.584779	0.535699	1.09162	0.275001	0.435202
Vitvi02g01713	3725.28	-0.511642	0.157202	-3.25468	0.00113519	0.00560285
Vitvi02g01712	1464.85	-0.260486	0.0841154	-3.09677	0.00195641	0.0088161
Vitvi02g01711	1027	-0.485904	0.0887425	-5.47544	4.36433e-08	6.48812e-07
Vitvi02g01710	17.7936	0.232651	0.468325	0.496772	0.61935	0.747963
Vitvi02g01709	7.26546	-0.362966	0.664099	-0.546554	0.584685	0.720557
Vitvi00g00786	23.5383	1.793	1.70748	1.05008	0.293679	0.454709
Vitvi00g00789	209.533	-0.579461	0.214549	-2.70084	0.00691651	0.0251233
Vitvi00g00790	1912.41	0.179121	0.143502	1.24821	0.211953	0.361534
Vitvi00g00792	779.855	-0.19207	0.196567	-0.97712	0.32851	0.490767
Vitvi07g02804	59.8202	-0.375506	0.219869	-1.70786	0.0876617	0.189332
Vitvi00g01968	1.68802	2.77704	2.41798	1.1485	0.250763	0.407861
Vitvi00g00794	2.94284	2.03778	1.43498	1.42007	0.155587	0.289202
Vitvi00g00795	513.869	-0.544954	0.114191	-4.77232	1.82115e-06	1.95221e-05
Vitvi00g01969	72.4312	1.15686	0.311647	3.71208	0.000205565	0.00128019
Vitvi00g01970	126.416	0.593508	0.250096	2.37312	0.0176383	0.0538767
Vitvi07g02891	447.816	0.0370834	0.241086	0.153818	0.877753	0.927936
Vitvi07g02943	614.344	0.293624	0.0862787	3.40321	0.000665995	0.00357432
Vitvi07g02798	61.7889	0.596212	0.328786	1.81337	0.0697742	0.159053
Vitvi07g02978	60.1966	-0.449766	0.387172	-1.16167	0.24537	0.401778
Vitvi07g02979	11.1051	-0.144786	0.694135	-0.208585	0.834772	0.901465
Vitvi07g02980	40.3783	0.058876	0.313424	0.187848	0.850996	0.91167
Vitvi07g02994	1183.29	0.511558	0.134289	3.80939	0.000139309	0.0009135
Vitvi07g02995	535.664	-0.284104	0.119075	-2.38592	0.0170363	0.0523983
Vitvi00g00812	22.9993	-5.32317	0.630856	-8.43802	3.22771e-17	1.81287e-15
Vitvi00g00813	1282.77	0.579331	0.265243	2.18415	0.0289512	0.0800617
Vitvi00g00814	1107.8	0.300416	0.0832538	3.60844	0.000308043	0.00183048
Vitvi00g00816	164.448	0.694957	0.306277	2.26905	0.0232652	0.0674919
Vitvi00g01978	765.622	0.334545	0.117493	2.84736	0.00440836	0.0173835
Vitvi02g01752	106.372	-0.739588	0.258288	-2.86342	0.00419089	0.016711
Vitvi02g01751	286.503	0.170673	0.160471	1.06358	0.28752	0.448278
Vitvi02g01750	331.108	-0.174937	0.172672	-1.01312	0.311004	0.473231
Vitvi07g02805	28.5874	2.22297	0.801701	2.77282	0.00555736	0.021049
Vitvi00g00824	1290.85	2.70523	0.918556	2.94509	0.00322864	0.0134299
Vitvi10g02371	291.209	-0.588878	0.116987	-5.03373	4.81034e-07	5.83407e-06
Vitvi07g03085	159.494	-0.977835	0.372311	-2.62639	0.00862953	0.0301325
Vitvi07g03084	55.2039	-2.15917	0.526631	-4.09996	4.13222e-05	0.000316909
Vitvi07g03083	549.043	-1.9764	0.304254	-6.49587	8.25525e-11	2.00938e-09
Vitvi02g01806	27.1923	1.90562	0.721727	2.64036	0.0082818	0.0291062
Vitvi02g01805	265.18	-0.175254	0.194513	-0.900985	0.367596	0.529684
Vitvi02g01817	27.0271	1.06328	0.556563	1.91044	0.0560768	0.134454
Vitvi02g01816	5670.35	0.0013608	0.0630804	0.0215725	0.982789	0.989668
Vitvi02g01815	4.14658	1.18797	0.874466	1.35851	0.174302	0.314986
Vitvi07g03052	9.38664	0.776147	0.685527	1.13219	0.257554	0.415752
Vitvi07g03051	512.348	0.0741606	0.145928	0.508199	0.611314	0.74159
Vitvi09g02057	66.5809	5.94473	1.94202	3.06111	NA	NA
Vitvi09g02058	128.635	10.0946	2.27528	4.43664	NA	NA
Vitvi09g02059	86.4825	4.94275	1.11345	4.43914	NA	NA
Vitvi09g02060	1.50205	0.860993	1.93458	0.445054	0.656281	NA
Vitvi07g02958	288.009	-0.29877	0.206749	-1.44508	0.148434	0.2793
Vitvi00g00859	10.4615	2.30797	0.965094	2.39145	0.016782	0.0517578
Vitvi07g03034	3.27124	-0.756734	1.2602	-0.600486	0.548182	0.690819
Vitvi00g01994	1.31766	3.48819	1.86033	1.87503	0.0607879	NA
Vitvi07g02912	1.02032	-1.06597	2.25888	-0.471901	0.636997	NA
Vitvi00g01996	7.35533	-0.26179	0.645258	-0.405714	0.684952	0.797833
Vitvi07g02944	67.2026	-0.40794	0.655055	-0.622756	0.533445	0.678959
Vitvi00g01999	676.272	-0.0149172	0.155932	-0.0956648	0.923787	0.95648
Vitvi00g00869	314.818	-0.540101	0.197787	-2.73072	0.0063197	0.0233635
Vitvi00g00870	43.6524	-1.13788	0.303674	-3.74704	0.000178935	0.00113488
Vitvi07g03026	430.253	0.25312	0.152596	1.65876	0.097164	0.204021
Vitvi07g03027	22.5548	-0.372301	1.04223	-0.357214	0.720931	0.823739
Vitvi07g03029	726.14	1.21053	0.34411	3.51786	0.000435044	0.00246692
Vitvi07g03030	1927.56	0.600357	0.201822	2.97469	0.00293288	0.012396
Vitvi07g02941	43.711	-0.00491235	1.14479	-0.00429107	0.996576	0.997669
Vitvi00g00880	38.3529	0.385619	0.293904	1.31206	0.189501	0.334566
Vitvi19g02381	316.594	-0.737208	0.338247	-2.1795	0.0292946	0.0808941
Vitvi19g02382	163.553	-0.906591	0.355527	-2.54999	0.0107727	0.0361371
Vitvi10g02350	133.402	-0.482802	0.21277	-2.26913	0.0232606	0.0674878
Vitvi07g02947	1.8675	-1.11061	2.00001	-0.5553	0.57869	0.715603
Vitvi07g03088	148.803	0.172304	0.150188	1.14726	0.251276	0.408382
Vitvi07g03087	334.461	-0.239915	0.224898	-1.06678	0.286073	0.446984
Vitvi07g03086	4.83091	5.35533	1.6929	3.16341	0.00155934	0.00728711
Vitvi04g02274	6995.64	-0.0334395	0.94127	-0.0355259	0.97166	0.983438
Vitvi07g03040	77.1788	-0.768048	0.331173	-2.31918	0.0203854	0.060671
Vitvi00g00894	405.523	2.2012	0.532904	4.13058	3.61852e-05	0.000281568
Vitvi10g02289	10.7641	-0.33732	0.642524	-0.524992	0.599589	0.732435
Vitvi10g02290	10.647	1.08181	0.765927	1.41242	0.157825	0.292713
Vitvi00g02022	636.508	-0.217594	1.24252	-0.175123	0.860983	0.917921
Vitvi00g00897	242.976	-0.373607	0.176892	-2.11207	0.0346809	0.0927679
Vitvi15g01764	1.3396	0.0791495	1.89385	0.0417928	0.966664	NA
Vitvi18g03345	33.5157	4.95241	1.17108	4.22891	2.34827e-05	0.000190823
Vitvi07g03057	3.20419	-0.751755	1.01981	-0.737149	0.461032	0.617822
Vitvi07g03056	35.4345	-1.0658	0.265831	-4.00932	6.08936e-05	0.000444297
Vitvi00g00903	793.723	5.69556	1.49218	3.81695	NA	NA
Vitvi07g03097	397.525	0.133428	0.165933	0.804105	0.421336	0.580747
Vitvi07g03099	273.98	-0.51267	0.191476	-2.67746	0.00741829	0.0265829
Vitvi07g02865	5.47367	0.264944	0.772659	0.342899	0.731675	0.830609
Vitvi00g00909	46.8465	1.68818	0.739327	2.2834	0.0224071	0.0655456
Vitvi00g00910	26.353	0.229357	0.340137	0.674308	0.500116	0.650612
Vitvi00g00911	91.4804	1.41016	0.219529	6.42356	1.33128e-10	3.14565e-09
Vitvi10g02229	5.52025	-1.44177	1.46369	-0.985027	0.324611	0.486973
Vitvi10g02309	32.6394	0.132887	0.748668	0.177497	0.859118	0.916817
Vitvi10g02308	5.86573	-0.92902	1.08611	-0.855365	0.392349	0.553431
Vitvi07g02945	13.6637	-0.287206	0.632904	-0.45379	0.64998	0.772518
Vitvi07g02946	52.5218	-0.296811	0.246328	-1.20495	0.228224	0.380875
Vitvi04g02288	166.093	-0.28273	0.142099	-1.98967	0.0466272	0.11688
Vitvi04g02289	10.6716	0.918471	0.6148	1.49393	0.135193	0.261219
Vitvi00g02041	26.0819	1.11667	0.473968	2.356	0.018473	0.0558577
Vitvi00g00921	25.1912	0.207407	0.489997	0.423281	0.67209	0.788623
Vitvi00g00922	3198.04	0.406714	0.247826	1.64112	0.100772	0.209181
Vitvi07g03100	53.6043	1.07073	0.380132	2.81672	0.00485165	0.018786
Vitvi07g03101	257.084	-0.58765	0.22754	-2.58262	0.00980519	0.0333821
Vitvi07g03025	421.795	0.467131	0.214545	2.17731	0.0294577	0.0812911
Vitvi18g03337	15.9143	0.658215	0.391421	1.6816	0.0926459	0.197095
Vitvi18g03336	2.20133	2.23795	1.66247	1.34616	0.178252	0.320386
Vitvi02g01746	21.0064	1.85125	0.418258	4.4261	9.59533e-06	8.6284e-05
Vitvi02g01747	132.679	2.04179	0.558247	3.6575	0.000254691	0.00154517
Vitvi07g03107	14.4052	0.691266	0.515073	1.34207	0.179573	0.32174
Vitvi00g02044	15.3649	2.33435	0.615716	3.79128	0.000149874	0.000972584
Vitvi10g02340	2.47391	-1.33215	1.05898	-1.25795	0.208408	0.35787
Vitvi10g02339	123.95	-0.193004	0.314467	-0.61375	0.539381	0.68362
Vitvi15g01766	70.8404	-0.0350771	0.673891	-0.0520516	0.958488	0.975768
Vitvi00g00935	772.639	0.265878	0.139696	1.90326	0.0570069	0.13614
Vitvi00g00936	39.3708	4.16112	1.0456	3.97967	6.90114e-05	0.000495269
Vitvi00g02048	12.2614	0.309466	0.618833	0.50008	0.617019	0.74579
Vitvi00g00937	59.072	0.276023	0.226385	1.21926	0.222745	0.374713
Vitvi07g03039	6.20761	-2.68837	0.771337	-3.48534	0.000491514	0.00273213
Vitvi10g02338	1299.14	-0.119877	0.0921858	-1.30039	0.193468	0.339119
Vitvi00g00950	67.9085	-0.763062	1.76403	-0.432567	0.665329	0.783886
Vitvi00g00951	8.79201	0.130839	1.57269	0.0831945	0.933697	0.961905
Vitvi10g02120	27.4334	-7.34641	0.878279	-8.36455	6.03462e-17	3.32712e-15
Vitvi00g00956	42.5092	-0.392457	0.226527	-1.7325	0.0831846	0.181924
Vitvi00g02062	7.14609	0.0283746	0.650806	0.0435992	0.965224	0.979756
Vitvi00g00959	75.5873	4.74322	1.02637	4.62133	NA	NA
Vitvi00g00960	22.5004	5.69963	2.49647	2.28307	NA	NA
Vitvi00g00961	19.1738	4.12115	1.37643	2.99408	NA	NA
Vitvi07g02736	11.7365	-0.73117	0.633945	-1.15337	0.24876	0.405735
Vitvi10g02260	1.6251	0.511504	1.34242	0.381031	0.70318	0.810614
Vitvi10g02261	236.328	0.690864	0.370274	1.86582	0.0620666	0.145202
Vitvi10g02304	5.44424	-6.46753	1.20984	-5.34575	9.00431e-08	1.26511e-06
Vitvi10g02197	2.79755	1.92934	1.39805	1.38002	0.167579	0.305438
Vitvi10g02198	926.603	-0.28408	0.346182	-0.820611	0.411868	0.571975
Vitvi00g02067	3.63188	4.93999	2.00212	2.46738	0.0136105	0.0438271
Vitvi10g02200	2331	0.038889	0.0912574	0.426146	0.670002	0.787271
Vitvi10g02201	249.427	2.46983	0.497018	4.96929	6.71971e-07	7.89453e-06
Vitvi10g02202	2.46503	4.39592	1.74423	2.52026	0.0117268	0.0387439
Vitvi10g02203	1.80914	3.94635	2.62862	1.5013	0.133278	0.258293
Vitvi03g01876	5.88662	-1.28093	0.953869	-1.34287	0.179313	0.321578
Vitvi00g00973	103.648	4.82041	0.777199	6.20229	NA	NA
Vitvi00g00974	120.778	5.54302	0.853007	6.49821	NA	NA
Vitvi10g02293	123.103	0.2875	0.219841	1.30776	0.190954	0.336424
Vitvi10g02295	7.8326	-0.690443	1.03186	-0.669123	0.503417	0.653219
Vitvi10g02294	447.566	-0.377622	0.127903	-2.95242	0.00315298	0.0131647
Vitvi10g02254	1.91894	-4.96325	1.7507	-2.83501	0.00458243	0.0179319
Vitvi10g02255	2949.26	0.638823	0.0800909	7.97622	1.50877e-15	7.2359e-14
Vitvi15g01760	2.77128	1.45456	1.15681	1.25738	0.208615	0.35805
Vitvi00g02075	34.3521	0.472907	0.396427	1.19292	0.232899	0.386742
Vitvi00g00983	98.9145	0.0929081	0.235497	0.394519	0.693198	0.803342
Vitvi10g02212	49.6538	-0.502323	0.323044	-1.55497	0.119953	0.238867
Vitvi00g02081	3.67103	0.710639	0.909045	0.781742	0.434366	0.592309
Vitvi00g02082	114.374	-0.102087	0.193653	-0.527163	0.59808	0.731273
Vitvi11g01709	43.517	1.50809	0.911046	1.65533	0.0978566	0.20501
Vitvi05g02284	70.3785	-0.0315458	0.237278	-0.132949	0.894234	0.938369
Vitvi00g00994	66.358	0.582979	0.260613	2.23695	0.0252893	0.071982
Vitvi00g00997	19.2607	0.859331	0.616295	1.39435	0.163212	0.299871
Vitvi10g02262	5.57601	1.4611	0.782966	1.86611	0.0620265	0.145147
Vitvi10g02263	1076.07	0.625741	0.138629	4.51377	6.36864e-06	5.96698e-05
Vitvi07g02996	18.1041	-1.13308	0.694664	-1.63113	0.102864	0.212365
Vitvi07g02997	73.2756	-0.406575	0.326262	-1.24616	0.212705	0.362463
Vitvi00g02084	15.1251	-0.175961	0.502468	-0.350194	0.726193	0.826887
Vitvi07g03110	948.433	-0.456313	0.429142	-1.06331	0.28764	0.448431
Vitvi01g02303	11.2791	3.06104	1.03162	2.96721	0.00300518	0.012638
Vitvi10g02274	185.24	0.442156	0.205394	2.15271	0.0313411	0.0855669
Vitvi10g02273	2.06663	-1.11039	1.83027	-0.606681	0.544063	0.687086
Vitvi10g02271	12.3246	0.795354	0.69932	1.13732	0.255403	0.413136
Vitvi00g01010	71.6963	0.349217	0.3944	0.885438	0.37592	0.537731
Vitvi00g01011	592.729	0.680453	0.775964	0.876913	0.380534	0.542226
Vitvi10g02199	2.17445	2.2306	1.93139	1.15492	0.248123	0.405105
Vitvi00g01013	96.5532	1.25411	1.68634	0.743689	0.457064	0.614273
Vitvi15g01756	1.05904	-3.49034	1.96502	-1.77624	0.0756939	NA
Vitvi10g02373	18.6278	-0.580868	0.538406	-1.07887	0.280648	0.441231
Vitvi00g01018	28.9497	-0.84801	0.299407	-2.83229	0.00462154	0.0180513
Vitvi00g02098	10.6402	2.01199	0.721277	2.78948	0.00527926	0.020196
Vitvi00g01019	4.24538	0.991081	0.985562	1.0056	0.314608	0.476677
Vitvi00g01020	7.55227	0.788833	0.887912	0.888414	0.374318	0.536108
Vitvi00g02099	2.36712	2.32646	1.78501	1.30333	0.192462	0.337953
Vitvi10g02374	24.7563	1.17124	0.436464	2.68347	0.00728617	0.0262123
Vitvi00g01022	611.679	0.392708	0.3097	1.26803	0.204787	0.35298
Vitvi18g03334	4.18037	1.45075	1.00711	1.44051	0.149723	0.281037
Vitvi18g03333	1.03733	-2.24674	2.81713	-0.797528	0.425144	NA
Vitvi00g02106	54.7583	-0.216073	0.30439	-0.709854	0.477795	0.632837
Vitvi10g02377	2.73016	-0.823499	0.909782	-0.905161	0.36538	0.527721
Vitvi07g03031	60.2908	0.260035	0.389533	0.667557	0.504417	0.653939
Vitvi04g02302	7.53765	1.01435	0.760601	1.33361	0.182331	0.325242
Vitvi00g01036	201.361	-0.515246	0.648553	-0.794454	0.426931	0.585883
Vitvi00g02111	13.3443	-1.58799	0.510788	-3.10889	0.00187789	0.00851307
Vitvi00g01039	11.1973	-0.46449	0.778536	-0.59662	0.550761	0.693028
Vitvi13g02594	1.59558	-0.799781	2.17989	-0.36689	0.713701	NA
Vitvi00g01047	5.94678	1.19586	1.0802	1.10707	0.268263	0.427635
Vitvi00g01048	98.5988	0.656742	0.221315	2.96745	0.0030028	0.012633
Vitvi00g02116	11.6737	0.836318	0.587961	1.4224	0.154909	0.288348
Vitvi00g02117	2.94856	0.0398369	1.25694	0.0316935	0.974716	0.984971
Vitvi02g01749	1977.58	0.529465	0.105008	5.04215	4.60336e-07	5.6122e-06
Vitvi02g01748	4.37241	1.85741	0.979965	1.89539	0.0580412	0.138029
Vitvi07g03116	34.6146	-1.22096	1.95671	-0.623986	0.532637	0.6784
Vitvi00g02120	2.27481	4.26777	1.80536	2.36395	0.0180815	0.0548951
Vitvi05g02285	13.7014	0.477582	0.83449	0.572305	0.567116	0.706616
Vitvi02g01678	284.002	0.363173	0.205391	1.7682	0.0770269	0.171599
Vitvi08g02460	330.633	-0.100734	0.185956	-0.541708	0.58802	0.723097
Vitvi04g02297	25.2915	-1.09035	0.538251	-2.02573	0.0427925	0.109222
Vitvi07g03117	164.911	0.0946713	0.158048	0.599002	0.549171	0.691766
Vitvi02g01823	6.9447	0.74114	1.10954	0.667971	0.504152	0.653676
Vitvi00g01060	5.81751	-0.857287	1.32022	-0.649351	0.516112	0.664589
Vitvi00g01061	106.896	-0.639239	0.296589	-2.1553	0.0311383	0.0851437
Vitvi07g03118	164.949	-0.0590943	0.145175	-0.407054	0.683968	0.79704
Vitvi07g03119	23.9762	0.584207	0.474091	1.23227	0.217849	0.368836
Vitvi10g02382	360.688	0.171801	0.223946	0.767157	0.442988	0.600814
Vitvi10g02251	3.28529	0.741841	0.89877	0.825395	0.409147	0.569213
Vitvi10g02250	61.4119	0.485147	0.311552	1.5572	0.119424	0.238213
Vitvi13g02600	9.88543	0.348525	0.535495	0.650846	0.515146	0.663806
Vitvi13g02599	3.27268	2.19258	1.15045	1.90585	0.0566702	0.135598
Vitvi02g01681	65.3988	-0.987374	0.817389	-1.20796	0.227062	0.379539
Vitvi02g01680	60.6654	1.099	0.314369	3.49589	0.00047249	0.00264529
Vitvi10g02310	12.7401	0.167229	0.547607	0.305381	0.760076	0.850847
Vitvi10g02332	841.857	0.198779	0.162028	1.22682	0.219891	0.371209
Vitvi10g02331	90.5547	0.172323	0.26503	0.650202	0.515562	0.664166
Vitvi00g02141	565.021	-0.240138	0.307838	-0.78008	0.435344	0.593127
Vitvi00g02142	8.31853	1.20729	0.678946	1.77818	0.0753736	0.168867
Vitvi00g01079	1.1817	3.32118	2.88889	1.14964	0.250293	NA
Vitvi05g02286	1.45873	2.58157	2.37722	1.08596	0.277495	NA
Vitvi07g03072	1.17063	-4.25039	2.26263	-1.87851	0.060311	NA
Vitvi10g02384	84.8387	-5.54331	0.40996	-13.5216	1.1659e-41	4.53534e-39
Vitvi07g03121	19.4906	0.184035	0.755396	0.243628	0.807519	0.883753
Vitvi07g03122	5.34237	4.52688	1.34781	3.35869	0.000783126	0.00410745
Vitvi07g03123	67.1602	1.0892	0.344444	3.16221	0.00156576	0.00731546
Vitvi02g01825	14.5022	-2.71888	1.29771	-2.09514	0.0361587	0.0957335
Vitvi07g03124	1.19201	-0.709024	1.83282	-0.386849	0.698868	NA
Vitvi00g02145	9.67275	-0.240123	0.537038	-0.447124	0.654786	0.77618
Vitvi00g02146	75.2247	0.060941	0.708291	0.0860396	0.931435	0.960599
Vitvi07g03126	7.67035	-0.846513	0.848526	-0.997628	0.31846	0.480537
Vitvi07g03127	14.5445	-0.472181	0.610359	-0.773612	0.43916	0.596817
Vitvi07g03128	258.964	-0.0226996	0.202059	-0.112341	0.910553	0.94834
Vitvi02g01677	5.49875	1.43123	1.27281	1.12447	0.260815	0.419646
Vitvi10g02385	25.8429	-0.690646	0.394004	-1.75289	0.0796209	0.175948
Vitvi10g02386	92.3836	0.486542	0.256864	1.89416	0.0582032	0.138352
Vitvi07g03055	12.7068	-2.65496	0.740039	-3.58759	0.000333747	0.00195884
Vitvi00g01098	412.41	2.26269	0.156599	14.449	2.54424e-47	1.40643e-44
Vitvi00g02156	125.448	-0.30238	0.19214	-1.57375	0.115545	0.232396
Vitvi04g02304	96.0083	0.658795	0.220626	2.98602	0.00282631	0.0120205
Vitvi00g02161	138.435	0.501099	0.173398	2.88988	0.00385386	0.0155981
Vitvi00g01101	3.45493	4.87932	1.81459	2.68893	0.00716808	0.0258849
Vitvi00g01102	25.8026	-0.443958	0.720147	-0.616483	0.537576	0.682315
Vitvi02g01813	31.3245	0.934652	0.409818	2.28065	0.0225692	0.0658585
Vitvi02g01814	1410.34	-0.362441	0.0914226	-3.96445	7.35645e-05	0.000524897
Vitvi00g01105	307.206	0.622536	0.142323	4.3741	1.21936e-05	0.000106902
Vitvi00g01106	4.95236	5.40469	1.93474	2.79349	0.00521421	0.0199653
Vitvi07g03129	28.7695	-1.02822	0.34687	-2.96428	0.00303392	0.0127435
Vitvi07g03130	7.70659	0.956686	0.883359	1.08301	0.278804	0.439484
Vitvi00g02165	130.113	0.783412	0.234559	3.33994	0.000837972	0.0043495
Vitvi00g01109	1.8434	3.9771	2.60602	1.52612	0.12698	0.248982
Vitvi00g01110	166.639	-0.223712	0.19379	-1.1544	0.248335	0.405324
Vitvi07g03131	41.8173	0.491848	0.25491	1.9295	0.0536693	0.129987
Vitvi14g03137	133.991	1.14359	0.236601	4.83342	1.34205e-06	1.48374e-05
Vitvi14g03138	14.0283	1.17284	0.726957	1.61336	0.106667	0.218423
Vitvi00g02167	383.097	0.101319	0.0951352	1.065	0.286874	0.447626
Vitvi00g01118	1.91657	1.97908	2.31823	0.853703	0.39327	0.554394
Vitvi10g02391	28.1859	-0.543108	0.43208	-1.25696	0.208767	0.35823
Vitvi15g01769	2.26161	-1.09766	1.02854	-1.0672	0.285881	0.446884
Vitvi15g01770	1.55294	-1.33318	1.20781	-1.1038	0.269682	NA
Vitvi00g01439	4.20824	1.4867	1.18411	1.25555	0.209279	0.358685
Vitvi00g01123	18.1089	-0.19606	0.75552	-0.259503	0.795247	0.874743
Vitvi00g02173	0.978324	0.0439271	3.38299	0.0129847	0.98964	NA
Vitvi00g02175	27.4876	0.0306369	0.432643	0.0708134	0.943546	0.967761
Vitvi16g02148	7.52275	-1.40741	0.652103	-2.15826	0.0309079	0.0846039
Vitvi10g02393	2.76265	4.55882	2.03729	2.23769	0.0252414	0.0718856
Vitvi10g02394	292.258	1.27433	0.122839	10.3739	3.25807e-25	4.02583e-23
Vitvi10g02395	12.2259	-0.194269	0.476091	-0.408051	0.683236	0.796628
Vitvi10g02396	8.1554	1.9025	0.789532	2.40966	0.0159674	0.0498002
Vitvi00g02178	185.903	0.0148538	0.322318	0.0460844	0.963243	0.978475
Vitvi07g03133	126.314	0.602348	0.346418	1.73879	0.0820722	0.180147
Vitvi10g02397	31.546	1.0595	0.360575	2.93837	0.00329943	0.0136849
Vitvi10g02398	609.317	0.034081	0.11996	0.284102	0.776332	0.86261
Vitvi15g01771	4.9434	0.49542	0.897127	0.552229	0.580792	0.717358
Vitvi00g02183	9.87218	-1.65897	1.08772	-1.52518	0.127214	0.249371
Vitvi00g02184	81.8744	0.0432309	0.252587	0.171152	0.864104	0.919377
Vitvi02g01826	1400.21	0.628571	0.165409	3.80011	0.000144633	0.000943526
Vitvi07g03134	3.58952	0.937253	1.34108	0.698877	0.484629	0.638252
Vitvi07g03135	455.184	-1.20562	0.344735	-3.49724	0.000470091	0.00263467
Vitvi07g03136	23.9517	-1.55224	0.477884	-3.24816	0.00116154	0.00571548
Vitvi07g03137	11.526	-0.347188	1.33087	-0.260872	0.794191	0.874222
Vitvi07g03138	8.30305	-0.0954662	0.840546	-0.113576	0.909574	0.947775
Vitvi00g01144	67.236	-0.366556	0.276259	-1.32686	0.184557	0.328014
Vitvi00g01146	1.68767	-2.13497	1.6839	-1.26787	0.204843	0.353047
Vitvi00g02191	2.06748	-1.63985	1.32447	-1.23811	0.215675	0.366128
Vitvi00g02192	170.65	1.36181	0.647008	2.10478	NA	NA
Vitvi00g01151	471.993	-1.05937	0.230724	-4.59152	4.40036e-06	4.29326e-05
Vitvi05g02288	2.5397	4.42067	1.58071	2.79663	0.00516379	0.019812
Vitvi10g02403	70.6489	-1.384	2.07264	-0.667746	0.504296	0.653823
Vitvi10g02404	430.216	0.162622	0.139481	1.16591	0.243653	0.39967
Vitvi19g02384	8.53076	-1.14916	0.808557	-1.42125	0.155244	0.288845
Vitvi19g02385	26.9051	-0.290471	0.421818	-0.688616	0.491065	0.643019
Vitvi16g02151	1.32251	3.48592	3.45994	1.00751	0.313691	NA
Vitvi13g02601	1.63788	1.73642	1.69448	1.02475	0.305483	0.467334
Vitvi10g02405	2.17428	-0.95525	1.26806	-0.753318	0.451259	0.608822
Vitvi00g01163	6.22726	1.45123	0.806306	1.79985	0.0718843	0.162891
Vitvi11g01710	31.0787	-0.0750996	0.270613	-0.277516	0.781384	0.865961
Vitvi07g03139	48.2704	-0.0664381	0.267064	-0.248772	0.803537	0.880771
Vitvi00g01167	118.774	1.17118	0.232509	5.03715	4.72511e-07	5.74064e-06
Vitvi00g01168	482.951	-0.687856	0.237046	-2.90178	0.00371043	0.0151108
Vitvi07g03140	8.80338	1.04268	0.771335	1.35179	0.176444	0.317899
Vitvi19g02388	20.804	0.0695524	0.52429	0.13266	0.894462	0.938451
Vitvi00g02204	1.28159	3.45929	2.72485	1.26953	0.204251	NA
Vitvi00g01175	16.1307	-0.434642	0.607649	-0.715285	0.474433	0.629705
Vitvi02g01827	4123.56	-0.00959516	0.129468	-0.0741122	0.940921	0.966172
Vitvi00g02208	164.002	-0.739644	0.156824	-4.7164	2.40056e-06	2.51002e-05
Vitvi07g03141	293.278	-0.347438	0.332304	-1.04554	0.295772	0.457241
Vitvi00g02211	1.65174	1.78113	1.75902	1.01257	0.311265	0.473518
Vitvi04g02306	48.0295	-0.215048	0.293909	-0.731684	0.464361	0.620507
Vitvi04g02307	6.29247	5.73952	2.5551	2.2463	0.0246847	0.0706632
Vitvi07g03142	5.82769	0.274857	0.79789	0.34448	0.730485	0.830136
Vitvi00g01183	218.362	1.06363	0.320353	3.32018	0.000899595	0.00461801
Vitvi00g01184	139.051	0.0413811	1.45947	0.0283536	0.97738	0.986112
Vitvi00g01186	73.3623	-0.189224	0.314327	-0.601996	0.547177	0.689916
Vitvi00g02213	8.13876	0.79253	0.824729	0.960958	0.336573	0.498735
Vitvi13g02602	3.98182	-1.21499	1.10606	-1.09848	0.271996	0.431863
Vitvi00g01191	28.8445	3.07847	0.808136	3.80935	0.000139334	0.0009135
Vitvi02g01828	33.4752	0.905344	0.483199	1.87365	0.0609791	0.14324
Vitvi00g02219	213.278	0.100412	0.163545	0.613969	0.539236	0.68362
Vitvi00g01196	170.564	4.01928	1.1399	3.52598	NA	NA
Vitvi02g01829	235.728	-0.0855377	0.209195	-0.408889	0.682621	0.796265
Vitvi02g01830	31.0759	-1.14743	0.369328	-3.10681	0.00189119	0.00855989
Vitvi00g01202	1.69978	3.84648	1.82079	2.11253	0.0346407	0.0926841
Vitvi00g02222	3.86907	1.05792	1.0309	1.02621	0.304795	0.46658
Vitvi00g01205	249.648	0.955355	0.177028	5.39662	6.7908e-08	9.77708e-07
Vitvi11g01711	6.15896	-1.70134	1.03347	-1.64625	0.0997133	0.207713
Vitvi04g02308	1.60733	0.0651668	1.84236	0.0353715	0.971784	NA
Vitvi04g02309	53.013	-0.152669	0.261387	-0.584071	0.559173	0.70004
Vitvi00g02226	8.53916	-1.49819	0.727733	-2.0587	0.0395228	0.102445
Vitvi02g01831	34.2637	-0.485604	0.600315	-0.808915	0.418564	0.577798
Vitvi02g01832	11.8269	-0.297558	0.556117	-0.535063	0.592606	0.726992
Vitvi07g03145	20.935	-1.01981	0.794356	-1.28382	0.199206	0.346108
Vitvi04g02310	109.589	-0.889735	0.267124	-3.33079	0.000866001	0.00446739
Vitvi19g02389	9.8381	0.592761	1.42805	0.415084	0.678081	0.792685
Vitvi00g01222	1.13907	1.09545	2.33382	0.469383	0.638796	NA
Vitvi00g01223	28.3354	4.69999	0.861018	5.45864	4.79803e-08	7.09272e-07
Vitvi10g02407	40.0676	0.263968	0.377172	0.699861	0.484014	0.637722
Vitvi07g03146	297.124	1.6025	0.290727	5.51205	3.54677e-08	5.37156e-07
Vitvi00g02236	203.807	0.654805	0.193465	3.38461	0.000712794	0.00378966
Vitvi00g02237	5.23466	-1.01485	0.776209	-1.30744	0.191062	0.336499
Vitvi02g01833	406.546	1.02157	0.305386	3.34519	0.000822276	0.00427839
Vitvi00g01231	7.06203	1.84839	1.13004	1.63569	0.101904	0.210772
Vitvi02g01835	1.09441	0.301186	1.94629	0.154749	0.877019	NA
Vitvi07g03148	112.203	-1.17266	0.22963	-5.10673	3.27774e-07	4.10323e-06
Vitvi00g01238	11.4496	-0.749715	0.466407	-1.60743	0.107961	0.220584
Vitvi00g01243	21031.8	0.138949	0.1168	1.18963	0.234193	0.388029
Vitvi00g01245	3.895	-0.659935	1.20222	-0.548932	0.583052	0.719219
Vitvi07g03149	82.395	-0.394717	0.299259	-1.31898	0.187175	0.331686
Vitvi00g01247	45.1937	0.819013	0.345439	2.37093	0.0177433	0.0540768
Vitvi18g03398	4.53813	4.27261	1.38391	3.08734	0.00201954	0.00906075
Vitvi00g01250	7.68796	-0.174437	0.725685	-0.240376	0.810039	0.885588
Vitvi00g02244	29.7216	-0.462618	0.392523	-1.17858	0.238567	0.39351
Vitvi07g03150	353.312	-0.475345	0.401089	-1.18514	0.235964	0.390135
Vitvi10g02408	23.9931	-0.53975	0.526941	-1.02431	0.305689	0.467402
Vitvi00g02246	18.9734	-0.0651184	0.456349	-0.142694	0.886532	0.933993
Vitvi00g01256	63.6798	0.588878	2.1835	0.269694	0.787396	0.870006
Vitvi04g02311	4.74676	-1.08174	0.882286	-1.22606	0.220175	0.371515
Vitvi00g01259	1.96207	1.33779	2.05296	0.651639	0.514634	0.663459
Vitvi05g02292	414.939	0.0443105	0.130286	0.340103	0.733779	0.831962
Vitvi07g03153	660.1	0.118163	0.277514	0.42579	0.670261	0.787465
Vitvi10g02409	21.8216	2.65586	0.871935	3.04594	0.00231952	0.0101635
Vitvi00g01267	7.6362	-0.431299	0.632436	-0.681966	0.495261	0.646458
Vitvi02g01838	164.653	0.365763	0.188476	1.94063	0.0523028	0.127516
Vitvi02g01839	62.3829	0.53382	0.447068	1.19405	0.23246	0.386216
Vitvi00g02255	2.0931	0.983623	1.65706	0.593594	0.552784	0.69455
Vitvi05g02293	85.3987	0.346792	0.179738	1.92943	0.0536777	0.129992
Vitvi00g02256	6.22331	-1.16108	0.683143	-1.69961	0.0892035	0.191772
Vitvi00g02259	3.03855	0.906809	1.16343	0.779427	0.435728	0.593613
Vitvi02g01840	28.7135	-0.260701	0.33056	-0.788666	0.430307	0.588939
Vitvi00g02260	1.08919	3.21394	2.26159	1.42109	0.15529	NA
Vitvi00g01283	12.3258	0.208685	0.495775	0.420927	0.673808	0.789801
Vitvi13g02604	12.8119	0.661456	1.04744	0.631495	0.527717	0.674354
Vitvi00g01285	138.559	0.272956	0.317068	0.860876	0.389306	0.550618
Vitvi00g01289	95.0325	-0.645582	0.197326	-3.27165	0.00106922	0.00532357
Vitvi02g01841	261.601	0.357863	0.144091	2.48359	0.0130065	0.0422256
Vitvi02g01842	6.19444	1.6564	1.0328	1.60379	0.10876	0.221951
Vitvi00g02265	55.153	-2.71682	0.953277	-2.84998	0.00437216	0.0172793
Vitvi07g03155	76.588	0.133919	0.270305	0.495437	0.620291	0.748641
Vitvi00g02268	2.46271	0.53433	1.25366	0.426216	0.66995	0.787271
Vitvi10g02411	2.74306	1.06267	1.02378	1.03799	0.299276	0.460793
Vitvi00g02269	4.4477	-0.308224	1.41469	-0.217875	0.827527	0.897118
Vitvi00g01298	1.58159	1.01188	1.25029	0.809313	0.418335	NA
Vitvi00g02270	407.939	0.0267939	0.231118	0.115932	0.907706	0.946642
Vitvi10g02412	2265.76	0.639771	0.172204	3.7152	0.000203046	0.00126714
Vitvi00g01301	11.4558	1.61953	0.735548	2.2018	0.0276798	0.0772885
Vitvi00g01302	63.1452	1.94564	0.602331	3.23018	0.00123711	0.00603503
Vitvi00g02274	34.8327	-0.850503	0.359579	-2.36527	0.0180168	0.0547541
Vitvi18g03399	6.64594	3.93913	2.18715	1.80103	NA	NA
Vitvi07g03157	7.96786	0.00293456	0.957453	0.00306497	0.997555	0.998267
Vitvi00g02277	4.88962	-0.881208	0.860933	-1.02355	0.306048	0.46779
Vitvi03g01897	24.3066	-0.65208	0.611519	-1.06633	0.286275	0.4471
Vitvi00g01309	11.1266	1.35898	0.817989	1.66137	0.0966389	0.203305
Vitvi02g01843	12.9408	-1.66929	0.613543	-2.72075	0.00651349	0.0239409
Vitvi07g03158	49.3576	0.0936005	0.535064	0.174933	0.861132	0.918034
Vitvi19g02393	2.81035	-1.40462	0.944519	-1.48713	0.13698	0.263765
Vitvi00g01315	1.60343	0.478662	1.38844	0.344749	0.730283	NA
Vitvi00g01316	57.1781	-0.234283	2.14585	-0.109179	0.91306	0.949485
Vitvi00g02281	1.24717	0.517881	1.68461	0.307419	0.758525	NA
Vitvi00g01319	7355.11	-0.343196	0.299739	-1.14498	0.252216	0.409274
Vitvi00g01320	991.917	0.285156	0.156079	1.82699	0.0677008	0.155286
Vitvi00g01321	1.12374	-0.309241	1.60724	-0.192405	0.847425	NA
Vitvi00g01324	21.1046	0.170934	0.36456	0.468878	0.639157	0.764004
Vitvi00g02282	1.32852	-1.27243	2.26589	-0.561559	0.574416	NA
Vitvi00g01326	36.7502	-0.116909	0.439359	-0.26609	0.79017	0.871539
Vitvi00g01327	50.7609	-1.09213	0.308989	-3.53455	0.000408477	0.00232975
Vitvi04g02313	18.633	0.286297	0.492368	0.581469	0.560924	0.701648
Vitvi13g02606	14.1713	-0.824207	0.520565	-1.58329	0.113355	0.228712
Vitvi13g02607	126.751	0.102998	0.276069	0.373087	0.709083	0.814825
Vitvi00g01332	635.208	0.517615	0.108999	4.7488	2.04623e-06	2.17416e-05
Vitvi00g02284	5.56674	0.0672087	0.696685	0.0964694	0.923148	0.955965
Vitvi00g01333	1.23145	-0.103515	1.60903	-0.0643339	0.948704	NA
Vitvi07g03159	202.885	-0.22174	0.213556	-1.03833	0.299119	0.460652
Vitvi07g03160	3.10174	0.391965	1.34646	0.291108	0.770969	0.858346
Vitvi07g03161	84.7384	0.816008	0.422085	1.93328	0.0532017	0.129182
Vitvi00g02289	29.4525	0.520664	1.09102	0.477228	0.6332	0.759265
Vitvi00g01338	100.918	0.407183	0.247286	1.6466	0.0996395	0.2076
Vitvi05g02297	4.70946	5.32001	2.52727	2.10504	0.0352874	0.094043
Vitvi00g01341	10.4971	-0.517158	0.469472	-1.10157	0.270648	0.43034
Vitvi00g02294	48.0747	2.61138	0.903356	2.89076	NA	NA
Vitvi00g01344	9.74147	-0.0513271	0.493548	-0.103996	0.917172	0.952166
Vitvi00g02295	2.15842	2.19201	1.94342	1.12791	0.259356	0.418013
Vitvi07g03163	8.47058	1.65523	0.751238	2.20334	0.0275708	0.0770764
Vitvi07g03164	65.4916	-0.28392	0.342447	-0.829091	0.407053	0.567276
Vitvi11g01712	2.41155	0.155513	1.1337	0.137173	0.890894	0.936387
Vitvi10g02415	22.1399	-7.04713	0.906931	-7.7703	7.82979e-15	3.44085e-13
Vitvi10g02416	2.55379	-5.37575	1.64892	-3.26016	0.00111348	0.00550996
Vitvi00g01352	3.92329	-0.93964	1.40462	-0.668962	0.503519	0.653219
Vitvi00g01355	97.349	-0.813888	2.22103	-0.366446	0.714032	0.818587
Vitvi07g03166	190.034	0.405801	0.154728	2.62268	0.00872418	0.0303964
Vitvi00g01357	1.5547	1.66877	1.93771	0.861208	0.389124	NA
Vitvi00g02300	2.03035	-1.73493	1.24807	-1.39009	0.164501	0.301528
Vitvi00g01359	1.15957	-1.29743	2.15671	-0.601581	0.547453	NA
Vitvi00g01360	1.18495	3.33551	2.75393	1.21118	0.225827	NA
Vitvi19g02395	23.1055	0.465665	0.371001	1.25516	0.209421	0.358837
Vitvi00g01364	123.357	0.521351	0.405787	1.28479	0.198866	0.345694
Vitvi19g02396	1.16029	2.18051	1.82096	1.19745	0.23113	NA
Vitvi18g03400	2.69938	3.49453	1.51994	2.29912	0.0214979	0.0633092
Vitvi00g01367	13.2153	0.578463	1.03604	0.558339	0.576613	0.714109
Vitvi00g01369	1.92939	4.02916	2.66837	1.50997	0.131051	0.254989
Vitvi10g02417	80.7564	-0.896623	0.405393	-2.21174	0.0269848	0.0757306
Vitvi10g02418	34.3091	-0.618235	0.282994	-2.18462	0.0289165	0.0799973
Vitvi08g02465	85.3722	0.652488	0.450991	1.44679	0.147956	0.278766
Vitvi02g01845	87.4847	0.689928	0.447553	1.54156	0.123182	0.243626
Vitvi00g01374	177.637	-0.197474	0.464884	-0.424781	0.670996	0.787928
Vitvi04g02315	14.6161	-0.209396	0.441547	-0.474231	0.635335	0.76112
Vitvi02g01847	137.167	0.334328	0.208823	1.60101	0.109375	0.222877
Vitvi11g01714	4.20568	-0.46728	1.13315	-0.412372	0.680067	0.7943
Vitvi11g01715	2.77919	1.06817	0.997908	1.07041	0.284433	0.445316
Vitvi00g01380	19.3613	4.89436	1.73663	2.81831	0.00482775	0.0187141
Vitvi07g03169	7.58374	-0.107722	0.580822	-0.185465	0.852864	0.913036
Vitvi02g01848	323.689	0.4793	0.458919	1.04441	0.296296	0.457916
Vitvi00g01382	6505.56	0.17573	0.198003	0.887511	0.374804	0.536599
Vitvi00g01383	238.499	0.956764	0.174448	5.48451	4.14622e-08	6.19015e-07
Vitvi00g01384	260.839	0.287053	0.128063	2.24151	0.0249933	0.0713619
Vitvi00g01385	235.992	0.498968	0.125086	3.98901	6.63503e-05	0.000478953
Vitvi10g02419	23.7522	1.33404	0.4013	3.3243	0.000886415	0.00455703
Vitvi07g03171	170.086	-0.67696	0.162926	-4.15502	3.25258e-05	0.000254749
Vitvi04g02316	1319.64	0.787251	0.203357	3.87128	0.000108265	0.000731257
Vitvi00g01390	83.4355	3.86138	1.31148	2.94428	NA	NA
Vitvi00g02317	14.4373	5.07035	1.69183	2.99696	NA	NA
Vitvi00g01392	181.387	0.353202	0.348122	1.01459	0.3103	0.472687
Vitvi07g03172	82.9405	0.415105	0.370012	1.12187	0.261918	0.420855
Vitvi00g02320	3.94604	5.065	2.5979	1.94965	0.0512173	0.125671
Vitvi07g03174	27.1755	-0.602156	0.693363	-0.868457	0.385144	0.546718
Vitvi00g01397	84.7011	-1.52175	0.29365	-5.18219	2.19295e-07	2.86112e-06
Vitvi10g02422	6.32836	0.44089	1.1347	0.388552	0.697607	0.807246
Vitvi04g02318	31.1773	0.0592717	0.484743	0.122275	0.902682	0.94351
Vitvi00g01402	1.08756	-0.332574	2.93203	-0.113428	0.909691	NA
Vitvi00g01403	8.32474	0.734598	0.589101	1.24698	0.212405	0.362127
Vitvi00g01405	1.20451	-3.01135	2.566	-1.17356	0.240571	NA
Vitvi00g02336	2.78696	0.711414	1.18785	0.59891	0.549233	0.691802
Vitvi00g01406	2.5011	-2.72775	1.4332	-1.90326	0.0570061	0.13614
Vitvi06g01988	15.4972	-0.479055	0.563164	-0.85065	0.394964	0.5558
Vitvi07g03175	6.12134	-0.630229	0.646093	-0.975446	0.329339	0.491517
Vitvi18g03403	1.03605	3.15283	3.46658	0.909493	0.36309	NA
Vitvi03g01898	2.52487	-0.0309828	0.986149	-0.031418	0.974936	0.984971
Vitvi00g01412	1.17353	0.395496	2.36965	0.166901	0.867448	NA
Vitvi00g02345	9.35611	-0.469287	0.495453	-0.947187	0.343543	0.505851
Vitvi00g02347	28.6557	-5.42098	0.659502	-8.21982	2.03807e-16	1.06233e-14
Vitvi10g02424	84.2566	-0.0404633	0.183331	-0.220712	0.825317	0.896088
Vitvi00g01421	6.66062	0.934968	0.652104	1.43377	0.151638	0.283779
Vitvi00g02351	20.363	2.00944	0.609774	3.29539	0.000982839	0.00496707
Vitvi04g02319	3.21515	0.763565	1.42842	0.534552	0.59296	0.727171
Vitvi00g01424	110.624	-0.0552671	0.171046	-0.323112	0.74661	0.840837
Vitvi00g01425	3.28576	2.24213	1.32533	1.69175	0.0906938	0.193924
Vitvi07g03176	86.4784	1.67	0.727512	2.2955	0.0217045	0.0638104
Vitvi00g02353	6.81011	-1.53365	0.856632	-1.79032	0.0734023	0.16551
Vitvi07g03177	2489.21	-0.0218785	0.236141	-0.0926502	0.926181	0.957387
Vitvi00g02354	20.2076	2.64542	0.980151	2.69899	0.006955	0.0252457
Vitvi00g01429	65.0373	-5.85488	0.691562	-8.46617	2.53584e-17	1.42809e-15
Vitvi00g01431	191.791	2.91813	1.33399	2.18753	0.0287042	0.0795635
Vitvi02g01852	106.448	0.717138	0.42064	1.70487	0.0882184	0.190223
Vitvi00g01433	3.60209	4.93153	1.97078	2.50233	0.012338	0.0403821
Vitvi01g00001	65.2763	-1.04884	0.204972	-5.11702	3.10404e-07	3.92026e-06
Vitvi01g00002	18.7047	-1.67134	0.620844	-2.69205	0.00710135	0.0256961
Vitvi01g00005	550.797	0.063727	0.142318	0.447778	0.654313	0.775912
Vitvi01g01834	44.2206	0.807251	0.69984	1.15348	0.248714	0.40569
Vitvi01g00006	1821.97	0.367849	0.132831	2.76931	0.0056176	0.0212352
Vitvi01g00011	119.925	-0.613538	0.379288	-1.6176	0.105748	0.21704
Vitvi01g00012	6.02629	0.622382	0.831648	0.748372	0.454236	0.61145
Vitvi01g01837	6.11899	0.633783	0.904869	0.700415	0.483668	0.637426
Vitvi01g00014	25.1633	1.2037	0.514871	2.33786	0.0193946	0.0580678
Vitvi01g01838	2342.85	0.40001	0.100361	3.98571	6.72795e-05	0.000484164
Vitvi01g00023	500.025	-0.259068	0.14315	-1.80976	0.0703329	0.160014
Vitvi01g00024	352.651	0.0220198	0.107231	0.205349	0.837299	0.903457
Vitvi01g00025	247.248	0.464107	0.195321	2.37613	0.0174955	0.0535105
Vitvi01g00026	652.142	0.197801	0.111323	1.77682	0.0755983	0.169244
Vitvi01g00027	48.2553	-0.101799	0.262402	-0.387949	0.698054	0.807407
Vitvi01g00028	130.921	0.335959	0.180435	1.86194	0.0626117	0.146282
Vitvi01g00029	730.805	-0.1675	0.177835	-0.941884	0.346252	0.508877
Vitvi01g01839	1.34909	2.43738	2.42276	1.00603	0.3144	NA
Vitvi01g00033	1376.13	-0.694534	0.105907	-6.55799	5.45394e-11	1.37204e-09
Vitvi01g00034	327.382	-0.209125	0.497627	-0.420244	0.674307	0.790209
Vitvi01g00035	392.183	-0.0520135	0.191665	-0.271377	0.786101	0.869111
Vitvi01g00036	181.457	0.479651	0.162863	2.94511	0.00322837	0.0134299
Vitvi01g00037	222.44	-0.102877	0.285375	-0.360497	0.718475	0.821797
Vitvi01g00038	592.905	1.14005	0.198168	5.75297	8.76887e-09	1.49999e-07
Vitvi01g01840	24.2046	0.858471	0.455481	1.88475	0.059463	0.140646
Vitvi01g00039	511.234	0.311352	0.158847	1.96007	0.0499872	0.123309
Vitvi01g00041	24.9594	0.23081	0.454142	0.508234	0.611289	0.74159
Vitvi01g00042	430.474	-0.108825	0.0968373	-1.1238	0.261099	0.419882
Vitvi01g00043	187.534	0.517934	0.234216	2.21135	0.0270114	0.0757747
Vitvi01g00045	91.984	-1.01162	0.189218	-5.34631	8.97656e-08	1.26297e-06
Vitvi01g00046	29.1069	-0.489034	0.424825	-1.15114	0.249674	0.406751
Vitvi01g00047	26.6915	-0.0238253	0.410781	-0.058	0.953749	0.973538
Vitvi01g00048	1016.31	-0.813504	0.550618	-1.47744	0.139558	0.267112
Vitvi01g00049	2154.01	-0.177955	0.178878	-0.994842	0.319813	0.482129
Vitvi01g00050	91.9927	-0.827731	0.159305	-5.19588	2.03753e-07	2.68173e-06
Vitvi01g00051	4524.15	-0.122342	0.105148	-1.16353	0.244615	0.400997
Vitvi01g01841	1115.29	0.609741	0.0787261	7.7451	9.55101e-15	4.13667e-13
Vitvi01g00052	41.0576	0.130176	0.432298	0.301126	0.763319	0.853341
Vitvi01g00053	207.176	-0.593545	0.289681	-2.04896	0.0404661	0.104452
Vitvi01g00054	166.182	-0.117074	0.206761	-0.566232	0.571236	0.709435
Vitvi01g00055	255.001	-0.599909	0.200355	-2.99424	0.00275133	0.0117444
Vitvi01g01842	56.761	0.966023	0.323503	2.98614	0.00282527	0.0120185
Vitvi01g00056	839.225	-0.0993313	0.082141	-1.20928	0.226556	0.378904
Vitvi01g00057	11.4546	-0.824943	0.632945	-1.30334	0.192458	0.337953
Vitvi01g00058	2072.42	0.26405	0.0952092	2.77337	0.0055479	0.0210208
Vitvi01g01843	12.6778	-0.180382	0.656388	-0.27481	0.783462	0.867229
Vitvi01g00059	2.49197	3.38307	1.87036	1.80878	0.0704846	0.160307
Vitvi01g00060	548.324	-0.367301	0.144561	-2.5408	0.0110599	0.0369236
Vitvi01g00061	3928.73	-0.0122089	0.232811	-0.0524412	0.958177	0.975708
Vitvi01g00062	654.998	0.60373	0.0900542	6.70407	2.02694e-11	5.52241e-10
Vitvi01g00063	24.7036	0.244534	0.336028	0.727719	0.466786	0.622835
Vitvi01g01844	1165.53	-0.132071	0.0848865	-1.55585	0.119743	0.238578
Vitvi01g00064	41.9108	0.598302	0.326682	1.83145	0.0670337	0.15406
Vitvi01g00065	14.5852	0.118837	0.452411	0.262676	0.792801	0.873286
Vitvi01g00067	115.53	0.361901	0.254744	1.42064	0.15542	0.289059
Vitvi01g00068	989.357	0.323672	0.183191	1.76685	0.0772526	0.17194
Vitvi01g00070	1124.64	-0.299693	0.100026	-2.99615	0.00273414	0.0116829
Vitvi01g00071	1787.78	0.485858	0.0668825	7.26435	3.74828e-13	1.31887e-11
Vitvi01g01845	120.392	1.12172	0.417027	2.6898	0.00714958	0.0258315
Vitvi01g01846	972.527	-0.444855	0.133471	-3.33298	0.000859213	0.00443904
Vitvi01g00074	338.653	-0.21621	0.124674	-1.7342	0.0828823	0.181415
Vitvi01g00075	60.4223	-0.30092	0.406362	-0.740523	0.458983	0.616024
Vitvi01g00076	1219.4	-0.132503	0.0806511	-1.64291	0.100401	0.208634
Vitvi01g00077	398.923	0.0543784	0.102039	0.532919	0.59409	0.728004
Vitvi01g00078	13.1599	0.502363	0.482241	1.04172	0.29754	0.459061
Vitvi01g00079	44.9642	1.07649	0.346913	3.10304	0.00191545	0.00865289
Vitvi01g00080	583.23	0.528186	0.197505	2.67429	0.00748879	0.0267852
Vitvi01g01847	42.1747	1.31964	0.313541	4.20882	2.56711e-05	0.000206213
Vitvi01g00081	10.1493	0.190127	0.799481	0.237813	0.812026	0.887113
Vitvi01g00082	359.246	0.197229	0.148279	1.33012	0.183478	0.32676
Vitvi01g01848	14.4745	2.65702	1.09738	2.42123	0.0154681	0.0485829
Vitvi01g00084	223.573	0.378813	0.159749	2.3713	0.0177258	0.0540418
Vitvi01g01854	482.798	0.36596	0.115474	3.1692	0.00152858	0.00717527
Vitvi01g01855	6076.1	0.0451993	0.190579	0.237168	0.812526	0.887475
Vitvi01g00085	826.327	0.425984	0.131943	3.22856	0.00124417	0.00606382
Vitvi01g01856	114.701	0.0821963	0.23289	0.35294	0.724133	0.82562
Vitvi01g00086	174.394	0.210945	0.194161	1.08644	0.277282	0.437814
Vitvi01g01857	167.468	-0.36816	0.121291	-3.03535	0.00240253	0.0104747
Vitvi01g01858	147.225	0.73785	0.291808	2.52855	0.0114536	0.0380267
Vitvi01g00087	2463.71	-0.65521	0.203776	-3.21535	0.00130286	0.0062987
Vitvi01g00088	30.0343	-1.2608	0.987004	-1.2774	0.201462	0.348772
Vitvi01g00089	151.433	0.0943008	0.22655	0.416246	0.67723	0.792132
Vitvi01g01859	586.513	-1.4775	0.153182	-9.64536	5.14292e-22	4.61676e-20
Vitvi01g00090	92.8478	0.0945989	0.171066	0.552997	0.580266	0.71703
Vitvi01g00091	854.759	0.687056	0.167396	4.10439	4.05392e-05	0.000311929
Vitvi01g00092	327.909	0.101175	0.280121	0.361182	0.717963	0.82139
Vitvi01g01860	3.5872	-1.71514	1.25102	-1.37099	0.170379	0.309413
Vitvi01g00097	200.385	0.142688	0.183353	0.778215	0.436442	0.594238
Vitvi01g00098	876.882	-0.319997	0.0857077	-3.73359	0.000188769	0.00119042
Vitvi01g01861	3.54438	-0.00601219	0.936128	-0.0064224	0.994876	0.996531
Vitvi01g00099	187.362	0.161649	0.224758	0.719216	0.472008	0.627373
Vitvi01g00100	344.503	-0.419135	0.13874	-3.021	0.00251938	0.0109005
Vitvi01g00102	24.4125	-2.72655	0.650663	-4.19041	2.78446e-05	0.000221303
Vitvi01g00103	1131.53	-0.198552	0.101388	-1.95833	0.0501908	0.123701
Vitvi01g00104	52.1335	-0.393779	0.426686	-0.922877	0.356071	0.51859
Vitvi01g00106	107.883	-0.951879	0.173764	-5.47799	4.30188e-08	6.40577e-07
Vitvi01g01864	5.82334	0.0181347	1.50251	0.0120696	0.99037	0.993437
Vitvi01g01865	10.4281	0.879164	0.658013	1.33609	0.18152	0.324181
Vitvi01g00108	628.616	0.645732	0.17653	3.65792	0.000254269	0.00154324
Vitvi01g01866	87.6094	-0.807955	0.205631	-3.92915	8.52471e-05	0.000594719
Vitvi01g01867	33.8682	1.41581	0.747483	1.8941	0.058212	0.138357
Vitvi01g00110	5.71832	0.481282	0.673358	0.714748	0.474764	0.62996
Vitvi01g01868	16.6743	-0.62169	0.381481	-1.62967	0.10317	0.212867
Vitvi01g00112	1238.55	0.320848	0.171711	1.86853	0.061688	0.144477
Vitvi01g01869	1.82382	-0.114407	1.4808	-0.0772604	0.938416	0.964827
Vitvi01g00113	65.0801	-0.449492	0.353262	-1.2724	0.20323	0.351189
Vitvi01g00114	222.771	0.66992	0.300093	2.23237	0.0255904	0.0726617
Vitvi01g00115	367.403	0.0128045	0.116829	0.109601	0.912726	0.949485
Vitvi01g00116	423.872	-0.0845015	0.16845	-0.50164	0.615921	0.745021
Vitvi01g00119	1805.21	1.24169	0.134679	9.21961	2.98193e-20	2.32857e-18
Vitvi01g00120	8999.48	0.346881	0.139382	2.48871	0.0128209	0.0416896
Vitvi01g00121	2367.61	0.115007	0.107301	1.07182	0.283802	0.444654
Vitvi01g00122	1039.98	0.428059	0.16329	2.62147	0.00875512	0.030484
Vitvi01g00123	48.9538	-0.00984504	0.245263	-0.0401407	0.967981	0.981532
Vitvi01g00124	1851.5	0.204497	0.062612	3.26609	0.00109043	0.00540862
Vitvi01g00128	3191.15	-0.159596	0.0750213	-2.12734	0.0333922	0.0899738
Vitvi01g01873	1.93508	1.33753	1.7087	0.782779	0.433757	0.591848
Vitvi01g00129	52.1796	-0.714247	0.284673	-2.50901	0.012107	0.0397405
Vitvi01g00130	908.468	0.534265	0.156186	3.4207	0.000624613	0.0033816
Vitvi01g00131	636.358	0.114101	0.121561	0.938628	0.347922	0.510687
Vitvi01g00132	115.585	0.0755566	0.217675	0.347107	0.728511	0.828628
Vitvi01g00133	129.071	-0.444005	0.238306	-1.86317	0.0624384	0.14591
Vitvi01g00134	919.215	0.592487	0.101223	5.85329	4.81946e-09	8.6233e-08
Vitvi01g00135	620.88	-0.391052	0.125706	-3.11085	0.00186547	0.00847268
Vitvi01g01874	173.553	0.0712646	0.163159	0.436779	0.662271	0.781335
Vitvi01g00136	1107.02	0.179984	0.132571	1.35764	0.174578	0.315321
Vitvi01g01875	98.2643	0.0768216	0.200879	0.382427	0.702145	0.810042
Vitvi01g00137	187.361	0.827145	0.20379	4.0588	4.93249e-05	0.000368726
Vitvi01g00138	504.41	0.128508	0.174298	0.737289	0.460946	0.617792
Vitvi01g00139	545.758	0.300378	0.132341	2.26972	0.0232246	0.0674021
Vitvi01g01876	45.3106	-0.392423	0.36005	-1.08991	0.275751	0.436045
Vitvi01g01877	487.711	1.16433	0.329157	3.5373	0.000404243	0.0023094
Vitvi01g01878	21.9809	0.566048	0.479542	1.18039	0.237843	0.392624
Vitvi01g01881	607.537	-0.188307	1.14069	-0.165082	0.86888	0.922455
Vitvi01g01882	2.64192	0.358907	1.16246	0.308748	0.757513	0.848748
Vitvi01g01883	14.7849	0.902815	0.596135	1.51445	0.129913	0.253243
Vitvi01g00140	103.911	-0.208824	0.236181	-0.88417	0.376604	0.538316
Vitvi01g00141	90.8631	0.64017	0.559275	1.14464	0.252357	0.409376
Vitvi01g00142	4393.31	-0.127903	0.112661	-1.13528	0.256256	0.414166
Vitvi01g00143	1959.15	0.00894966	0.0735098	0.121748	0.903099	0.943712
Vitvi01g00145	62.536	0.357987	0.34829	1.02784	0.304024	0.46588
Vitvi01g01886	5.47965	1.06407	0.874665	1.21654	0.223779	0.375876
Vitvi01g00146	732.892	-0.196579	0.082861	-2.37239	0.0176733	0.0539297
Vitvi01g00147	9.52711	-0.197279	0.692231	-0.28499	0.775652	0.862173
Vitvi01g00149	1052.37	-0.366848	0.181673	-2.01927	0.043459	0.110614
Vitvi01g00150	33.0294	0.453598	0.325721	1.3926	0.163742	0.300714
Vitvi01g01887	2.1307	4.18759	1.76771	2.36894	0.0178394	0.0542935
Vitvi01g00151	802.772	0.185261	0.143357	1.29231	0.19625	0.342281
Vitvi01g00152	1880.62	0.546861	0.170628	3.20499	0.00135067	0.00648361
Vitvi01g00155	2819.5	-0.253095	0.11007	-2.29941	0.0214818	0.0632796
Vitvi01g00156	67.6697	0.697867	0.438061	1.59308	0.111142	0.225352
Vitvi01g01888	48.7758	1.2597	0.288091	4.37258	1.22787e-05	0.000107559
Vitvi01g01889	1.18318	1.17908	2.91385	0.404646	0.685738	NA
Vitvi01g00157	260.528	-0.129839	0.276592	-0.469425	0.638766	0.763784
Vitvi01g00158	30.2284	-0.744132	0.643354	-1.15664	0.247418	0.404267
Vitvi01g01891	3.21708	0.445835	1.51778	0.293741	0.768956	0.856997
Vitvi01g00159	97.7005	-0.180318	0.425943	-0.423339	0.672048	0.788617
Vitvi01g00160	42.4471	-1.52734	0.984028	-1.55213	0.120632	0.239825
Vitvi01g00161	3789.49	0.661916	0.14527	4.55645	5.2026e-06	4.98794e-05
Vitvi01g01892	538.402	0.105152	0.10991	0.956715	0.338711	0.500983
Vitvi01g00162	127.982	-0.416264	0.149481	-2.78473	0.00535719	0.0204123
Vitvi01g01893	69.5938	-0.0514829	0.367751	-0.139994	0.888665	0.935301
Vitvi01g00163	125.913	-1.59526	0.419673	-3.80119	0.000144001	0.00093999
Vitvi01g00164	109.819	-0.473896	0.215963	-2.19434	0.0282109	0.0784899
Vitvi01g00165	462.609	-0.546699	0.166235	-3.28871	0.00100646	0.0050639
Vitvi01g00166	437.374	-0.00465947	0.101384	-0.0459585	0.963343	0.978529
Vitvi01g00167	86.653	-0.0264719	0.189241	-0.139884	0.888751	0.935307
Vitvi01g00168	1632.82	0.726783	0.171799	4.23042	2.33252e-05	0.000189837
Vitvi01g00169	563.757	0.167545	0.10334	1.6213	0.104954	0.215658
Vitvi01g00170	389.952	-0.133123	0.0988316	-1.34697	0.177991	0.320109
Vitvi01g00171	1256.79	1.78471	0.16656	10.7151	8.64249e-27	1.26072e-24
Vitvi01g00172	11.3011	2.10586	0.658939	3.19583	0.00139431	0.006652
Vitvi01g00173	3680.49	0.117631	0.0981528	1.19845	0.230743	0.384133
Vitvi01g00174	465.897	-0.0945487	0.116119	-0.814242	0.415507	0.575203
Vitvi01g00175	5528.51	-0.0653241	0.155894	-0.419029	0.675195	0.790703
Vitvi01g00176	1261.39	0.189175	0.134687	1.40455	0.160155	0.295911
Vitvi01g00178	145.473	-0.244928	0.170739	-1.43452	0.151424	0.283452
Vitvi01g00181	90.0163	1.96204	0.824735	2.37899	0.01736	0.0532047
Vitvi01g00182	1026.39	0.287531	0.1432	2.00789	0.0446546	0.112905
Vitvi01g00183	2676.98	0.397575	0.0803801	4.94619	7.56816e-07	8.81735e-06
Vitvi01g00185	4.08048	0.327118	0.864421	0.378424	0.705115	0.811707
Vitvi01g01895	5.5052	0.871622	0.774993	1.12468	0.260723	0.419578
Vitvi01g00186	288.275	0.359483	0.200831	1.78998	0.073457	0.165615
Vitvi01g00187	306.457	0.307815	0.242363	1.27006	0.204065	0.352139
Vitvi01g00188	619.649	-0.498377	0.536024	-0.929766	0.352492	0.515128
Vitvi01g00189	114.419	-0.638962	0.370601	-1.72412	0.0846853	0.184227
Vitvi01g00190	370.81	-0.0445199	0.174398	-0.255278	0.798508	0.877457
Vitvi01g00192	12.5683	1.38558	0.575678	2.40686	0.0160903	0.0501102
Vitvi01g01897	2.97581	4.66288	1.37282	3.39656	0.000682384	0.00364737
Vitvi01g01898	87.0139	4.17585	1.07779	3.87446	0.000106863	0.000724354
Vitvi01g01902	4.80937	0.626688	0.845768	0.740969	0.458712	0.615858
Vitvi01g00193	8.2904	0.94082	0.883543	1.06483	0.286954	0.447628
Vitvi01g01903	414.609	-0.399955	0.194569	-2.0556	0.0398213	0.103117
Vitvi01g01904	18.7536	2.76498	0.91076	3.0359	0.00239816	0.0104623
Vitvi01g01905	10.1743	0.255795	0.52818	0.484296	0.628176	0.755296
Vitvi01g00196	634.532	0.18103	0.0978908	1.84931	0.0644137	0.149412
Vitvi01g00197	13.0129	1.34453	0.541635	2.48235	0.0130521	0.0423497
Vitvi01g00198	49.2866	-0.33174	0.523844	-0.633279	0.526551	0.67345
Vitvi01g00199	2062.85	0.141023	0.104521	1.34923	0.177263	0.319074
Vitvi01g00201	1165.34	0.333377	0.196106	1.69998	0.0891339	0.191701
Vitvi01g00202	55.2349	-0.182043	0.238885	-0.762056	0.446027	0.603815
Vitvi01g00203	1.58335	0.431234	2.24907	0.191739	0.847946	NA
Vitvi01g00204	136.726	-0.619757	0.211162	-2.93499	0.00333562	0.0138092
Vitvi01g01915	2.30738	-0.204328	1.25135	-0.163285	0.870294	0.923111
Vitvi01g01921	1.64389	0.558498	2.31378	0.24138	0.809261	0.88498
Vitvi01g01922	7.23293	-1.02205	0.975551	-1.04767	0.294791	0.456026
Vitvi01g00211	2.93389	1.54631	1.55043	0.997344	0.318598	0.480655
Vitvi01g00214	705.063	0.0489876	0.232808	0.21042	0.83334	0.900755
Vitvi01g00215	5.35505	-0.0289057	1.03053	-0.0280494	0.977623	0.986262
Vitvi01g00216	515.51	0.931171	0.138697	6.71373	1.89707e-11	5.18205e-10
Vitvi01g00217	4.20755	0.19665	0.989275	0.198782	0.842433	0.906593
Vitvi01g01924	138.55	1.19005	0.308412	3.85863	0.000114022	0.000764491
Vitvi01g00219	1559.92	0.311802	0.146018	2.13536	0.0327317	0.0886147
Vitvi01g00220	2872.26	0.717391	0.102768	6.98066	2.93802e-12	9.19762e-11
Vitvi01g00221	12.293	1.26012	0.98076	1.28484	0.198849	0.345694
Vitvi01g00223	296.86	-0.270748	0.141199	-1.91749	0.0551754	0.132903
Vitvi01g00224	137.903	0.566033	0.205792	2.7505	0.00595037	0.0222211
Vitvi01g00225	146.515	-0.427529	0.173499	-2.46415	0.0137338	0.0441118
Vitvi01g00226	283.564	0.983541	0.185834	5.29256	1.20614e-07	1.65596e-06
Vitvi01g01925	20.2545	-0.10059	0.741007	-0.135748	0.892021	0.936936
Vitvi01g01926	28.2247	0.127133	0.688011	0.184784	0.853399	0.913352
Vitvi01g00227	2269.01	0.0892891	0.158372	0.563792	0.572896	0.710782
Vitvi01g00230	2.69191	3.49881	2.10025	1.6659	0.0957334	0.201885
Vitvi01g00233	446.647	-0.923945	0.169574	-5.44863	5.0758e-08	7.46654e-07
Vitvi01g00234	6.2087	-2.6012	0.720147	-3.61204	0.000303798	0.00180884
Vitvi01g00236	693.971	0.712949	0.0996587	7.15391	8.43429e-13	2.84383e-11
Vitvi01g01927	281.759	0.468031	0.255941	1.82867	0.0674497	0.154813
Vitvi01g00237	398.15	-0.393382	0.0996891	-3.94609	7.94372e-05	0.000560517
Vitvi01g01928	4.21061	-2.47468	1.25139	-1.97754	0.0479804	0.119502
Vitvi01g00238	696.552	0.32486	0.261961	1.24011	0.214935	0.365286
Vitvi01g00239	16.0625	2.08563	1.07479	1.94051	0.0523179	0.127537
Vitvi01g00241	5.38585	-0.853825	1.20938	-0.706004	0.480186	0.634549
Vitvi01g00243	179.658	-0.138833	0.145489	-0.954251	0.339957	0.502154
Vitvi01g00244	33.9633	0.539061	0.562949	0.957566	0.338282	0.500595
Vitvi01g00245	212.092	-0.443312	0.155555	-2.84987	0.00437371	0.0172793
Vitvi01g00246	6.91967	0.612929	0.710105	0.863152	0.388054	0.549401
Vitvi01g00249	330.621	-0.678565	0.304727	-2.2268	0.0259609	0.0734457
Vitvi01g00250	212.403	0.208117	0.217794	0.95557	0.33929	0.501556
Vitvi01g00251	945.189	0.20539	0.145549	1.41114	0.158202	0.293309
Vitvi01g00252	1836.5	0.407589	0.0867405	4.69895	2.61506e-06	2.70069e-05
Vitvi01g00253	21.403	0.157606	0.775421	0.203252	0.838938	0.904611
Vitvi01g00254	472.184	-0.149471	0.103435	-1.44507	0.148439	0.2793
Vitvi01g00255	3714.3	-0.430308	0.128255	-3.35509	0.000793384	0.00415193
Vitvi01g00258	3.47689	-1.30411	0.941925	-1.38451	0.166202	0.303692
Vitvi01g00259	154.217	-1.21757	0.18663	-6.52394	6.84849e-11	1.68849e-09
Vitvi01g00265	1441.92	-0.137151	0.0695532	-1.97188	0.0486235	0.120831
Vitvi01g00266	1036.15	-0.415435	0.0803844	-5.1681	2.36481e-07	3.06938e-06
Vitvi01g00268	4.03265	0.109147	1.00253	0.108872	0.913304	0.949511
Vitvi01g00269	70.6417	0.102299	0.240959	0.424549	0.671166	0.788022
Vitvi01g00270	3.19096	0.700338	1.03311	0.677895	0.497838	0.648694
Vitvi01g00271	565.871	0.268216	0.237881	1.12752	0.259522	0.418126
Vitvi01g01931	64.2474	-0.443198	0.452551	-0.979333	0.327415	0.48955
Vitvi01g00272	1086.85	0.0311316	0.190574	0.163357	0.870237	0.923103
Vitvi01g01932	9.69748	-1.03791	0.671353	-1.54599	0.122106	0.242072
Vitvi01g00273	683.61	0.165372	0.0988326	1.67325	0.0942776	0.199496
Vitvi01g00274	934.49	-0.120993	0.179582	-0.673749	0.500471	0.650913
Vitvi01g00275	127.148	-0.72754	0.202056	-3.60069	0.000317374	0.00187841
Vitvi01g00277	13.783	2.3002	1.17232	1.96209	0.049752	0.122851
Vitvi01g00278	3196.57	-0.00758517	0.061645	-0.123046	0.902071	0.943466
Vitvi01g00279	2541.66	0.272065	0.0947634	2.87099	0.00409186	0.0163815
Vitvi01g01933	6.06675	0.911427	0.76969	1.18415	0.236355	0.390657
Vitvi01g01934	32.0763	-2.77334	0.531555	-5.21742	1.8143e-07	2.41669e-06
Vitvi01g01935	286.871	-1.18422	0.296572	-3.99303	6.52349e-05	0.000471713
Vitvi01g00280	83.932	-0.509071	0.22832	-2.22964	0.0257715	0.0730378
Vitvi01g00281	22.8729	0.433847	0.437918	0.990703	0.321831	0.484268
Vitvi01g01827	213.284	0.411266	0.191202	2.15095	0.0314805	0.085847
Vitvi01g00282	10.0405	2.89166	1.1241	2.57244	0.0100985	0.0342255
Vitvi01g00286	42.4839	-0.758163	0.361603	-2.09667	0.0360227	0.0954818
Vitvi01g00287	952.955	0.041939	0.0928354	0.451757	0.651444	0.773601
Vitvi01g00288	136.429	-1.26626	0.206975	-6.11791	9.4811e-10	1.90401e-08
Vitvi01g00289	1.26394	-0.502043	1.55211	-0.323459	0.746348	NA
Vitvi01g00290	4.55737	-2.41222	0.945101	-2.55234	0.0107002	0.0359388
Vitvi01g00291	73.0317	1.58222	0.307758	5.14113	2.73094e-07	3.50435e-06
Vitvi01g01936	5.37919	0.525806	0.995429	0.52822	0.597346	0.730631
Vitvi01g00292	400.807	-0.193595	0.147936	-1.30864	0.190656	0.336096
Vitvi01g01938	829.041	-0.292292	0.109872	-2.66031	0.00780692	0.0277436
Vitvi01g00293	322.705	0.188904	0.149502	1.26355	0.20639	0.355101
Vitvi01g00294	366.499	-0.438206	0.118616	-3.69432	0.000220473	0.00136334
Vitvi01g00295	348.672	-0.455849	0.153914	-2.9617	0.00305942	0.0128301
Vitvi01g00296	107.022	0.64415	0.220015	2.92776	0.00341412	0.0140842
Vitvi01g01941	25.8489	0.772266	0.709999	1.0877	0.276728	0.437195
Vitvi01g00299	765.817	0.392625	0.350183	1.1212	0.262204	0.421109
Vitvi01g00300	13853.7	-0.261797	0.42567	-0.615024	0.538539	0.683083
Vitvi01g01942	415.513	-0.630027	0.222964	-2.82569	0.00471788	0.0183662
Vitvi01g01943	204.577	-0.996599	0.336474	-2.96189	0.00305754	0.0128248
Vitvi01g00301	206.792	-1.02491	0.146543	-6.99395	2.67255e-12	8.41674e-11
Vitvi01g01944	468.99	-1.46976	0.186311	-7.88873	3.05269e-15	1.41556e-13
Vitvi01g01945	132.474	-1.51655	0.385216	-3.93689	8.2545e-05	0.000578559
Vitvi01g01946	296.443	-2.16312	0.192913	-11.2129	3.52304e-29	6.37974e-27
Vitvi01g00302	153.64	-0.586025	0.261033	-2.24503	0.0247665	0.0708298
Vitvi01g00303	1203.84	-0.605412	0.159155	-3.80392	0.000142423	0.000931422
Vitvi01g00306	112.855	-0.195714	0.244759	-0.799616	0.423933	0.583217
Vitvi01g00309	11.3055	-0.573628	0.514206	-1.11556	0.26461	0.423556
Vitvi01g00310	1678.32	-0.378224	0.0753148	-5.02191	5.11595e-07	6.16199e-06
Vitvi01g00311	23.8839	-1.45372	0.321817	-4.51722	6.26558e-06	5.87829e-05
Vitvi01g00312	22.092	0.397812	0.373945	1.06382	0.287408	0.44817
Vitvi01g01948	16.0477	-0.236486	0.462223	-0.511628	0.608911	0.739951
Vitvi01g00313	1010.18	-0.281711	0.117492	-2.3977	0.0164983	0.0511229
Vitvi01g00314	392.86	0.592888	0.179584	3.30145	0.000961877	0.00488638
Vitvi01g00315	3.32385	0.0908524	1.07666	0.0843832	0.932752	0.961402
Vitvi01g00317	232.821	0.38782	0.512574	0.756614	0.449281	0.606881
Vitvi01g00318	8.37651	-1.71758	0.837375	-2.05115	0.040252	0.103976
Vitvi01g00321	23.7608	0.414739	0.961932	0.431152	0.666358	0.784526
Vitvi01g00325	483.998	0.252686	0.171331	1.47484	0.140257	0.268205
Vitvi01g00326	406.195	-0.333648	0.144455	-2.3097	0.0209046	0.0619181
Vitvi01g01949	7.28214	1.74006	0.763803	2.27816	0.0227171	0.0662127
Vitvi01g01950	1.14754	3.28327	3.4638	0.94788	0.34319	NA
Vitvi01g01952	1.12357	1.08793	1.73503	0.627035	0.530636	NA
Vitvi01g00327	157.168	0.296002	0.636406	0.465114	0.64185	0.766193
Vitvi01g01953	2.04824	-0.196631	1.58745	-0.123866	0.901422	0.943322
Vitvi01g00328	954.054	0.135743	0.123192	1.10188	0.270514	0.430251
Vitvi01g00329	1.64128	-2.86945	2.03856	-1.40758	0.159254	0.294732
Vitvi01g00330	202.024	0.00428674	0.258801	0.0165639	0.986785	0.991362
Vitvi01g01954	64.3805	-0.0692732	0.715266	-0.0968496	0.922846	0.955882
Vitvi01g00333	312.573	-0.237356	0.165278	-1.4361	0.150974	0.282791
Vitvi01g00335	10.0053	1.09502	0.669071	1.63662	0.10171	0.210494
Vitvi01g00338	612.155	0.0315057	0.163342	0.192881	0.847052	0.909346
Vitvi01g00339	704.462	0.482811	0.138937	3.47504	0.000510781	0.0028295
Vitvi01g01955	19181.6	0.469682	0.124711	3.76616	0.000165778	0.00106234
Vitvi01g01956	433.565	-1.22802	0.131898	-9.31033	1.27431e-20	1.03753e-18
Vitvi01g01957	863.732	-0.282851	0.154124	-1.83521	0.0664739	0.153125
Vitvi01g00340	303.44	0.0399632	0.192888	0.207184	0.835866	0.902318
Vitvi01g01958	10.6313	0.429242	0.821731	0.522363	0.601418	0.733646
Vitvi01g00342	51.8436	0.185423	0.255866	0.72469	0.468643	0.62448
Vitvi01g00343	9220.83	-0.613861	0.302729	-2.02776	0.0425852	0.108791
Vitvi01g00344	25.1293	3.22301	0.645615	4.99216	5.97085e-07	7.07409e-06
Vitvi01g00345	419.752	-0.692519	0.130369	-5.31199	1.08432e-07	1.4985e-06
Vitvi01g00346	467.178	-1.33835	0.22786	-5.87354	4.26579e-09	7.72475e-08
Vitvi01g01960	203.457	-1.10013	0.285567	-3.85245	0.00011694	0.000781309
Vitvi01g00347	11.1123	-0.656018	0.606624	-1.08142	0.279508	0.440164
Vitvi01g00348	4.74709	0.628038	0.958795	0.655028	0.51245	0.661577
Vitvi01g00349	2.48009	4.40374	1.72633	2.55092	0.0107438	0.0360518
Vitvi01g00350	2.31587	2.30888	2.34402	0.985009	0.324619	0.486973
Vitvi01g00352	133.145	-0.823506	0.223384	-3.68651	0.000227349	0.00139926
Vitvi01g00353	54.2045	-1.06635	0.255073	-4.18055	2.90801e-05	0.000230165
Vitvi01g00354	1061.85	0.198352	0.111643	1.77665	0.075625	0.169286
Vitvi01g00355	417.816	-0.449286	0.111026	-4.04666	5.19527e-05	0.000385761
Vitvi01g00357	104.014	-0.311478	0.283876	-1.09723	0.27254	0.432498
Vitvi01g00358	3.91461	-1.58644	0.814479	-1.9478	0.051439	0.126083
Vitvi01g00359	24.5094	0.572517	0.609996	0.938559	0.347957	0.510703
Vitvi01g00360	10421.7	0.146471	0.0819508	1.7873	0.0738882	0.166287
Vitvi01g00361	806.387	0.698063	0.177569	3.93121	8.452e-05	0.000590628
Vitvi01g00362	3514.98	0.758049	0.108386	6.99397	2.67214e-12	8.41674e-11
Vitvi01g00363	34.02	1.135	0.319491	3.55253	0.000381541	0.0021964
Vitvi01g00365	169	0.398416	0.146202	2.72511	0.00642809	0.02371
Vitvi01g00366	67.401	0.144638	0.281681	0.51348	0.607616	0.739067
Vitvi01g00368	764.343	-0.371471	0.164529	-2.25779	0.0239586	0.069012
Vitvi01g00369	509.115	-0.156364	0.118555	-1.31891	0.187199	0.331701
Vitvi01g01962	175.61	-0.113552	0.41528	-0.273435	0.784519	0.868078
Vitvi01g00372	36.984	0.115913	0.348911	0.332213	0.739728	0.836014
Vitvi01g00373	5418.54	0.289761	0.067022	4.32337	1.53665e-05	0.000130949
Vitvi01g00374	382.468	-0.200621	0.199767	-1.00427	0.315247	0.477404
Vitvi01g00375	740.809	0.0495616	0.0994471	0.498372	0.618222	0.746922
Vitvi01g00376	3477.58	0.693807	0.0772465	8.98173	2.66547e-19	1.86016e-17
Vitvi01g00377	364.528	-0.253253	0.14193	-1.78435	0.0743668	0.167164
Vitvi01g00379	398.037	1.39844	0.162467	8.60757	7.46234e-18	4.61041e-16
Vitvi01g00380	160.407	-0.812827	0.215317	-3.77502	0.000159995	0.00102904
Vitvi01g01965	16.8923	-0.370531	0.424256	-0.873366	0.382464	0.544164
Vitvi01g00381	50.4733	0.0348431	0.365434	0.0953473	0.924039	0.956551
Vitvi01g00382	633.321	-0.0637257	0.0870313	-0.732216	0.464037	0.620179
Vitvi01g00383	457.528	-0.715718	0.17862	-4.00692	6.15152e-05	0.000448209
Vitvi01g00384	2158.2	-1.03551	0.232754	-4.44896	8.62889e-06	7.82636e-05
Vitvi01g00385	2026.26	0.787953	0.201632	3.90788	9.31094e-05	0.000641475
Vitvi01g00386	973.702	0.160608	0.126244	1.2722	0.203301	0.351283
Vitvi01g00388	365.047	0.28712	0.269499	1.06539	0.286702	0.447533
Vitvi01g00389	32.635	3.00931	0.511978	5.87782	4.15705e-09	7.54735e-08
Vitvi01g00390	809.806	-0.50105	0.127073	-3.94299	8.04709e-05	0.000567429
Vitvi01g00391	892.811	-0.369953	0.338827	-1.09186	0.274894	0.435115
Vitvi01g00392	129.458	0.292435	0.145235	2.01353	0.044059	0.111762
Vitvi01g01968	39.7554	-0.392425	0.262473	-1.4951	0.134887	0.260738
Vitvi01g00393	83.0471	0.943046	0.94478	0.998165	0.318199	0.480283
Vitvi01g00397	138.663	-0.686796	0.331752	-2.07021	0.0384325	0.100194
Vitvi01g01969	8.6538	-1.37966	0.569609	-2.42212	0.0154301	0.0484853
Vitvi01g00398	7.50332	-0.879373	0.737748	-1.19197	0.233273	0.387183
Vitvi01g00399	6.9342	0.872784	1.13548	0.768649	0.442102	0.599844
Vitvi01g00401	1328.65	-0.877444	0.131462	-6.6745	2.48075e-11	6.64676e-10
Vitvi01g00402	278.453	1.47324	0.236439	6.23093	4.63683e-10	9.85842e-09
Vitvi01g00403	44.735	-0.593505	0.498113	-1.1915	0.233455	0.387328
Vitvi01g00404	1398.25	-0.0343878	0.127484	-0.269741	0.787359	0.870006
Vitvi01g00405	734.93	-0.0448907	0.105962	-0.42365	0.671821	0.788568
Vitvi01g00406	2.66622	1.01272	1.12957	0.896552	0.369958	0.532375
Vitvi01g01970	428.246	-0.372206	0.462522	-0.804732	0.420974	0.580324
Vitvi01g00407	711.338	0.17073	0.0831791	2.05256	0.0401153	0.103699
Vitvi01g00408	109.327	-0.89212	0.75503	-1.18157	0.237377	0.392069
Vitvi01g01971	4662.36	0.899046	0.0643316	13.9752	2.20907e-44	9.66746e-42
Vitvi01g01972	77.353	-0.394286	0.255834	-1.54118	0.123273	0.243737
Vitvi01g00409	385.538	-0.504005	0.18543	-2.71803	0.00656716	0.0240997
Vitvi01g00411	1743.69	-0.412108	0.0966353	-4.26457	2.00286e-05	0.000165704
Vitvi01g00412	110.951	-0.397118	0.230277	-1.72453	0.0846125	0.184164
Vitvi01g00413	539.296	0.703232	0.220651	3.18707	0.00143721	0.00682567
Vitvi01g00414	570.796	0.502869	0.264804	1.89903	0.0575611	0.137183
Vitvi01g00415	20.4572	-0.6697	0.432978	-1.54673	0.121929	0.241877
Vitvi01g01973	52.4986	0.239819	0.324015	0.740146	0.459212	0.616292
Vitvi01g00417	579.446	-0.1241	0.502444	-0.246994	0.804913	0.881741
Vitvi01g01974	68.7099	0.436102	0.246502	1.76916	0.0768675	0.171337
Vitvi01g00418	1034.38	-0.298133	0.191236	-1.55898	0.119001	0.237614
Vitvi01g00421	924.763	-0.306684	0.158602	-1.93367	0.0531533	0.12911
Vitvi01g00422	806.893	-0.525391	0.0946187	-5.55272	2.81256e-08	4.37382e-07
Vitvi01g00424	44.2436	1.35511	0.654033	2.07193	0.0382717	0.0999299
Vitvi01g00425	779.165	0.429505	0.0801282	5.36023	8.31165e-08	1.17493e-06
Vitvi01g00426	460.028	0.010913	0.0996645	0.109498	0.912808	0.949485
Vitvi01g00427	1.77946	1.90969	1.38655	1.3773	0.168421	0.306493
Vitvi01g00428	198.893	0.145123	0.154164	0.941351	0.346525	0.509135
Vitvi01g00429	31.8821	4.61757	1.38544	3.33293	NA	NA
Vitvi01g00430	31.1451	1.79167	0.426909	4.19684	2.70669e-05	0.000215903
Vitvi01g00432	433.961	0.164615	0.130181	1.26451	0.206048	0.354629
Vitvi01g00433	24.5954	-2.09412	0.488308	-4.28852	1.79867e-05	0.000150714
Vitvi01g01976	18624.1	-0.447444	0.950038	-0.470975	0.637658	0.762924
Vitvi01g01978	5.52029	-3.67391	0.918546	-3.99971	6.34205e-05	0.0004597
Vitvi01g01979	359.999	2.19001	0.393262	5.56882	2.56466e-08	4.02941e-07
Vitvi01g01980	2.77559	-5.4956	1.52893	-3.5944	0.00032514	0.00191797
Vitvi01g01981	97.3103	-2.06213	0.329746	-6.25369	4.0087e-10	8.6101e-09
Vitvi01g01982	12.9928	-7.23126	0.969195	-7.4611	8.58049e-14	3.28908e-12
Vitvi01g00441	2.35917	1.22084	2.24802	0.543071	0.587081	0.722258
Vitvi01g00444	917.277	0.395885	0.239003	1.6564	0.09764	0.204714
Vitvi01g01983	196.539	0.22753	0.230421	0.987454	0.32342	0.485754
Vitvi01g00445	2600.56	0.196094	0.0972423	2.01655	0.0437427	0.111215
Vitvi01g00446	293.814	0.00216966	0.147044	0.0147552	0.988227	0.992137
Vitvi01g00447	192.406	-0.930167	0.152126	-6.11446	9.68855e-10	1.94011e-08
Vitvi01g00448	2446.38	-0.255424	0.162914	-1.56784	0.116918	0.234371
Vitvi01g00449	13.8645	0.110653	0.532338	0.207861	0.835337	0.90188
Vitvi01g00450	990.005	0.490067	0.156436	3.1327	0.00173204	0.00795609
Vitvi01g01984	15.5177	1.00493	0.589172	1.70566	0.0880711	0.190019
Vitvi01g00451	2975.98	0.0910868	0.0868319	1.049	0.294177	0.455278
Vitvi01g00452	1262.17	0.205119	0.143897	1.42545	0.154026	0.287061
Vitvi01g00453	454.392	-0.103574	0.125383	-0.82606	0.40877	0.568914
Vitvi01g00454	325.136	0.996257	0.234087	4.25592	2.0819e-05	0.0001715
Vitvi01g00455	8818	0.228897	0.164565	1.39092	0.16425	0.301346
Vitvi01g00456	1.3021	-1.92507	1.7783	-1.08253	0.279016	NA
Vitvi01g00457	2.96075	4.65629	2.54485	1.82969	0.0672959	0.154527
Vitvi01g01986	472.477	-0.575774	0.100404	-5.73456	9.77679e-09	1.66427e-07
Vitvi01g00458	4.3815	0.835045	0.892189	0.935951	0.349298	0.512063
Vitvi01g01987	3.61071	-1.14695	0.864619	-1.32654	0.18466	0.328142
Vitvi01g01988	2.05356	0.976278	1.60768	0.607258	0.543679	0.686743
Vitvi01g01990	62.4265	1.49079	0.594226	2.5088	0.0121142	0.0397486
Vitvi01g00463	9.34962	6.31538	2.47917	2.54737	0.0108537	0.0363683
Vitvi01g00464	11.857	-0.105897	0.550824	-0.192251	0.847546	0.909731
Vitvi01g00465	426.699	1.13679	0.111401	10.2045	1.89331e-24	2.22183e-22
Vitvi01g00466	7.26195	0.0836967	0.724118	0.115584	0.907982	0.946789
Vitvi01g00467	193.471	0.689866	0.258929	2.66431	0.0077147	0.0274577
Vitvi01g00468	537.216	-0.348266	0.324899	-1.07192	0.283755	0.444654
Vitvi01g01991	141.434	0.911829	0.345236	2.64117	0.00826196	0.0290656
Vitvi01g00471	47.8145	1.43361	0.382982	3.74328	0.000181632	0.00115024
Vitvi01g00472	767.682	0.82877	0.114173	7.25891	3.90236e-13	1.3685e-11
Vitvi01g00473	4045.26	-0.145116	0.116626	-1.24428	0.213397	0.363407
Vitvi01g00474	692.854	0.190978	0.128104	1.49081	0.136011	0.262383
Vitvi01g00475	131.151	1.10113	0.218428	5.04119	4.62647e-07	5.6371e-06
Vitvi01g00476	1529.52	-0.0481469	0.0837163	-0.57512	0.56521	0.705088
Vitvi01g00477	114.494	1.3991	0.376358	3.71746	0.000201237	0.00125772
Vitvi01g00478	792.847	2.41397	0.146618	16.4644	6.61031e-61	6.31165e-58
Vitvi01g01992	6.16912	3.18352	1.00293	3.17422	0.00150242	0.0070762
Vitvi01g00479	1226.37	0.482549	0.17462	2.76342	0.00571994	0.0215174
Vitvi01g00481	1103.61	0.742767	0.312048	2.3803	0.0172987	0.05304
Vitvi01g00482	74.4327	0.0457502	0.23579	0.194029	0.846153	0.908892
Vitvi01g00483	242.562	2.48222	0.32021	7.75185	9.05614e-15	3.94675e-13
Vitvi01g01993	17.936	-1.73614	0.767881	-2.26095	0.0237623	0.068593
Vitvi01g00484	270.21	0.55633	0.10031	5.54612	2.9208e-08	4.52131e-07
Vitvi01g00486	1219.88	0.323166	0.0766787	4.21455	2.50279e-05	0.000201895
Vitvi01g00487	1852.72	-0.259328	0.140475	-1.84608	0.0648807	0.150213
Vitvi01g00488	1133.47	0.802604	0.17954	4.47034	7.80968e-06	7.14815e-05
Vitvi01g00491	51.2066	-0.564125	0.295528	-1.90888	0.0562781	0.134844
Vitvi01g00492	2064.4	-0.37235	0.111891	-3.3278	0.000875353	0.0045101
Vitvi01g00496	148.41	0.366198	0.203848	1.79643	0.072426	0.163783
Vitvi01g00497	1123.86	0.546406	0.361216	1.51268	0.13036	0.25395
Vitvi01g00498	7.25451	2.3747	0.935811	2.53758	0.0111621	0.0371821
Vitvi01g00499	1641.32	0.478629	0.232416	2.05936	0.0394593	0.102344
Vitvi01g01995	1059.19	0.162988	0.114901	1.41851	0.156042	0.289842
Vitvi01g01996	136.364	0.768759	0.268878	2.85914	0.00424793	0.0168872
Vitvi01g00501	70.1145	-1.17744	2.08545	-0.564597	0.572348	0.710354
Vitvi01g00502	660.547	-0.666121	0.165496	-4.02499	5.69776e-05	0.000419157
Vitvi01g00503	49.7677	1.45098	0.844261	1.71863	0.0856811	0.185986
Vitvi01g00505	2927.11	0.411809	0.185138	2.22433	0.0261261	0.0737939
Vitvi01g01997	19.1389	0.0271213	0.630246	0.0430329	0.965675	0.98014
Vitvi01g02000	3.68324	-2.31308	1.65319	-1.39916	0.161764	0.298019
Vitvi01g02001	48.1027	-2.66731	0.639133	-4.17333	3.00179e-05	0.000236962
Vitvi01g00508	865.435	0.144029	0.358617	0.401625	0.68796	0.799784
Vitvi01g00509	1290.64	0.251439	0.200115	1.25647	0.208945	0.358441
Vitvi01g00511	652.397	0.0526628	0.148174	0.355413	0.72228	0.824711
Vitvi01g00512	80.3839	1.1464	0.940225	1.21928	0.222736	0.374713
Vitvi01g00513	1.32947	3.48925	2.73475	1.27589	0.201993	NA
Vitvi01g00515	643.949	-0.797811	0.112267	-7.10638	1.19122e-12	3.94059e-11
Vitvi01g00516	1082.85	-0.0810718	0.110122	-0.736201	0.461608	0.618165
Vitvi01g00518	136.193	-0.0417829	0.183146	-0.22814	0.819538	0.892072
Vitvi01g00519	109.6	-0.222204	0.286153	-0.776523	0.43744	0.595173
Vitvi01g00520	810.047	-0.0712903	0.112701	-0.632562	0.52702	0.673926
Vitvi01g00521	124.68	-0.464355	0.453985	-1.02284	0.306382	0.468165
Vitvi01g00522	19.218	1.63747	0.460355	3.55697	0.00037516	0.00216441
Vitvi01g00523	1879.59	0.742476	0.13949	5.32277	1.02196e-07	1.4198e-06
Vitvi01g00524	1512.07	-0.640053	0.106428	-6.01395	1.81054e-09	3.47962e-08
Vitvi01g00525	348.885	0.677615	0.491839	1.37772	0.16829	0.306354
Vitvi01g00526	1201.68	0.235984	0.153101	1.54136	0.12323	0.243675
Vitvi01g00528	644.952	-0.278108	0.198379	-1.40191	0.160944	0.296977
Vitvi01g00529	24.8335	0.467873	0.36805	1.27122	0.20365	0.35174
Vitvi01g00530	1627.69	0.547868	0.115583	4.74005	2.13667e-06	2.26111e-05
Vitvi01g02004	2.1534	4.20037	2.58212	1.62671	0.103798	0.213805
Vitvi01g00532	2.0018	-0.59463	1.16419	-0.510769	0.609512	0.740225
Vitvi01g00533	7332.59	0.0274507	0.156647	0.175239	0.860892	0.917921
Vitvi01g00536	1100.64	-0.142571	0.0750709	-1.89915	0.0575452	0.137176
Vitvi01g00537	1864.04	0.39972	0.141516	2.82456	0.00473454	0.018416
Vitvi01g00538	205.97	-0.232046	0.127519	-1.8197	0.0688052	0.15722
Vitvi01g00539	741.133	-0.236353	0.167186	-1.41371	0.157447	0.292219
Vitvi01g00540	779.522	-0.698002	0.0996994	-7.00107	2.54022e-12	8.07261e-11
Vitvi01g00542	11.5656	-0.208812	0.697088	-0.29955	0.764521	0.854185
Vitvi01g00543	225.707	-0.0983251	0.2946	-0.333758	0.738562	0.835369
Vitvi01g00544	853.24	-0.375295	0.110995	-3.3812	0.000721704	0.00383412
Vitvi01g00546	3.52918	2.95517	1.29346	2.28471	0.02233	0.0653749
Vitvi01g00547	662.095	0.221134	0.093311	2.36986	0.0177949	0.0541975
Vitvi01g00552	279.235	2.36185	0.43549	5.42343	5.84668e-08	8.51111e-07
Vitvi01g02007	14.612	-1.57486	0.757523	-2.07895	0.0376215	0.0987107
Vitvi01g00553	6.50281	3.26875	0.98173	3.32958	0.000869774	0.00448355
Vitvi01g00556	45.553	-0.550488	0.819922	-0.67139	0.501972	0.651981
Vitvi01g02009	3837.11	0.97903	0.324233	3.01952	0.00253174	0.0109473
Vitvi01g00557	6.09366	2.72263	1.43528	1.89693	0.0578376	0.13767
Vitvi01g02011	7.45839	2.40154	1.16906	2.05426	0.039951	0.103357
Vitvi01g00558	14.7668	-0.30775	0.672634	-0.45753	0.64729	0.770498
Vitvi01g00561	6574.39	0.18177	0.0817114	2.22454	0.0261119	0.0737638
Vitvi01g00562	397.77	-0.174403	0.17487	-0.997327	0.318606	0.480655
Vitvi01g00563	507.129	1.16457	0.60818	1.91484	0.0555125	0.133456
Vitvi01g00567	18.6246	-2.50594	0.898735	-2.7883	0.00529861	0.0202413
Vitvi01g00568	51.0686	1.46299	0.509071	2.87384	0.00405513	0.0162747
Vitvi01g02013	1.71855	2.8451	1.70107	1.67253	0.0944197	0.199679
Vitvi01g00571	2797.33	-0.416201	0.068778	-6.05137	1.43623e-09	2.81168e-08
Vitvi01g00572	1794.95	-0.158553	0.0777597	-2.03902	0.0414481	0.106438
Vitvi01g00573	14.2652	0.550633	0.431603	1.27578	0.202032	0.349463
Vitvi01g00576	818.153	-0.275193	0.201886	-1.36311	0.172849	0.312898
Vitvi01g00577	9.45244	0.106183	0.617396	0.171985	0.863449	0.919041
Vitvi01g02017	1.96875	-0.242035	1.48274	-0.163235	0.870333	0.923111
Vitvi01g00578	9.118	-2.13649	0.946305	-2.25772	0.0239634	0.069012
Vitvi01g00579	368.389	-0.0974539	0.182267	-0.534676	0.592874	0.727109
Vitvi01g00580	15.9688	0.230608	1.02497	0.224991	0.821987	0.893626
Vitvi01g00587	1114.36	0.183238	0.153768	1.19165	0.233397	0.387262
Vitvi01g02021	246.949	1.07295	0.209752	5.11534	3.13176e-07	3.93927e-06
Vitvi01g00588	2.75451	1.46694	1.24997	1.17358	0.240563	0.395994
Vitvi01g00589	52.874	0.0124214	0.708887	0.0175223	0.98602	0.991059
Vitvi01g00590	739.617	0.54048	0.0880626	6.13745	8.3855e-10	1.70025e-08
Vitvi01g00591	2962.22	-0.334972	0.0728417	-4.59864	4.25267e-06	4.17217e-05
Vitvi01g00593	4.36797	-0.940819	0.985491	-0.95467	0.339745	0.502063
Vitvi01g00594	984.701	0.0424341	0.107464	0.39487	0.692939	0.803202
Vitvi01g00595	1770.12	0.612384	0.086691	7.06399	1.61786e-12	5.25268e-11
Vitvi01g00596	1174.56	-0.568621	0.10316	-5.51205	3.54671e-08	5.37156e-07
Vitvi01g00598	433.423	0.0437477	0.142867	0.306213	0.759442	0.850229
Vitvi01g00599	971.721	0.27715	0.103459	2.67884	0.00738777	0.0264918
Vitvi01g00600	164.902	0.48253	0.164189	2.93887	0.00329416	0.0136672
Vitvi01g00603	10.3128	2.92304	1.11055	2.63207	0.00848655	0.0297015
Vitvi01g00604	198.666	-0.694367	0.252999	-2.74455	0.00605946	0.0225754
Vitvi01g00608	49.7866	2.57972	1.06996	2.41104	0.0159069	0.0496568
Vitvi01g02022	150.575	0.128096	0.144235	0.888106	0.374484	0.53626
Vitvi01g00609	15.6243	-0.125327	0.596198	-0.21021	0.833504	0.900755
Vitvi01g00612	3.32626	0.536306	1.90701	0.281228	0.778535	0.86428
Vitvi01g02023	2065.68	-0.250181	0.101118	-2.47414	0.0133557	0.0431561
Vitvi01g02024	3476.78	-0.0476374	0.0999291	-0.476712	0.633567	0.759543
Vitvi01g00613	323.476	-0.104527	0.185348	-0.563952	0.572787	0.710715
Vitvi01g00614	241.749	-1.07143	0.334205	-3.20592	0.00134634	0.0064687
Vitvi01g00616	1575.96	0.136871	0.156218	0.876156	0.380945	0.542702
Vitvi01g00617	8.17656	-0.679532	0.886978	-0.76612	0.443605	0.601495
Vitvi01g00619	356.028	-0.370587	0.214711	-1.72598	0.0843506	0.183785
Vitvi01g02026	110.792	-0.185665	0.193963	-0.957214	0.338459	0.500708
Vitvi01g00620	134.574	-0.409027	0.256249	-1.59621	0.110443	0.224281
Vitvi01g00621	18.8907	0.350505	0.388923	0.901219	0.367472	0.529613
Vitvi01g00623	937.472	-0.0150334	0.0877498	-0.171322	0.863971	0.919287
Vitvi01g00624	11.6496	-0.134189	0.562541	-0.23854	0.811462	0.886774
Vitvi01g00625	77.26	0.0915774	0.212153	0.431657	0.66599	0.784269
Vitvi01g00626	965.631	0.169744	0.11553	1.46927	0.14176	0.270127
Vitvi01g00627	592.129	0.0134617	0.143473	0.0938274	0.925246	0.956953
Vitvi01g02027	108.283	-0.359152	0.182326	-1.96983	0.0488573	0.121313
Vitvi01g00628	1351.52	0.148278	0.118963	1.24642	0.212609	0.362407
Vitvi01g00629	336.23	0.0687009	0.126871	0.541503	0.588161	0.723144
Vitvi01g00630	379.905	0.090876	0.148304	0.612766	0.540031	0.684117
Vitvi01g00631	151.992	-0.59118	0.378786	-1.56072	0.118589	0.236974
Vitvi01g02028	221.136	0.194272	0.169112	1.14878	0.250646	0.407766
Vitvi01g00632	103.032	0.715499	0.319259	2.24113	0.0250178	0.071422
Vitvi01g02029	10.6734	0.589879	0.656121	0.899039	0.368632	0.530885
Vitvi01g00633	1920.05	0.716184	0.0745526	9.60642	7.51148e-22	6.65765e-20
Vitvi01g00634	19.5735	0.755704	0.558324	1.35352	0.175889	0.317225
Vitvi01g00635	7.74521	2.48486	0.857635	2.89734	0.00376342	0.0153041
Vitvi01g00637	5.87976	0.548721	0.737171	0.74436	0.456659	0.613964
Vitvi01g00638	116.345	-0.833137	0.508087	-1.63975	0.101057	0.209555
Vitvi01g00640	575.748	0.297017	0.127562	2.32841	0.0198905	0.0593494
Vitvi01g00641	303.188	-0.620417	0.120404	-5.1528	2.56627e-07	3.30924e-06
Vitvi01g02030	36.4873	-0.197488	0.276433	-0.714415	0.474971	0.630154
Vitvi01g02031	37.4816	-0.899057	0.432369	-2.07938	0.0375829	0.0986216
Vitvi01g00642	1111.63	0.444537	0.138269	3.21503	0.00130432	0.00630264
Vitvi01g00644	1.67113	-1.36981	1.31456	-1.04203	0.297397	0.458909
Vitvi01g02034	19.0931	0.950744	0.520054	1.82816	0.0675249	0.154918
Vitvi01g00646	1730.51	-0.568796	0.101357	-5.61182	2.00213e-08	3.21044e-07
Vitvi01g00647	372.993	0.485251	0.229136	2.11774	0.0341967	0.0917164
Vitvi01g00648	254.849	0.657716	0.145705	4.51403	6.36072e-06	5.96222e-05
Vitvi01g02035	23.0987	0.548131	0.389313	1.40794	0.159148	0.294665
Vitvi01g00649	1217.33	0.39083	0.150347	2.59952	0.0093353	0.0321007
Vitvi01g00650	743.365	-0.842762	0.133381	-6.31848	2.64146e-10	5.87781e-09
Vitvi01g00652	3437.63	-0.0427621	0.17213	-0.248428	0.803803	0.880925
Vitvi01g02036	2735.91	-0.197385	0.115076	-1.71526	0.0862981	0.186981
Vitvi01g02037	1.84725	2.91762	1.9235	1.51683	0.129309	0.252418
Vitvi01g00653	13.6634	-0.850767	0.736489	-1.15517	0.248023	0.405004
Vitvi01g00655	8.48546	-2.28886	1.00912	-2.26817	0.0233189	0.0676198
Vitvi01g00657	5.24229	-1.02436	1.73543	-0.590264	0.555014	0.696391
Vitvi01g00658	1147.98	-0.0602645	0.287496	-0.209619	0.833965	0.900985
Vitvi01g00659	74.4761	0.805057	0.248544	3.23909	0.00119912	0.00587424
Vitvi01g00660	393.252	-0.0124977	0.0990129	-0.126223	0.899555	0.942212
Vitvi01g02039	2.39792	3.33427	1.83732	1.81475	0.0695628	0.158658
Vitvi01g00662	2401.23	-0.0509064	0.0679857	-0.748781	0.453989	0.61145
Vitvi01g00663	125.883	-0.291597	0.254047	-1.14781	0.251048	0.408262
Vitvi01g00664	358.324	-0.528551	0.118814	-4.44855	8.64539e-06	7.83794e-05
Vitvi01g02040	24.767	0.37581	0.427545	0.878995	0.379404	0.541056
Vitvi01g02041	9.4958	0.607086	0.569912	1.06523	0.286773	0.447544
Vitvi01g00669	2291.45	-0.14887	0.0970992	-1.53318	0.125232	0.246497
Vitvi01g00670	14.7926	2.70083	0.974876	2.77043	0.00559821	0.0211732
Vitvi01g00672	629.069	-0.654945	1.3225	-0.495234	0.620435	0.748708
Vitvi01g00673	1.29132	2.36632	2.98211	0.793505	0.427484	NA
Vitvi01g00674	316.371	0.0848743	0.147956	0.573645	0.566208	0.70574
Vitvi01g00675	239.598	0.389429	0.176862	2.20188	0.0276737	0.0772818
Vitvi01g00676	157.149	0.188285	0.398416	0.472584	0.63651	0.762157
Vitvi01g02042	6.64999	1.06604	0.76219	1.39866	0.161915	0.298193
Vitvi01g00680	7.87532	2.79482	1.07101	2.60953	0.0090667	0.0313676
Vitvi01g00681	6375.39	0.139551	0.126716	1.10129	0.27077	0.430503
Vitvi01g00682	1721.11	-0.570418	0.557433	-1.0233	0.306168	0.467906
Vitvi01g00685	158.001	1.22078	0.15556	7.84765	4.23907e-15	1.93158e-13
Vitvi01g00687	13.835	0.491736	0.526497	0.933977	0.350316	0.513054
Vitvi01g00688	41.2931	-0.452582	0.268065	-1.68833	0.0913478	0.195045
Vitvi01g00689	190.305	0.194436	0.24548	0.792065	0.428323	0.587084
Vitvi01g00691	1.01042	2.01081	2.0385	0.986417	0.323929	NA
Vitvi01g00694	5.25702	0.793174	0.808977	0.980465	0.326856	0.489055
Vitvi01g00695	66.7788	-0.598156	0.22394	-2.67105	0.00756135	0.0269758
Vitvi01g00696	692.239	0.161539	0.134389	1.20203	0.229353	0.382273
Vitvi01g02046	14.2434	-0.469407	0.916891	-0.511955	0.608683	0.739844
Vitvi01g00697	20.3934	0.799793	0.782774	1.02174	0.306903	0.468724
Vitvi01g00698	5912.24	-0.723611	0.654834	-1.10503	0.269147	0.4287
Vitvi01g00700	1111.76	-0.205425	0.078316	-2.62303	0.00871526	0.0303755
Vitvi01g00701	407.234	-0.506824	0.099242	-5.10695	3.27397e-07	4.10095e-06
Vitvi01g02047	33.661	4.96028	1.51145	3.2818	0.00103146	0.00516826
Vitvi01g02048	100.275	-0.819217	0.165904	-4.93788	7.89749e-07	9.15534e-06
Vitvi01g02049	12.251	2.40647	1.09951	2.18867	0.0286207	0.079409
Vitvi01g00704	807.68	-0.392614	0.129245	-3.03774	0.00238363	0.0104097
Vitvi01g00705	292.101	-0.916971	0.417498	-2.19635	0.028067	0.0781929
Vitvi01g02052	366.651	-0.452156	0.111335	-4.06123	4.88146e-05	0.000365431
Vitvi01g00706	632.792	-0.516268	0.118609	-4.35269	1.3448e-05	0.000116779
Vitvi01g00708	31.7281	-1.22226	0.50861	-2.40313	0.0162552	0.0505554
Vitvi01g02053	706.537	0.167978	0.169133	0.993175	0.320625	0.482972
Vitvi01g00711	108.008	-0.633909	0.423062	-1.49838	0.134034	0.259495
Vitvi01g00712	1267.48	0.191524	0.125158	1.53026	0.125953	0.247523
Vitvi01g00713	6647.07	-0.311253	0.108174	-2.87733	0.00401061	0.0161342
Vitvi01g02056	12273.3	-0.169027	0.119408	-1.41553	0.156912	0.291303
Vitvi01g00714	105.024	0.71276	0.27539	2.58818	0.00964834	0.0329657
Vitvi01g00715	72.8336	-0.122577	0.328455	-0.373192	0.709006	0.81478
Vitvi01g00716	881.385	-0.789517	0.400365	-1.97199	0.0486105	0.120813
Vitvi01g00717	672.841	-0.538162	0.163665	-3.28819	0.00100834	0.00507057
Vitvi01g00719	404.571	-0.586233	0.282586	-2.07453	0.0380298	0.0994465
Vitvi01g02057	24.0416	0.00791801	0.639137	0.0123886	0.990116	0.993331
Vitvi01g02058	169.177	0.251362	0.352192	0.713707	0.475408	0.630496
Vitvi01g02059	45.7029	-0.662164	0.328204	-2.01754	0.0436391	0.110979
Vitvi01g02060	35.9602	-1.31787	0.376489	-3.50041	0.000464538	0.00261051
Vitvi01g02061	272.907	1.42613	0.319661	4.46137	8.14367e-06	7.42796e-05
Vitvi01g00722	155.871	0.358603	0.231493	1.54909	0.12136	0.24099
Vitvi01g00723	2.173	-0.386982	1.85375	-0.208756	0.834638	0.901409
Vitvi01g02062	1.50697	3.66137	1.66141	2.20378	0.0275399	NA
Vitvi01g00727	25.6949	0.140319	0.331442	0.423358	0.672034	0.788617
Vitvi01g02065	303.181	0.61963	0.150164	4.12635	3.68571e-05	0.00028643
Vitvi01g00728	4.2969	0.259693	1.28295	0.202419	0.839589	0.904941
Vitvi01g00729	4138.77	-0.186589	0.235473	-0.792404	0.428125	0.58687
Vitvi01g00732	137.959	1.57914	0.361134	4.37272	1.22709e-05	0.000107535
Vitvi01g00733	98.2904	-0.0619958	0.24904	-0.248939	0.803408	0.880721
Vitvi01g00735	503.501	-0.0867749	0.479049	-0.18114	0.856258	0.91502
Vitvi01g00738	100.44	0.744896	0.573776	1.29824	0.194206	0.339807
Vitvi01g00739	11.7114	6.63819	3.43714	1.93131	0.0534446	0.129607
Vitvi01g00740	1.53236	3.71177	2.65469	1.39819	0.162055	NA
Vitvi01g02067	540.952	-0.530685	0.110951	-4.78308	1.72628e-06	1.85865e-05
Vitvi01g02068	3.01011	-5.61236	1.98333	-2.82976	0.00465823	0.0181609
Vitvi01g00744	786.532	-0.128641	0.147092	-0.874561	0.381813	0.543459
Vitvi01g00747	26.7816	-0.456258	0.500017	-0.912485	0.361513	0.523886
Vitvi01g02069	7.85332	-3.33789	0.968193	-3.44755	0.000565696	0.00310099
Vitvi01g00754	3.45026	-4.74216	1.23681	-3.83419	0.000125981	0.000833498
Vitvi01g02070	44.4131	-9.49596	0.892305	-10.6421	1.899e-26	2.64174e-24
Vitvi01g02071	113.626	-1.37608	0.277305	-4.96235	6.96469e-07	8.15953e-06
Vitvi01g00770	16.766	0.973394	0.524982	1.85415	0.0637179	0.148158
Vitvi01g00772	1054.6	0.707501	0.140828	5.02388	5.06368e-07	6.10607e-06
Vitvi01g00773	211.852	0.0822748	0.14651	0.561563	0.574414	0.712244
Vitvi01g02076	3.14639	-0.880407	1.19372	-0.737532	0.460799	0.617673
Vitvi01g02077	7.33855	-0.562465	1.51796	-0.370539	0.710981	0.816178
Vitvi01g00775	30.0933	2.64644	0.986777	2.6819	0.00732047	0.0263041
Vitvi01g00776	226.485	-0.422094	0.155218	-2.71936	0.00654084	0.0240205
Vitvi01g00777	3409.04	-0.0116878	0.164383	-0.0711007	0.943318	0.967761
Vitvi01g00779	140.903	0.36349	0.370747	0.980428	0.326875	0.489055
Vitvi01g02078	6.12553	0.476942	0.729194	0.654067	0.513069	0.66205
Vitvi01g00780	973.394	0.191695	0.0862462	2.22265	0.0262393	0.0740539
Vitvi01g00781	4.29342	1.23522	0.849909	1.45336	0.146125	0.276282
Vitvi01g00782	689.983	0.579551	0.15572	3.72176	0.000197836	0.00123941
Vitvi01g00784	352.87	-0.371056	0.117079	-3.16929	0.00152812	0.00717527
Vitvi01g00785	16.8376	1.631	0.593438	2.74839	0.0059889	0.0223491
Vitvi01g00787	10729.8	-1.92723	0.581234	-3.31575	0.000913968	0.00468036
Vitvi01g00788	2637.09	-0.155614	0.0565017	-2.75415	0.00588456	0.0220223
Vitvi01g00789	1583.18	-0.331366	0.113159	-2.92833	0.00340789	0.0140641
Vitvi01g02079	37.7197	-0.310669	0.343421	-0.90463	0.365662	0.528019
Vitvi01g00790	12.351	1.5365	0.653869	2.34986	0.0187807	0.0565943
Vitvi01g02080	840.407	-0.0674535	0.151562	-0.445055	0.65628	0.776928
Vitvi01g00791	747.377	0.0858081	0.124061	0.691658	0.489152	0.641995
Vitvi01g00792	1297.13	-0.756279	0.266624	-2.8365	0.00456103	0.0178673
Vitvi01g00793	2812.6	-0.0422844	0.258797	-0.163388	0.870213	0.923103
Vitvi01g02081	291.713	-1.19334	0.649464	-1.83742	0.0661485	0.15256
Vitvi01g00796	21.6115	-0.716066	0.429144	-1.66859	0.0951988	0.200939
Vitvi01g00797	2698.26	0.267652	0.11966	2.23677	0.0253016	0.0719975
Vitvi01g00798	2339.11	-0.123034	0.0927647	-1.3263	0.184739	0.328255
Vitvi01g00799	11.41	0.724079	0.685313	1.05657	0.29071	0.451575
Vitvi01g00800	1062.73	0.0562768	0.102932	0.546737	0.584559	0.720529
Vitvi01g00803	10.674	-0.519495	0.595526	-0.872328	0.383029	0.5446
Vitvi01g02085	1.68184	3.83094	2.78704	1.37456	0.169269	0.307822
Vitvi01g00812	29.2512	0.0128029	0.307778	0.0415979	0.966819	0.980922
Vitvi01g00814	285.943	-0.39919	0.163548	-2.44081	0.0146542	0.0465251
Vitvi01g00815	3.96637	-0.0744843	0.867867	-0.0858245	0.931606	0.960599
Vitvi01g00816	2.63855	-0.710197	1.44794	-0.490487	0.623789	0.751632
Vitvi01g00817	3.6325	2.38105	1.36682	1.74203	0.0815028	0.179178
Vitvi01g00818	81.6285	0.0547656	0.168585	0.324855	0.745291	0.839937
Vitvi01g00819	254.276	-0.596427	0.126455	-4.71652	2.39914e-06	2.50978e-05
Vitvi01g00823	187.904	0.01448	0.193325	0.0748999	0.940294	0.965884
Vitvi01g00824	123.617	-0.290962	0.241444	-1.20509	0.228169	0.380844
Vitvi01g00825	31.0802	0.888731	0.370982	2.39562	0.0165924	0.0513087
Vitvi01g00826	134.731	-0.215166	0.165435	-1.3006	0.193394	0.339073
Vitvi01g00827	221.236	-0.256412	0.12643	-2.02809	0.0425508	0.108777
Vitvi01g00828	128.936	0.118895	0.172738	0.688298	0.491265	0.643041
Vitvi01g00830	42.9829	1.99495	0.666772	2.99196	0.00277196	0.0118229
Vitvi01g00831	3.90722	-0.981417	0.943171	-1.04055	0.298084	0.459497
Vitvi01g00832	87.7866	0.654699	0.305868	2.14047	0.0323172	0.0876847
Vitvi01g00833	2458.13	0.572151	0.275239	2.07874	0.0376408	0.0987489
Vitvi01g02091	775.304	-0.201115	0.116115	-1.73202	0.0832693	0.182055
Vitvi01g00836	1594.16	0.974549	0.16176	6.02467	1.69452e-09	3.28671e-08
Vitvi01g00842	156.281	1.04678	0.150327	6.96335	3.32285e-12	1.0295e-10
Vitvi01g00843	11.9695	0.594681	0.710396	0.837113	0.402529	0.562764
Vitvi01g02092	1197.89	-1.21653	0.165052	-7.37058	1.69887e-13	6.22801e-12
Vitvi01g02093	827.864	-0.521347	0.151406	-3.44337	0.000574512	0.00314276
Vitvi01g00845	438.198	0.359079	0.201711	1.78017	0.0750486	0.168337
Vitvi01g00846	146.32	-0.579976	0.148971	-3.89321	9.89256e-05	0.000676883
Vitvi01g00849	8.93191	-1.55355	0.827555	-1.87728	0.06048	0.142363
Vitvi01g00850	357.005	-1.54281	0.606501	-2.54379	0.0109659	0.0366797
Vitvi01g02096	73.9496	-2.00819	0.480354	-4.18065	2.90677e-05	0.000230153
Vitvi01g00852	3109.78	-0.0675236	0.195179	-0.345957	0.729375	0.829354
Vitvi01g00853	245.474	0.111905	0.167484	0.668149	0.504039	0.653611
Vitvi01g00857	542.107	0.100554	0.250703	0.401088	0.688355	0.799977
Vitvi01g00858	11.837	-0.650692	0.645676	-1.00777	0.313565	0.475819
Vitvi01g00859	387.163	-0.784075	0.10343	-7.5807	3.43698e-14	1.39931e-12
Vitvi01g02097	4.97767	2.05447	1.13648	1.80774	0.0706463	0.160606
Vitvi01g00860	633.357	0.89188	0.129338	6.89574	5.35858e-12	1.62194e-10
Vitvi01g00861	2006.82	-0.0610921	0.269586	-0.226614	0.820724	0.892762
Vitvi01g00862	441.333	-0.111396	0.238568	-0.466935	0.640546	0.765158
Vitvi01g02098	3838.6	0.489575	0.142273	3.44109	0.000579378	0.00316444
Vitvi01g00864	1334.33	-0.758048	0.402614	-1.88282	0.0597251	0.141028
Vitvi01g02099	971.455	1.31352	0.0930943	14.1095	3.31779e-45	1.69623e-42
Vitvi01g00865	158.34	0.443612	0.17893	2.47925	0.0131658	0.0426004
Vitvi01g00867	748.784	-0.0463162	0.157568	-0.293945	0.7688	0.856997
Vitvi01g00868	855.025	0.331457	0.264745	1.25198	0.210576	0.359944
Vitvi01g00869	370.152	-0.208993	0.142541	-1.46619	0.142596	0.27127
Vitvi01g00870	2035.07	-0.391941	0.0702225	-5.58141	2.38573e-08	3.77085e-07
Vitvi01g02100	3.80286	0.160387	0.99191	0.161695	0.871546	0.923931
Vitvi01g00872	55.1411	-0.590113	0.254471	-2.31898	0.0203963	0.0606861
Vitvi01g00873	301.105	-0.0820887	0.22049	-0.372301	0.709669	0.81515
Vitvi01g00875	99.4468	0.131036	0.202246	0.647902	0.517048	0.66551
Vitvi01g02101	155.225	0.294361	0.150587	1.95476	0.0506116	0.124534
Vitvi01g00876	139.176	0.537364	0.362556	1.48216	0.138299	0.2655
Vitvi01g00877	22.5043	-0.399651	0.371029	-1.07714	0.281417	0.442079
Vitvi01g00878	443.297	-0.788133	0.208708	-3.77625	0.000159209	0.00102524
Vitvi01g00879	18.2622	0.304606	0.439601	0.692914	0.488364	0.641481
Vitvi01g00882	327.975	0.011622	0.156166	0.0744209	0.940675	0.966034
Vitvi01g00883	5.95044	2.7077	1.00934	2.68265	0.0073042	0.0262591
Vitvi01g00884	100.547	0.992159	0.258004	3.84552	0.000120296	0.000800421
Vitvi01g00885	163.716	0.665465	0.301986	2.20363	0.0275502	0.0770292
Vitvi01g00886	653.82	-0.54551	0.328175	-1.66225	0.0964622	0.203003
Vitvi01g00889	2949.26	-0.794749	0.183665	-4.32716	1.51044e-05	0.000129117
Vitvi01g00893	68.6055	-0.962875	1.60506	-0.599901	0.548572	0.691145
Vitvi01g00898	1056.76	0.273293	0.208897	1.30826	0.190784	0.336212
Vitvi01g00899	1.11357	3.24139	2.31231	1.40179	0.160977	NA
Vitvi01g00900	1.46885	-1.45532	1.82147	-0.798984	0.4243	NA
Vitvi01g00902	759.168	0.260453	0.10933	2.38226	0.0172068	0.0528197
Vitvi01g00903	19.3423	0.402178	0.414791	0.969591	0.33225	0.494739
Vitvi01g00906	2035.6	-0.63751	0.124433	-5.12333	3.0018e-07	3.80672e-06
Vitvi01g00907	1533.33	0.613895	0.75385	0.814346	0.415447	0.575158
Vitvi01g00908	828.331	0.0302201	0.127167	0.237642	0.812159	0.88715
Vitvi01g00909	1631.24	0.0152204	0.207756	0.0732607	0.941599	0.966585
Vitvi01g00911	4.61323	-0.478694	0.844658	-0.566731	0.570897	0.70914
Vitvi01g00914	705.136	-0.226472	0.0922542	-2.45487	0.0140937	0.0450203
Vitvi01g00915	369.26	-0.539684	0.148965	-3.6229	0.000291321	0.00174394
Vitvi01g00916	491.587	0.0269513	0.19012	0.141759	0.88727	0.93455
Vitvi01g00917	94.1561	-0.695651	0.217553	-3.19761	0.00138571	0.00661852
Vitvi01g00918	935.931	-0.0541618	0.301978	-0.179357	0.857657	0.915957
Vitvi01g00919	68.8644	0.690331	0.241109	2.86315	0.00419449	0.016722
Vitvi01g00921	825.329	-1.28383	0.135279	-9.49029	2.30387e-21	1.97531e-19
Vitvi01g00922	25.6815	-1.64949	0.437724	-3.76832	0.000164349	0.00105385
Vitvi01g00924	1272.73	0.0130623	0.143546	0.0909969	0.927495	0.958194
Vitvi01g00926	373.283	0.102984	0.127764	0.806048	0.420215	0.579468
Vitvi01g00927	1256.74	0.0483643	0.143473	0.337096	0.736044	0.83363
Vitvi01g00928	940.306	0.805445	0.257114	3.13263	0.00173246	0.00795627
Vitvi01g00929	2176.67	-0.143683	0.162043	-0.886693	0.375244	0.53691
Vitvi01g00930	3722.66	-0.168179	0.13309	-1.26365	0.206357	0.355074
Vitvi01g00932	2840.3	-1.07995	0.311197	-3.47029	0.000519895	0.00287392
Vitvi01g00934	1.56199	0.428653	1.56159	0.274498	0.783702	NA
Vitvi01g00935	1702.17	-0.43151	0.0925412	-4.6629	3.11785e-06	3.15936e-05
Vitvi01g00936	1.95295	3.01408	1.8676	1.61388	0.106554	0.218261
Vitvi01g00937	245.492	0.499752	0.213207	2.34397	0.0190795	0.057304
Vitvi01g00938	303.835	-0.817444	0.138406	-5.90615	3.50195e-09	6.47553e-08
Vitvi01g00940	201.376	-1.19391	0.487922	-2.44693	0.0144079	0.0458703
Vitvi01g00941	61.5384	-0.190555	0.349106	-0.545838	0.585178	0.72091
Vitvi01g00942	9.86286	1.37406	0.658871	2.08548	0.037026	0.0975135
Vitvi01g00943	3618.92	-0.0510921	0.126079	-0.405237	0.685303	0.79802
Vitvi01g00944	30.384	1.49384	0.387936	3.85073	0.000117764	0.000785072
Vitvi01g00945	65.5292	0.278244	0.534442	0.520626	0.602628	0.734695
Vitvi01g02116	1.74888	1.87891	2.0509	0.916141	0.359593	0.522084
Vitvi01g02117	2.18455	1.56341	2.01629	0.775389	0.43811	0.595812
Vitvi01g00952	868.636	-0.358059	0.146596	-2.44248	0.0145868	0.0463345
Vitvi01g00953	182.184	1.13191	0.240631	4.70395	2.55181e-06	2.65101e-05
Vitvi01g00954	825.129	0.329351	0.197201	1.67013	0.0948937	0.200537
Vitvi01g00955	622.067	0.200406	0.213629	0.9381	0.348193	0.510907
Vitvi01g02122	3.66433	-0.785732	0.907649	-0.865678	0.386667	0.548176
Vitvi01g00956	26.8802	-0.470379	0.323881	-1.45232	0.146413	0.276578
Vitvi01g00957	86.9359	-0.0182307	0.250282	-0.0728406	0.941933	0.966739
Vitvi01g00958	18.4689	-0.315925	0.648644	-0.487054	0.62622	0.75366
Vitvi01g00959	1554.68	0.187523	0.0948136	1.97781	0.0479504	0.119441
Vitvi01g00960	1213.98	-0.0850984	0.100828	-0.843999	0.39867	0.559229
Vitvi01g00968	75.5314	-0.461558	0.410062	-1.12558	0.260343	0.419094
Vitvi01g00970	1990.97	0.759529	0.102258	7.42758	1.10606e-13	4.16377e-12
Vitvi01g02127	511.142	-0.186958	0.364735	-0.512587	0.60824	0.739521
Vitvi01g00971	870.182	-0.51159	0.295105	-1.73359	0.0829917	0.181634
Vitvi01g00972	153.493	-0.0511212	0.164168	-0.311396	0.755499	0.847444
Vitvi01g00975	21.3976	1.06322	0.513416	2.07088	0.0383701	0.100099
Vitvi01g00977	902.546	0.257752	0.126599	2.03597	0.0417535	0.107078
Vitvi01g00979	26.3327	-0.311189	0.61438	-0.506509	0.612499	0.74234
Vitvi01g00980	9.83229	-0.0671297	0.999309	-0.0671762	0.946441	0.969347
Vitvi01g00981	337.549	-0.121226	0.116414	-1.04134	0.297718	0.459202
Vitvi01g00985	1287.71	0.519497	0.0844584	6.15092	7.70356e-10	1.57108e-08
Vitvi01g02129	43.8439	-0.147088	0.403342	-0.364673	0.715355	0.819547
Vitvi01g00988	217.85	-0.930614	0.137726	-6.75699	1.40891e-11	3.97541e-10
Vitvi01g00989	31.6586	0.595432	0.48886	1.218	0.223224	0.37527
Vitvi01g00991	508.958	0.155119	0.108219	1.43338	0.151749	0.283952
Vitvi01g00992	36.8458	0.206564	0.355536	0.580993	0.561245	0.701767
Vitvi01g00993	1139.71	0.00368102	0.0675381	0.0545028	0.956535	0.974846
Vitvi01g00995	1009.48	1.51122	0.165713	9.11945	7.55032e-20	5.54552e-18
Vitvi01g00997	209.485	-0.264195	0.158665	-1.66511	0.0958899	0.202073
Vitvi01g02132	20.3774	-0.369919	0.368599	-1.00358	0.315581	0.477728
Vitvi01g01008	704.218	-0.417794	0.124238	-3.36285	0.000771424	0.00405823
Vitvi01g01009	121.384	1.01686	0.412249	2.46661	0.01364	0.0439048
Vitvi01g01010	222.378	-0.288718	0.15344	-1.88164	0.0598848	0.141294
Vitvi01g01013	36.2892	1.25842	0.409046	3.07648	0.00209461	0.00932781
Vitvi01g01014	66.4035	0.481984	0.594185	0.811168	0.417269	0.576731
Vitvi01g01015	1052.72	-0.64018	0.159539	-4.01269	6.00299e-05	0.00043891
Vitvi01g01016	2.19476	-0.328913	1.47131	-0.223551	0.823107	0.894487
Vitvi01g01017	706.078	-0.182823	0.247775	-0.737859	0.4606	0.617535
Vitvi01g01018	4931.8	0.0788583	0.154395	0.510756	0.609522	0.740225
Vitvi01g01020	79.2927	-0.246835	0.375782	-0.656856	0.511274	0.660581
Vitvi01g01021	29.6413	-0.988972	0.310727	-3.18276	0.00145877	0.00690935
Vitvi01g01022	274.36	-0.462043	0.196529	-2.35101	0.0187223	0.0564589
Vitvi01g01023	208.003	0.0647694	0.333003	0.194501	0.845783	0.908774
Vitvi01g01024	2.69767	2.56672	1.44759	1.77309	0.076213	0.170258
Vitvi01g01026	139.521	0.631841	0.174918	3.61221	0.000303595	0.00180814
Vitvi01g01027	20.8234	0.0773804	0.506476	0.152782	0.87857	0.928444
Vitvi01g01029	6.63843	-0.109307	0.60852	-0.179628	0.857445	0.915776
Vitvi01g01030	8748.75	-0.788849	0.18736	-4.21034	2.54989e-05	0.000205055
Vitvi01g01031	461.285	0.170702	0.126904	1.34513	0.178584	0.320681
Vitvi01g01033	97.5775	-0.20638	0.168792	-1.22269	0.221447	0.373015
Vitvi01g01034	3193.45	0.0300973	0.0658593	0.456994	0.647675	0.770825
Vitvi01g02136	1361.13	-0.355025	0.115135	-3.08354	0.00204552	0.00914994
Vitvi01g01035	24.3083	-0.071299	0.369338	-0.193045	0.846923	0.909325
Vitvi01g01036	7.91307	-2.64683	0.630206	-4.19994	2.66983e-05	0.000213404
Vitvi01g01037	11.645	-1.03668	0.967188	-1.07184	0.28379	0.444654
Vitvi01g01038	1187.77	-0.606976	0.399838	-1.51806	0.129	0.251932
Vitvi01g01040	1447.75	-0.16759	0.243164	-0.689204	0.490695	0.642902
Vitvi01g01044	339.107	0.347112	0.145397	2.38734	0.0169706	0.0522551
Vitvi01g01048	40.397	0.0521767	0.310876	0.167838	0.866711	0.92113
Vitvi01g01049	73.9902	0.360788	0.294103	1.22674	0.21992	0.371209
Vitvi01g01054	15.0664	1.595	0.633599	2.51736	0.0118237	0.0389946
Vitvi01g01055	1263.73	-0.300727	0.169485	-1.77435	0.0760047	0.169953
Vitvi01g01056	492.181	-0.404862	0.20565	-1.9687	0.0489881	0.121556
Vitvi01g01057	512	0.0281311	0.119328	0.235746	0.81363	0.888173
Vitvi01g01058	161.884	-0.0328265	0.156019	-0.2104	0.833355	0.900755
Vitvi01g01061	1.068	-4.11776	3.28716	-1.25268	0.210323	NA
Vitvi01g02139	347.829	-0.0193546	0.12389	-0.156224	0.875856	0.926537
Vitvi01g01071	4.1598	-5.03316	1.43739	-3.50159	0.000462489	0.00260108
Vitvi01g01072	1.8787	3.99075	2.27827	1.75166	0.0798323	0.176299
Vitvi01g01079	7.4369	5.98502	2.45944	2.43349	0.014954	0.0473149
Vitvi01g01081	25.4686	0.0106907	0.44328	0.0241173	0.980759	0.988455
Vitvi01g01082	560.493	0.326813	0.262003	1.24736	0.212264	0.361946
Vitvi01g01083	22.2487	1.17805	0.501972	2.34685	0.0189327	0.0569607
Vitvi01g01121	440.385	0.597943	0.180016	3.3216	0.000895022	0.00459678
Vitvi01g02150	214.626	-0.176235	0.135704	-1.29867	0.194056	0.33969
Vitvi01g01132	30.0854	0.270034	0.428963	0.629505	0.529019	0.675495
Vitvi01g00978	1582.52	-0.157807	0.113631	-1.38877	0.164902	0.302132
Vitvi01g01137	753.42	-0.2668	0.126616	-2.10716	0.0351041	0.093644
Vitvi01g02157	470.577	0.338886	0.269651	1.25676	0.208842	0.358321
Vitvi01g01153	238.352	-0.303105	0.152647	-1.98566	0.0470709	0.117795
Vitvi01g01161	3.22822	0.0115884	1.28554	0.00901439	0.992808	0.995176
Vitvi01g02159	1.27978	0.61962	2.26504	0.273559	0.784424	NA
Vitvi01g02160	249.292	-0.909478	0.137256	-6.62614	3.44572e-11	9.02504e-10
Vitvi01g01165	3002.85	-0.302732	0.203082	-1.49069	0.136043	0.262417
Vitvi01g01169	138.252	-3.14978	1.0745	-2.93138	0.00337455	0.0139429
Vitvi01g01173	2340.37	0.559126	0.0918602	6.08671	1.15257e-09	2.2862e-08
Vitvi01g01189	5.11336	-0.126698	0.713722	-0.177517	0.859103	0.916817
Vitvi01g01236	1478.35	-1.9431	0.394152	-4.92984	8.22987e-07	9.51964e-06
Vitvi01g01257	20.4499	-0.740912	0.704526	-1.05165	0.292962	0.453899
Vitvi01g01258	10.2822	2.28304	0.732862	3.11524	0.00183797	0.00837491
Vitvi01g01259	23.1111	0.690763	0.371641	1.85869	0.0630718	0.147128
Vitvi01g01268	280.525	-0.202294	0.14899	-1.35777	0.174538	0.315275
Vitvi01g01277	4.18836	3.23298	1.99464	1.62083	0.105054	0.215841
Vitvi01g01282	151.079	1.10934	0.169813	6.53274	6.45758e-11	1.6034e-09
Vitvi01g01283	100.689	-0.241526	0.22962	-1.05185	0.292868	0.453787
Vitvi01g01284	387.119	-1.11639	0.604962	-1.84539	0.0649804	0.150411
Vitvi01g01285	1.07653	-1.55203	1.82696	-0.849514	0.395595	NA
Vitvi01g01287	458.906	-0.434651	0.109946	-3.95331	7.70767e-05	0.000545878
Vitvi01g01289	261.693	0.0230643	0.164755	0.139991	0.888667	0.935301
Vitvi01g01291	610.984	-0.590195	0.240882	-2.45014	0.01428	0.045532
Vitvi01g01295	127.71	-0.356787	0.158037	-2.25761	0.0239699	0.069012
Vitvi01g01296	61.9574	-0.537371	0.214006	-2.51101	0.0120385	0.0395992
Vitvi01g01299	380.302	0.350479	0.252623	1.38736	0.165332	0.302734
Vitvi01g01302	120.219	0.0867861	0.317599	0.273257	0.784656	0.868122
Vitvi01g01303	5.50024	0.2947	0.739478	0.398524	0.690244	0.801463
Vitvi01g02174	74.141	0.181569	0.399213	0.454818	0.64924	0.772151
Vitvi01g01304	1.37192	0.118781	2.03616	0.0583357	0.953481	NA
Vitvi01g01311	2672.45	0.944763	0.161388	5.854	4.799e-09	8.60135e-08
Vitvi01g01312	509.098	0.556914	0.164834	3.37865	0.000728436	0.00386695
Vitvi01g01313	40.753	-0.906486	0.407268	-2.22577	0.0260293	0.0735996
Vitvi01g01314	14.5118	0.371932	0.400477	0.928722	0.353033	0.515595
Vitvi01g01315	22.7085	1.28996	0.453342	2.84545	0.00443492	0.0174686
Vitvi01g01316	94.9145	0.944506	0.403814	2.33896	0.0193374	0.0579212
Vitvi01g01317	64.6467	-0.562928	0.318836	-1.76557	0.0774673	0.172254
Vitvi01g01320	9.85978	-0.668018	0.541587	-1.23345	0.217409	0.368179
Vitvi01g01328	2.4969	-3.12084	1.76708	-1.7661	0.0773799	0.172114
Vitvi01g02178	4.22994	-1.13455	0.834644	-1.35932	0.174046	0.314712
Vitvi01g01331	33.5036	0.40547	0.338116	1.1992	0.230449	0.383765
Vitvi01g01339	43.9156	0.0459944	0.257178	0.178843	0.858061	0.916171
Vitvi01g01345	65.7658	-0.530501	0.357216	-1.4851	0.137518	0.264387
Vitvi01g01346	2270.16	-0.0178657	0.20203	-0.0884311	0.929534	0.959593
Vitvi01g01348	4.5477	2.71269	1.11353	2.43612	0.0148459	0.047009
Vitvi01g01350	15476.4	-0.283417	0.0874046	-3.24259	0.0011845	0.00581056
Vitvi01g01351	465.734	1.15432	0.56159	2.05545	0.0398351	0.103128
Vitvi01g01352	151.674	-0.0171933	0.324865	-0.0529243	0.957792	0.97557
Vitvi01g01354	235.927	-0.0280597	0.164309	-0.170774	0.864402	0.919559
Vitvi01g01355	1.80475	-4.8751	1.91859	-2.54099	0.0110539	0.0369097
Vitvi01g01357	144.178	-1.47723	0.20745	-7.12091	1.07214e-12	3.56351e-11
Vitvi01g01359	13.5495	-0.508781	0.525429	-0.968317	0.332886	0.495174
Vitvi01g01360	515.313	0.456614	0.140763	3.24385	0.00117926	0.00578772
Vitvi01g01361	923.007	-0.185056	0.128782	-1.43696	0.150728	0.28252
Vitvi01g02181	2.68803	4.52138	2.55825	1.76737	0.077166	0.17182
Vitvi01g01362	6571.44	0.198879	0.14799	1.34387	0.178991	0.321236
Vitvi01g01365	1.46878	-0.190554	2.36688	-0.0805084	0.935833	NA
Vitvi01g01367	2.61796	0.314655	1.24764	0.2522	0.800886	0.879104
Vitvi01g01368	30.4976	0.176602	0.374904	0.471059	0.637598	0.762895
Vitvi01g01369	2.43195	-2.27071	1.43458	-1.58284	0.113458	0.2289
Vitvi01g02185	30.9032	0.800942	0.5442	1.47178	0.14108	0.26929
Vitvi01g01372	331.331	0.0357677	0.104082	0.34365	0.731109	0.830519
Vitvi01g01373	38.0035	0.698388	0.290693	2.4025	0.0162835	0.0506069
Vitvi01g01374	1650.23	0.260544	0.124709	2.08921	0.0366885	0.0967873
Vitvi01g01376	3247.18	-0.156021	0.115674	-1.3488	0.1774	0.319238
Vitvi01g01378	73.3974	0.0616989	0.247921	0.248865	0.803465	0.880738
Vitvi01g01380	212.837	-0.774404	0.201523	-3.84275	0.000121662	0.000809002
Vitvi01g01383	824.466	0.103401	0.113049	0.914662	0.360369	0.522937
Vitvi01g02188	36.09	8.26222	1.22985	6.71806	1.84156e-11	5.06332e-10
Vitvi01g01388	1257.75	2.24992	0.714692	3.14809	0.00164338	0.00760875
Vitvi01g01390	1647.81	0.456828	0.341811	1.33649	0.181388	0.324028
Vitvi01g01391	434.923	0.341171	0.191538	1.78122	0.0748765	0.16802
Vitvi01g01400	133.423	-1.61152	0.170241	-9.4661	2.90488e-21	2.43107e-19
Vitvi01g01404	92.8376	-0.262048	1.33844	-0.195787	0.844777	0.908164
Vitvi01g01405	368.057	-0.097125	0.157094	-0.618262	0.536403	0.681361
Vitvi01g01411	1105.34	-0.258996	0.173047	-1.49668	0.134477	0.260064
Vitvi01g01413	541.563	0.278407	0.204506	1.36137	0.173397	0.31378
Vitvi01g01414	783.326	0.820613	0.148887	5.51164	3.55508e-08	5.38027e-07
Vitvi01g01417	93.5065	0.792768	0.354245	2.23791	0.0252272	0.0718637
Vitvi01g01418	334.109	-0.183606	0.123797	-1.48312	0.138043	0.26513
Vitvi01g01429	86.2774	-1.96139	0.228806	-8.57225	1.01482e-17	6.10813e-16
Vitvi01g02194	31.5295	-1.68038	0.341975	-4.91374	8.93562e-07	1.02625e-05
Vitvi01g01430	319.313	-0.082418	0.199412	-0.413305	0.679383	0.79375
Vitvi01g01432	103.895	-0.196373	0.335661	-0.585034	0.558525	0.699396
Vitvi01g02195	25.0722	-0.181672	0.489468	-0.371162	0.710517	0.815873
Vitvi01g01434	25.0376	-1.25777	0.330439	-3.80637	0.000141021	0.000923408
Vitvi01g01435	42.4978	1.06947	0.477818	2.23823	0.0252058	0.071832
Vitvi01g01436	1401.11	-0.503865	0.0594603	-8.47398	2.37141e-17	1.33908e-15
Vitvi01g01439	587.902	0.548412	0.20567	2.66646	0.00766547	0.0273009
Vitvi01g01440	708.751	-0.373863	0.353418	-1.05785	0.290125	0.450878
Vitvi01g01443	572.492	0.912262	0.170979	5.33552	9.52712e-08	1.33152e-06
Vitvi01g01444	2.15255	-1.5575	1.2651	-1.23113	0.218275	0.369399
Vitvi01g01446	78.0068	0.110489	0.199995	0.55246	0.580633	0.717289
Vitvi01g01447	2025.8	0.626269	0.080403	7.78913	6.7473e-15	2.9776e-13
Vitvi01g01449	140.545	0.436087	0.293272	1.48697	0.137022	0.263794
Vitvi01g01455	78.2411	0.0832924	0.276367	0.301383	0.763122	0.853167
Vitvi01g01456	208.711	0.0767308	0.148713	0.515967	0.605877	0.737544
Vitvi01g01457	736.981	0.974	0.254869	3.82157	0.000132604	0.000873742
Vitvi01g01458	73.4606	2.55623	0.654274	3.90696	9.34639e-05	0.000643705
Vitvi01g01459	395.853	-0.0163097	0.290156	-0.0562101	0.955174	0.974378
Vitvi01g02197	2.69488	3.50346	2.26443	1.54717	0.121823	0.241744
Vitvi01g02198	3.44753	1.45027	1.12698	1.28687	0.198141	0.344744
Vitvi01g02199	1.69935	0.55299	2.00035	0.276447	0.782205	0.866339
Vitvi01g02200	1.54759	2.67574	2.37348	1.12735	0.259595	NA
Vitvi01g02201	1.14432	-0.738824	1.35958	-0.543421	0.58684	NA
Vitvi01g01460	26.2907	0.466278	0.868069	0.537144	0.591168	0.725736
Vitvi01g01461	117.628	2.44602	0.894473	2.7346	0.00624568	0.0231375
Vitvi01g01462	29.0422	0.771584	0.395148	1.95264	0.0508618	0.125047
Vitvi01g02203	2.6283	0.0320948	1.37513	0.0233394	0.98138	0.988888
Vitvi01g02204	7.79659	-0.156434	0.688942	-0.227065	0.820373	0.892658
Vitvi01g02205	1.57494	3.73998	2.22419	1.6815	0.0926664	NA
Vitvi01g02207	1.38682	3.56664	3.45855	1.03125	0.302422	NA
Vitvi01g02209	1.46567	3.65095	2.84918	1.2814	0.200052	NA
Vitvi01g02210	1.1864	2.26062	2.43405	0.928747	0.35302	NA
Vitvi01g01472	12.8939	5.80633	1.38014	4.20706	2.58712e-05	0.000207582
Vitvi01g01473	17.3125	0.636537	0.990849	0.642416	NA	NA
Vitvi01g01474	2.46943	0.230616	1.62843	0.141618	0.887381	0.934587
Vitvi01g01475	14.0139	1.83569	0.963496	1.90524	0.0567485	0.135708
Vitvi01g01476	33579.1	-0.374198	0.227662	-1.64366	0.100247	0.208447
Vitvi01g01477	47.6888	2.34924	0.844038	2.78333	0.00538039	0.0204896
Vitvi01g01478	536.153	0.108417	0.0909686	1.1918	0.233339	0.387258
Vitvi01g01488	1908.29	0.398905	0.121088	3.29435	0.00098651	0.00498021
Vitvi01g01492	72.8735	2.20015	0.443412	4.96186	6.98222e-07	8.17095e-06
Vitvi01g01493	114.552	3.27278	0.465524	7.03032	2.06063e-12	6.62872e-11
Vitvi01g01496	158.806	0.158008	0.174996	0.902927	0.366565	0.528814
Vitvi01g01498	167.04	0.496642	0.173593	2.86095	0.00422369	0.0168131
Vitvi01g01499	330.566	-0.312252	0.113175	-2.75902	0.00579758	0.021751
Vitvi01g01500	135.641	-0.308266	0.158711	-1.94232	0.0520989	0.127166
Vitvi01g01502	537.881	-0.0220251	0.182666	-0.120575	0.904027	0.944165
Vitvi01g02212	200.523	-1.29556	0.393987	-3.28834	0.00100782	0.00506949
Vitvi01g01503	449.814	-1.06598	0.320249	-3.3286	0.00087285	0.00449831
Vitvi01g01504	631.995	0.0133974	0.198631	0.067449	0.946224	0.969296
Vitvi01g01505	24.8002	-0.248366	0.41271	-0.601794	0.547311	0.690016
Vitvi01g01506	177.581	0.0616678	0.281823	0.218818	0.826792	0.896901
Vitvi01g01507	2.40224	1.19218	1.55206	0.768126	0.442412	0.600227
Vitvi01g01508	1100.61	0.435691	0.0792488	5.49776	3.84644e-08	5.77956e-07
Vitvi01g01509	5.22688	2.95932	1.09921	2.69222	0.00709784	0.0256931
Vitvi01g01510	379.714	-0.16708	0.201768	-0.828083	0.407624	0.567732
Vitvi01g01511	12.7032	3.50732	0.762933	4.59715	4.28314e-06	4.19644e-05
Vitvi01g01512	25.6296	0.226387	0.362476	0.624557	0.532262	0.678152
Vitvi01g01513	4.41691	1.8449	1.66248	1.10973	0.267117	0.426696
Vitvi01g01514	2.51161	3.39978	1.94438	1.74851	0.0803755	0.177238
Vitvi01g01520	3.85627	-0.680745	0.854935	-0.796253	0.425885	0.584772
Vitvi01g01521	864.342	0.456594	0.2898	1.57554	0.115131	0.231762
Vitvi01g01523	84.7197	-0.499953	0.40152	-1.24515	0.213076	0.362978
Vitvi01g01528	2156.87	0.451241	0.0659098	6.84634	7.57636e-12	2.22275e-10
Vitvi01g01529	1384.77	0.408172	0.130686	3.12331	0.00178828	0.0081751
Vitvi01g01530	223.763	-0.354062	0.17046	-2.07709	0.0377929	0.0989973
Vitvi01g02215	1.24543	3.42423	1.85851	1.84247	0.0654071	NA
Vitvi01g01532	234.856	0.105898	0.121341	0.872738	0.382806	0.544454
Vitvi01g01533	633.982	-0.094135	0.0868925	-1.08335	0.278653	0.439378
Vitvi01g01534	10.2163	-0.687866	0.553381	-1.24302	0.213859	0.364042
Vitvi01g01536	19.703	-0.617163	0.795444	-0.775873	0.437824	0.595579
Vitvi01g01537	5.26167	0.487969	0.794883	0.613887	0.53929	0.68362
Vitvi01g01538	6871.65	1.78927	0.413398	4.3282	1.50335e-05	0.000128633
Vitvi01g01539	94.4969	0.247148	0.386264	0.639843	0.522274	0.669774
Vitvi01g01540	881.784	1.04623	0.202708	5.16128	2.45263e-07	3.17241e-06
Vitvi01g01541	1.17523	-1.22692	1.82685	-0.671604	0.501836	NA
Vitvi01g01543	502.632	0.436829	0.150274	2.90688	0.00365054	0.014916
Vitvi01g01545	218.785	-0.602519	0.154841	-3.89121	9.97463e-05	0.000681833
Vitvi01g01546	1590.83	0.223693	0.113208	1.97595	0.0481607	0.119851
Vitvi01g01548	337.467	0.261144	0.145719	1.79211	0.0731153	0.164969
Vitvi01g01549	393.896	-1.12996	0.252985	-4.46652	7.95033e-06	7.26739e-05
Vitvi01g01550	29.3266	0.409739	0.341762	1.1989	0.230566	0.383869
Vitvi01g01552	539.163	-0.0523224	0.136078	-0.384503	0.700606	0.809022
Vitvi01g01832	2.4371	-0.910998	1.31884	-0.690756	0.489719	0.64235
Vitvi01g01553	1369.67	0.813482	0.105311	7.72454	1.12254e-14	4.82212e-13
Vitvi01g01554	156.648	-0.09144	0.141275	-0.647246	0.517472	0.665892
Vitvi01g01555	2.63481	0.630547	1.27482	0.494617	0.62087	0.748938
Vitvi01g02220	6.177	-0.316524	0.796164	-0.397562	0.690953	0.801843
Vitvi01g01557	213.635	-0.035459	0.323849	-0.109492	0.912812	0.949485
Vitvi01g01558	11.5087	0.594595	0.584436	1.01738	0.308972	0.47106
Vitvi01g01559	63.2651	0.752206	0.357887	2.1018	0.0355709	0.0946065
Vitvi01g01560	18.4719	-1.37607	0.360242	-3.81984	0.00013354	0.000879077
Vitvi01g02224	13.4594	0.687996	0.576081	1.19427	0.232372	0.386189
[truncated: 19,994 more rows]

## Sheet: WHITE
gene_id	baseMean	log2FoldChange	lfcSE	stat	pvalue	padj
Vitvi15g01736	247.888	-2.46216	0.464867	-5.29647	1.18061e-07	2.6139e-06
Vitvi15g01730	1.34396	3.50666	1.8846	1.86069	0.0627878	0.183983
Vitvi15g01723	2.01359	-5.02864	1.68329	-2.98738	0.00281382	0.017238
Vitvi15g01720	4.64512	0.0292697	0.858465	0.0340954	0.972801	0.987597
Vitvi07g02841	43.6796	-1.02788	1.98873	-0.516853	0.605259	0.777833
Vitvi07g02840	30.123	-1.34511	0.895745	-1.50167	0.133183	0.308355
Vitvi07g02839	1.05357	0.169434	2.31289	0.0732566	0.941602	0.974763
Vitvi07g02838	5.73343	0.26729	0.670967	0.398365	0.690361	0.834757
Vitvi07g02834	30.2893	-0.162503	0.501456	-0.324061	0.745892	0.86737
Vitvi07g02833	31.7788	-2.15089	0.668404	-3.21795	0.0012911	0.00910876
Vitvi07g02832	90.2017	-1.4238	1.08297	-1.31472	0.188605	0.387898
Vitvi07g02831	12.9901	-0.892781	0.430664	-2.07303	0.0381691	0.128672
Vitvi07g02830	132.34	-0.401484	0.18959	-2.11764	0.0342054	0.119248
Vitvi07g02828	58.1386	-1.06785	2.05519	-0.519588	0.603351	0.77685
Vitvi07g02823	10.9929	2.19596	0.854399	2.57018	0.0101645	0.0472634
Vitvi07g02822	40.575	8.42003	1.2169	6.91927	4.53991e-12	2.0446e-10
Vitvi07g02817	4.10612	-1.73192	1.28857	-1.34406	0.17893	0.375542
Vitvi07g02814	45.4487	-1.24239	0.774518	-1.60408	0.108697	0.268989
Vitvi07g02813	24.943	-0.166148	0.602196	-0.275903	0.782622	0.888213
Vitvi07g02812	32.8069	1.04015	0.404412	2.57199	0.0101115	0.047099
Vitvi07g02811	276.956	-0.534103	0.181024	-2.95046	0.003173	0.0190176
Vitvi07g02807	2.09758	-2.63663	1.8767	-1.40493	0.160041	0.348949
Vitvi07g02806	8.74472	-1.21285	0.856343	-1.41631	0.156684	0.344149
Vitvi09g02032	14.6714	-0.246252	0.540897	-0.455265	0.648919	0.808867
Vitvi09g02033	47.4632	-0.134376	0.319605	-0.420445	0.67416	0.82353
Vitvi09g02034	46.1485	0.376448	0.424321	0.887175	0.374985	0.592515
Vitvi09g02043	1.73503	-4.81792	1.82775	-2.63599	0.00838924	0.040832
Vitvi09g02044	13.1216	-3.74703	0.719547	-5.20748	1.91422e-07	4.01236e-06
Vitvi08g02434	1.46242	0.220564	1.83407	0.120259	0.904278	0.956342
Vitvi08g02428	76.1002	-0.0611979	0.540948	-0.113131	0.909927	0.958925
Vitvi08g02424	1.29616	2.36664	1.97864	1.1961	0.231659	0.441282
Vitvi08g02423	2.00443	2.13105	1.57856	1.35	0.177016	0.372816
Vitvi08g02422	2.17415	1.44519	1.98607	0.727665	0.466818	0.672079
Vitvi07g02751	23.4783	-0.150901	0.644772	-0.234038	0.814956	0.906324
Vitvi07g02752	40.1749	-0.790686	0.423313	-1.86785	0.0617824	0.181773
Vitvi07g02753	62.6119	-0.398922	0.216974	-1.83857	0.0659786	0.190174
Vitvi07g02755	73.1278	2.77118	1.2505	2.21607	0.0266869	0.0990886
Vitvi07g02759	16.4813	0.479265	0.754892	0.634878	0.525508	0.720368
Vitvi07g02767	183.231	-0.210251	0.246812	-0.851867	0.394288	0.610247
Vitvi07g02768	250.53	0.569893	0.156403	3.64375	0.000268695	0.00247995
Vitvi07g02770	12.9747	4.93647	1.60786	3.07021	0.00213905	0.0137938
Vitvi07g02771	50.2988	0.11552	0.405383	0.284965	0.775671	0.88461
Vitvi07g02772	109.871	-0.0747254	0.23701	-0.315284	0.752546	0.87128
Vitvi07g02774	127.572	-0.390661	0.237259	-1.64656	0.0996486	0.253191
Vitvi07g02776	592.62	-0.522123	0.142039	-3.67592	0.000236991	0.00222674
Vitvi07g02787	970.961	-0.0407148	0.121136	-0.336108	0.73679	0.862549
Vitvi07g02789	67.6868	0.548863	0.444931	1.23359	0.217355	0.424416
Vitvi07g03014	29.0129	-0.139794	0.347211	-0.40262	0.687228	0.832457
Vitvi07g03006	9.36505	-1.12477	0.634121	-1.77375	0.0761045	0.210154
Vitvi07g03002	13.5576	-1.54019	0.55784	-2.76098	0.00576278	0.0306554
Vitvi07g03001	9.45081	-0.644001	0.651529	-0.988445	0.322935	0.541756
Vitvi07g02972	1.25602	2.31787	2.2753	1.01871	0.30834	0.526892
Vitvi07g02971	24.8765	0.472254	0.452379	1.04393	0.296516	0.515778
Vitvi07g02969	18.0743	7.25276	1.2322	5.88601	3.95619e-09	1.14342e-07
Vitvi02g01753	169.328	-0.494599	0.279861	-1.7673	0.0771772	0.212228
Vitvi02g01755	111.051	0.895772	0.407865	2.19625	0.0280743	0.103014
Vitvi02g01756	172.67	-0.164527	0.156136	-1.05374	0.292003	0.511005
Vitvi02g01757	19.1443	0.439777	0.535824	0.820748	0.41179	0.625647
Vitvi02g01758	2.3834	-0.41709	1.08247	-0.385313	0.700005	0.840983
Vitvi02g01762	1075.35	-0.208753	0.206961	-1.00866	0.313139	0.53189
Vitvi02g01768	568.925	-0.285715	0.110429	-2.58733	0.00967233	0.0455355
Vitvi04g02272	2.01048	3.03939	1.66994	1.82006	0.0687503	0.195776
Vitvi04g02269	21.0828	1.22915	0.508286	2.41823	0.0155963	0.0657384
Vitvi04g02266	2.64284	3.45919	1.72433	2.0061	0.0448451	0.144679
Vitvi04g02263	2.05056	1.44008	1.60668	0.896304	0.37009	0.587929
Vitvi07g02929	2.65888	-2.68395	1.28257	-2.09263	0.0363822	0.124577
Vitvi07g02928	4.20982	-1.67725	0.845454	-1.98384	0.0472735	0.150421
Vitvi07g02923	4.06378	-2.74984	1.14909	-2.39306	0.0167087	0.0692303
Vitvi07g02920	3.22068	0.54903	1.02598	0.535125	0.592563	0.768698
Vitvi16g02154	3.4541	3.84945	1.94821	1.97589	0.0481676	0.152391
Vitvi16g02156	8.09543	0.156209	0.695292	0.224667	0.822238	0.91055
Vitvi16g02158	2.30482	3.26539	1.56352	2.08849	0.0367539	0.125429
Vitvi07g02887	31.6153	1.05788	0.36082	2.93188	0.00336916	0.019964
Vitvi07g02885	416.366	0.141396	0.161982	0.872913	0.38271	0.599443
Vitvi07g02883	342.867	0.245012	0.13292	1.8433	0.065285	0.18889
Vitvi07g02881	925.024	-0.945705	0.21859	-4.32638	1.5158e-05	0.000202964
Vitvi02g01703	140.374	0.551667	0.562597	0.980571	0.326804	0.545607
Vitvi02g01702	687.982	0.0872245	0.152269	0.572831	0.566759	0.750814
Vitvi02g01701	278.871	1.20978	0.127703	9.47342	2.70823e-21	2.89239e-19
Vitvi02g01697	1.35973	3.51926	1.79374	1.96197	0.0497665	0.156085
Vitvi02g01696	216.805	0.913355	0.312421	2.92347	0.00346152	0.0203766
Vitvi02g01695	734.887	0.604835	0.340035	1.77875	0.0752815	0.208527
Vitvi02g01690	1.62263	-0.751003	1.47166	-0.510312	0.609833	0.78174
Vitvi02g01683	880.7	1.02103	0.604965	1.68774	0.0914602	0.238686
Vitvi02g01682	70.1116	0.880987	0.705231	1.24922	0.211586	0.417179
Vitvi02g01770	118.583	-0.101132	0.168962	-0.598551	0.549472	0.737932
Vitvi02g01774	111.734	0.134706	0.253469	0.531452	0.595106	0.770747
Vitvi02g01777	1629.6	-0.0802035	0.18254	-0.439376	0.660389	0.815555
Vitvi02g01778	49.2321	0.278916	0.292982	0.951991	0.341101	0.560698
Vitvi02g01779	75.9197	-0.157277	0.284579	-0.552664	0.580494	0.760252
Vitvi02g01780	1332.99	0.291782	0.205136	1.42238	0.154915	0.341867
Vitvi18g03385	1.60698	-0.158371	1.32149	-0.119842	0.904608	0.95649
Vitvi18g03382	516.273	12.0932	1.18344	10.2187	1.63514e-24	2.27782e-22
Vitvi18g03380	2.25631	4.24672	2.06267	2.05884	0.0395094	0.131961
Vitvi18g03376	141.055	-0.133437	0.194418	-0.686342	0.492497	0.693042
Vitvi18g03373	82.8116	-0.787762	0.286296	-2.75156	0.00593119	0.0312705
Vitvi07g02896	408.647	0.215191	0.231037	0.931413	0.35164	0.570838
Vitvi07g02895	16.0668	0.816461	0.517204	1.5786	0.114427	0.278167
Vitvi07g02894	456.657	0.267226	0.171306	1.55994	0.118775	0.285335
Vitvi09g02081	38.9574	2.27217	0.956823	2.3747	0.0175633	0.0721711
Vitvi09g02082	2.96691	2.56753	1.73587	1.47911	0.139112	0.317688
Vitvi09g02083	1.55379	3.70414	2.10473	1.75991	0.0784224	0.214758
Vitvi09g02085	7.83715	1.52825	1.24704	1.2255	0.220386	0.428171
Vitvi09g02087	124.193	2.39571	1.3339	1.79601	0.0724923	0.203258
Vitvi09g02088	46.9664	2.65544	1.43754	1.8472	0.0647176	0.187822
Vitvi09g02089	14.6642	2.38319	1.07981	2.20704	0.0273112	0.100779
Vitvi09g02090	123.987	1.68705	0.983939	1.71459	0.0864212	0.229535
Vitvi09g02091	45.4863	2.44955	0.930129	2.63356	0.00844945	0.0410183
Vitvi09g02092	52.0802	2.18822	0.894448	2.44645	0.014427	0.0621529
Vitvi09g02093	39.2842	2.35705	0.936655	2.51645	0.0118542	0.0533761
Vitvi09g02095	19.5751	1.9261	0.749415	2.57014	0.0101658	0.0472634
Vitvi09g02097	72.4972	0.311867	0.547752	0.569359	0.569112	0.752331
Vitvi09g02098	101.875	-0.17182	0.622784	-0.275891	0.782632	0.888213
Vitvi09g02099	40.7946	-0.101624	0.439257	-0.231353	0.81704	0.907382
Vitvi09g02100	122.133	1.3073	0.886944	1.47394	0.140498	0.319583
Vitvi09g02101	41.6128	0.0446609	0.52882	0.0844538	0.932696	0.970269
Vitvi09g02102	12.3205	-0.115978	0.670325	-0.173017	0.862638	0.932677
Vitvi09g02103	144.194	0.948203	0.571022	1.66054	0.0968066	0.248276
Vitvi09g02104	137.937	2.04692	1.24478	1.6444	0.100094	0.254086
Vitvi09g02105	89.3566	1.71573	1.3737	1.24898	0.211671	0.417203
Vitvi09g02106	96.669	2.51183	1.39334	1.80274	0.0714289	0.201156
Vitvi09g02107	37.0663	1.96863	2.05667	0.957193	0.33847	0.557848
Vitvi18g03311	1.51503	-1.35841	1.44219	-0.941913	0.346237	0.565538
Vitvi18g03309	3.76814	0.800465	1.18756	0.67404	0.500286	0.698873
Vitvi18g03308	2.48549	-4.22003	1.29327	-3.26307	0.00110211	0.00797103
Vitvi18g03306	26.7506	0.338086	0.426908	0.791942	0.428395	0.639853
Vitvi10g02093	1.10537	3.229	2.19611	1.47033	0.141473	0.32128
Vitvi10g02094	3.25438	1.58916	1.26585	1.25541	0.20933	0.414152
Vitvi16g02145	9.24344	-2.6028	0.640925	-4.06101	4.88617e-05	0.000573154
Vitvi16g02142	214.789	-0.103064	0.199614	-0.516316	0.605634	0.778054
Vitvi16g02141	438.477	-0.488139	0.171862	-2.84029	0.00450726	0.0252155
Vitvi16g02137	14.9966	-2.37406	1.0025	-2.36815	0.0178774	0.0729938
Vitvi16g02136	59.0651	-0.999532	0.310101	-3.22324	0.00126747	0.00897029
Vitvi16g02133	4.91038	0.879452	0.762916	1.15275	0.249012	0.461367
Vitvi16g02132	6.98646	-2.32631	1.43834	-1.61735	0.105802	0.264123
Vitvi16g02131	1.37212	-3.87689	1.71474	-2.26092	0.023764	0.0906889
Vitvi16g02130	19.769	-1.80043	0.461225	-3.90359	9.47769e-05	0.00100742
Vitvi07g02871	578.093	-0.0448285	0.143124	-0.313215	0.754117	0.872239
Vitvi07g02869	114.443	-0.70389	0.265989	-2.64632	0.00813738	0.0399705
Vitvi07g02868	4.01167	-0.363582	0.945722	-0.384449	0.700646	0.84109
Vitvi07g02867	711.655	0.0658038	0.295192	0.222919	0.823599	0.911488
Vitvi10g02249	18.4632	-1.60095	0.438509	-3.6509	0.000261325	0.00242491
Vitvi10g02248	1.43773	-1.06419	1.74638	-0.609371	0.542279	0.732444
Vitvi10g02242	31.5103	-0.1309	0.427228	-0.306393	0.759305	0.875489
Vitvi10g02239	13.2328	-0.675397	0.712935	-0.947348	0.343462	0.562603
Vitvi10g02238	5.53417	-1.97177	0.801867	-2.45897	0.0139335	0.0604217
Vitvi00g01467	1.09643	3.21867	2.17172	1.48208	0.138318	0.316809
Vitvi00g01462	22.6088	4.71664	0.795949	5.9258	3.10773e-09	9.21959e-08
Vitvi07g02902	16.0794	0.654613	0.45649	1.43401	0.151568	0.336572
Vitvi10g02174	5.79454	-0.568155	0.780419	-0.728012	0.466606	0.671998
Vitvi10g02169	3.0342	-1.26934	1.23192	-1.03038	0.302833	0.521685
Vitvi10g02166	43.4679	1.15546	0.325737	3.54722	0.000389312	0.00337124
Vitvi10g02165	92.8532	0.128956	0.194193	0.664063	0.50665	0.704735
Vitvi10g02163	6.00325	-0.148776	0.817601	-0.181966	0.855609	0.928856
Vitvi10g02162	5.51495	0.435346	0.807997	0.538797	0.590027	0.766693
Vitvi10g02161	896.602	-1.44335	0.212227	-6.80097	1.03915e-11	4.45622e-10
Vitvi13g02589	17.6282	-0.432737	0.596001	-0.726068	0.467797	0.672799
Vitvi07g02745	21.526	1.07112	0.880993	1.21581	0.224059	0.432681
Vitvi07g02741	87.6501	0.202297	0.959951	0.210737	0.833093	0.916774
Vitvi07g02737	1.39576	-1.29502	1.74	-0.744265	0.456716	0.663991
Vitvi07g03180	79.4568	-0.424876	0.501856	-0.84661	0.397213	0.61287
Vitvi07g03182	2.16569	-1.91397	1.53015	-1.25084	0.210994	0.416527
Vitvi07g03183	8.79397	-1.13826	1.24959	-0.910904	0.362346	0.580579
Vitvi07g03188	14.5902	-0.479823	0.55131	-0.870333	0.384118	0.600769
Vitvi07g03189	14.3412	-0.8925	1.08719	-0.820922	0.411691	0.625612
Vitvi07g03190	2.29735	0.317144	1.33005	0.238445	0.811536	0.904763
Vitvi10g02352	13.3521	-0.658307	0.437951	-1.50315	0.1328	0.307706
Vitvi10g02353	13.4107	-0.870004	0.641303	-1.35662	0.174903	0.369864
Vitvi10g02354	59.712	-0.507881	0.347354	-1.46214	0.143702	0.3246
Vitvi10g02355	19.5237	0.219022	0.72946	0.300253	0.763984	0.877934
Vitvi10g02356	12.4371	-0.386357	0.768451	-0.502773	0.615124	0.785738
Vitvi10g02357	23.7645	-1.54171	0.571113	-2.69948	0.00694479	0.0352872
Vitvi10g02358	3.40349	0.836044	1.15316	0.725006	0.468449	0.673442
Vitvi10g02361	3.05271	0.585455	1.51469	0.386518	0.699113	0.840465
Vitvi10g02141	10.6713	1.33298	0.698349	1.90876	0.0562931	0.170407
Vitvi10g02142	7.79988	-1.18262	0.915734	-1.29144	0.196551	0.398467
Vitvi10g02143	1.5118	-1.6938	1.46666	-1.15487	0.248144	0.460313
Vitvi10g02146	25.0136	-0.301643	0.647121	-0.46613	0.641122	0.803045
Vitvi10g02151	440.495	-0.0672418	0.442624	-0.151916	0.879253	0.942656
Vitvi10g02152	189.266	0.0613847	0.349278	0.175748	0.860492	0.931573
Vitvi02g01792	10.2907	0.796153	0.552122	1.44199	0.149306	0.333529
Vitvi02g01793	5.35021	-0.233222	0.779434	-0.29922	0.764772	0.878524
Vitvi02g01794	42.9967	-0.0321834	0.310637	-0.103605	0.917483	0.963109
Vitvi02g01795	1353.72	0.259704	0.167852	1.54721	0.121812	0.290143
Vitvi02g01796	181.636	-0.222383	0.1885	-1.17975	0.238099	0.449087
Vitvi02g01797	13.9577	-0.292894	0.440311	-0.665197	0.505924	0.703944
Vitvi02g01798	457.685	0.479197	0.135509	3.53627	0.000405812	0.00349522
Vitvi18g03359	7.29233	0.258826	0.721274	0.358846	0.719711	0.852253
Vitvi16g02116	18.1271	-1.5868	0.801706	-1.97928	0.0477846	0.151476
Vitvi16g02119	177.594	-1.99694	1.72432	-1.1581	0.246823	0.459131
Vitvi16g02120	1.92587	-2.32897	1.31187	-1.77531	0.0758475	0.209806
Vitvi16g02122	15.2963	-0.781326	0.789971	-0.989056	0.322636	0.541581
Vitvi16g02123	41.7485	-1.3974	0.528133	-2.64593	0.00814676	0.0399954
Vitvi16g02124	1.08357	-2.17331	1.76188	-1.23352	0.217381	0.424429
Vitvi02g01724	157.57	-0.959353	0.319826	-2.99961	0.00270325	0.0166928
Vitvi02g01723	404.436	-0.463644	0.149698	-3.09719	0.00195362	0.0128041
Vitvi02g01722	56.9615	-0.869582	0.213724	-4.06872	4.72725e-05	0.000556725
Vitvi02g01721	1855.76	0.141141	0.084937	1.66171	0.0965712	0.247786
Vitvi02g01720	46.059	0.409669	0.251362	1.6298	0.103145	0.259023
Vitvi02g01718	306.266	0.0641521	0.114006	0.562708	0.573634	0.755475
Vitvi02g01717	262.164	-0.211001	0.219141	-0.962854	0.335621	0.55462
Vitvi02g01716	80.5449	1.17233	0.326755	3.5878	0.000333483	0.00294579
Vitvi04g02296	16.2016	0.134342	0.536576	0.25037	0.802301	0.900283
Vitvi04g02295	24.3766	-1.97083	0.394692	-4.99334	5.9343e-07	1.11844e-05
Vitvi04g02293	3.41678	-1.48333	1.14159	-1.29935	0.193822	0.394935
Vitvi04g02292	287.475	-0.0538291	0.171973	-0.313009	0.754274	0.872239
Vitvi04g02290	44.7599	0.00702782	0.291722	0.0240908	0.98078	0.991022
Vitvi16g02112	99.8167	0.210941	0.371827	0.567308	0.570505	0.753211
Vitvi16g02111	49.7884	0.00566961	0.495374	0.0114451	0.990868	0.995829
Vitvi16g02108	13.4764	-0.857091	0.458959	-1.86747	0.0618364	0.181893
Vitvi16g02105	55.0722	-1.28189	0.313984	-4.08267	4.45219e-05	0.000528606
Vitvi16g02104	34.5059	-1.96991	0.46015	-4.28101	1.86051e-05	0.00024488
Vitvi02g01791	9.69956	0.105193	0.517974	0.203086	0.839068	0.920136
Vitvi02g01790	199.35	-0.179239	0.20666	-0.86731	0.385772	0.602346
Vitvi02g01788	7.11666	1.69563	1.69884	0.998107	0.318228	0.536794
Vitvi03g01899	89949.2	1.15133	1.23332	0.933521	0.350551	0.569978
Vitvi14g03118	74.5639	-0.910705	0.467592	-1.94765	0.051457	0.159756
Vitvi14g03115	1.44075	-1.53882	1.45182	-1.05992	0.289179	0.507807
Vitvi14g03114	1.0876	0.36203	1.93633	0.186967	0.851687	0.926904
Vitvi14g03111	3.35848	0.296934	1.01013	0.293957	0.768791	0.88057
Vitvi14g03110	1.88962	-1.65907	1.73158	-0.958127	0.337999	0.5574
Vitvi14g03109	2.3881	0.329469	1.23781	0.266171	0.790108	0.893044
Vitvi00g01764	44.6003	1.57935	0.385786	4.09385	4.24265e-05	0.000506678
Vitvi00g00443	6.5642	-0.108847	1.06804	-0.101913	0.918826	0.963682
Vitvi00g00444	6.06079	0.00433596	1.07705	0.00402577	0.996788	0.998078
MissingGeneID	1016.92	0.346955	0.3075	1.12831	0.259188	0.473416
Vitvi01g02305	21.9416	2.08491	1.05144	1.98291	0.0473774	0.150678
Vitvi01g02306	132.795	1.51197	0.815274	1.85455	0.0636602	0.185809
Vitvi01g02307	67.669	0.650562	0.537546	1.21025	0.226185	0.435253
Vitvi01g02309	35.843	2.31208	0.904667	2.55572	0.0105968	0.048852
Vitvi01g02310	4.76573	4.32886	1.58712	2.72749	0.00638175	0.0330325
Vitvi01g02311	2.07028	3.08676	1.84224	1.67555	0.0938267	0.243024
Vitvi01g02312	27.5654	0.952097	0.61867	1.53894	0.123819	0.293336
Vitvi01g02314	188.94	2.37808	1.2635	1.88213	0.0598181	0.177625
Vitvi01g02315	84.1245	2.01713	1.13351	1.77954	0.0751505	0.208266
Vitvi01g02317	227.515	1.77044	1.13048	1.5661	0.117326	0.282975
Vitvi01g02318	8.69816	1.67892	1.47113	1.14124	0.253768	0.466747
Vitvi07g02735	26.9718	-0.363796	0.417474	-0.871422	0.383524	0.600183
Vitvi07g02734	14.0645	-1.20771	0.552046	-2.18771	0.0286908	0.104699
Vitvi07g02730	12.548	-0.0173566	0.535171	-0.032432	0.974128	0.988078
Vitvi07g02729	15.2151	0.863601	0.522727	1.65211	0.0985129	0.251159
Vitvi07g02948	1420.52	-0.361152	0.115922	-3.11548	0.00183645	0.0121642
Vitvi07g02951	5.35381	-1.43926	0.792017	-1.81721	0.069185	0.19659
Vitvi07g02953	397.713	0.0213303	0.157533	0.135402	0.892294	0.950345
Vitvi07g02954	59.8638	0.237324	0.240524	0.986697	0.323791	0.542628
Vitvi07g02955	38.9158	-0.615177	0.326539	-1.88393	0.0595745	0.177183
Vitvi07g02989	40.3171	1.75204	0.330966	5.29371	1.19857e-07	2.64063e-06
Vitvi07g02990	1356.01	0.289505	0.317538	0.911718	0.361917	0.580372
Vitvi07g02991	131.925	0.0808857	0.231883	0.348822	0.727223	0.856279
Vitvi07g02992	1630.86	0.00648958	0.0950145	0.068301	0.945546	0.976027
Vitvi02g01736	1487.25	0.116318	0.156823	0.741716	0.45826	0.665147
Vitvi02g01735	886.295	-0.161116	0.0887877	-1.81462	0.0695817	0.197442
Vitvi02g01734	334.34	0.0643843	0.190376	0.338196	0.735216	0.861561
Vitvi02g01733	168.001	0.490492	0.168547	2.91013	0.00361281	0.0210956
Vitvi02g01731	122.378	-0.1928	0.244883	-0.787315	0.431097	0.642435
Vitvi02g01730	4.93285	0.193349	0.782332	0.247145	0.804796	0.901597
Vitvi00g00491	1.32739	3.48294	3.14469	1.10756	0.268051	0.483307
Vitvi00g00495	1.05648	3.17482	2.17002	1.46303	0.143458	0.324223
Vitvi02g01819	4.97365	3.52363	1.51185	2.33067	0.0197708	0.0789283
Vitvi10g02329	4.79412	1.27767	0.853028	1.49781	0.134183	0.31009
Vitvi10g02328	715.823	0.944789	0.193263	4.88861	1.01551e-06	1.81482e-05
Vitvi10g02327	151.154	1.68604	0.532882	3.16401	0.00155613	0.0105985
Vitvi10g02325	1.36072	0.0562579	1.44699	0.0388792	0.968987	0.985577
Vitvi10g02324	153.346	0.531086	0.315105	1.68542	0.0919068	0.239601
Vitvi10g02323	47.3003	-0.905094	0.278937	-3.2448	0.00117535	0.00840854
Vitvi10g02322	90.4528	-0.281605	0.239477	-1.17592	0.239628	0.450887
Vitvi10g02320	12.0357	1.36955	0.571387	2.39689	0.0165349	0.0686372
Vitvi10g02319	25.1921	-0.391651	0.355449	-1.10185	0.270528	0.48652
Vitvi10g02134	10.5071	6.47795	1.40898	4.59762	4.27347e-06	6.61459e-05
Vitvi10g02135	89.9305	0.0360162	0.228411	0.157682	0.874708	0.940229
Vitvi10g02139	129.831	-0.748302	0.233082	-3.21047	0.00132519	0.0093083
Vitvi07g03024	3.44585	1.17254	1.12451	1.04271	0.297084	0.51624
Vitvi07g03023	3.67275	4.95912	1.39621	3.55185	0.00038253	0.00331634
Vitvi07g03022	3.42133	-4.20903	1.2357	-3.40618	0.000658776	0.0052301
Vitvi07g02860	675.476	-0.0330895	0.196934	-0.168023	0.866565	0.935199
Vitvi07g02861	1593.65	0.199628	0.108953	1.83225	0.0669146	0.192134
Vitvi07g02862	141.919	0.245465	0.231839	1.05877	0.289703	0.508286
Vitvi07g02863	647.115	-0.160032	0.168005	-0.952542	0.340822	0.560407
Vitvi10g02185	33.41	0.575767	0.40155	1.43386	0.151611	0.336634
Vitvi10g02184	19.8269	0.0610313	0.497056	0.122786	0.902277	0.955352
Vitvi10g02181	2.06767	-2.8871	1.83746	-1.57125	0.116125	0.281007
Vitvi10g02178	2114.55	0.442869	0.165402	2.67754	0.00741649	0.0372202
Vitvi10g02176	678.768	-0.463222	0.210019	-2.20562	0.0274105	0.101112
Vitvi10g02175	36.8158	-2.96583	0.379575	-7.81356	5.55971e-15	3.39764e-13
Vitvi07g02847	5.37173	1.03602	0.781578	1.32555	0.184988	0.383626
Vitvi00g00541	7.96322	1.84282	0.901149	2.04496	0.0408584	0.135378
Vitvi00g01805	266.474	-2.002	1.91376	-1.04611	0.295511	0.514912
Vitvi00g00544	5.85636	1.20155	1.21785	0.986613	0.323832	0.542656
Vitvi00g00547	8.43118	1.25379	1.05004	1.19405	0.23246	0.442058
Vitvi00g01806	6.4265	-0.31597	0.889551	-0.355202	0.722438	0.85368
Vitvi02g01745	48.3712	0.668505	0.320918	2.0831	0.0372417	0.126458
Vitvi10g02342	388.764	0.254776	0.147861	1.72308	0.0848738	0.226883
Vitvi10g02343	1733.72	0.20014	0.160439	1.24745	0.212231	0.417977
Vitvi10g02344	571.65	0.0274736	0.158475	0.173363	0.862366	0.932553
Vitvi10g02345	1133.93	-0.136482	0.117184	-1.16468	0.244148	0.455743
Vitvi10g02346	321.56	0.0684046	0.144664	0.472853	0.636318	0.800367
Vitvi10g02347	82.2369	-2.22607	0.213572	-10.423	1.94663e-25	2.89133e-23
Vitvi10g02348	1018.74	0.203256	0.148271	1.37084	0.170424	0.363077
Vitvi07g03077	2314.1	-0.24311	0.192515	-1.26281	0.206658	0.41097
Vitvi07g03081	40.3452	0.0892353	0.415561	0.214735	0.829974	0.91468
Vitvi17g01730	268.453	1.17971	0.289261	4.07835	4.53557e-05	0.000536518
Vitvi17g01731	1.22896	3.37842	2.2238	1.51921	0.128709	0.301102
Vitvi17g01735	6.28229	3.25755	1.0759	3.02775	0.00246382	0.0154829
Vitvi07g03066	155.073	1.02658	0.382109	2.68663	0.00721774	0.0364101
Vitvi07g03068	1.9961	4.07969	2.05794	1.98241	0.0474333	0.150761
Vitvi07g03070	1925.47	-0.417861	0.154803	-2.69931	0.00694835	0.0352973
Vitvi07g02931	5.918	-1.06936	0.68016	-1.57221	0.115902	0.280689
Vitvi07g02933	15.0708	-0.676738	0.481495	-1.40549	0.159875	0.348737
Vitvi00g01823	1.69732	3.84204	2.08714	1.84082	0.0656482	0.189541
Vitvi10g02128	32.906	5.67068	0.875085	6.48015	9.16303e-11	3.44235e-09
Vitvi10g02129	6.61583	3.25594	1.14263	2.84951	0.00437872	0.0246935
Vitvi07g03064	893.504	-0.0865709	0.146452	-0.591122	0.554439	0.741279
Vitvi07g03063	1462.47	-0.296373	0.247953	-1.19528	0.231979	0.441667
Vitvi07g03062	2.52636	-0.804803	1.11332	-0.722882	0.469752	0.674299
Vitvi07g03061	97.8308	-0.1829	0.24536	-0.745435	0.456009	0.663382
Vitvi07g03060	53.1965	-2.80678	0.335214	-8.3731	5.6122e-17	4.27979e-15
Vitvi07g03058	2.40865	-0.365855	1.23909	-0.295262	0.767794	0.88011
Vitvi16g02098	62.4054	-4.0074	0.745242	-5.37732	7.56036e-08	1.73024e-06
Vitvi16g02097	11.0596	-0.895747	0.547759	-1.63529	0.101988	0.25713
Vitvi16g02096	3.83897	2.07362	1.17772	1.76071	0.078288	0.214524
Vitvi16g02095	12.2126	-6.63988	0.964875	-6.88159	5.91874e-12	2.64433e-10
Vitvi16g02091	8.50999	-2.84736	0.822572	-3.46154	0.000537097	0.00441569
Vitvi16g02090	6.92321	-4.46362	0.966946	-4.6162	3.90824e-06	6.09555e-05
Vitvi02g01725	40.6285	-0.929919	0.368261	-2.52516	0.0115644	0.0523656
Vitvi02g01726	1572.72	-0.181144	0.143503	-1.26231	0.206839	0.411178
Vitvi02g01727	87.6151	-0.493511	0.289878	-1.70248	0.088666	0.233596
Vitvi07g03041	27.1993	0.443823	0.449785	0.986743	0.323769	0.542628
Vitvi07g03042	5.47902	-1.08314	0.908002	-1.19288	0.232916	0.442398
Vitvi07g03044	179.825	0.0275539	0.201716	0.136597	0.891349	0.94988
Vitvi07g03046	190.484	0.519266	0.264494	1.96324	0.049618	0.155772
Vitvi07g03047	55.6997	-0.0311457	0.258627	-0.120427	0.904145	0.956282
Vitvi07g03048	178.202	0.237195	0.152272	1.5577	0.119304	0.286207
Vitvi07g03049	3922.18	0.139467	0.185542	0.751674	0.452247	0.659793
Vitvi10g02188	69.3342	-0.0642125	0.343869	-0.186735	0.851868	0.927004
Vitvi10g02192	7.03819	-0.0777161	0.602406	-0.129009	0.89735	0.952564
Vitvi00g00610	55.1145	1.78353	1.23262	1.44694	0.147914	0.331708
Vitvi00g00612	70.088	2.15732	1.41981	1.51944	0.128652	0.301033
Vitvi00g00614	176.628	1.83158	1.32993	1.3772	0.16845	0.360245
Vitvi00g00615	291.22	1.85707	1.26908	1.46332	0.14338	0.324133
Vitvi00g00616	34.6517	2.43431	0.951403	2.55865	0.010508	0.0485925
Vitvi14g03128	29.0624	-1.93451	0.394357	-4.90549	9.31925e-07	1.68287e-05
Vitvi14g03121	17.302	-1.85853	0.377111	-4.92835	8.29283e-07	1.51336e-05
Vitvi10g02223	7.58271	-3.56236	0.754544	-4.72121	2.34445e-06	3.86344e-05
Vitvi10g02227	3.724	-2.69168	1.09351	-2.46151	0.0138353	0.0601057
Vitvi14g03101	65.9634	-1.41569	0.489786	-2.89042	0.00384728	0.0221931
Vitvi07g02985	304.014	-1.24577	0.257596	-4.83612	1.32395e-06	2.29649e-05
Vitvi15g01751	1.25791	-1.96352	1.47164	-1.33424	0.182125	0.379956
Vitvi10g02282	1.52255	0.957363	1.31652	0.727194	0.467107	0.672209
Vitvi10g02283	1.24134	1.27857	1.71074	0.747374	0.454838	0.66248
Vitvi10g02284	225.584	0.635881	0.360569	1.76355	0.0778077	0.213438
Vitvi10g02288	85.125	-0.400048	0.359073	-1.11411	0.265231	0.480734
Vitvi10g02312	6.206	0.803398	0.757439	1.06068	0.288837	0.507444
Vitvi10g02314	1.9908	4.08863	1.85583	2.20312	0.0275861	0.101643
Vitvi14g03131	4.55995	-2.62536	0.909711	-2.88593	0.00390261	0.0224555
Vitvi16g02100	3.65845	-2.55827	1.50132	-1.70402	0.0883774	0.233164
Vitvi16g02101	11.3425	-2.83528	0.851046	-3.33152	0.000863726	0.00653344
Vitvi16g02127	10.2031	-3.77505	0.922734	-4.09116	4.29225e-05	0.000511437
Vitvi16g02128	17.8825	-1.0259	0.851654	-1.2046	0.228357	0.437444
Vitvi07g02853	2.04404	-1.19803	1.56753	-0.76428	0.444701	0.653613
Vitvi07g02999	12.1654	-0.0173768	0.841528	-0.0206491	0.983526	0.992107
Vitvi07g02998	12.2514	6.6908	1.26512	5.28868	1.232e-07	2.70101e-06
Vitvi04g02281	4.27762	0.661846	0.917486	0.721369	0.470683	0.675132
Vitvi04g02280	1917.26	-0.0263035	0.111073	-0.236812	0.812803	0.905276
Vitvi04g02278	284.593	-0.336368	0.121336	-2.7722	0.00556791	0.0298875
Vitvi04g02276	111.786	-0.621928	0.212441	-2.92753	0.00341664	0.0201707
Vitvi04g02275	111.665	-1.84163	0.246167	-7.4812	7.36479e-14	4.07846e-12
Vitvi00g00663	4.76666	-6.26962	1.25872	-4.98093	6.32782e-07	1.18366e-05
Vitvi00g00668	10.2871	-0.352909	0.573592	-0.615262	0.538382	0.729862
Vitvi00g00670	4.16752	5.13488	1.65871	3.09572	0.00196338	0.0128568
Vitvi00g00671	268.008	1.64014	0.96216	1.70464	0.0882608	0.232994
Vitvi00g00672	252.548	2.4359	1.2438	1.95843	0.0501798	0.15692
Vitvi00g00674	3.63125	1.73439	2.01129	0.862325	0.388509	0.605144
Vitvi00g01892	85.0269	2.15569	0.96561	2.23247	0.0255841	0.0958892
Vitvi00g01893	4.66703	2.64671	1.39506	1.89721	0.0578007	0.173518
Vitvi00g00675	282.455	0.174944	0.122313	1.43029	0.152633	0.338032
Vitvi00g00676	100.334	2.15786	0.251467	8.58109	9.39773e-18	7.77758e-16
Vitvi18g03341	57.6345	0.957267	0.313132	3.05707	0.00223509	0.0143143
Vitvi07g02913	2.93816	0.390937	1.26889	0.308094	0.758011	0.874745
Vitvi07g02914	28.1842	0.798535	0.519257	1.53784	0.124087	0.293723
Vitvi15g01762	4.95324	2.87199	1.10728	2.59374	0.00949389	0.0449331
Vitvi07g02800	82.0082	0.361283	0.19809	1.82383	0.0681779	0.194675
Vitvi10g02302	191.187	-0.784089	0.262884	-2.98264	0.00285775	0.0174404
Vitvi10g02300	26.4478	-1.43243	0.673577	-2.12659	0.0334538	0.11753
Vitvi10g02299	2.72799	-5.46775	1.537	-3.55743	0.000374505	0.00325807
Vitvi10g02368	193.923	-0.344589	0.475397	-0.724844	0.468548	0.673455
Vitvi10g02370	11.5342	-0.415222	0.613121	-0.677227	0.498262	0.697349
Vitvi02g01704	94.3755	-0.626652	0.400191	-1.56588	0.117376	0.282995
Vitvi02g01705	3.16834	-0.276363	1.08724	-0.254188	0.799351	0.898909
Vitvi02g01706	91.2541	-0.151331	0.273717	-0.552875	0.580349	0.760107
Vitvi02g01707	5.14413	-0.21449	0.903666	-0.237356	0.812381	0.905076
Vitvi02g01708	2.70205	-0.0140937	1.27246	-0.0110759	0.991163	0.996003
Vitvi04g02285	15.6045	-0.389855	0.712765	-0.546962	0.584405	0.762989
Vitvi04g02283	61.3215	2.17655	0.348555	6.24448	4.2522e-10	1.41706e-08
Vitvi13g02596	348.303	-0.380165	0.301962	-1.25898	0.208036	0.41265
Vitvi13g02597	85.3353	-0.474973	0.372089	-1.2765	0.201777	0.404993
Vitvi13g02598	33.4083	0.464914	0.34733	1.33854	0.180721	0.377852
Vitvi10g02281	63.5916	-1.03184	0.310992	-3.31792	0.000906909	0.00680273
Vitvi10g02279	150.562	-0.184804	0.346897	-0.532734	0.594218	0.77022
Vitvi10g02277	8.2589	-1.10964	0.645954	-1.71783	0.0858275	0.228561
Vitvi10g02276	648.072	-0.605176	0.25457	-2.37725	0.0174424	0.0717927
Vitvi10g02275	11.7548	-0.505428	0.522895	-0.966596	0.333746	0.552392
Vitvi19g02363	3.07462	1.56034	1.13086	1.37978	0.167655	0.359275
Vitvi10g02252	339.779	0.292058	0.210632	1.38658	0.165569	0.356301
Vitvi10g02333	6.14055	-0.530321	1.09047	-0.486323	0.626738	0.794196
Vitvi10g02334	3.95959	-1.32853	1.02894	-1.29117	0.196646	0.398566
Vitvi10g02335	1690.48	-2.73815	0.194181	-14.101	3.74258e-45	1.58375e-42
Vitvi10g02337	12.2185	1.25796	1.26028	0.998159	0.318202	0.536791
Vitvi10g02154	1.87986	1.29878	1.60645	0.80848	0.418815	0.631722
Vitvi10g02156	19.5756	0.961532	0.855776	1.12358	0.261192	0.475951
Vitvi10g02157	367.032	-0.57784	0.426175	-1.35588	0.175138	0.370217
Vitvi10g02159	6.382	-4.67805	1.06721	-4.38345	1.16816e-05	0.000161029
Vitvi16g02099	7.33976	0.776711	0.787483	0.986321	0.323976	0.542815
Vitvi00g01928	266.913	0.467144	0.254123	1.83826	0.0660248	0.190261
Vitvi00g01930	3.51746	0.0599007	1.03426	0.0579162	0.953815	0.979899
Vitvi00g00710	43.098	-0.53153	0.416034	-1.27761	0.201386	0.40454
Vitvi00g00711	84.5798	0.0548396	0.460642	0.11905	0.905235	0.956858
Vitvi02g01739	216.72	0.43306	0.400978	1.08001	0.280138	0.497036
Vitvi02g01738	236.063	0.0958241	0.132921	0.720908	0.470966	0.675243
Vitvi02g01737	68.8756	-0.402738	0.354933	-1.13469	0.256507	0.470172
Vitvi00g01932	61.8118	-1.22662	1.17783	-1.04142	0.29768	0.516786
Vitvi07g02984	88.493	-0.479115	0.310586	-1.54262	0.122924	0.291894
Vitvi07g02982	1620.7	0.456873	0.137128	3.33172	0.000863097	0.00653089
Vitvi07g02981	126.823	-0.446329	0.166864	-2.67481	0.00747725	0.0374079
Vitvi07g02746	1.12662	2.14877	1.76107	1.22015	0.222408	0.430608
Vitvi09g02051	7.40406	2.06261	1.17649	1.75319	0.0795697	0.217228
Vitvi09g02052	395.697	1.86398	1.08671	1.71526	0.0862981	0.229297
Vitvi09g02053	71.7051	1.98171	0.768662	2.57812	0.00993391	0.0464549
Vitvi09g02055	6.89955	0.691482	1.30815	0.528593	0.597088	0.771977
Vitvi07g02801	26.045	5.94144	1.14523	5.18801	2.12554e-07	4.42223e-06
Vitvi07g02802	2.77096	4.55402	1.67465	2.71938	0.00654047	0.0336696
Vitvi07g02803	168.918	0.24703	0.254905	0.969106	0.332492	0.551255
Vitvi07g03105	33.8447	-0.575783	0.392288	-1.46775	0.142171	0.322408
Vitvi00g01457	5.90523	2.34976	1.04889	2.24024	0.0250756	0.0944725
Vitvi07g02937	45.3948	-0.545729	0.620398	-0.879645	0.379052	0.596089
Vitvi07g02938	5.35405	-0.947422	1.29838	-0.729693	0.465578	0.670988
Vitvi07g02939	1.8003	3.92128	2.41545	1.62342	0.104501	0.261724
Vitvi07g02940	1282.91	0.0670445	0.148368	0.45188	0.651355	0.810169
Vitvi07g03090	131.057	0.0855094	0.235578	0.362977	0.716622	0.850121
Vitvi07g03091	14.8081	-2.27927	0.478557	-4.76279	1.9093e-06	3.21244e-05
Vitvi07g03092	92.1238	-0.0312139	0.261812	-0.119222	0.905099	0.956759
Vitvi07g03093	92.0995	-0.0981887	0.227578	-0.43145	0.666141	0.818687
Vitvi07g03094	4.19564	2.64409	1.25139	2.11293	0.0346069	0.120168
Vitvi07g03095	231.151	0.87832	0.421768	2.08247	0.0372996	0.126597
Vitvi00g00756	2.3676	-1.42722	1.04703	-1.36311	0.172848	0.366688
Vitvi10g02259	233.033	-1.00248	0.30938	-3.24028	0.0011941	0.00852638
Vitvi10g02257	418.022	0.296865	0.215384	1.3783	0.16811	0.359733
Vitvi02g01822	407.865	-0.695604	0.229083	-3.03648	0.00239361	0.0151495
Vitvi10g02264	27.8094	7.87702	1.24345	6.33482	2.37622e-10	8.37955e-09
Vitvi10g02265	1070.86	0.0102778	0.151667	0.0677659	0.945972	0.976152
Vitvi10g02266	52.8612	0.085366	0.308723	0.276513	0.782154	0.887985
Vitvi10g02267	438.465	0.330509	0.205132	1.6112	0.107136	0.26617
Vitvi10g02268	21.169	-0.149021	0.408288	-0.364991	0.715118	0.849673
Vitvi10g02269	3683.87	-0.30873	0.0889256	-3.47178	0.00051702	0.00427886
Vitvi10g02270	37.7975	0.277184	0.41599	0.666324	0.505204	0.703372
Vitvi10g02215	3.68661	0.737876	0.931199	0.792394	0.428131	0.639853
Vitvi10g02216	2438.85	-0.152065	0.257614	-0.590282	0.555002	0.741766
Vitvi10g02217	5.45498	-0.944942	0.75096	-1.25831	0.208279	0.412876
Vitvi10g02218	171.833	0.414715	0.228989	1.81107	0.0701303	0.198621
Vitvi10g02219	2.17171	-2.10081	1.28532	-1.63447	0.10216	0.25727
Vitvi10g02221	32.7957	-0.285747	0.356688	-0.801112	0.423067	0.635238
Vitvi02g01812	492.371	-0.115522	0.160188	-0.721164	0.470809	0.675147
Vitvi02g01811	121.163	-0.567722	0.341343	-1.6632	0.0962723	0.247374
Vitvi02g01809	227.74	0.254907	0.321869	0.79196	0.428384	0.639853
Vitvi02g01808	471.486	0.174081	0.330507	0.526709	0.598395	0.773266
Vitvi07g03033	2.99684	-0.627682	1.06596	-0.58884	0.555969	0.742382
Vitvi07g03032	9.9196	-1.38108	0.762155	-1.81207	0.0699746	0.198356
Vitvi11g01707	31.2369	-1.07718	0.639103	-1.68545	0.0919012	0.239601
Vitvi11g01706	143.44	-1.68378	1.22487	-1.37466	0.169236	0.361454
Vitvi11g01705	95.1821	-0.606063	0.456347	-1.32808	0.184153	0.382531
Vitvi02g01713	4149.75	-0.472023	0.135604	-3.4809	0.000499735	0.00415729
Vitvi02g01712	1388.78	-0.0994743	0.122304	-0.813337	0.416025	0.629004
Vitvi02g01711	1225.98	-0.101712	0.119796	-0.849042	0.395858	0.611495
Vitvi02g01710	19.0256	-0.176096	0.449242	-0.391984	0.69507	0.837535
Vitvi02g01709	2.20137	0.669003	1.42327	0.470045	0.638323	0.801549
Vitvi00g00786	54.7038	-0.341751	0.475582	-0.718596	0.47239	0.676463
Vitvi00g00789	149.742	-0.412993	0.292007	-1.41433	0.157266	0.344921
Vitvi00g00790	1753.59	-0.218949	0.166367	-1.31605	0.188156	0.387382
Vitvi00g00792	652.044	-0.402054	0.122901	-3.27137	0.00107028	0.00779839
Vitvi07g02804	44.57	-0.530955	0.421601	-1.25938	0.207894	0.412478
Vitvi00g01968	3.41189	4.85808	2.2497	2.15944	0.0308163	0.110354
Vitvi00g00795	506.699	-0.129182	0.119924	-1.07719	0.281394	0.49835
Vitvi00g01969	81.291	-0.233023	0.239703	-0.972132	0.330985	0.549795
Vitvi00g01970	90.5722	0.130035	0.217769	0.597123	0.550425	0.738555
Vitvi10g02125	7.89348	5.08763	1.39525	3.64638	0.000265959	0.00246179
Vitvi07g02891	561.539	0.150764	0.111393	1.35344	0.175914	0.371191
Vitvi07g02943	447.787	0.549486	0.133924	4.10297	4.07887e-05	0.000489988
Vitvi07g02798	70.4121	1.42172	0.274402	5.18115	2.2052e-07	4.56677e-06
Vitvi07g02978	87.8738	-1.37485	0.305772	-4.49632	6.91389e-06	0.000100954
Vitvi07g02979	66.7353	-0.357287	1.02831	-0.34745	0.728253	0.856597
Vitvi07g02980	107.492	-0.330605	0.447291	-0.739129	0.459829	0.666131
Vitvi07g02994	1316.93	0.418333	0.180377	2.31921	0.0203835	0.0809136
Vitvi07g02995	537.547	-0.0819147	0.112662	-0.727087	0.467173	0.672209
Vitvi00g00812	2.75673	0.487125	1.71956	0.283285	0.776959	0.885334
Vitvi00g00813	1837.77	0.145707	0.190523	0.764773	0.444407	0.653601
Vitvi00g00814	1031.31	0.197248	0.0916893	2.15126	0.0314556	0.112
Vitvi00g00816	138.371	1.30832	0.1939	6.74738	1.50534e-11	6.33431e-10
Vitvi00g00817	1.15374	-0.111532	2.15027	-0.0518686	0.958633	0.981895
Vitvi00g01978	1080.01	-0.269264	0.193784	-1.38951	0.164679	0.355068
Vitvi02g01752	87.0386	-0.780616	0.203655	-3.83303	0.000126574	0.0013034
Vitvi02g01751	281.572	0.0750071	0.127978	0.586095	0.557812	0.743793
Vitvi02g01750	333.667	-0.882442	0.267873	-3.29425	0.000986843	0.00728536
Vitvi07g02805	15.6153	-1.21769	0.785291	-1.55062	0.120993	0.288812
Vitvi00g00824	2717.05	1.64415	1.00579	1.63468	0.102116	0.257189
Vitvi10g02371	317.553	0.103046	0.150828	0.683198	0.494482	0.694948
Vitvi07g03085	550.83	1.17458	0.187164	6.27565	3.48178e-10	1.1796e-08
Vitvi07g03084	46.0432	-0.0125435	0.342616	-0.036611	0.970795	0.986783
Vitvi07g03083	256.473	-1.53601	0.515799	-2.97793	0.00290198	0.0176527
Vitvi02g01806	23.4471	0.289085	0.343559	0.841443	0.4001	0.615251
Vitvi02g01805	337.049	-0.0486038	0.145571	-0.333883	0.738468	0.863432
Vitvi02g01817	25.3293	0.0381354	0.5185	0.0735496	0.941369	0.974731
Vitvi02g01816	5737.25	-0.10414	0.0880488	-1.18275	0.236909	0.447595
Vitvi02g01815	3.1917	0.0948782	1.10821	0.0856136	0.931774	0.969961
Vitvi07g03052	3.71356	1.96942	1.24803	1.57802	0.114561	0.278435
Vitvi07g03051	514.534	0.0561709	0.164061	0.342378	0.732067	0.859283
Vitvi09g02056	2.04221	4.10457	1.53882	2.66735	0.00764523	0.0380362
Vitvi09g02057	41.9744	2.72113	1.48809	1.82861	0.0674585	0.193127
Vitvi09g02058	106.002	2.61587	1.23189	2.12346	0.0337156	0.118096
Vitvi09g02059	80.9292	1.90536	1.17095	1.62719	0.103697	0.259984
Vitvi09g02060	5.64088	0.498214	1.02963	0.483879	0.628472	0.79527
Vitvi07g02958	190.942	-0.887096	0.240521	-3.68823	0.000225821	0.00212892
Vitvi00g01994	3.43891	2.30746	1.17575	1.96254	0.0496996	0.155941
Vitvi07g02912	1.95632	0.506066	1.46796	0.344742	0.730288	0.857974
Vitvi00g01996	28.0586	-2.02774	0.509842	-3.97719	6.97356e-05	0.000771979
Vitvi07g02944	18.1129	-1.43863	1.20004	-1.19882	0.230599	0.439935
Vitvi00g00864	1.51683	-3.44192	1.87485	-1.83584	0.0663819	0.191076
Vitvi00g01999	587.499	-0.104888	0.0868733	-1.20736	0.227293	0.436371
Vitvi00g00869	289.071	-0.0553197	0.172638	-0.320438	0.748637	0.869052
Vitvi10g02351	1.0883	3.2121	1.96921	1.63117	0.102855	0.258527
Vitvi00g00870	45.2735	0.0834722	0.36769	0.227018	0.82041	0.909284
Vitvi07g03026	316.696	-0.25558	0.111324	-2.29583	0.0216858	0.0846905
Vitvi07g03027	31.3361	-0.108473	0.355874	-0.304808	0.760513	0.876024
Vitvi07g03029	1206.73	-0.365059	0.164543	-2.21863	0.0265121	0.0985963
Vitvi07g03030	1588.34	0.026931	0.233564	0.115305	0.908204	0.958357
Vitvi15g01759	1.32059	-0.39963	1.68418	-0.237284	0.812436	0.905093
Vitvi07g02941	95.2384	-0.0966501	0.403142	-0.239742	0.81053	0.904272
Vitvi00g00880	32.6007	-0.597681	0.289872	-2.06188	0.0392196	0.131306
Vitvi19g02380	2.18525	1.47147	1.56003	0.943237	0.345559	0.56471
Vitvi19g02381	561.144	-0.241299	0.195277	-1.23567	0.21658	0.423567
Vitvi19g02382	298.015	-0.310981	0.179954	-1.72811	0.083968	0.225213
Vitvi10g02350	126.101	-0.489721	0.289283	-1.69288	0.0904784	0.237002
Vitvi07g02947	1.61693	3.78262	1.98991	1.9009	0.0573148	0.172475
Vitvi07g03088	161.484	-0.526668	0.156198	-3.37181	0.00074677	0.00582154
Vitvi07g03087	212.103	-0.67269	0.254487	-2.64332	0.00820969	0.0402287
Vitvi07g03086	8.38787	5.16207	1.30191	3.96501	7.3393e-05	0.000806496
Vitvi04g02274	12540.9	-0.184541	0.243377	-0.758251	0.448301	0.656513
Vitvi07g03040	115.808	-1.17491	0.420969	-2.79096	0.00525527	0.0285043
Vitvi00g00894	27.4088	1.66264	0.57011	2.91634	0.0035416	0.0207554
Vitvi10g02289	6.17999	-5.17117	1.28666	-4.01906	5.8432e-05	0.000668581
Vitvi10g02290	3.77648	-3.2707	1.06635	-3.06719	0.00216085	0.0139143
Vitvi00g02022	45.0759	1.03915	0.324409	3.2032	0.0013591	0.0094989
Vitvi00g00897	135.541	1.50038	0.193466	7.75529	8.81447e-15	5.25774e-13
Vitvi13g02592	4.06975	3.22817	1.69516	1.90435	0.0568646	0.171511
Vitvi18g03345	24.644	1.65808	0.493117	3.36244	0.000772556	0.0059645
Vitvi07g03057	3.82945	-1.06885	0.952399	-1.12227	0.261747	0.476622
Vitvi07g03056	24.5559	1.2252	0.564883	2.16893	0.0300876	0.108423
Vitvi00g00903	1122.44	2.26824	1.41211	1.60628	0.108213	0.268208
Vitvi07g03097	325.989	-0.509479	0.190331	-2.67681	0.00743273	0.0372933
Vitvi07g03099	246.104	0.28297	0.177232	1.59661	0.110353	0.271807
Vitvi07g02865	5.86587	5.64192	1.36246	4.14099	3.45809e-05	0.000423583
Vitvi00g00909	64.9467	2.48837	0.302923	8.21454	2.12978e-16	1.5021e-14
Vitvi00g00910	37.4237	0.550524	0.282992	1.94537	0.0517303	0.160257
Vitvi00g00911	26.8752	-1.572	0.416115	-3.7778	0.000158218	0.00157572
Vitvi10g02229	32.5996	-0.158425	0.39672	-0.399337	0.689645	0.834163
Vitvi10g02309	28.2345	0.66646	0.819417	0.813334	0.416027	0.629004
Vitvi10g02308	2.54357	0.569461	1.36762	0.41639	0.677125	0.825419
Vitvi07g02945	17.4862	0.32251	0.500632	0.644205	0.519442	0.715334
Vitvi07g02946	56.1341	-0.0658721	0.274439	-0.240025	0.810311	0.904117
Vitvi04g02288	203.716	0.234085	0.206334	1.1345	0.256586	0.470172
Vitvi04g02289	10.8453	0.0206215	0.506791	0.0406904	0.967543	0.985316
Vitvi00g02041	48.0972	0.471439	0.304084	1.55036	0.121056	0.288834
Vitvi00g00921	39.0236	-0.243017	0.420573	-0.577824	0.563383	0.748652
Vitvi00g00922	2270.61	-0.449179	0.138146	-3.25147	0.00114808	0.00824765
Vitvi07g03100	33.0668	0.406843	0.394943	1.03013	0.302949	0.521738
Vitvi07g03101	270.228	0.380173	0.203026	1.87253	0.0611333	0.180431
Vitvi07g03025	534.652	0.352706	0.148837	2.36974	0.0178004	0.0728252
Vitvi18g03337	17.1983	0.532447	0.486708	1.09398	0.273965	0.491105
Vitvi18g03336	1.49029	-2.73167	1.70899	-1.59841	0.109952	0.271019
Vitvi02g01746	30.0196	0.370924	0.354675	1.04581	0.295648	0.514933
Vitvi02g01747	138.921	-1.31846	0.470455	-2.80252	0.00507048	0.0277165
Vitvi07g03107	8.93117	-1.21835	0.606285	-2.00953	0.044481	0.143832
Vitvi00g02044	4.78698	0.759205	0.741403	1.02401	0.30583	0.524601
Vitvi10g02339	125.44	-0.664401	0.394278	-1.68511	0.0919676	0.239731
Vitvi15g01766	45.0369	-0.422725	0.258209	-1.63714	0.101601	0.256466
Vitvi00g00935	808.781	0.0654	0.21802	0.299973	0.764198	0.878046
Vitvi00g00936	20.4914	1.08653	0.540784	2.00918	0.044518	0.14391
Vitvi00g02047	1.75623	-3.66026	1.85342	-1.97487	0.048283	0.152583
Vitvi00g02048	5.55091	0.904147	0.742535	1.21765	0.223358	0.431813
Vitvi00g00937	20.9201	0.474681	0.491679	0.965429	0.33433	0.553139
Vitvi07g03039	6.64938	-2.96383	0.877658	-3.37697	0.000732886	0.00573123
Vitvi10g02338	1435.17	-0.131032	0.116822	-1.12164	0.262016	0.476879
Vitvi00g00950	91.2272	-0.23269	0.203573	-1.14303	0.253027	0.465842
Vitvi00g02059	1.77738	-0.482121	1.57611	-0.305893	0.759686	0.875597
Vitvi00g00951	13.7458	1.53616	0.575973	2.66707	0.00765147	0.0380588
Vitvi10g02120	7.08914	1.47831	0.716751	2.06251	0.0391591	0.131123
Vitvi00g00956	45.7822	-1.0199	0.292449	-3.48745	0.000487657	0.00406889
Vitvi00g02062	12.8665	-1.17848	0.596753	-1.97481	0.0482893	0.152583
Vitvi00g00959	74.7132	2.29417	1.16424	1.97052	0.0487783	0.153824
Vitvi00g00960	17.6601	2.25565	1.92187	1.17367	0.240526	0.451954
Vitvi00g00961	25.0365	3.03824	0.820061	3.70489	0.000211481	0.00201234
Vitvi07g02736	22.3811	-1.17341	0.743961	-1.57725	0.114739	0.278684
Vitvi10g02261	200.487	-1.04104	0.347682	-2.99424	0.00275127	0.0169149
Vitvi10g02304	13.1707	-0.458853	0.764131	-0.600489	0.54818	0.736796
Vitvi10g02197	2.88605	-1.05323	1.00634	-1.0466	0.295285	0.51466
Vitvi10g02198	836.568	0.0783593	0.15319	0.511517	0.608989	0.781104
Vitvi00g02067	6.05419	3.75551	1.44391	2.60092	0.0092974	0.0442534
Vitvi10g02200	2172.15	0.240269	0.0770443	3.11858	0.00181724	0.0120619
Vitvi10g02201	93.5411	0.206582	0.228754	0.903076	0.366486	0.584355
Vitvi10g02202	5.02845	0.823623	0.841178	0.979131	0.327515	0.54646
Vitvi10g02203	11.8567	0.860002	0.592095	1.45247	0.14637	0.329234
Vitvi00g00973	474.852	1.45088	0.875377	1.65744	0.0974307	0.249364
Vitvi00g00974	400.525	0.800638	0.695377	1.15137	0.249579	0.462074
Vitvi10g02293	101.069	0.042022	0.187138	0.224551	0.822329	0.91055
Vitvi10g02295	39.6628	1.44013	0.36748	3.91892	8.89455e-05	0.000954027
Vitvi10g02294	287.054	-0.103356	0.170988	-0.604461	0.545537	0.734838
Vitvi10g02255	2766.69	0.12281	0.0620291	1.97987	0.0477176	0.151309
Vitvi15g01760	5.67788	-0.0192413	0.891388	-0.0215857	0.982778	0.9918
Vitvi00g02075	24.6048	0.011086	0.4226	0.0262328	0.979072	0.990278
Vitvi00g02077	4.88774	-4.33851	1.14818	-3.77861	0.000157707	0.00157132
Vitvi00g00983	77.1079	-0.330186	0.267689	-1.23347	0.217401	0.424431
Vitvi10g02212	128.589	-0.373971	0.21723	-1.72154	0.0851529	0.227277
Vitvi00g02081	2.16367	0.137313	1.27156	0.107988	0.914005	0.961236
Vitvi00g02082	75.9565	0.365158	1.11786	0.32666	0.743925	0.866336
Vitvi11g01709	34.8799	-1.09898	0.759594	-1.4468	0.147952	0.331753
Vitvi05g02284	70.2971	-0.316964	0.330934	-0.957787	0.33817	0.557559
Vitvi00g00994	48.4928	0.0755256	0.346882	0.217727	0.827642	0.913321
Vitvi00g00996	1.13958	1.2044	1.97199	0.610754	0.541362	0.732043
Vitvi00g00997	24.1706	-0.0179135	0.552589	-0.0324175	0.974139	0.988078
Vitvi10g02262	10.1148	0.0607996	0.627735	0.0968556	0.922841	0.965613
Vitvi10g02263	1076.03	-0.421954	0.171951	-2.45392	0.0141309	0.0611593
Vitvi07g02996	3.85171	-1.05707	1.24497	-0.849069	0.395843	0.611495
Vitvi07g02997	37.3635	8.30492	1.22411	6.78442	1.1655e-11	4.95073e-10
Vitvi00g02084	7.15463	3.00554	1.02672	2.92732	0.00341894	0.020179
Vitvi07g03110	108.977	2.94554	0.264893	11.1197	1.00574e-28	1.89552e-26
Vitvi01g02303	6.79676	1.25985	0.688504	1.82984	0.0672741	0.192821
Vitvi10g02274	180.836	-0.00578602	0.214155	-0.0270179	0.978445	0.990066
Vitvi10g02271	13.3771	1.18941	0.520773	2.28394	0.022375	0.0867011
Vitvi00g01010	50.164	-0.498609	0.56685	-0.879613	0.379069	0.596089
Vitvi00g01011	966.703	0.0864893	0.27444	0.315148	0.752649	0.871292
Vitvi10g02199	17.0325	4.29936	0.956113	4.49671	6.90144e-06	0.000100837
Vitvi00g01013	4.05779	1.32242	1.21226	1.09087	0.275329	0.492627
Vitvi10g02373	13.2152	-0.277482	0.444086	-0.624839	0.532077	0.72481
Vitvi00g01018	22.4241	0.999457	0.43058	2.32119	0.0202767	0.080618
Vitvi00g02098	48.3812	-0.106506	0.34182	-0.311585	0.755356	0.872652
Vitvi00g01019	3.6678	-0.777981	0.853423	-0.911601	0.361979	0.580421
Vitvi00g01020	5.92934	-1.58273	1.04577	-1.51346	0.130164	0.303116
Vitvi00g02099	2.74312	3.50087	1.44743	2.41867	0.0155773	0.0656952
Vitvi10g02374	33.0518	0.348888	0.391139	0.89198	0.372404	0.590019
Vitvi00g01022	494.606	-0.0156383	0.192023	-0.08144	0.935092	0.971387
Vitvi18g03334	3.23494	-0.167743	0.926379	-0.181074	0.856309	0.929116
Vitvi00g02106	47.1015	-0.0974388	0.339832	-0.286726	0.774322	0.884042
Vitvi10g02377	2.70412	0.685019	1.39158	0.492259	0.622536	0.790926
Vitvi07g03031	27.1258	0.698364	0.425089	1.64286	0.100411	0.254604
Vitvi04g02302	4.45805	-1.39433	0.941049	-1.48168	0.138426	0.316968
Vitvi00g01036	253.362	0.500409	0.21009	2.38188	0.0172244	0.0709867
Vitvi00g02111	21.8446	0.782565	0.452078	1.73104	0.0834445	0.224346
Vitvi00g01039	7.09808	-0.435064	0.642909	-0.676712	0.498589	0.697632
Vitvi13g02594	27.5397	-0.408769	1.63271	-0.250362	0.802307	0.900283
Vitvi15g01767	2.47252	0.0595526	1.28485	0.0463499	0.963031	0.983741
Vitvi00g01047	3.62519	-2.25485	1.09827	-2.05309	0.040064	0.133396
Vitvi00g01048	87.2894	-0.13612	0.248019	-0.548829	0.583123	0.762121
Vitvi00g02116	20.3528	-0.78816	0.38117	-2.06774	0.0386646	0.129855
Vitvi00g02117	12.1458	1.50154	0.531639	2.82435	0.00473764	0.0262425
Vitvi02g01749	2327.93	0.175667	0.113815	1.54344	0.122724	0.291575
Vitvi02g01748	3.45367	0.170606	0.924337	0.184571	0.853565	0.927733
Vitvi07g03116	97.7702	-0.889031	0.234672	-3.7884	0.000151618	0.00152351
Vitvi10g02380	1.21872	3.36852	2.52026	1.33658	0.181361	0.378801
Vitvi05g02285	16.8719	0.959634	0.576172	1.66553	0.0958067	0.246699
Vitvi02g01678	113.379	1.10259	0.485898	2.26917	0.0232579	0.089274
Vitvi08g02460	349.803	-0.202979	0.184852	-1.09806	0.272177	0.488781
Vitvi04g02297	20.2676	0.487893	0.407897	1.19612	0.23165	0.441282
Vitvi07g03117	127.989	0.167684	0.218332	0.768024	0.442473	0.651894
Vitvi02g01823	4.52358	1.54828	1.09524	1.41365	0.157465	0.345256
Vitvi00g01060	5.93327	-0.524062	0.958655	-0.546664	0.58461	0.763147
Vitvi00g01061	94.6589	-0.965369	0.364821	-2.64614	0.00814152	0.0399821
Vitvi00g01062	1.20919	3.35994	1.8333	1.83273	0.0668433	0.192003
Vitvi07g03118	198.388	-0.322185	0.132644	-2.42896	0.0151423	0.0644168
Vitvi09g02072	1.90439	4.00443	2.51184	1.59422	0.110886	0.272574
Vitvi07g03119	15.9074	-0.244165	0.596474	-0.409348	0.682285	0.829167
Vitvi10g02382	312.289	0.281767	0.179041	1.57376	0.115543	0.280001
Vitvi10g02250	46.285	-0.184719	0.362481	-0.509597	0.610334	0.782114
Vitvi13g02600	8.1026	-0.673252	0.554373	-1.21444	0.224581	0.433466
Vitvi13g02599	10.1315	0.287491	1.36227	0.211039	0.832857	0.916596
Vitvi02g01681	158.343	-0.487049	0.265589	-1.83385	0.0666765	0.191598
Vitvi02g01680	274.35	0.472246	0.150791	3.1318	0.00173739	0.0116456
Vitvi10g02310	19.1335	-0.492947	0.410221	-1.20166	0.229495	0.438761
Vitvi10g02332	1108.72	0.139358	0.313985	0.443838	0.65716	0.813354
Vitvi10g02331	155.984	0.852665	0.467432	1.82415	0.0681298	0.194627
Vitvi00g02141	584.606	0.266316	0.164332	1.6206	0.105104	0.262788
Vitvi00g02142	4.70287	5.31994	1.45444	3.65772	0.000254469	0.00236814
Vitvi05g02286	1.17417	-0.964081	2.22507	-0.43328	0.664811	0.817971
Vitvi10g02384	20.2281	-2.90639	0.595736	-4.87865	1.06814e-06	1.89678e-05
Vitvi07g03121	27.3908	0.182563	0.503096	0.362879	0.716695	0.850164
Vitvi07g03122	5.07629	1.34082	1.08183	1.2394	0.215196	0.422024
Vitvi07g03123	172.068	1.3819	0.459048	3.01035	0.00260944	0.0162162
Vitvi02g01825	66.1105	-0.36223	0.508509	-0.712337	0.476256	0.679915
Vitvi00g02145	9.10414	-1.16514	0.53279	-2.18686	0.0287525	0.104872
Vitvi00g02146	78.4555	0.793611	0.378265	2.09803	0.0359026	0.123387
Vitvi07g03126	3.79851	1.57521	1.11617	1.41126	0.158168	0.346154
Vitvi07g03127	20.6505	-0.816816	0.403084	-2.02642	0.0427222	0.139798
Vitvi07g03128	314.109	0.304959	0.39577	0.770545	0.440977	0.65046
Vitvi02g01677	3.85002	-2.288	0.867445	-2.63763	0.00834868	0.0407052
Vitvi10g02385	61.5996	-0.686818	0.223511	-3.07286	0.00212017	0.0136917
Vitvi10g02386	97.0533	-0.0210746	0.229366	-0.0918819	0.926792	0.967245
Vitvi07g03055	21.0315	-0.614331	0.662348	-0.927505	0.353665	0.572463
Vitvi00g01098	294.71	1.691	0.272838	6.19781	5.72559e-10	1.8829e-08
Vitvi00g02156	157.904	-0.101909	0.170759	-0.596804	0.550638	0.738708
Vitvi04g02304	65.7368	-0.0122196	0.206067	-0.0592991	0.952714	0.979261
Vitvi04g02305	1.26433	-0.0313084	1.60613	-0.019493	0.984448	0.992546
Vitvi00g02161	168.155	-0.374868	0.23424	-1.60036	0.109519	0.27028
Vitvi00g01101	1.22068	3.37053	2.07982	1.62059	0.105105	0.262788
Vitvi00g01102	48.7105	-1.80924	0.819197	-2.20855	0.027206	0.100523
Vitvi02g01813	33.9823	-0.236873	0.368045	-0.643599	0.519836	0.715441
Vitvi02g01814	1185.31	-0.0519732	0.180614	-0.287759	0.773532	0.883653
Vitvi00g01105	387.256	0.806608	0.222863	3.61931	0.000295393	0.00266925
Vitvi00g01106	2.46882	4.38411	1.73547	2.52618	0.011531	0.0522459
Vitvi07g03129	49.9597	-0.7217	0.455203	-1.58545	0.112865	0.2757
Vitvi07g03130	13.022	5.8042	1.36143	4.26331	2.01418e-05	0.000263252
Vitvi00g02165	88.999	-0.246971	0.253724	-0.973382	0.330364	0.549251
Vitvi00g01110	140.063	0.0598015	0.220363	0.271377	0.786101	0.890438
Vitvi07g03131	38.8083	0.378661	0.336568	1.12506	0.260562	0.475073
Vitvi14g03137	71.1135	-0.368096	0.399005	-0.922535	0.35625	0.575107
Vitvi14g03138	8.46524	0.274347	0.668393	0.410459	0.68147	0.828627
Vitvi00g02167	396.51	0.273923	0.146071	1.87527	0.0607552	0.179646
Vitvi10g02390	5.30232	-0.568443	0.679517	-0.83654	0.402851	0.617661
Vitvi10g02391	35.4662	0.499451	0.626429	0.797299	0.425277	0.636985
Vitvi15g01769	2.05622	-0.128492	1.12798	-0.113913	0.909307	0.958634
Vitvi00g01439	2.88958	-1.98345	1.63677	-1.21181	0.225585	0.434679
Vitvi00g01123	18.4244	-0.185992	0.762642	-0.243878	0.807325	0.902986
Vitvi00g02173	11.1891	1.92063	1.31741	1.45789	0.144871	0.326558
Vitvi10g02392	1.21363	-3.02174	1.67061	-1.80877	0.0704868	0.199304
Vitvi00g02175	19.6728	0.248776	0.54286	0.458269	0.646759	0.807249
Vitvi16g02148	25.8652	0.138435	0.447838	0.309119	0.757231	0.874159
Vitvi10g02394	192.866	0.553754	0.19966	2.77349	0.00554586	0.0297993
Vitvi10g02395	20.6983	-0.55026	0.426196	-1.2911	0.196671	0.398566
Vitvi10g02396	10.4229	-1.33193	0.612696	-2.17388	0.0297139	0.107311
Vitvi00g02178	77.029	0.555002	0.401837	1.38116	0.167229	0.358682
Vitvi07g03133	105.971	-0.00296678	0.270153	-0.0109819	0.991238	0.996034
Vitvi10g02397	12.0601	-3.63861	0.638077	-5.70246	1.18088e-08	3.11219e-07
Vitvi10g02398	369.432	-0.190835	0.147478	-1.29399	0.19567	0.397404
Vitvi15g01771	2.74884	0.162914	1.05943	0.153775	0.877787	0.941977
Vitvi00g01134	1.3113	-4.40633	1.91816	-2.29716	0.0216095	0.0844787
Vitvi00g02184	95.8834	0.276602	0.297622	0.929373	0.352696	0.571634
Vitvi02g01826	250.675	2.18852	0.511136	4.28168	1.85488e-05	0.000244282
Vitvi07g03134	4.04499	0.964884	1.07871	0.894478	0.371066	0.588937
Vitvi07g03135	316.954	0.914306	0.225615	4.0525	5.06728e-05	0.000591306
Vitvi07g03136	29.3309	0.73409	0.387553	1.89417	0.0582029	0.174362
Vitvi07g03137	15.5771	1.63648	0.566116	2.89071	0.00384375	0.0221785
Vitvi10g02400	1.0232	-0.4055	2.2636	-0.179139	0.857828	0.929875
Vitvi07g03138	15.458	0.00488872	0.497114	0.00983421	0.992154	0.996441
Vitvi00g01144	68.5236	-0.322067	0.269767	-1.19387	0.232529	0.442112
Vitvi00g01146	4.40541	-2.49836	0.912885	-2.73677	0.00620454	0.0323116
Vitvi00g02191	3.42017	0.0146792	1.16343	0.0126172	0.989933	0.995398
Vitvi00g02192	143.591	0.222924	0.32804	0.679563	0.496781	0.696363
Vitvi00g01151	328.161	-1.46173	0.19843	-7.36648	1.75196e-13	9.37777e-12
Vitvi10g02403	16.3894	0.0784872	0.484772	0.161905	0.87138	0.938049
Vitvi10g02404	428.398	0.163222	0.168521	0.96855	0.33277	0.551575
Vitvi19g02384	6.29767	-1.65307	0.994609	-1.66203	0.0965073	0.247707
Vitvi19g02385	25.3647	-0.497677	0.478266	-1.04059	0.298068	0.517089
Vitvi16g02151	1.08808	1.12609	1.75936	0.640053	0.522138	0.717554
Vitvi10g02405	3.29578	1.70202	1.42807	1.19183	0.233327	0.442879
Vitvi11g01710	37.454	-0.605171	0.451477	-1.34042	0.180108	0.377202
Vitvi07g03139	49.3823	0.522162	0.306414	1.70411	0.0883614	0.233149
Vitvi00g01167	34.474	-3.25142	0.476264	-6.82692	8.67561e-12	3.77087e-10
Vitvi00g01168	413.586	-0.35496	0.209118	-1.69741	0.0896184	0.235166
Vitvi07g03140	4.69035	-0.718119	1.01694	-0.706154	0.480093	0.683435
Vitvi19g02388	15.797	0.350596	0.648471	0.540651	0.588748	0.765564
Vitvi00g01173	1.20671	-1.53044	2.5046	-0.611051	0.541166	0.73198
Vitvi00g01174	1.20174	-2.28012	1.72077	-1.32505	0.185154	0.383792
Vitvi00g01175	6.74319	0.29126	1.06269	0.274078	0.784024	0.889074
Vitvi02g01827	3679.52	-0.0978431	0.220204	-0.444329	0.656804	0.813297
Vitvi00g02208	70.8755	0.0639462	0.253493	0.25226	0.80084	0.899772
Vitvi07g03141	350.972	0.00775197	0.167598	0.0462534	0.963108	0.983741
Vitvi00g02211	3.46392	0.828239	1.08277	0.764927	0.444315	0.653577
Vitvi04g02306	38.1936	0.321871	0.333974	0.96376	0.335166	0.554178
Vitvi04g02307	9.58884	-7.2824	1.16492	-6.2514	4.06801e-10	1.36379e-08
Vitvi07g03142	5.3519	-1.59309	0.759284	-2.09815	0.0358917	0.123368
Vitvi00g01183	251.034	0.065952	0.718393	0.0918049	0.926853	0.96726
Vitvi00g01184	58.7128	-0.656915	1.28486	-0.511275	0.609159	0.781234
Vitvi00g01186	92.7459	0.261332	0.182282	1.43367	0.151667	0.336691
Vitvi00g02213	3.75948	0.389562	0.976932	0.398761	0.69007	0.834558
Vitvi13g02602	2.08371	-2.86259	1.27856	-2.23892	0.0251614	0.0947003
Vitvi00g01191	39.4429	-0.366504	0.660803	-0.554635	0.579145	0.759283
Vitvi02g01828	26.0044	1.1573	0.660915	1.75106	0.0799364	0.217865
Vitvi00g02219	216.534	-0.35329	0.23136	-1.52702	0.126756	0.297966
Vitvi00g01196	206.456	1.62927	0.524498	3.10633	0.00189423	0.0124916
Vitvi02g01829	251.846	0.476369	0.260024	1.83202	0.0669487	0.192208
Vitvi02g01830	28.6736	-0.324506	0.409928	-0.791616	0.428585	0.639978
Vitvi00g01202	1.14145	3.26866	2.54528	1.28421	0.19907	0.401794
Vitvi00g02222	6.08049	0.739058	0.797823	0.926343	0.354268	0.573187
Vitvi00g01205	171.65	0.348335	0.193009	1.80476	0.0711123	0.200441
Vitvi07g03143	1.71503	0.0477735	1.78083	0.0268265	0.978598	0.990066
Vitvi11g01711	2.02832	-1.28139	1.52141	-0.84224	0.399654	0.614953
Vitvi04g02308	1.92984	0.116162	1.21882	0.0953072	0.924071	0.966159
Vitvi04g02309	40.5351	-1.11274	0.318106	-3.49801	0.000468737	0.00393887
Vitvi00g02226	67.4462	-2.65301	0.414264	-6.40414	1.51221e-10	5.47915e-09
Vitvi02g01831	18.3698	-1.68601	0.450293	-3.74426	0.000180929	0.00177123
Vitvi02g01832	26.3988	1.33242	0.700256	1.90276	0.0570717	0.171997
Vitvi07g03145	44.7829	-1.24935	0.663119	-1.88406	0.0595572	0.177155
Vitvi04g02310	73.7889	-0.075286	0.313055	-0.240488	0.809952	0.903889
Vitvi19g02389	33.7963	-1.76981	0.347242	-5.09677	3.45491e-07	6.83305e-06
Vitvi00g01223	21.93	1.55636	0.735406	2.11633	0.0343167	0.119493
Vitvi10g02407	40.5554	-0.109689	0.34789	-0.315297	0.752536	0.87128
Vitvi07g03146	158.163	5.41694	0.427467	12.6722	8.43483e-37	2.33551e-34
Vitvi00g02236	130.45	-0.0460446	0.295136	-0.156012	0.876024	0.940967
Vitvi00g02237	8.07088	-0.276848	0.77422	-0.357583	0.720655	0.852722
Vitvi02g01833	427.58	-0.211927	0.869486	-0.243738	0.807434	0.903013
Vitvi00g01231	8.2729	0.0612408	0.666018	0.0919506	0.926737	0.967233
Vitvi02g01835	1.69619	0.127865	1.34632	0.0949738	0.924336	0.966345
Vitvi07g03148	138.523	-0.595055	0.185692	-3.20452	0.00135287	0.00946415
Vitvi00g01238	8.88586	1.04583	0.878792	1.19008	0.234017	0.4437
Vitvi02g01836	1.29308	3.44509	2.58596	1.33223	0.182785	0.380712
Vitvi00g01243	26730.4	-0.410299	0.0693864	-5.91326	3.35412e-09	9.84636e-08
Vitvi00g01245	4.01183	-2.98817	1.00562	-2.97148	0.00296368	0.0179744
Vitvi07g03149	77.8134	-0.0613477	0.283089	-0.216708	0.828436	0.913803
Vitvi00g01247	23.4774	0.386487	0.328324	1.17715	0.239136	0.450323
Vitvi18g03398	11.4158	6.59064	1.2867	5.12215	3.02076e-07	6.03828e-06
Vitvi00g01250	3.75302	-0.475085	1.61004	-0.295077	0.767935	0.880162
Vitvi00g02244	17.7069	-0.962104	0.451735	-2.1298	0.0331885	0.116761
Vitvi07g03150	472.966	0.307913	0.21315	1.44459	0.148574	0.332631
Vitvi10g02408	16.3274	-0.196078	0.527099	-0.371995	0.709897	0.846487
Vitvi00g02246	13.5459	-0.925861	0.52189	-1.77405	0.0760541	0.210154
Vitvi00g01256	170.094	0.165458	0.433873	0.38135	0.702943	0.842225
Vitvi04g02311	7.79637	-1.36162	0.777913	-1.75035	0.0800584	0.218118
Vitvi05g02292	433.83	-0.0458871	0.138098	-0.332278	0.739679	0.863973
Vitvi07g03153	632.694	-0.126381	0.194027	-0.651356	0.514817	0.711568
Vitvi10g02409	75.58	1.2178	0.563038	2.16292	0.0305476	0.109608
Vitvi00g01267	4.82441	1.48881	0.965845	1.54145	0.123206	0.292336
Vitvi02g01838	152.989	-0.0494094	0.201268	-0.24549	0.806077	0.902221
Vitvi02g01839	104.699	1.11563	0.208382	5.35377	8.61388e-08	1.95341e-06
Vitvi00g02255	1.46324	-0.0274333	1.76177	-0.0155715	0.987576	0.994092
Vitvi05g02293	103.143	-0.0662241	0.223945	-0.295716	0.767447	0.879995
Vitvi00g02256	4.23201	0.222576	1.13328	0.196399	0.844298	0.922868
Vitvi00g02259	7.08204	-0.549264	0.786563	-0.698309	0.484984	0.686997
Vitvi02g01840	35.6415	-0.386119	0.302142	-1.27794	0.201271	0.404381
Vitvi00g01283	15.7744	-0.129294	0.481261	-0.268657	0.788194	0.891488
Vitvi13g02604	16.1102	-1.56416	0.952515	-1.64214	0.100561	0.254817
Vitvi00g01285	81.0319	-0.0467721	0.226016	-0.206941	0.836056	0.918549
Vitvi00g01289	68.3571	0.271865	0.264493	1.02788	0.304009	0.522795
Vitvi02g01841	835.255	0.773649	0.228232	3.38975	0.000699568	0.00549367
Vitvi02g01842	43.4999	0.959734	0.440327	2.1796	0.0292875	0.106288
Vitvi00g02265	34.8813	-0.418504	0.341781	-1.22448	0.220771	0.428666
Vitvi07g03155	65.9241	0.585056	0.282483	2.07111	0.0383481	0.129121
Vitvi00g02268	1.43106	-1.99502	1.67172	-1.1934	0.232714	0.442277
Vitvi10g02411	2.289	0.271052	1.51895	0.178447	0.858372	0.930117
Vitvi00g02269	6.66971	-0.0643955	0.768963	-0.0837433	0.933261	0.970525
Vitvi00g01298	1.31024	1.42051	1.78783	0.794548	0.426876	0.638648
Vitvi00g02270	254.652	0.280349	0.199153	1.40771	0.159218	0.34776
Vitvi10g02412	2328.96	0.0223643	0.161859	0.138172	0.890105	0.94914
Vitvi13g02605	34.1586	1.25134	1.54736	0.808692	0.418692	0.631702
Vitvi00g01301	9.70484	0.599968	0.726041	0.826355	0.408603	0.622903
Vitvi00g01302	75.7515	0.519541	0.260457	1.99473	0.0460722	0.147447
Vitvi00g02274	12.7958	0.0902344	0.514253	0.175467	0.860713	0.931621
Vitvi18g03399	2.11904	-0.767751	1.4358	-0.53472	0.592844	0.768839
Vitvi00g01306	1.24914	2.30855	2.22646	1.03687	0.299794	0.518611
Vitvi07g03157	8.89362	0.721713	0.75249	0.959099	0.337509	0.557042
Vitvi00g02277	17.7368	0.859833	0.568459	1.51257	0.130389	0.303547
Vitvi03g01897	53.3381	1.04731	0.666781	1.57069	0.116254	0.281138
Vitvi00g01309	3.35102	4.81641	1.53723	3.13318	0.00172923	0.0115979
Vitvi02g01843	11.6506	-1.96252	0.602517	-3.2572	0.00112518	0.00811693
Vitvi00g01312	4.95273	-1.75498	1.0733	-1.63512	0.102024	0.25713
Vitvi07g03158	65.8616	0.00868514	0.553348	0.0156956	0.987477	0.994037
Vitvi19g02393	1.25192	2.31358	2.68175	0.862714	0.388295	0.604946
Vitvi00g01316	110.125	0.733721	0.291518	2.5169	0.0118393	0.0533306
Vitvi00g02281	1.60712	0.3514	1.34609	0.261053	0.794052	0.89522
Vitvi00g01319	5068.82	0.219158	0.128519	1.70526	0.0881453	0.232814
Vitvi00g01320	752.944	0.10962	0.173711	0.631049	0.528009	0.722114
Vitvi00g01321	2.57165	0.988657	1.25478	0.787914	0.430747	0.642169
Vitvi00g01324	20.329	1.02966	0.584261	1.76232	0.0780148	0.213928
Vitvi00g02282	1.21512	3.36609	1.93553	1.7391	0.0820166	0.22197
Vitvi00g01326	28.1163	-1.25629	0.387755	-3.2399	0.00119573	0.00853255
Vitvi00g01327	49.6617	0.967403	0.266715	3.6271	0.000286618	0.00261206
Vitvi04g02313	16.6761	0.295042	0.421883	0.699346	0.484336	0.686307
Vitvi00g01329	6.06981	-2.6895	1.14426	-2.35043	0.0187516	0.0758041
Vitvi13g02606	7.95331	-0.84513	0.632902	-1.33533	0.18177	0.379443
Vitvi13g02607	94.4262	-1.35778	0.415262	-3.26969	0.00107666	0.00783238
Vitvi00g01332	634.329	-0.0132042	0.232566	-0.0567763	0.954723	0.980262
Vitvi00g02284	8.46021	-0.668543	0.554597	-1.20546	0.228026	0.437157
Vitvi00g01333	4.45253	-0.972678	1.02971	-0.944617	0.344854	0.563858
Vitvi07g03159	174.281	-0.807548	0.217348	-3.71546	0.000202837	0.00194495
Vitvi07g03160	4.22275	-2.76658	1.11131	-2.48947	0.0127932	0.0565706
Vitvi07g03161	125.759	0.436221	0.256625	1.69984	0.0891611	0.234372
Vitvi00g02289	1.83878	1.98297	1.70302	1.16438	0.244269	0.455892
Vitvi00g01338	70.3126	-0.249081	0.254643	-0.978158	0.327996	0.546821
Vitvi05g02297	13.3455	6.82566	1.34759	5.0651	4.08177e-07	7.93292e-06
Vitvi00g01341	8.47775	-0.147687	0.716539	-0.206111	0.836704	0.918751
Vitvi00g02293	68.477	0.645647	0.513069	1.2584	0.208246	0.412848
Vitvi00g02294	52.8415	0.128322	0.515745	0.248808	0.803509	0.90092
Vitvi00g01344	9.84255	-0.73629	0.811838	-0.906942	0.364437	0.582996
Vitvi00g02295	1.16611	2.20071	2.28548	0.962911	0.335592	0.554614
Vitvi07g03163	2.07989	4.1427	1.69382	2.44577	0.0144542	0.0622103
Vitvi07g03164	58.1178	-0.0295493	0.366744	-0.0805721	0.935782	0.971789
Vitvi11g01712	2.69435	0.398075	0.954687	0.41697	0.676701	0.825153
Vitvi10g02415	3.10879	3.70037	1.61261	2.29465	0.0217534	0.0848345
Vitvi00g01352	2.57136	0.17954	1.52197	0.117966	0.906095	0.95736
Vitvi00g01354	1.65411	-1.04568	2.50656	-0.417178	0.676548	0.825057
Vitvi00g01355	131.388	0.153378	0.203265	0.754571	0.450506	0.658565
Vitvi07g03165	1.15238	-0.893896	2.60712	-0.342867	0.731699	0.85892
Vitvi07g03166	203.974	0.13617	0.235039	0.579349	0.562354	0.747716
Vitvi00g02300	19.6111	-0.692553	0.375995	-1.84192	0.0654863	0.189199
Vitvi19g02395	27.5116	-0.0991456	0.518793	-0.191108	0.848441	0.925392
Vitvi00g01364	52.9957	-0.300108	0.304199	-0.986551	0.323863	0.542667
Vitvi18g03400	31.4853	8.0577	1.22501	6.57767	4.77874e-11	1.87702e-09
Vitvi00g01367	11.6457	-0.0597697	0.488303	-0.122403	0.90258	0.955595
Vitvi00g01369	1.17265	1.00215	1.97521	0.507365	0.611899	0.783138
Vitvi10g02417	109.618	1.54571	0.455574	3.39289	0.000691602	0.00544352
Vitvi10g02418	26.303	0.0461348	0.348285	0.132463	0.894618	0.951871
Vitvi08g02465	326.797	-0.800368	0.235582	-3.3974	0.000680283	0.00536476
Vitvi02g01845	167.668	0.57349	0.419767	1.36621	0.171872	0.36531
Vitvi00g01374	63.0287	0.278904	0.322079	0.865949	0.386518	0.603022
Vitvi04g02315	8.78826	-0.416493	0.596473	-0.698259	0.485016	0.686998
Vitvi02g01847	45.2714	0.83421	0.692549	1.20455	0.228377	0.437444
Vitvi11g01714	3.65478	-0.998524	1.14949	-0.868664	0.385031	0.601482
Vitvi11g01715	3.8941	-0.456074	0.889942	-0.512475	0.608318	0.78044
Vitvi00g01380	14.5515	6.94552	2.62316	2.64777	0.00810251	0.0398392
Vitvi07g03169	13.7862	-0.800661	0.431959	-1.85356	0.0638024	0.186143
Vitvi02g01848	549.363	0.093466	0.221212	0.422518	0.672647	0.822536
Vitvi00g01382	7678.38	-0.688862	0.242464	-2.84109	0.00449599	0.0251775
Vitvi00g01383	851.848	2.63092	0.297233	8.8514	8.64321e-19	7.7231e-17
Vitvi00g01384	245.546	0.149212	0.246794	0.604599	0.545445	0.734838
Vitvi00g01385	273.656	0.621782	0.19029	3.26755	0.00108483	0.00788416
Vitvi00g02312	2.09839	0.796782	1.75169	0.454864	0.649207	0.808867
Vitvi00g02313	2.16049	-1.9545	1.40094	-1.39514	0.162975	0.353159
Vitvi10g02419	18.3024	0.172374	0.573615	0.300505	0.763792	0.877934
Vitvi07g03171	130.95	0.139397	0.160392	0.869105	0.38479	0.601399
Vitvi04g02316	754.614	-0.676418	0.218113	-3.10123	0.00192717	0.0126901
Vitvi00g01390	189.498	1.38677	0.568615	2.43886	0.0147338	0.0631575
Vitvi00g02317	37.4378	1.52598	0.75202	2.02918	0.0424402	0.139104
Vitvi00g01392	277.385	0.155266	0.334838	0.463705	0.642859	0.804489
Vitvi07g03172	109.22	-0.754208	0.264583	-2.85055	0.00436432	0.0246309
Vitvi00g02320	3.83268	-4.91444	1.18544	-4.14567	3.38824e-05	0.00041662
Vitvi07g03174	2.82906	-1.46712	1.21444	-1.20806	0.227023	0.436193
Vitvi00g01397	91.1906	-0.866802	0.263309	-3.29196	0.000994929	0.00733781
Vitvi10g02422	29.137	-0.784328	0.476009	-1.64772	0.0994103	0.252786
Vitvi04g02318	23.9477	0.331182	0.392489	0.843799	0.398781	0.614108
Vitvi00g01402	1.10864	-4.17096	2.72375	-1.53133	0.125688	0.296356
Vitvi00g01403	10.1896	-0.635617	0.508316	-1.25044	0.21114	0.416697
Vitvi00g02335	1.93061	-0.625777	1.62154	-0.385915	0.69956	0.840739
Vitvi00g02336	1.39351	-1.23574	1.45979	-0.846516	0.397265	0.612909
Vitvi00g01406	2.15435	0.303407	1.3527	0.224297	0.822526	0.910652
Vitvi06g01988	6.2273	-0.819493	0.687846	-1.19139	0.2335	0.443095
Vitvi07g03175	12.8842	-0.0165794	0.613208	-0.0270372	0.97843	0.990066
Vitvi03g01898	1.04626	-1.56219	2.11865	-0.737354	0.460907	0.66709
Vitvi00g01412	2.03719	-4.47295	1.45171	-3.08115	0.002062	0.0133815
Vitvi00g02345	12.9651	-0.681357	0.538693	-1.26483	0.205931	0.409997
Vitvi11g01716	1.33739	-4.43309	2.05615	-2.15601	0.0310829	0.11099
Vitvi00g02347	179.917	10.5711	1.19478	8.84771	8.93353e-19	7.95084e-17
Vitvi10g02424	73.0252	0.638952	0.238545	2.67854	0.00739443	0.0371178
Vitvi00g01421	2.38621	0.718326	1.1875	0.604907	0.545241	0.734763
Vitvi00g02351	31.4543	1.83177	0.550956	3.32471	0.000885098	0.0066614
Vitvi04g02319	22.76	3.08251	0.514211	5.99464	2.03938e-09	6.18099e-08
Vitvi00g01424	94.2916	-0.507718	0.318281	-1.59519	0.11067	0.272343
Vitvi00g01425	22.1321	2.39759	0.46689	5.13523	2.818e-07	5.70104e-06
Vitvi07g03176	228.268	-0.654317	0.21571	-3.03332	0.00241877	0.0152597
Vitvi00g02353	6.59391	0.0425355	0.725801	0.0586049	0.953267	0.979649
Vitvi07g03177	2810.05	-0.997848	0.328434	-3.0382	0.00237999	0.0150872
Vitvi00g02354	22.2409	-0.118235	0.352789	-0.335143	0.737517	0.86295
Vitvi00g01429	33.2503	3.41449	0.59194	5.7683	8.00736e-09	2.17684e-07
Vitvi00g01431	210.835	1.25835	0.239508	5.25391	1.48902e-07	3.19575e-06
Vitvi02g01852	34.5688	4.24506	2.24591	1.89013	0.0587402	0.175423
Vitvi00g01433	1.89383	2.92916	1.74606	1.67758	0.0934289	0.242301
Vitvi01g00001	70.2539	-0.392212	0.263437	-1.48883	0.136533	0.314013
Vitvi01g00002	6.61676	-0.942275	0.623696	-1.51079	0.130841	0.304378
Vitvi01g00005	530.54	-0.228268	0.122978	-1.85617	0.063429	0.185305
Vitvi01g01834	90.3227	0.493885	0.40014	1.23428	0.217098	0.424099
Vitvi01g00006	1910.13	-0.140019	0.140176	-0.99888	0.317853	0.536403
Vitvi01g00008	2.73831	0.850541	1.81115	0.469614	0.638631	0.80158
Vitvi01g00011	138.108	-0.548769	0.166189	-3.30208	0.000959708	0.00712742
Vitvi01g00012	14.4221	0.838486	0.68927	1.21648	0.223801	0.432333
Vitvi01g01837	12.444	-0.311205	0.593974	-0.523937	0.600322	0.774291
Vitvi01g00014	8.11607	0.702389	0.843515	0.832694	0.405017	0.619627
Vitvi01g01838	2287.08	0.0520821	0.0955632	0.545001	0.585753	0.763679
Vitvi01g00023	444.513	0.0588077	0.17445	0.337104	0.736038	0.862063
Vitvi01g00024	311.192	0.260648	0.138398	1.88332	0.0596568	0.17731
Vitvi01g00025	265.359	0.39374	0.138902	2.83467	0.00458736	0.0255615
Vitvi01g00026	579.185	0.296699	0.162029	1.83114	0.0670792	0.192486
Vitvi01g00027	54.4189	-0.352331	0.280188	-1.25748	0.20858	0.413221
Vitvi01g00028	168.93	0.310531	0.186589	1.66425	0.0960628	0.247075
Vitvi01g00029	667.512	-0.277007	0.115963	-2.38875	0.0169057	0.0699041
Vitvi01g01839	5.18178	-1.09733	0.842747	-1.30209	0.192887	0.393386
Vitvi01g00033	1342.5	-0.145829	0.150058	-0.971817	0.331142	0.549823
Vitvi01g00034	323.548	-0.664111	0.194709	-3.41079	0.000647744	0.00516079
Vitvi01g00035	453.79	0.184812	0.159519	1.15855	0.246638	0.458972
Vitvi01g00036	172.077	0.293795	0.190486	1.54234	0.122991	0.291902
Vitvi01g00037	157.87	0.297276	0.163035	1.82339	0.0682443	0.194805
Vitvi01g00038	455.223	-0.0614803	0.164522	-0.373691	0.708634	0.845745
Vitvi01g01840	22.7681	0.47905	0.420115	1.14028	0.254169	0.467292
Vitvi01g00039	607.315	0.191755	0.119455	1.60525	0.108439	0.268559
Vitvi01g00041	24.1092	-0.427273	0.39477	-1.08233	0.279104	0.496039
Vitvi01g00042	382.653	-0.732127	0.314531	-2.32768	0.0199294	0.0794623
Vitvi01g00043	146.353	-0.307774	0.175416	-1.75454	0.0793387	0.216737
Vitvi01g00045	107.333	-0.752942	0.232253	-3.2419	0.00118734	0.00848082
Vitvi01g00046	44.158	0.932412	0.344719	2.70485	0.00683357	0.0348809
Vitvi01g00047	18.1643	-0.0951171	0.462624	-0.205603	0.837101	0.919057
Vitvi01g00048	780.583	0.0330082	0.123756	0.26672	0.789685	0.892694
Vitvi01g00049	1879.8	-0.0502747	0.0822175	-0.611485	0.540879	0.731875
Vitvi01g00050	103.866	-0.038217	0.20103	-0.190106	0.849226	0.925525
Vitvi01g00051	3315.58	0.503643	0.131174	3.83951	0.000123279	0.00127239
Vitvi01g01841	933.315	-0.0731191	0.133175	-0.549045	0.582974	0.762121
Vitvi01g00052	36.827	-0.17952	0.31502	-0.569869	0.568766	0.752007
Vitvi01g00053	139.626	0.58837	0.402157	1.46304	0.143457	0.324223
Vitvi01g00054	131.94	0.548033	0.204127	2.68476	0.00725814	0.0365482
Vitvi01g00055	244.445	-0.400909	0.224625	-1.7848	0.0742943	0.206683
Vitvi01g01842	48.7654	0.57063	0.263889	2.16238	0.0305886	0.109731
Vitvi01g00056	852.467	0.217883	0.189923	1.14722	0.251292	0.464095
Vitvi01g00057	14.1482	-0.123634	0.541964	-0.228121	0.819552	0.908956
Vitvi01g00058	1756.16	0.0331938	0.0956303	0.347105	0.728512	0.85666
Vitvi01g01843	13.5419	-0.455476	0.467235	-0.974834	0.329643	0.54854
Vitvi01g00059	4.14386	2.46363	1.43895	1.7121	0.0868777	0.230409
Vitvi01g00060	566.743	-0.0344333	0.135579	-0.253973	0.799517	0.89905
Vitvi01g00061	4177.1	-0.335578	0.297659	-1.12739	0.259578	0.473936
Vitvi01g00062	571.387	0.443157	0.141515	3.13152	0.00173903	0.0116485
Vitvi01g00063	29.3253	1.27848	0.461703	2.76905	0.00562201	0.0301148
Vitvi01g01844	1423.47	0.0172574	0.152414	0.113227	0.909851	0.958895
Vitvi01g00064	29.941	0.148549	0.29242	0.507999	0.611454	0.783054
Vitvi01g00065	12.0979	0.502822	0.508844	0.988165	0.323072	0.541867
Vitvi01g00067	35.7514	2.52237	0.554297	4.55057	5.34996e-06	8.02601e-05
Vitvi01g00068	957.875	0.131798	0.0847025	1.55601	0.119706	0.286865
Vitvi01g00070	870.039	0.0369679	0.0898078	0.411634	0.680608	0.827949
Vitvi01g00071	1739.06	-0.000318056	0.0859676	-0.00369972	0.997048	0.998196
Vitvi01g00073	1.28813	2.35148	2.29794	1.0233	0.306166	0.524851
Vitvi01g01845	162.96	0.628237	0.246119	2.55257	0.0106931	0.0492454
Vitvi01g01846	954.136	-0.576284	0.42089	-1.3692	0.170936	0.363821
Vitvi01g00074	366.235	-0.450629	0.104328	-4.31936	1.56479e-05	0.000208776
Vitvi01g00075	109.152	-0.0761027	0.239376	-0.317921	0.750545	0.870319
Vitvi01g00076	1057.42	-0.227298	0.0925378	-2.45628	0.0140385	0.06083
Vitvi01g00077	343.063	0.304591	0.208523	1.4607	0.144097	0.325197
Vitvi01g00078	10.3636	-0.488142	0.576932	-0.846099	0.397498	0.6131
Vitvi01g00079	30.9806	-0.321788	0.366006	-0.879188	0.379299	0.596266
Vitvi01g00080	471.011	-0.152682	0.13976	-1.09245	0.274634	0.491973
Vitvi01g01847	42.9361	-0.082085	0.356226	-0.23043	0.817758	0.907999
Vitvi01g00081	9.75206	0.565406	0.58077	0.973546	0.330282	0.549197
Vitvi01g00082	353.21	0.00645959	0.11542	0.055966	0.955369	0.980356
Vitvi01g01848	6.82691	-1.89594	0.700994	-2.70464	0.00683781	0.0348938
Vitvi01g01852	5.93717	-5.08103	1.16434	-4.36386	1.27788e-05	0.000174864
Vitvi01g01853	3.01527	-5.60583	1.49985	-3.73759	0.00018579	0.00181327
Vitvi01g00083	71.5666	-2.6312	0.273505	-9.62032	6.56294e-22	7.50696e-20
Vitvi01g00084	166.713	-0.195135	0.243213	-0.802319	0.422369	0.634827
Vitvi01g01854	425.454	0.54974	0.138706	3.96334	7.39083e-05	0.00081057
Vitvi01g01855	5412.83	-0.398727	0.128209	-3.10998	0.00187101	0.0123602
Vitvi01g00085	735.918	0.0357108	0.109847	0.325097	0.745108	0.866947
Vitvi01g01856	124.34	0.152075	0.242014	0.628373	0.529759	0.723056
Vitvi01g00086	229.496	0.0729434	0.139421	0.523187	0.600844	0.774601
Vitvi01g01857	146.455	0.0784184	0.194365	0.403459	0.68661	0.832026
Vitvi01g01858	97.3659	-0.0694037	0.180009	-0.385557	0.699825	0.84087
Vitvi01g00087	1741.66	-0.272861	0.131907	-2.06859	0.0385847	0.129644
Vitvi01g00088	9.81118	-1.56439	0.510677	-3.06336	0.00218863	0.0140529
Vitvi01g00089	161.188	-0.0567027	0.273336	-0.207446	0.835661	0.918286
Vitvi01g01859	454.696	-0.639769	0.263126	-2.43142	0.0150399	0.0641283
Vitvi01g00090	106.212	-0.165747	0.17639	-0.939663	0.34739	0.566642
Vitvi01g00091	1380.7	0.502172	0.237486	2.11453	0.0344698	0.11984
Vitvi01g00092	239.046	-0.182282	0.119228	-1.52885	0.1263	0.297237
Vitvi01g01860	1.39326	-4.4962	1.85437	-2.42465	0.0153231	0.0648917
Vitvi01g00097	179.965	-0.171851	0.154342	-1.11344	0.265518	0.481057
Vitvi01g00098	777.106	0.154231	0.168102	0.917486	0.358888	0.577291
Vitvi01g01861	3.44645	-1.15956	1.24549	-0.931012	0.351848	0.571001
Vitvi01g00099	187.421	-0.00444481	0.168629	-0.0263585	0.978971	0.990278
Vitvi01g00100	354.199	0.303994	0.170172	1.78639	0.0740358	0.206254
Vitvi01g00102	29.1945	-0.269856	0.698425	-0.386378	0.699217	0.840499
Vitvi01g00103	1079.48	-0.264061	0.140768	-1.87586	0.060674	0.179525
Vitvi01g00104	224.288	0.176967	0.760142	0.232808	0.815911	0.906846
Vitvi01g00106	161.396	-1.41462	0.214735	-6.58773	4.46591e-11	1.76341e-09
Vitvi01g01863	2.13474	-2.06875	1.66955	-1.23911	0.215306	0.42218
Vitvi01g01864	4.15976	1.76993	1.01988	1.73543	0.082664	0.22304
Vitvi01g01865	25.8705	-1.50368	0.552277	-2.72269	0.0064752	0.0333929
Vitvi01g00108	553.312	-0.27667	0.100389	-2.75598	0.00585163	0.0309822
Vitvi01g01866	74.3859	0.109293	0.241337	0.452866	0.650645	0.809579
Vitvi01g01867	17.8998	0.0392479	0.588725	0.0666658	0.946848	0.976408
Vitvi01g00110	6.37387	-0.478547	0.717283	-0.667166	0.504666	0.702934
Vitvi01g01868	29.4393	0.400101	0.370462	1.08001	0.280139	0.497036
Vitvi01g00112	932.501	0.159717	0.157855	1.0118	0.311634	0.530459
Vitvi01g01869	1.59616	-2.91821	1.37789	-2.11789	0.0341846	0.1192
Vitvi01g00113	61.2839	-0.201415	0.296864	-0.678477	0.49747	0.696718
Vitvi01g00114	126.405	0.18161	0.203257	0.893498	0.371591	0.589352
Vitvi01g00115	431.964	-0.46567	0.0961414	-4.84359	1.27514e-06	2.22559e-05
Vitvi01g00116	408.415	-0.110111	0.165179	-0.666617	0.505017	0.703205
Vitvi01g00119	1785.16	-0.0953658	0.194531	-0.490234	0.623968	0.792118
Vitvi01g00120	8347.88	-0.276927	0.10675	-2.59416	0.00948232	0.0449238
Vitvi01g00121	1831.59	0.13559	0.0974215	1.39179	0.163986	0.35429
Vitvi01g00122	973.128	0.293905	0.187685	1.56595	0.117361	0.282995
Vitvi01g00123	39.917	0.271475	0.268153	1.01239	0.311352	0.53022
Vitvi01g00124	1586.17	0.256077	0.137297	1.86513	0.0621638	0.182608
Vitvi01g00128	3453.1	-0.0981538	0.118876	-0.825682	0.408984	0.623061
Vitvi01g01873	1.78671	-2.54473	1.36604	-1.86286	0.062482	0.183278
Vitvi01g00129	33.7907	-1.39511	0.595311	-2.3435	0.0191036	0.0768805
Vitvi01g00130	736.076	0.115531	0.127759	0.90429	0.365842	0.583831
Vitvi01g00131	562.833	0.271612	0.124888	2.17485	0.0296415	0.107139
Vitvi01g00132	118.943	0.319168	0.226475	1.40929	0.15875	0.347055
Vitvi01g00133	157.193	-0.123563	0.283255	-0.436225	0.662673	0.816785
Vitvi01g00134	1103.43	-0.109391	0.127413	-0.858555	0.390586	0.607031
Vitvi01g00135	862.792	0.194482	0.131269	1.48155	0.138459	0.31697
Vitvi01g01874	179.854	0.480491	0.14885	3.22801	0.00124653	0.00884999
Vitvi01g00136	1037.41	0.103544	0.148985	0.694994	0.487059	0.68845
Vitvi01g01875	107.371	0.622701	0.174474	3.56903	0.00035831	0.00313913
Vitvi01g00137	202.835	0.482544	0.223003	2.16384	0.0304762	0.109432
Vitvi01g00138	418.949	-0.22947	0.113439	-2.02284	0.0430896	0.140754
Vitvi01g00139	602.871	-0.304861	0.103341	-2.95004	0.00317738	0.0190388
Vitvi01g01876	26.3683	-0.25659	0.574133	-0.446917	0.654935	0.812213
Vitvi01g01877	488.34	0.677798	0.153683	4.41037	1.03196e-05	0.000144384
Vitvi01g01878	41.8086	1.12798	0.381306	2.95819	0.00309449	0.0186518
Vitvi01g01881	39.2189	-0.106532	0.297228	-0.358417	0.720031	0.852498
Vitvi01g01882	2.04883	0.87178	1.25686	0.69362	0.48792	0.689014
Vitvi01g01883	10.2946	1.5802	0.847712	1.86407	0.0623112	0.182969
Vitvi01g01884	2.72883	0.883478	1.24385	0.710279	0.477531	0.681259
Vitvi01g00140	132.042	-0.258614	0.17654	-1.4649	0.142949	0.323484
Vitvi01g00141	125.656	-0.00584279	0.213135	-0.0274136	0.97813	0.990066
Vitvi01g00142	3902.58	0.0162007	0.163285	0.0992176	0.920966	0.96462
Vitvi01g00143	1658.96	0.133455	0.101248	1.3181	0.187471	0.386576
Vitvi01g00145	64.1576	-0.225414	0.217159	-1.03801	0.299264	0.518412
Vitvi01g01886	9.82242	-1.14943	0.592298	-1.94063	0.0523037	0.161518
Vitvi01g00146	756.205	-0.411541	0.132133	-3.11459	0.001842	0.0121902
Vitvi01g00147	13.146	0.29637	0.478956	0.618783	0.536059	0.728194
Vitvi01g00148	1.67009	-2.37852	1.70086	-1.39843	0.161985	0.351693
Vitvi01g00149	1309.05	-0.289546	0.155701	-1.85963	0.0629385	0.184376
Vitvi01g00150	33.0102	-0.11702	0.307268	-0.38084	0.703322	0.842274
Vitvi01g01887	2.69743	-1.2029	1.11424	-1.07957	0.280333	0.497178
Vitvi01g00151	561.886	0.0588372	0.131548	0.447269	0.654681	0.812078
Vitvi01g00152	2166.6	0.00345217	0.117666	0.0293388	0.976594	0.989522
Vitvi01g00155	2722.93	-0.222036	0.128887	-1.72271	0.0849407	0.226927
Vitvi01g00156	51.6811	0.122366	0.297951	0.410692	0.681298	0.828507
Vitvi01g01888	42.1479	0.131012	0.385006	0.340285	0.733642	0.860481
Vitvi01g00157	410.415	0.374017	0.207916	1.79888	0.0720369	0.202386
Vitvi01g00158	50.0264	-0.942796	0.360561	-2.6148	0.00892795	0.0429047
Vitvi01g01891	4.48233	1.33377	0.94083	1.41765	0.156292	0.343624
Vitvi01g00159	93.826	0.642134	0.24868	2.58217	0.009818	0.0460473
Vitvi01g00160	82.4848	-0.156681	0.271186	-0.577762	0.563425	0.748652
Vitvi01g00161	3276.03	0.0902065	0.217751	0.414264	0.678681	0.826399
Vitvi01g01892	477.562	-0.118413	0.236194	-0.501338	0.616133	0.786222
Vitvi01g00162	129.755	-0.8382	0.186022	-4.50592	6.60875e-06	9.675e-05
Vitvi01g01893	88.1686	-0.557403	0.183597	-3.03601	0.00239731	0.0151542
Vitvi01g00163	91.3493	-1.78476	0.533543	-3.34512	0.000822474	0.00628499
Vitvi01g00164	84.7767	-0.206345	0.254922	-0.809442	0.418261	0.631376
Vitvi01g00165	384.298	-0.253165	0.171133	-1.47934	0.139048	0.317639
Vitvi01g00166	417.469	0.0443518	0.173258	0.255987	0.797961	0.898026
Vitvi01g00167	85.3905	0.214539	0.220871	0.971334	0.331382	0.549909
Vitvi01g00168	1451.1	-0.223663	0.227652	-0.982477	0.325865	0.544746
Vitvi01g00169	453.042	0.430074	0.11227	3.83072	0.00012777	0.00131451
Vitvi01g00170	524.965	0.265576	0.111329	2.38551	0.0170553	0.0704451
Vitvi01g00171	1343	-0.233786	0.15833	-1.47658	0.139789	0.318747
Vitvi01g00172	7.90304	-1.52727	0.601625	-2.53858	0.0111305	0.0507903
Vitvi01g00173	3286.45	-0.586627	0.120971	-4.84932	1.23884e-06	2.17237e-05
Vitvi01g00174	442.11	-0.0111788	0.119209	-0.0937748	0.925288	0.966766
Vitvi01g00175	1820.05	-0.135015	0.236126	-0.571791	0.567463	0.751037
Vitvi01g00176	1111.73	-0.207442	0.116182	-1.7855	0.0741807	0.206489
Vitvi01g00178	107.206	-0.287372	0.217989	-1.31829	0.187408	0.386576
Vitvi01g00181	155.239	4.46192	0.41748	10.6877	1.16164e-26	1.87434e-24
Vitvi01g00182	1000.18	-0.357566	0.129948	-2.7516	0.00593056	0.0312705
Vitvi01g00183	2661.02	-0.0850438	0.103662	-0.820393	0.411992	0.62567
Vitvi01g00185	9.39076	6.31556	1.29976	4.85903	1.17962e-06	2.07177e-05
Vitvi01g01895	25.8703	3.86261	0.605472	6.37951	1.77657e-10	6.37518e-09
Vitvi01g00186	250.87	0.377967	0.130351	2.8996	0.00373635	0.0216789
Vitvi01g00187	449.74	0.741231	0.176443	4.20098	2.65767e-05	0.000336915
Vitvi01g00188	584.686	-0.912088	0.25368	-3.59543	0.000323856	0.00288117
Vitvi01g00189	102.537	-0.286174	0.241793	-1.18355	0.23659	0.44718
Vitvi01g00190	360.466	-0.389439	0.154515	-2.5204	0.011722	0.0529188
Vitvi01g00191	13.0534	5.82002	1.40565	4.14045	3.46622e-05	0.000424347
Vitvi01g00192	9.77135	1.05529	0.697108	1.51381	0.130073	0.303021
Vitvi01g01897	1.59155	-2.53059	1.8398	-1.37547	0.168984	0.361088
Vitvi01g01898	30.7436	-0.885269	0.664804	-1.33163	0.182983	0.381089
Vitvi01g01902	20.3135	-3.22123	0.62626	-5.1436	2.69521e-07	5.48531e-06
Vitvi01g00193	2.20118	-4.59727	1.46031	-3.14815	0.00164305	0.0111263
Vitvi01g01903	319.887	-0.477251	0.16138	-2.95731	0.00310341	0.0186854
Vitvi01g01904	18.2966	-7.72024	0.935873	-8.24924	1.59406e-16	1.15328e-14
Vitvi01g01905	6.43893	0.279504	0.672121	0.415853	0.677517	0.825565
Vitvi01g00196	464.885	-0.217945	0.150475	-1.44838	0.147511	0.331069
Vitvi01g00197	15.6177	-1.28164	0.553551	-2.3153	0.0205965	0.0814993
Vitvi01g00198	56.6597	0.862346	0.344395	2.50394	0.0122817	0.0548168
Vitvi01g00199	1677.57	-0.21179	0.255452	-0.82908	0.407059	0.621606
Vitvi01g00201	1007.63	-0.419809	0.171315	-2.45051	0.0142654	0.0616346
Vitvi01g00202	42.7707	0.513118	0.273892	1.87343	0.0610087	0.180206
Vitvi01g00203	3.79431	5.01493	1.43218	3.5016	0.000462472	0.00389644
Vitvi01g00204	114.303	0.785795	0.174265	4.50919	6.50763e-06	9.53942e-05
Vitvi01g01915	6.39296	2.80327	1.05014	2.66942	0.00759823	0.0378612
Vitvi01g01917	1.52529	3.67539	1.83398	2.00405	0.0450645	0.145066
Vitvi01g01921	8.37317	6.14132	1.36854	4.48751	7.20616e-06	0.000104271
Vitvi01g01922	6.58735	-0.73702	1.44482	-0.51011	0.609974	0.781762
Vitvi01g00211	4.38457	0.835499	1.42982	0.58434	0.558991	0.744879
Vitvi01g00214	550.774	-0.393654	0.174957	-2.25001	0.0244485	0.092686
Vitvi01g00215	3.125	0.493447	1.19286	0.413666	0.679119	0.826773
Vitvi01g00216	408.071	-0.0418269	0.291154	-0.143659	0.88577	0.946379
Vitvi01g00217	4.35655	-0.402712	0.869795	-0.462997	0.643367	0.804809
Vitvi01g01924	118.529	0.166503	0.337408	0.493476	0.621677	0.790116
Vitvi01g00218	1.02458	3.12942	2.67306	1.17073	0.241708	0.45317
Vitvi01g00219	1403.98	-0.0488371	0.185303	-0.263553	0.792125	0.894302
Vitvi01g00220	2559.62	0.11974	0.166178	0.720548	0.471187	0.675329
Vitvi01g00221	6.44765	0.303869	0.844434	0.359849	0.71896	0.851724
Vitvi01g00223	298.458	-0.187125	0.12458	-1.50205	0.133085	0.308255
Vitvi01g00224	143.671	0.211657	0.196948	1.07468	0.282517	0.4997
Vitvi01g00225	159.94	-0.325941	0.255789	-1.27426	0.202572	0.40562
Vitvi01g00226	178.388	0.0747724	0.289645	0.258152	0.79629	0.896951
Vitvi01g01925	13.2627	-0.38582	0.552031	-0.69891	0.484609	0.686552
Vitvi01g01926	15.5106	0.285254	0.62708	0.454892	0.649187	0.808867
Vitvi01g00227	1797.58	0.00736881	0.100858	0.0730609	0.941758	0.97479
Vitvi01g00230	2.34108	-0.133777	1.2666	-0.105619	0.915884	0.962174
Vitvi01g00233	615.308	-0.0246725	0.337441	-0.0731166	0.941713	0.97479
Vitvi01g00234	3.86214	0.579623	1.13123	0.512381	0.608384	0.780463
Vitvi01g00236	583.829	0.180796	0.126333	1.4311	0.1524	0.337688
Vitvi01g01927	199.846	-0.691644	0.331975	-2.08342	0.0372127	0.126398
Vitvi01g00237	535.194	0.0593583	0.143415	0.413892	0.678954	0.826642
Vitvi01g01928	2.17846	-1.26223	1.07072	-1.17886	0.238455	0.449568
Vitvi01g00238	560.639	-0.155168	0.108288	-1.43292	0.15188	0.336998
Vitvi01g00239	1.64662	-2.49278	1.4047	-1.7746	0.0759644	0.210028
Vitvi01g00241	3.83413	2.40034	1.31863	1.82032	0.0687097	0.19571
Vitvi01g00243	160.799	-0.0523524	0.137609	-0.380444	0.703616	0.842499
Vitvi01g00244	64.1244	-0.611442	0.265269	-2.30499	0.0211672	0.0830833
Vitvi01g00245	440.662	0.319563	0.158151	2.02062	0.0433196	0.141237
Vitvi01g00246	7.27778	-0.40535	0.637046	-0.636296	0.524584	0.719594
Vitvi01g00249	316.108	-0.296798	0.260809	-1.13799	0.255124	0.468549
Vitvi01g00250	180.515	-0.0874407	0.211432	-0.413564	0.679193	0.826773
Vitvi01g00251	734.22	0.0859751	0.162254	0.529879	0.596196	0.771224
Vitvi01g00252	1630.06	0.141267	0.166034	0.850834	0.394862	0.610714
Vitvi01g00253	26.9584	0.318244	0.428369	0.742919	0.457531	0.664669
Vitvi01g00254	570.743	-0.325575	0.116418	-2.79661	0.00516422	0.0280783
Vitvi01g00255	2942.1	-0.301678	0.206988	-1.45747	0.144987	0.326713
Vitvi01g00258	3.92835	-0.304919	1.15951	-0.262973	0.792572	0.894601
Vitvi01g00259	227.697	-0.333664	0.201866	-1.6529	0.0983519	0.25092
Vitvi01g00261	17.1567	-2.76278	0.820728	-3.36626	0.000761959	0.00591322
Vitvi01g00265	1323.09	-0.236313	0.100324	-2.3555	0.0184979	0.074954
Vitvi01g00266	932.371	-0.122241	0.128078	-0.954427	0.339868	0.559339
Vitvi01g00268	4.50902	1.38134	1.07875	1.2805	0.20037	0.403441
Vitvi01g00269	86.124	0.529512	0.231724	2.2851	0.022307	0.0865275
Vitvi01g00270	2.58552	0.296708	1.4666	0.20231	0.839674	0.920441
Vitvi01g00271	940.361	-0.0951366	0.401401	-0.237011	0.812648	0.905149
Vitvi01g01931	45.3083	-0.517991	0.47268	-1.09586	0.27314	0.490039
Vitvi01g00272	1113.14	0.193661	0.134379	1.44115	0.149542	0.333731
Vitvi01g01932	14.1187	-3.67623	0.663154	-5.54355	2.96396e-08	7.27539e-07
Vitvi01g00273	464.534	-0.265542	0.0993691	-2.67228	0.0075337	0.0376232
Vitvi01g00274	832.064	-0.0882471	0.212514	-0.415253	0.677957	0.825815
Vitvi01g00275	90.9575	-0.574428	0.202327	-2.83911	0.00452397	0.0252838
Vitvi01g00277	6.61867	-1.26574	0.971998	-1.3022	0.192848	0.393386
Vitvi01g00278	3043.41	0.098354	0.113568	0.866038	0.386469	0.603015
Vitvi01g00279	2125.52	0.200028	0.171543	1.16605	0.243592	0.455045
Vitvi01g01933	10.1426	0.293797	0.632466	0.464526	0.642271	0.804021
Vitvi01g01934	25.9358	-3.11302	0.534226	-5.82716	5.63802e-09	1.5986e-07
Vitvi01g01935	405.804	-1.08599	0.316266	-3.43379	0.000595213	0.00480195
Vitvi01g00280	151.901	-0.0261699	0.459945	-0.0568978	0.954627	0.980262
Vitvi01g00281	24.8351	-0.843997	0.370677	-2.27691	0.0227919	0.0879822
Vitvi01g01827	277.346	0.00236695	0.168439	0.0140523	0.988788	0.994687
Vitvi01g00282	6.01098	-1.10124	0.672978	-1.63637	0.101762	0.25673
Vitvi01g00286	41.6542	-0.107008	0.444603	-0.240682	0.809801	0.903889
Vitvi01g00287	1029.51	-0.00490096	0.101135	-0.0484597	0.96135	0.983046
Vitvi01g00288	163.339	-1.04637	0.220941	-4.73598	2.17997e-06	3.6163e-05
Vitvi01g00289	1.69155	-0.504996	1.70784	-0.295692	0.767465	0.879995
Vitvi01g00290	11.8442	-0.110082	0.839152	-0.131183	0.895631	0.951938
Vitvi01g00291	98.1851	2.30139	0.493728	4.66125	3.14295e-06	5.02782e-05
Vitvi01g01936	6.3739	-2.76509	0.832531	-3.32131	0.000895974	0.00673422
Vitvi01g00292	401.485	0.226239	0.313669	0.721269	0.470744	0.675132
Vitvi01g01938	1006.85	0.066598	0.144742	0.460116	0.645433	0.806225
Vitvi01g00293	388.03	-0.0188529	0.112113	-0.16816	0.866458	0.935129
Vitvi01g01939	1.58914	1.08977	1.90646	0.57162	0.56758	0.751102
Vitvi01g00294	400.88	0.129695	0.190477	0.680897	0.495937	0.695788
Vitvi01g00295	382.466	-0.0452771	0.104679	-0.432531	0.665356	0.818197
Vitvi01g00296	89.5269	-0.122691	0.220786	-0.555703	0.578414	0.758857
Vitvi01g01940	1.32156	1.48197	2.25568	0.656996	0.511183	0.708621
Vitvi01g01941	61.0717	0.663168	0.290005	2.28674	0.0222108	0.086214
Vitvi01g00299	828.276	1.38865	0.302792	4.58613	4.51529e-06	6.92201e-05
Vitvi01g00300	11593.8	1.86	0.182442	10.195	2.08743e-24	2.88993e-22
Vitvi01g01942	317.311	-0.498515	0.214737	-2.32151	0.0202591	0.080591
Vitvi01g01943	141.307	-0.228567	0.211127	-1.0826	0.278984	0.495883
Vitvi01g00301	204.433	0.760881	0.195443	3.89311	9.89685e-05	0.0010485
Vitvi01g01944	331.026	-0.227422	0.247382	-0.919314	0.357932	0.576507
Vitvi01g01945	205.28	-0.531739	0.380867	-1.39613	0.162676	0.352717
Vitvi01g01946	1974.97	0.103362	0.897794	0.115128	0.908343	0.958357
Vitvi01g00302	180.732	-0.747112	0.345173	-2.16446	0.0304294	0.109318
Vitvi01g00303	644.918	-0.937047	0.121739	-7.69715	1.3913e-14	8.16864e-13
Vitvi01g00306	129.034	0.171871	0.253911	0.676894	0.498473	0.697558
Vitvi01g00309	5.66493	1.12892	0.721834	1.56396	0.117827	0.283786
Vitvi01g00310	1461.85	0.16474	0.11312	1.45633	0.1453	0.327221
Vitvi01g00311	27.5482	-0.820004	0.376568	-2.17757	0.0294378	0.106592
Vitvi01g00312	16.1906	-1.35453	0.514489	-2.63277	0.00846912	0.0410959
Vitvi01g01948	13.2095	-1.06306	0.692955	-1.53409	0.125006	0.295214
Vitvi01g00313	803.235	-0.286098	0.125922	-2.27203	0.0230846	0.0887609
Vitvi01g00314	458.508	-0.207686	0.131404	-1.58051	0.113989	0.277456
Vitvi01g00315	5.34093	-1.80739	0.787939	-2.29382	0.0218008	0.0849753
Vitvi01g00317	188.429	0.0375284	0.257261	0.145877	0.884019	0.945425
Vitvi01g00318	10.4113	-0.452526	0.594879	-0.760703	0.446835	0.655178
Vitvi01g00320	69.0136	9.19243	1.20148	7.6509	1.99578e-14	1.16263e-12
Vitvi01g00321	28.6319	-1.96223	0.395356	-4.9632	6.93427e-07	1.2853e-05
Vitvi01g00325	424.338	0.738734	0.154619	4.77776	1.77257e-06	3.00948e-05
Vitvi01g00326	383.765	0.532253	0.131135	4.0588	4.93245e-05	0.000577676
Vitvi01g01949	5.53637	-0.698806	0.866325	-0.806632	0.419879	0.632525
Vitvi01g01952	4.94479	-3.70199	0.926043	-3.99765	6.39751e-05	0.000721022
Vitvi01g00327	250.823	-0.114661	0.186728	-0.614057	0.539178	0.730499
Vitvi01g01953	9.04959	-6.19952	1.02722	-6.03522	1.58743e-09	4.92431e-08
Vitvi01g00328	927.437	0.126145	0.0884268	1.42654	0.153712	0.339701
Vitvi01g00329	2.35607	4.31663	1.66597	2.59106	0.0095681	0.0451775
Vitvi01g00330	176.913	0.423271	0.1683	2.51499	0.0119037	0.053513
Vitvi01g00331	1.16915	0.182312	2.65478	0.0686731	0.94525	0.976003
Vitvi01g01954	64.5798	0.262009	0.304579	0.860233	0.38966	0.606138
Vitvi01g00333	430.944	-0.223559	0.125952	-1.77496	0.075905	0.209913
Vitvi01g00335	13.1821	0.892715	0.493784	1.80791	0.0706208	0.199582
Vitvi01g00337	1.0788	-1.45061	1.88449	-0.769763	0.44144	0.650971
Vitvi01g00338	574.765	0.142914	0.151154	0.94549	0.344409	0.563416
Vitvi01g00339	612.914	-0.296671	0.107491	-2.75996	0.00578078	0.0307012
Vitvi01g01955	19564.5	0.563181	0.247306	2.27726	0.0227704	0.0879447
Vitvi01g01956	267.573	-0.349753	0.190346	-1.83746	0.0661424	0.190527
Vitvi01g01957	690.736	0.0507038	0.0848585	0.597511	0.550167	0.73834
Vitvi01g00340	442.41	0.564856	0.127009	4.44738	8.69248e-06	0.000123749
Vitvi01g01958	28.2811	0.0754253	0.367334	0.205332	0.837313	0.9192
Vitvi01g01959	1.96347	-0.696388	1.24532	-0.559203	0.576023	0.756909
Vitvi01g00342	37.2164	0.26093	0.350011	0.745493	0.455974	0.663375
Vitvi01g00343	6422.74	0.207392	0.128872	1.60929	0.107553	0.267012
Vitvi01g00344	31.9057	-0.127763	0.458463	-0.278676	0.780493	0.886908
Vitvi01g00345	305.427	0.170938	0.189298	0.90301	0.36652	0.584369
Vitvi01g00346	338.587	-0.225913	0.153147	-1.47514	0.140175	0.319246
Vitvi01g01960	219.264	0.383596	0.243366	1.57621	0.114977	0.27914
Vitvi01g00347	5.57167	2.55067	1.03476	2.46499	0.0137016	0.0596814
Vitvi01g00348	7.80363	-2.47689	0.801312	-3.09104	0.00199455	0.0130267
Vitvi01g00349	3.30359	-1.842	1.33096	-1.38396	0.16637	0.357408
Vitvi01g00350	8.40935	6.14686	1.29206	4.75741	1.96091e-06	3.28694e-05
Vitvi01g00352	130.424	0.295038	0.211813	1.39292	0.163645	0.354097
Vitvi01g00353	30.57	-0.130838	0.364305	-0.359143	0.719488	0.852079
Vitvi01g00354	1062.99	0.238977	0.212099	1.12672	0.25986	0.474225
Vitvi01g00355	378.632	0.172812	0.174453	0.990595	0.321883	0.540724
Vitvi01g00357	117.277	-0.46898	0.245636	-1.90925	0.0562302	0.17027
Vitvi01g00358	4.68549	-0.0276305	0.974972	-0.0283397	0.977391	0.989775
Vitvi01g00359	6.74821	5.83491	3.40726	1.71249	0.0868058	0.230291
Vitvi01g00360	11801.1	0.0974168	0.136986	0.711143	0.476996	0.680841
Vitvi01g00361	729.238	-0.243259	0.141566	-1.71834	0.0857342	0.228366
Vitvi01g00362	2026.11	0.619471	0.19528	3.17222	0.00151278	0.0103916
Vitvi01g00363	46.9756	1.30769	0.545577	2.39689	0.016535	0.0686372
Vitvi01g00365	131.746	-0.05959	0.168967	-0.352673	0.724334	0.855012
Vitvi01g00366	49.6061	-0.238318	0.354777	-0.671742	0.501748	0.700349
Vitvi01g00368	586.783	0.136918	0.18899	0.724474	0.468775	0.673506
Vitvi01g00369	556.961	-0.228027	0.149983	-1.52035	0.128424	0.300593
Vitvi01g01962	234.024	-0.899036	0.173462	-5.18291	2.18449e-07	4.53226e-06
Vitvi01g00372	34.4658	-0.214003	0.317421	-0.674194	0.500188	0.69878
Vitvi01g00373	5370.03	-0.148804	0.100931	-1.47432	0.140397	0.319495
Vitvi01g00374	322.113	0.484503	0.172697	2.80551	0.00502371	0.0275212
Vitvi01g00375	804.707	-0.203889	0.184461	-1.10533	0.269019	0.484622
Vitvi01g00376	3032.48	-0.0375154	0.184595	-0.203231	0.838954	0.920101
Vitvi01g00377	365.05	-0.0884029	0.123355	-0.716656	0.473586	0.677786
Vitvi01g00379	398.884	0.0353505	0.241726	0.146242	0.883731	0.94522
Vitvi01g00380	211.44	0.42393	0.196515	2.15724	0.0309869	0.110825
Vitvi01g01965	23.2362	-0.0694823	0.434402	-0.15995	0.872921	0.939167
Vitvi01g00381	103.533	-0.260718	0.186447	-1.39835	0.162008	0.351709
Vitvi01g00382	648.456	0.0977614	0.117634	0.831067	0.405936	0.620439
Vitvi01g00383	481.283	0.234161	0.258946	0.904284	0.365845	0.583831
Vitvi01g00384	1729.03	0.515086	0.23964	2.14941	0.0316015	0.112448
Vitvi01g00385	1534.69	0.241872	0.109416	2.21057	0.0270658	0.100154
Vitvi01g00386	1055.96	0.000498531	0.164418	0.0030321	0.997581	0.99856
Vitvi01g00388	241.138	0.16503	0.358101	0.460848	0.644907	0.805883
Vitvi01g00389	26.0772	0.692361	0.620949	1.115	0.264849	0.480274
Vitvi01g00390	777.039	-0.400538	0.198999	-2.01277	0.0441392	0.143005
Vitvi01g00391	625.626	0.51134	0.0997892	5.1242	2.98801e-07	5.99418e-06
Vitvi01g00392	128.69	0.116317	0.19081	0.609594	0.542131	0.732376
Vitvi01g01968	33.0524	-0.991278	0.552401	-1.79449	0.0727348	0.203734
Vitvi01g00393	23.8236	-1.04481	0.629293	-1.66029	0.0968555	0.248356
Vitvi01g00397	879.8	-0.270913	0.193671	-1.39883	0.161863	0.351531
Vitvi01g01969	22.7232	-0.267704	0.361661	-0.740208	0.459174	0.665862
Vitvi01g00398	36.8065	-1.56756	0.367923	-4.26057	2.03905e-05	0.000266348
Vitvi01g00399	22.3971	1.75256	0.41929	4.17982	2.91745e-05	0.000365954
Vitvi01g00401	440.696	0.410111	0.20364	2.0139	0.0440198	0.142743
Vitvi01g00402	268.104	0.677415	0.18669	3.62855	0.00028502	0.00260384
Vitvi01g00403	63.9793	0.580393	0.337533	1.71951	0.0855211	0.227934
Vitvi01g00404	1137.51	-0.139033	0.148991	-0.933166	0.350734	0.570153
Vitvi01g00405	1032.26	0.0133835	0.102912	0.130047	0.896529	0.952153
Vitvi01g00406	4.77691	0.790061	0.755729	1.04543	0.295825	0.515121
Vitvi01g01970	256.784	-0.622837	0.217804	-2.85962	0.00424144	0.0240159
Vitvi01g00407	564.967	-0.223961	0.119889	-1.86806	0.0617534	0.181712
Vitvi01g00408	58.4005	1.27751	0.689938	1.85162	0.0640799	0.186672
Vitvi01g01971	4320.37	0.733295	0.146924	4.99099	6.00694e-07	1.12929e-05
Vitvi01g01972	60.0884	1.29122	0.33258	3.88243	0.000103416	0.00108842
Vitvi01g00409	468.317	0.63499	0.225755	2.81274	0.00491209	0.0270418
Vitvi01g00411	1779.68	1.04955	0.260827	4.02395	5.72312e-05	0.0006569
Vitvi01g00412	110.025	0.236358	0.401959	0.588015	0.556522	0.74261
Vitvi01g00413	473.902	-0.195989	0.170343	-1.15055	0.249917	0.462355
Vitvi01g00414	368.23	-0.14031	0.138036	-1.01648	0.309401	0.528172
Vitvi01g00415	23.3015	-0.449312	0.375208	-1.1975	0.23111	0.440723
Vitvi01g01973	82.0008	0.590243	0.359502	1.64184	0.100624	0.254919
Vitvi01g00417	759.658	-0.352491	0.134756	-2.61578	0.00890246	0.0428126
Vitvi01g01974	118.871	0.402116	0.183379	2.19281	0.028321	0.103686
Vitvi01g00418	1251.02	0.0789191	0.114168	0.691255	0.489405	0.690252
Vitvi01g00421	941.193	-0.189309	0.144764	-1.30771	0.190973	0.39094
Vitvi01g00422	793.88	-0.0440237	0.12586	-0.349784	0.726501	0.85591
Vitvi01g00424	26.1477	-0.00446894	0.43793	-0.0102047	0.991858	0.996317
Vitvi01g00425	641.379	-0.22314	0.117978	-1.89136	0.058576	0.175096
Vitvi01g00426	392.46	-0.207088	0.108625	-1.90644	0.0565926	0.17099
Vitvi01g00427	5.1581	1.55274	1.29976	1.19464	0.232228	0.441952
Vitvi01g00428	155.663	0.0681402	0.268878	0.253424	0.799941	0.899347
Vitvi01g00429	86.3956	2.07138	1.03898	1.99366	0.0461891	0.147695
Vitvi01g00430	29.3746	0.239814	0.396418	0.604953	0.54521	0.734763
Vitvi01g00432	453.423	-0.11381	0.145291	-0.783328	0.433434	0.644051
Vitvi01g00433	29.8861	0.103864	0.446005	0.232877	0.815857	0.906831
Vitvi01g00438	3.78147	4.01246	1.62218	2.4735	0.0133798	0.0585528
Vitvi01g01976	13478	-3.59741	0.165998	-21.6714	3.81981e-104	8.56708e-101
Vitvi01g01977	3.91509	-4.35356	2.15733	-2.01803	NA	NA
Vitvi01g01978	4.05814	2.06838	1.06889	1.93507	0.0529817	0.162918
Vitvi01g01979	1369.21	1.66872	1.24071	1.34497	0.178635	0.375203
Vitvi01g01981	88.5056	0.188531	0.522649	0.360723	0.718307	0.851289
Vitvi01g01982	1.31989	-1.4335	1.77585	-0.807216	0.419542	0.63239
Vitvi01g00441	3.29438	-1.99061	1.58293	-1.25755	0.208556	0.413221
Vitvi01g00444	1435.67	0.727639	0.137471	5.29305	1.20295e-07	2.64507e-06
Vitvi01g01983	188.119	1.01887	0.257031	3.96398	7.37117e-05	0.000809205
Vitvi01g00445	2601.39	0.926263	0.174892	5.29621	1.1823e-07	2.61505e-06
Vitvi01g00446	201.196	-0.00784587	0.204734	-0.0383223	0.969431	0.985871
Vitvi01g00447	329.349	0.439222	0.133084	3.30034	0.000965671	0.00715496
Vitvi01g00448	2693.18	-0.117551	0.10145	-1.15872	0.246572	0.458972
Vitvi01g00449	16.7357	0.0369032	0.494841	0.0745759	0.940552	0.974262
Vitvi01g00450	1264.18	0.320603	0.130153	2.46328	0.0137672	0.0598858
Vitvi01g01984	20.878	0.848407	0.465806	1.82138	0.0685498	0.195453
Vitvi01g00451	2422.1	0.270692	0.106317	2.5461	0.0108935	0.0499633
Vitvi01g00452	1033.41	0.312438	0.117179	2.66633	0.00766835	0.0381005
Vitvi01g00453	427.151	0.149967	0.137319	1.09211	0.274786	0.492146
Vitvi01g00454	280.961	0.827767	0.16184	5.11471	3.14218e-07	6.24206e-06
Vitvi01g00455	8184.95	0.134817	0.102615	1.31381	0.188909	0.388242
Vitvi01g00456	10.6712	3.90816	1.49114	2.62092	0.00876927	0.0422689
Vitvi01g01986	476.449	-0.10272	0.210057	-0.489012	0.624833	0.792589
Vitvi01g00458	2.82422	1.46036	1.24849	1.1697	0.242122	0.453509
Vitvi01g01987	9.79088	-1.74836	0.619227	-2.82345	0.00475102	0.0263
Vitvi01g01988	3.07588	1.6856	1.25971	1.33808	0.180869	0.378055
Vitvi01g01990	172.355	2.28439	0.23126	9.87802	5.18497e-23	6.49657e-21
Vitvi01g00463	77.7592	9.36379	1.19717	7.82159	5.21585e-15	3.1962e-13
Vitvi01g00464	23.3078	-0.615408	0.338773	-1.81658	0.0692819	0.196815
Vitvi01g00465	730.412	0.560235	0.212084	2.64156	0.00825244	0.0403693
Vitvi01g00466	5.83807	0.2679	0.766343	0.349582	0.726652	0.855958
Vitvi01g00467	345.262	0.354967	0.103729	3.42207	0.000621467	0.00497795
Vitvi01g00468	451.339	0.322546	0.15346	2.10182	0.0355689	0.122616
Vitvi01g00470	1.92832	0.495486	1.32311	0.374485	0.708043	0.845491
Vitvi01g01991	95.6312	-0.515399	0.41236	-1.24988	0.211344	0.416962
Vitvi01g00471	43.8779	-0.802553	0.449849	-1.78405	0.0744156	0.206891
Vitvi01g00472	827.458	0.0834036	0.13543	0.615844	0.537997	0.729605
Vitvi01g00473	3017.57	-0.0545104	0.0682173	-0.799069	0.42425	0.636236
Vitvi01g00474	644.495	0.364053	0.141776	2.5678	0.0102346	0.0475242
Vitvi01g00475	140.469	-0.645654	0.28645	-2.25398	0.0241971	0.092013
Vitvi01g00476	1309.12	0.302313	0.163776	1.84589	0.0649076	0.188276
Vitvi01g00477	199.597	3.48045	0.313668	11.096	1.31231e-28	2.43244e-26
Vitvi01g00478	1169.57	0.112991	0.125557	0.899916	0.368165	0.58618
Vitvi01g01992	5.85976	0.648858	1.30626	0.49673	0.619379	0.788614
Vitvi01g00479	983.04	-0.0116992	0.170331	-0.0686849	0.94524	0.976003
Vitvi01g00481	679.375	0.563657	0.14247	3.95631	7.61152e-05	0.000830711
Vitvi01g00482	74.5663	0.290193	0.239571	1.2113	0.22578	0.434848
Vitvi01g00483	181.115	1.30505	0.319368	4.08634	4.38226e-05	0.000521407
Vitvi01g01993	14.5094	1.06828	0.618818	1.72633	0.0842877	0.225722
Vitvi01g00484	197.228	-0.585581	0.151043	-3.87691	0.000105791	0.00111133
Vitvi01g00486	906.362	-0.131347	0.11235	-1.16909	0.242369	0.453705
Vitvi01g00487	1602.92	0.00660649	0.0933995	0.0707337	0.94361	0.975401
Vitvi01g00488	1017.31	0.0679346	0.121995	0.556862	0.577621	0.75835
Vitvi01g00491	52.4176	0.114819	0.298345	0.384855	0.700345	0.840983
Vitvi01g00492	1895.04	0.160302	0.11867	1.35081	0.176755	0.372406
Vitvi01g00496	184.394	1.21164	0.161362	7.50886	5.96432e-14	3.32756e-12
Vitvi01g00497	922.025	0.587717	0.186181	3.15669	0.00159571	0.0108352
Vitvi01g00498	5.06464	-0.893566	0.816411	-1.09451	0.273733	0.490868
Vitvi01g00499	1610.72	0.336129	0.166495	2.01886	0.0435019	0.141667
Vitvi01g01995	869.819	0.521811	0.102872	5.07244	3.92757e-07	7.65978e-06
Vitvi01g01996	158.004	0.239275	0.199769	1.19776	0.231011	0.440571
Vitvi01g00501	216.956	1.55995	0.184214	8.46814	2.49345e-17	1.99015e-15
Vitvi01g00502	567.379	0.407355	0.112374	3.62498	0.000288984	0.00262934
Vitvi01g00503	29.086	1.13171	0.439272	2.57633	0.00998548	0.0466571
Vitvi01g00505	2092.57	0.160018	0.206949	0.773227	0.439388	0.649055
Vitvi01g01997	10.7671	1.00098	0.674512	1.484	0.137808	0.315996
Vitvi01g01999	1.05559	1.0884	1.75414	0.620475	0.534945	0.727465
Vitvi01g02001	134.901	-3.8866	0.203569	-19.0923	2.92404e-81	4.09878e-78
Vitvi01g00508	881.942	0.159897	0.146927	1.08827	0.276474	0.493769
Vitvi01g00509	1297.71	0.488575	0.0795678	6.14037	8.2332e-10	2.6304e-08
Vitvi01g00511	616.567	-0.137689	0.163579	-0.841729	0.39994	0.615132
Vitvi01g02002	2.37965	4.32325	2.05768	2.10103	0.0356387	0.122819
Vitvi01g00512	450.145	1.91433	0.372293	5.14201	2.71821e-07	5.52712e-06
Vitvi01g00513	113.114	0.660028	0.496142	1.33032	0.183413	0.381665
Vitvi01g00515	604.324	0.147339	0.135452	1.08776	0.276703	0.493943
Vitvi01g00516	867.981	0.221404	0.1055	2.09861	0.0358511	0.123298
Vitvi01g00518	108.925	-0.454117	0.285826	-1.58879	0.112109	0.274465
Vitvi01g00519	100.771	0.0522926	0.361707	0.144572	0.885049	0.945953
Vitvi01g00520	692.913	-0.0867035	0.126999	-0.682708	0.494791	0.695006
Vitvi01g00521	136.738	-1.13119	0.168016	-6.7326	1.66652e-11	6.97328e-10
Vitvi01g00522	19.236	-0.187065	0.411442	-0.454657	0.649356	0.808963
Vitvi01g00523	1731.2	-0.146241	0.174631	-0.83743	0.402351	0.617105
Vitvi01g00524	1354	0.00460109	0.174781	0.0263249	0.978998	0.990278
Vitvi01g00525	357.049	-0.578926	0.15428	-3.75243	0.000175126	0.00172193
Vitvi01g00526	808.024	-0.220435	0.125109	-1.76194	0.0780795	0.214053
Vitvi01g02003	1.2233	-2.47703	2.04897	-1.20892	0.226695	0.435898
Vitvi01g00528	484.353	-0.518269	0.218629	-2.37054	0.0177623	0.0726958
Vitvi01g00529	29.6489	-0.584666	0.369931	-1.58047	0.113999	0.277456
Vitvi01g00530	1123.19	0.129583	0.12159	1.06574	0.286541	0.504518
Vitvi01g02004	1.20839	2.25659	2.73563	0.82489	0.409434	0.623502
Vitvi01g00532	2.34773	4.31272	2.03143	2.123	0.0337539	0.118157
Vitvi01g00533	5215.51	-0.11812	0.0629624	-1.87604	0.0606492	0.179477
Vitvi01g00536	1250.28	0.57659	0.0937765	6.14855	7.81944e-10	2.50535e-08
Vitvi01g00537	1348.69	0.0833091	0.21352	0.39017	0.696411	0.838565
Vitvi01g00538	174.138	-0.381117	0.139229	-2.73734	0.00619378	0.0322888
Vitvi01g00539	624.909	0.320628	0.19627	1.6336	0.102342	0.257584
Vitvi01g00540	670.402	-0.981106	0.183908	-5.33476	9.56715e-08	2.14787e-06
Vitvi01g00542	10.4125	0.5198	0.605761	0.858094	0.39084	0.607174
Vitvi01g00543	427.8	0.419853	0.200282	2.09631	0.036055	0.123727
Vitvi01g00544	892.271	-0.120394	0.151715	-0.793555	0.427454	0.639203
Vitvi01g00545	1.85503	0.0861724	1.8141	0.0475016	0.962113	0.983406
Vitvi01g00546	16.4536	3.19214	0.703591	4.53693	5.70794e-06	8.47238e-05
Vitvi01g00547	693.511	0.503707	0.108742	4.63214	3.61897e-06	5.68855e-05
Vitvi01g00552	277.242	0.977048	0.498194	1.96118	0.049858	0.156328
Vitvi01g02007	189.182	-0.847384	0.433263	-1.95582	0.0504868	0.157683
Vitvi01g00553	4.02181	1.38496	1.07642	1.28663	0.198224	0.400592
Vitvi01g00555	1.66547	3.81913	1.76633	2.16218	0.0306041	0.109734
Vitvi01g00556	67.4626	0.0252153	0.540135	0.0466834	0.962766	0.983731
Vitvi01g02009	3357.03	0.403638	0.117646	3.43095	0.000601468	0.00484371
Vitvi01g00557	10.8325	-2.60758	0.568332	-4.58813	4.47234e-06	6.86086e-05
Vitvi01g02011	1.01061	-4.03735	2.79996	-1.44193	0.149321	0.333529
Vitvi01g00558	16.9715	-2.63435	0.477236	-5.52	3.38991e-08	8.22823e-07
Vitvi01g00561	5857.13	-0.00925748	0.13764	-0.0672585	0.946376	0.976326
Vitvi01g00562	507.153	-0.203403	0.154003	-1.32078	0.186575	0.385696
Vitvi01g00563	852.663	-0.554138	0.154811	-3.57945	0.000344321	0.00302783
Vitvi01g00567	27.8207	0.941141	0.650823	1.44608	0.148155	0.331951
Vitvi01g02012	1.24581	3.39376	1.94682	1.74323	0.0812934	0.220439
Vitvi01g00568	198.77	-0.030368	0.193968	-0.156562	0.87559	0.940775
Vitvi01g02013	2.50426	0.148186	1.33373	0.111106	0.911532	0.95994
Vitvi01g00571	2169.04	0.137467	0.171178	0.803068	0.421935	0.634628
Vitvi01g00572	1928.39	-0.0893412	0.107518	-0.830945	0.406005	0.620503
Vitvi01g00573	13.5982	-2.41386	0.525117	-4.5968	4.29022e-06	6.63593e-05
Vitvi01g00576	742.403	-0.119924	0.146619	-0.817928	0.413398	0.626989
Vitvi01g00577	12.7773	-1.25313	0.495223	-2.53042	0.0113925	0.0517227
Vitvi01g02017	8.17877	0.53834	0.695858	0.773635	0.439147	0.648912
Vitvi01g00578	9.4157	1.36823	1.10602	1.23707	0.216059	0.423182
Vitvi01g00579	400.544	-0.233567	0.111102	-2.10228	0.0355287	0.122496
Vitvi01g00580	9.92971	-0.0178055	0.542156	-0.032842	0.973801	0.98794
Vitvi01g02019	1.82117	-3.09889	1.88673	-1.64247	0.100493	0.254731
Vitvi01g00587	1136.54	-0.100773	0.157303	-0.64063	0.521763	0.717259
Vitvi01g02021	243.547	-0.0701525	0.200191	-0.350427	0.726018	0.855682
Vitvi01g00589	145.864	1.36506	0.2163	6.31093	2.77363e-10	9.68956e-09
Vitvi01g00590	591.943	0.198981	0.179027	1.11146	0.266372	0.481789
Vitvi01g00591	2370.75	0.375707	0.103296	3.63718	0.000275638	0.00253153
Vitvi01g00593	4.21338	0.499148	1.03966	0.480108	0.63115	0.797026
Vitvi01g00594	830.207	-0.266198	0.117513	-2.26527	0.023496	0.0899726
Vitvi01g00595	1578.18	0.203361	0.144418	1.40814	0.159088	0.347626
Vitvi01g00596	1078.42	0.0294454	0.0852189	0.345526	0.729699	0.85764
Vitvi01g00598	400.956	0.438994	0.125709	3.49214	0.00047916	0.00400992
Vitvi01g00599	961.005	0.0497741	0.109873	0.453014	0.650539	0.809499
Vitvi01g00600	181.6	-0.277737	0.189484	-1.46576	0.142715	0.323053
Vitvi01g00602	42.0535	8.47863	1.26123	6.72252	1.78611e-11	7.44392e-10
Vitvi01g00603	18.5386	1.03396	0.585962	1.76456	0.077638	0.213129
Vitvi01g00604	285.951	0.00674132	0.1714	0.0393308	0.968627	0.985395
Vitvi01g00608	102.39	3.61323	0.389267	9.28213	1.66127e-20	1.65596e-18
Vitvi01g02022	180.429	0.550242	0.195015	2.82155	0.00477929	0.026434
Vitvi01g00609	27.9477	-1.13868	0.312706	-3.64137	0.000271188	0.00249885
Vitvi01g00611	4.49783	3.31602	1.21291	2.73393	0.00625825	0.0325359
Vitvi01g00612	1.08154	-3.50803	1.81053	-1.93757	0.0526756	0.162237
Vitvi01g02023	2103.41	-0.0466832	0.09417	-0.495733	0.620083	0.789107
Vitvi01g02024	3070.52	-0.58013	0.132937	-4.36395	1.27734e-05	0.000174864
Vitvi01g00613	340.102	-0.137068	0.179988	-0.761544	0.446332	0.654784
Vitvi01g00614	190.6	-0.538691	0.162534	-3.31432	0.000918656	0.00685944
Vitvi01g00616	1441.87	0.291462	0.160696	1.81375	0.0697158	0.197722
Vitvi01g00617	41.9679	1.81923	0.530128	3.43168	0.000599855	0.00483419
Vitvi01g00619	337.076	-0.416004	0.298807	-1.39221	0.163858	0.354185
Vitvi01g02026	39.8784	-1.91571	0.373469	-5.1295	2.90517e-07	5.8444e-06
Vitvi01g00620	168.206	0.0518675	0.250653	0.20693	0.836065	0.918549
Vitvi01g00621	28.8326	1.13215	0.613377	1.84576	0.0649271	0.188297
Vitvi01g00623	792.057	-0.214169	0.083657	-2.56008	0.0104648	0.0484295
Vitvi01g00624	9.58909	-0.505868	0.595805	-0.849051	0.395853	0.611495
Vitvi01g00625	76.6301	0.570609	0.225467	2.53079	0.0113807	0.0516795
Vitvi01g00626	908.768	-0.161579	0.133903	-1.20669	0.227553	0.436687
Vitvi01g00627	728.124	-0.0806772	0.139408	-0.578711	0.562784	0.748066
Vitvi01g02027	38.646	-1.30455	0.320898	-4.06531	4.79692e-05	0.000563569
Vitvi01g00628	1303.14	-0.0327448	0.106967	-0.306119	0.759514	0.875489
Vitvi01g00629	713.475	0.0697937	0.154866	0.450672	0.652226	0.810781
Vitvi01g00630	800.996	0.508647	0.0920326	5.52681	3.261e-08	7.94975e-07
Vitvi01g00631	92.3092	-0.98665	0.247441	-3.98741	6.6798e-05	0.000745335
Vitvi01g02028	357.532	0.292764	0.166999	1.75309	0.0795869	0.217228
Vitvi01g00632	224.307	0.780488	0.179021	4.35976	1.30203e-05	0.00017752
Vitvi01g02029	32.1829	1.00867	0.341209	2.95616	0.00311492	0.0187346
Vitvi01g00633	1547.81	0.144953	0.244975	0.591706	0.554048	0.740933
Vitvi01g00634	20.8797	-1.29804	0.352635	-3.68096	0.000232353	0.002185
Vitvi01g00635	5.35666	0.629366	0.827684	0.760394	0.447019	0.655252
Vitvi01g00637	13.0983	1.88961	0.638984	2.95721	0.00310438	0.0186857
Vitvi01g00638	180.977	1.3115	0.193737	6.76947	1.29256e-11	5.48008e-10
Vitvi01g00640	557.891	-0.120097	0.127213	-0.944065	0.345137	0.564234
Vitvi01g00641	241.278	0.147716	0.150331	0.982603	0.325803	0.544697
Vitvi01g02030	28.9754	0.313032	0.333429	0.938826	0.34782	0.566906
Vitvi01g02031	102.653	2.13919	0.477798	4.47719	7.56312e-06	0.000109154
Vitvi01g00642	1099.97	0.167471	0.258261	0.648459	0.516688	0.71298
Vitvi01g00644	2.91199	-2.79912	1.14309	-2.44873	0.0143362	0.0618449
Vitvi01g02034	29.852	0.407093	0.506973	0.802988	0.421982	0.634628
Vitvi01g00646	1248.79	0.229839	0.152523	1.50692	0.131832	0.306079
Vitvi01g00647	240.091	0.906912	0.214088	4.23617	2.2736e-05	0.000293227
Vitvi01g00648	267.087	0.604024	0.199418	3.02893	0.00245425	0.0154531
Vitvi01g02035	19.4577	0.388128	0.451855	0.858965	0.39036	0.606788
Vitvi01g00649	1183.19	-0.190261	0.151838	-1.25305	0.210187	0.415447
Vitvi01g00650	738.105	0.276239	0.202981	1.36091	0.173542	0.367847
Vitvi01g00652	3732.14	0.935969	0.0829345	11.2856	1.54513e-29	3.15039e-27
Vitvi01g02036	2776.36	-0.0414747	0.113541	-0.365283	0.7149	0.849644
Vitvi01g02038	2.50889	1.14115	1.31806	0.86578	0.386611	0.603026
Vitvi01g00653	15.5018	-1.01048	0.586536	-1.72279	0.0849269	0.226919
Vitvi01g00655	10.4358	-0.901756	0.938592	-0.960754	0.336676	0.556077
Vitvi01g00657	1.53926	3.69245	2.11136	1.74885	0.0803171	0.218503
Vitvi01g00658	1424.11	0.137991	0.164588	0.838403	0.401804	0.616689
Vitvi01g00659	54.1695	-0.0271652	0.244726	-0.111002	0.911614	0.959961
Vitvi01g00660	390.275	-0.236052	0.218364	-1.08101	0.279694	0.496634
Vitvi01g02039	10.1305	1.52451	0.650503	2.34359	0.019099	0.0768805
Vitvi01g00662	2448.36	-0.549225	0.171811	-3.19668	0.0013902	0.009668
Vitvi01g00663	133.838	-0.0483256	0.177693	-0.271962	0.785651	0.890154
Vitvi01g00664	299.634	-0.318974	0.14411	-2.21341	0.0268696	0.0995756
Vitvi01g02040	18.3004	-0.712733	0.370169	-1.92543	0.0541757	0.165539
Vitvi01g02041	9.02103	-1.37811	0.578157	-2.38363	0.0171428	0.0707023
Vitvi01g00669	2101.11	-0.077427	0.0983411	-0.787332	0.431088	0.642435
Vitvi01g00670	5.37392	-0.795554	1.002	-0.793968	0.427214	0.639026
Vitvi01g00672	1234.13	-1.43551	1.25693	-1.14207	0.253424	0.466329
Vitvi01g00673	31.9983	-2.79438	0.465745	-5.99979	1.97569e-09	6.00417e-08
Vitvi01g00674	353.02	0.390665	0.205098	1.90477	0.0568098	0.171415
Vitvi01g00675	228.797	0.0021315	0.149372	0.0142698	0.988615	0.994646
Vitvi01g00676	163.825	-1.03561	0.25704	-4.02899	5.60178e-05	0.000644621
Vitvi01g02042	9.08974	-0.0887767	0.559719	-0.158609	0.873977	0.939677
Vitvi01g02043	2.14838	0.22968	1.2215	0.188032	0.850852	0.926399
Vitvi01g00680	9.98331	0.675798	0.666953	1.01326	0.310935	0.52985
Vitvi01g00681	6658.52	-0.369174	0.210479	-1.75397	0.0794363	0.216977
Vitvi01g00682	1099.25	-1.18609	0.212637	-5.57798	2.43322e-08	6.07708e-07
Vitvi01g00683	5.36603	-1.41894	1.19659	-1.18581	0.235696	0.445979
Vitvi01g00685	168.091	0.356176	0.369244	0.964607	0.334742	0.553657
Vitvi01g00687	15.4165	-0.139707	0.418243	-0.334033	0.738355	0.863345
Vitvi01g00688	55.6374	-0.103457	0.234734	-0.440739	0.659402	0.81496
Vitvi01g00689	228.767	-0.43176	0.257137	-1.67911	0.0931315	0.241782
Vitvi01g00693	3.98244	1.65482	1.07424	1.54046	0.123449	0.292675
Vitvi01g00694	7.19948	-0.857878	0.986342	-0.869758	0.384433	0.601134
Vitvi01g00695	48.3668	0.2102	0.344444	0.61026	0.541689	0.732157
Vitvi01g00696	550.263	0.0633632	0.185418	0.341731	0.732553	0.859699
Vitvi01g02046	1.89239	-0.402759	1.22871	-0.32779	0.74307	0.865744
Vitvi01g00697	19.0852	0.405523	0.447915	0.905358	0.365276	0.583521
Vitvi01g00698	3272.56	-0.127958	0.262243	-0.487936	0.625595	0.793241
Vitvi01g00700	941.062	-0.22206	0.11884	-1.86856	0.0616834	0.181577
Vitvi01g00701	266.422	0.0102573	0.151074	0.0678956	0.945869	0.976117
Vitvi01g02047	86.3501	1.03237	0.325962	3.16715	0.0015394	0.0105069
Vitvi01g02048	46.3157	-0.115001	0.441205	-0.260651	0.794362	0.895409
Vitvi01g02049	6.21679	-0.995369	0.787808	-1.26347	0.206422	0.410755
Vitvi01g02050	45.4326	1.05387	0.384812	2.73867	0.00616882	0.0321931
Vitvi01g00704	610.552	-0.376963	0.179166	-2.10399	0.0353791	0.122074
Vitvi01g00705	244.709	-0.0830375	0.149396	-0.555822	0.578333	0.758795
Vitvi01g02052	290.165	-0.0458376	0.177875	-0.257695	0.796643	0.897213
Vitvi01g00706	592.659	-0.102797	0.127314	-0.80743	0.419419	0.632342
Vitvi01g00708	25.503	1.38734	0.510639	2.71687	0.00659017	0.0338862
Vitvi01g02053	575.328	0.40222	0.16435	2.44734	0.0143914	0.0620235
Vitvi01g00711	130.785	0.333844	0.234585	1.42313	0.154699	0.341495
Vitvi01g00712	1094.97	-0.0636151	0.0924905	-0.687801	0.491578	0.692254
Vitvi01g00713	6173.57	0.19435	0.15914	1.22125	0.221993	0.429998
Vitvi01g02056	10146.9	0.358789	0.131518	2.72806	0.00637079	0.0330062
Vitvi01g00714	573.536	3.9332	0.310132	12.6824	7.40582e-37	2.07622e-34
Vitvi01g00715	62.3904	-0.304027	0.359842	-0.844891	0.398172	0.613464
Vitvi01g00716	1107.55	-0.097667	0.223872	-0.436264	0.662646	0.816785
Vitvi01g00717	428.521	-0.62302	0.130467	-4.7753	1.79435e-06	3.04415e-05
Vitvi01g00719	262.588	-1.41141	1.02353	-1.37896	0.167907	0.35954
Vitvi01g00720	3.18817	-2.91379	1.07338	-2.7146	0.00663567	0.0340327
Vitvi01g02057	150.093	-1.69747	0.900881	-1.88423	0.0595337	0.177109
Vitvi01g02058	1672.22	-2.68885	0.109304	-24.5998	1.26989e-133	3.56013e-130
Vitvi01g02059	52.527	-0.152404	0.347615	-0.438428	0.661076	0.816039
Vitvi01g02060	56.7788	0.195031	0.295876	0.659166	0.509789	0.707347
Vitvi01g02061	157.88	0.629787	0.193097	3.26151	0.00110822	0.00801006
Vitvi01g00722	90.035	1.70585	0.500223	3.41017	0.000649228	0.00517077
Vitvi01g00723	2.11646	1.44533	1.21958	1.18511	0.235975	0.44636
Vitvi01g00727	32.9676	0.843922	0.462128	1.82616	0.0678257	0.193931
Vitvi01g02065	290.889	0.414234	0.187109	2.21386	0.0268381	0.0994917
Vitvi01g00728	6.49462	-0.230059	0.714299	-0.322077	0.747394	0.868256
Vitvi01g00729	4370.31	0.532859	0.130466	4.08427	4.42154e-05	0.000525802
Vitvi01g00730	2.08594	-0.580689	1.25896	-0.461244	0.644624	0.805673
Vitvi01g00732	223.942	0.202998	0.26022	0.780103	0.43533	0.645719
Vitvi01g00733	171.13	-0.519286	0.271154	-1.9151	0.05548	0.168536
Vitvi01g00735	1073.67	1.62777	0.144873	11.2358	2.72008e-29	5.25914e-27
Vitvi01g00738	350.468	1.35389	0.218705	6.1905	5.99726e-10	1.9636e-08
Vitvi01g00739	50.5164	8.742	1.20123	7.27755	3.39942e-13	1.77721e-11
Vitvi01g00740	3.32502	4.82004	1.8781	2.56645	0.0102746	0.04769
Vitvi01g02067	557.422	-0.0545657	0.142233	-0.383636	0.701248	0.841408
Vitvi01g00744	1203.03	0.189938	0.13339	1.42393	0.154467	0.341117
Vitvi01g00747	26.1421	1.38561	0.431301	3.21264	0.00131521	0.00924926
Vitvi01g02069	2.29808	1.05972	1.30265	0.813512	0.415925	0.629004
Vitvi01g00754	5.41821	3.56877	1.16885	3.05322	0.00226399	0.0144746
Vitvi01g02070	1.07169	3.19209	2.11344	1.51038	0.130948	0.304594
Vitvi01g02071	94.3533	-0.863076	0.244156	-3.53494	0.000407865	0.00350617
Vitvi01g00770	15.5565	0.530752	0.546175	0.971762	0.331169	0.549823
Vitvi01g00772	726.895	0.0908238	0.0894607	1.01524	0.309993	0.52887
Vitvi01g00773	201.776	-0.169492	0.186074	-0.910882	0.362357	0.580579
Vitvi01g00775	37.8106	3.239	0.420529	7.70221	1.33732e-14	7.87228e-13
Vitvi01g00776	282.721	0.14691	0.122796	1.19637	0.231552	0.44119
Vitvi01g00777	3216.38	-0.0771187	0.183034	-0.421336	0.67351	0.823102
Vitvi01g00779	157.023	-0.459125	0.139734	-3.2857	0.00101728	0.00748541
Vitvi01g02078	4.08454	-1.27166	0.942476	-1.34927	0.177249	0.373234
Vitvi01g00780	683.51	-0.306367	0.206595	-1.48293	0.138092	0.316474
Vitvi01g00781	3.08422	-2.0068	1.11887	-1.7936	0.0728768	0.203992
Vitvi01g00782	428.761	-0.273922	0.122561	-2.23499	0.0254183	0.0953779
Vitvi01g00784	337.88	0.724554	0.201515	3.59554	0.00032372	0.00288111
Vitvi01g00785	38.3593	1.75848	0.332141	5.29438	1.1942e-07	2.63358e-06
Vitvi01g00787	4657.28	-0.34115	0.263794	-1.29324	0.195927	0.397705
Vitvi01g00788	3126.02	0.392986	0.14529	2.70484	0.00683372	0.0348809
Vitvi01g00789	1428.49	-0.269868	0.156872	-1.72031	0.0853765	0.227603
Vitvi01g02079	74.2551	-1.25232	0.458119	-2.73362	0.00626417	0.0325516
Vitvi01g00790	17.6097	-1.02935	0.5267	-1.95433	0.050662	0.157988
Vitvi01g02080	791.336	0.0861711	0.136489	0.631343	0.527817	0.722114
Vitvi01g00791	671.228	-0.899588	0.114943	-7.8264	5.02023e-15	3.08476e-13
Vitvi01g00792	550.833	-0.801381	0.127437	-6.28847	3.20613e-10	1.10118e-08
Vitvi01g00793	2313.24	-0.172476	0.132153	-1.30512	0.191851	0.392093
Vitvi01g02081	181.646	0.29016	0.26864	1.08011	0.280094	0.497036
Vitvi01g00796	52.3038	0.713933	0.362381	1.97012	0.0488249	0.153928
Vitvi01g00797	2524.06	0.180622	0.11813	1.52902	0.12626	0.297173
Vitvi01g00798	1499.54	-0.259175	0.155996	-1.66142	0.096629	0.247906
Vitvi01g00799	15.9857	0.742943	0.517966	1.43435	0.151473	0.336472
Vitvi01g00800	1219.19	0.0350227	0.101191	0.346105	0.729264	0.857319
Vitvi01g00803	39.9737	0.87944	0.364316	2.41395	0.0157808	0.0662988
Vitvi01g00812	24.8836	0.266415	0.470471	0.566272	0.571209	0.753458
Vitvi01g00814	226.279	0.119507	0.292807	0.408141	0.68317	0.829838
Vitvi01g00815	4.84719	0.343698	0.831274	0.41346	0.67927	0.826803
Vitvi01g00816	2.25287	-3.51794	1.27324	-2.76299	0.0057275	0.0305339
Vitvi01g00817	50.2903	3.5214	0.728141	4.83615	1.32381e-06	2.29649e-05
Vitvi01g00818	122.893	0.219223	0.204266	1.07322	0.283172	0.500392
Vitvi01g00819	321.704	-0.386239	0.138029	-2.79824	0.00513812	0.0280043
Vitvi01g00823	204.86	0.154509	0.183618	0.84147	0.400085	0.615251
Vitvi01g00824	146.227	0.285755	0.183938	1.55354	0.120294	0.287751
Vitvi01g00825	38.6036	0.38575	0.371819	1.03747	0.299519	0.518533
Vitvi01g00826	172.602	0.935576	0.196263	4.76695	1.87038e-06	3.16356e-05
Vitvi01g00827	209.83	-0.315967	0.162902	-1.93962	0.0524259	0.161757
Vitvi01g00828	174.087	0.0483395	0.309189	0.156343	0.875763	0.940782
Vitvi01g00830	23.0857	-0.434547	0.459626	-0.945438	0.344435	0.563416
Vitvi01g00831	3.17234	3.74444	1.42936	2.61966	0.0088017	0.042407
Vitvi01g00832	83.3372	-0.115691	0.312277	-0.370476	0.711028	0.847069
Vitvi01g00833	1730.79	0.214336	0.2097	1.02211	0.30673	0.525381
Vitvi01g02091	659.683	0.211596	0.158063	1.33868	0.180675	0.377852
Vitvi01g00836	1442.59	0.0752676	0.191894	0.392235	0.694885	0.837446
Vitvi01g00842	141.446	0.652611	0.30545	2.13656	0.032634	0.115262
Vitvi01g00843	114.814	0.392603	0.252521	1.55473	0.120009	0.287287
Vitvi01g02092	1847.28	0.360214	0.263125	1.36898	0.171005	0.36388
Vitvi01g02093	837.321	-0.518074	0.113065	-4.5821	4.6034e-06	7.03304e-05
Vitvi01g00845	535.677	-0.135592	0.200875	-0.675009	0.49967	0.698535
Vitvi01g00846	156.461	-0.0736202	0.246986	-0.298074	0.765647	0.879051
Vitvi01g00849	18.64	1.0441	0.430393	2.42591	0.0152699	0.0647642
Vitvi01g00850	175.396	0.181117	0.226346	0.800179	0.423607	0.635593
Vitvi01g02096	23.0078	-0.643788	0.482524	-1.33421	0.182135	0.379956
Vitvi01g00852	2970.54	0.140788	0.0936563	1.50324	0.132778	0.307702
Vitvi01g00853	220.897	-0.209667	0.169853	-1.2344	0.217054	0.42405
Vitvi01g00857	600.221	1.06001	0.256484	4.13286	3.58279e-05	0.000436474
Vitvi01g00858	21.027	0.830195	0.598631	1.38682	0.165496	0.356214
Vitvi01g00859	786.363	-0.395675	0.14186	-2.7892	0.00528392	0.028632
Vitvi01g02097	5.64499	-0.200012	0.794217	-0.251835	0.801168	0.89996
Vitvi01g00860	516.787	-0.294159	0.32001	-0.919218	0.357981	0.576507
Vitvi01g00861	1911.78	-0.335228	0.0998798	-3.35632	0.000789885	0.00605866
Vitvi01g00862	501.25	-0.0798995	0.163227	-0.489498	0.624489	0.792401
Vitvi01g02098	4100.91	-0.168441	0.142765	-1.17985	0.23806	0.449051
Vitvi01g00864	1540.31	1.50938	0.106783	14.135	2.31151e-45	1.03685e-42
Vitvi01g02099	1100.92	0.473169	0.114694	4.12549	3.69949e-05	0.000448983
Vitvi01g00865	106.04	-0.437885	0.28131	-1.55659	0.119567	0.286562
Vitvi01g00866	1.11695	2.13492	1.78844	1.19373	0.232582	0.442176
Vitvi01g00867	741.463	0.339977	0.0997596	3.40797	0.000654491	0.00520161
Vitvi01g00868	745.953	0.674141	0.104142	6.47326	9.59109e-11	3.57919e-09
Vitvi01g00869	407.658	0.0981197	0.141632	0.692779	0.488448	0.689335
Vitvi01g00870	1772.69	0.0936172	0.110892	0.844223	0.398545	0.613838
Vitvi01g02100	3.06957	4.70242	1.71354	2.74427	0.00606453	0.0317496
Vitvi01g00872	85.7545	0.318235	0.200941	1.58372	0.113257	0.276371
Vitvi01g00873	199.371	-0.741106	0.277774	-2.66802	0.00762993	0.0380107
Vitvi01g00875	62.8173	-0.891608	0.459158	-1.94183	0.0521574	0.161206
Vitvi01g02101	160.421	0.315216	0.266533	1.18265	0.236947	0.447622
Vitvi01g00876	129.916	-0.069121	0.339301	-0.203716	0.838576	0.920046
Vitvi01g00877	13.9142	-0.270976	0.863364	-0.31386	0.753627	0.872019
Vitvi01g00878	379.463	-0.100494	0.377911	-0.26592	0.790301	0.893095
Vitvi01g00879	40.0679	-0.984709	0.50484	-1.95054	0.0511123	0.158994
Vitvi01g00882	269.526	0.423063	0.135541	3.1213	0.00180053	0.0119793
Vitvi01g00883	22.8599	2.18584	0.521058	4.195	2.72872e-05	0.000344593
Vitvi01g00884	63.6972	0.0421872	0.233937	0.180336	0.856889	0.929366
Vitvi01g00885	178.834	0.0840059	0.205496	0.408797	0.682689	0.829479
Vitvi01g00886	348.056	-0.637874	0.257943	-2.47292	0.0134013	0.0586239
Vitvi01g00889	1619.42	-0.489479	0.151341	-3.23428	0.00121951	0.00868014
Vitvi01g00893	36.1551	0.151656	0.857662	0.176825	0.859646	0.931048
Vitvi01g00898	795.394	-0.00871907	0.1456	-0.0598838	0.952248	0.979155
Vitvi01g00899	1.83916	-0.409747	1.36438	-0.300318	0.763935	0.877934
Vitvi01g00900	4.09783	1.77505	1.11436	1.59289	0.111186	0.27301
Vitvi01g00902	603.122	0.200862	0.166989	1.20284	0.229038	0.438194
Vitvi01g00903	15.0469	0.645259	0.552471	1.16795	0.242826	0.45441
Vitvi01g00906	732.244	-0.0402153	0.238027	-0.168952	0.865834	0.934636
Vitvi01g00907	580.228	1.35983	0.299491	4.54047	5.61277e-06	8.35878e-05
Vitvi01g00908	783.34	0.00564762	0.154544	0.0365436	0.970849	0.986783
Vitvi01g00909	1951.22	-0.0918486	0.154023	-0.59633	0.550955	0.739068
Vitvi01g00911	237.337	1.89056	0.392668	4.81465	1.47456e-06	2.52646e-05
Vitvi01g00914	568.441	-0.180369	0.198756	-0.907487	0.364149	0.582618
Vitvi01g00915	247.811	0.00273102	0.17121	0.0159513	0.987273	0.993878
Vitvi01g00916	560.09	-0.250156	0.127932	-1.95538	0.0505388	0.157789
Vitvi01g00917	76.932	0.267903	0.231656	1.15647	0.24749	0.459723
Vitvi01g00918	586.507	0.17008	0.2576	0.660249	0.509094	0.70682
Vitvi01g00919	60.0991	0.283156	0.3065	0.923837	0.355571	0.574591
Vitvi01g00921	595.197	-1.38499	0.158163	-8.75673	2.00994e-18	1.7454e-16
Vitvi01g00922	9.59603	-1.73153	0.561127	-3.08581	0.00202999	0.0132043
Vitvi01g00924	1314.42	0.211046	0.089102	2.36859	0.0178559	0.0729474
Vitvi01g00926	330.004	-0.428942	0.155255	-2.76283	0.00573034	0.0305403
Vitvi01g00927	1268.72	0.333698	0.114175	2.92268	0.00347031	0.020423
Vitvi01g00928	679.923	0.264805	0.157064	1.68597	0.0918017	0.239456
Vitvi01g00929	2565.47	0.945009	0.157496	6.00022	1.97049e-09	5.9965e-08
Vitvi01g00930	3930.73	-0.291107	0.103652	-2.8085	0.00497734	0.0273139
Vitvi01g00932	3259.25	0.136479	0.167074	0.816879	0.413998	0.627337
Vitvi01g02109	2.09778	1.55396	1.89312	0.820847	0.411733	0.625634
Vitvi01g00934	4.02951	0.719237	0.848475	0.847681	0.396615	0.612236
Vitvi01g00935	1962.68	-0.0144194	0.150887	-0.0955646	0.923866	0.966159
Vitvi01g00936	4.16981	1.38205	1.34644	1.02645	0.30468	0.523429
Vitvi01g00937	330.636	0.406134	0.162649	2.497	0.012525	0.05567
Vitvi01g00938	251.935	0.505607	0.155475	3.252	0.00114595	0.00823814
Vitvi01g00940	188.492	-0.43372	0.313513	-1.38342	0.166536	0.357692
Vitvi01g00941	74.2271	-1.16666	0.247884	-4.70647	2.52046e-06	4.11418e-05
Vitvi01g00942	8.406	-0.257276	0.719538	-0.357557	0.720675	0.852722
Vitvi01g00943	3726.2	0.815884	0.114198	7.14444	9.03638e-13	4.41543e-11
Vitvi01g00944	26.5661	-0.0821753	0.500691	-0.164124	0.869634	0.936867
Vitvi01g00945	131.252	0.68198	0.22242	3.06619	0.00216809	0.0139569
Vitvi01g00952	891.911	0.0734379	0.156646	0.468814	0.639203	0.801926
Vitvi01g00953	171.068	0.0525094	0.204052	0.257333	0.796921	0.897437
Vitvi01g00954	760.155	-0.0879195	0.0977797	-0.899159	0.368568	0.586508
Vitvi01g00955	452.962	-0.00115593	0.118475	-0.00975675	0.992215	0.996441
Vitvi01g02122	1.13049	1.14906	1.85939	0.617976	0.536591	0.728447
Vitvi01g00956	20.1415	-0.742493	0.430788	-1.72357	0.0847853	0.226731
Vitvi01g00957	121.282	0.625117	0.219558	2.84716	0.00441115	0.0248202
Vitvi01g00958	19.0093	-0.457693	0.575121	-0.79582	0.426137	0.638053
Vitvi01g00959	1445.7	-0.210765	0.150131	-1.40387	0.160357	0.349411
Vitvi01g00960	1053.56	-0.00497455	0.111267	-0.0447083	0.96434	0.984129
Vitvi01g00962	1.88026	-1.6265	1.3409	-1.21299	0.225135	0.4342
Vitvi01g00967	1.99987	-2.08309	1.27705	-1.63118	0.102853	0.258527
Vitvi01g00968	169.908	0.174072	0.204683	0.850446	0.395077	0.610836
Vitvi01g00970	1502.52	0.190259	0.14864	1.28	0.200546	0.403612
Vitvi01g02127	525.365	0.195265	0.447717	0.436135	0.662739	0.816788
Vitvi01g00971	653.127	-0.833352	0.126119	-6.60766	3.9044e-11	1.56651e-09
Vitvi01g00972	425.767	0.478578	0.283199	1.6899	0.0910472	0.237855
Vitvi01g00975	28.5802	0.434766	0.3926	1.1074	0.26812	0.483354
Vitvi01g00977	566.321	-0.0125962	0.151288	-0.0832595	0.933645	0.970655
Vitvi01g00979	43.321	-1.2034	0.670776	-1.79404	0.0728071	0.203835
Vitvi01g00980	30.9331	-0.437731	0.491305	-0.890955	0.372953	0.590376
Vitvi01g00981	325.814	-0.30795	0.15256	-2.01855	0.0435335	0.141708
Vitvi01g00985	1104.9	0.212813	0.0806625	2.63831	0.00833201	0.0406536
Vitvi01g02129	57.1617	0.632828	0.291311	2.17235	0.0298296	0.107668
Vitvi01g00988	209.324	-0.611017	0.181807	-3.3608	0.000777162	0.00598976
Vitvi01g00989	58.2543	4.74229	0.534507	8.87227	7.16709e-19	6.42974e-17
Vitvi01g00991	609.226	-0.0747537	0.0988267	-0.756412	0.449402	0.65761
Vitvi01g00992	36.4827	0.514649	0.345656	1.48891	0.136512	0.314013
Vitvi01g00993	1086.09	0.232925	0.0921229	2.52842	0.0114577	0.0519626
Vitvi01g00995	1461.68	0.955991	0.100604	9.50256	2.04795e-21	2.21891e-19
Vitvi01g00997	222.159	-0.149277	0.159251	-0.937367	0.34857	0.567736
Vitvi01g02131	1.44755	-4.54695	1.89843	-2.39511	0.0166152	0.0689265
Vitvi01g02132	341.302	-4.93552	0.717254	-6.88113	5.93787e-12	2.6476e-10
Vitvi01g01008	615.218	-0.316589	0.12015	-2.63494	0.00841513	0.040887
Vitvi01g01009	72.3095	-1.05596	0.283516	-3.72454	0.000195675	0.00188757
Vitvi01g01010	171.674	-0.169256	0.144459	-1.17166	0.241335	0.452735
Vitvi01g01013	42.7155	-0.449787	0.333948	-1.34688	0.178019	0.37433
Vitvi01g01014	88.6999	0.32332	0.223207	1.44852	0.147472	0.331044
Vitvi01g01015	814.707	-0.352859	0.148886	-2.37	0.0177879	0.0727874
Vitvi01g01017	806.584	1.05099	0.26827	3.91765	8.94181e-05	0.000958179
Vitvi01g01018	3681.27	-0.292955	0.0935544	-3.13139	0.00173983	0.0116485
Vitvi01g01020	79.352	1.26901	0.227383	5.58093	2.39237e-08	5.98442e-07
Vitvi01g01021	84.5322	1.29472	0.607721	2.13045	0.0331349	0.116657
Vitvi01g01022	259.71	0.326155	0.188808	1.72744	0.0840881	0.225428
Vitvi01g01023	157.361	0.131029	0.180804	0.724703	0.468634	0.673503
Vitvi01g01024	3.35627	0.325013	0.880104	0.36929	0.711912	0.847717
Vitvi01g01026	112.408	0.562316	0.267691	2.10061	0.0356751	0.122881
Vitvi01g01027	51.3602	-1.62512	0.393553	-4.12934	3.63801e-05	0.00044224
Vitvi01g01029	10.9618	0.151982	0.52002	0.292261	0.770087	0.881213
Vitvi01g01030	14301.8	1.55298	0.203979	7.61344	2.66893e-14	1.53878e-12
Vitvi01g01031	373.242	0.241858	0.195104	1.23964	0.21511	0.421905
Vitvi01g01033	97.8722	-0.687757	0.188733	-3.64407	0.000268362	0.0024779
Vitvi01g01034	3309.95	-0.250306	0.0721628	-3.46863	0.00052311	0.00431811
Vitvi01g02136	1459.31	0.260316	0.0787666	3.3049	0.000950089	0.00707457
Vitvi01g02137	5.00834	-1.58616	1.14644	-1.38355	0.166495	0.357643
Vitvi01g01035	25.4646	0.13689	0.376159	0.363915	0.715922	0.849836
Vitvi01g01036	2.25066	-0.220912	1.58686	-0.139214	0.889281	0.94853
Vitvi01g01037	1.62099	0.00240732	1.81367	0.00132731	0.998941	0.999297
Vitvi01g01038	960.86	0.975025	0.259369	3.75922	0.000170444	0.00168402
Vitvi01g01040	1950.07	-0.17621	0.172205	-1.02326	0.306187	0.524851
Vitvi01g01044	410.077	-0.346362	0.229486	-1.5093	0.131223	0.305104
Vitvi01g01048	37.8078	-0.00287207	0.327495	-0.0087698	0.993003	0.996637
Vitvi01g01049	69.7372	0.154021	0.293232	0.525254	0.599406	0.773778
Vitvi01g01054	11.3736	-0.244547	0.730322	-0.334849	0.737739	0.862985
Vitvi01g01055	1056.26	-0.146947	0.164576	-0.892878	0.371922	0.58967
Vitvi01g01056	524.086	0.467562	0.12829	3.64456	0.000267847	0.00247556
Vitvi01g01057	497.453	0.367153	0.121597	3.01943	0.00253255	0.0158261
Vitvi01g01058	167.826	0.292188	0.167822	1.74105	0.081674	0.221343
Vitvi01g02139	319.565	-0.0555894	0.134694	-0.412709	0.67982	0.827382
Vitvi01g01071	13.1662	-1.31275	0.507592	-2.58622	0.00970343	0.045634
Vitvi01g01072	4.16936	5.13767	1.39399	3.68558	0.000228182	0.00214847
Vitvi01g01081	21.2761	-0.512739	0.34705	-1.47742	0.139563	0.318361
Vitvi01g01082	628.294	-0.153814	0.178169	-0.863307	0.387968	0.604639
Vitvi01g01083	23.4608	0.406254	0.436904	0.929846	0.352451	0.571406
Vitvi01g02145	2.03591	4.0997	2.38855	1.7164	0.0860896	0.229027
Vitvi01g01121	469.263	0.215733	0.104912	2.05632	0.0397517	0.132573
Vitvi01g02150	303.559	-0.0113036	0.324992	-0.0347811	0.972254	0.987338
Vitvi01g01132	23.4072	0.715552	0.375454	1.90583	0.056672	0.171138
Vitvi01g00978	1496.57	-0.123211	0.195229	-0.631108	0.52797	0.722114
Vitvi01g01137	798.471	0.372256	0.141005	2.64003	0.00828997	0.0404866
Vitvi01g02155	7.19708	-0.122877	0.71836	-0.171052	0.864183	0.933572
Vitvi01g02157	413.859	0.302464	0.278947	1.08431	0.278229	0.49513
Vitvi01g02158	1.31799	2.40917	1.60529	1.50077	0.133415	0.308828
Vitvi01g01153	322.806	0.402175	0.151904	2.64757	0.00810734	0.0398491
Vitvi01g01161	1.25728	-1.4522	2.101	-0.691195	0.489443	0.690262
Vitvi01g02160	249.849	-0.712157	0.278348	-2.55852	0.010512	0.0485936
Vitvi01g01165	3343.35	0.00631139	0.14427	0.0437471	0.965106	0.984508
Vitvi01g01169	66.5344	0.327361	0.765326	0.427741	0.66884	0.820363
Vitvi01g01173	2032.16	0.289432	0.233986	1.23696	0.216101	0.423182
Vitvi01g01189	2.17468	-1.8345	1.30326	-1.40762	0.159242	0.34776
[truncated: 20,553 more rows]

## Sheet: CCvsCS
gene_id	baseMean	log2FoldChange	lfcSE	stat	pvalue	padj
[truncated: 21,177 more rows]

[truncated: 3 more sheets: CVvsCS, SNvsSB, SRvsSB]
