# Supplementary material for: The Transcriptional Landscape of Berry Skin in Red and White PIWI (“Pilzwiderstandsfähig”) Grapevines Possessing QTLs for Partial Resistance to Downy and Powdery Mildews
Source: Plants (Basel). 2024 Sep 13;13(18):2574. doi: 10.3390/plants13182574 (PMC11434962; doi:10.3390/plants13182574)
Supplement: Supplementary file 1 [file plants-13-02574-s001.zip › MDPI_Plants__Supplementary Table S4 - GSEA von DEGs p0.05.xlsx]

## Sheet: CC vs CS
Supplementary Table S4. Gene Set Enrichment Analysis on DEGs identified in pairwise correlation between CCvsCS, CVvsCS, SRvsSB and SNvs SB.
query	significant	p_value	term_size	query_size	intersection_size	precision	recall	term_id	source	term_name	effective_domain_size	source_order	intersection	fold_change
query_1	TRUE	0.00455975	28	3928	17	0.0043279	0.607143	GO:0032511	GO:BP	late endosome to vacuole transport via multivesicular body sorting pathway	18434	7892	Vitvi01g00376,Vitvi02g00828,Vitvi04g01778,Vitvi04g00324,Vitvi07g00610,Vitvi07g02001,Vitvi08g00812,Vitvi08g01371,Vitvi08g01425,Vitvi11g01381,Vitvi12g01627,Vitvi13g01222,Vitvi16g00136,Vitvi18g00192,Vitvi18g02550,Vitvi19g00043,Vitvi19g00573	2.84931
query_1	TRUE	0.00140971	34	3928	20	0.00509165	0.588235	GO:0032509	GO:BP	endosome transport via multivesicular body sorting pathway	18434	7890	Vitvi01g00376,Vitvi02g00828,Vitvi04g01778,Vitvi04g00324,Vitvi06g01328,Vitvi07g00610,Vitvi07g00629,Vitvi07g02001,Vitvi08g00812,Vitvi08g01371,Vitvi08g01425,Vitvi11g00105,Vitvi11g01381,Vitvi12g01627,Vitvi13g01222,Vitvi16g00136,Vitvi18g00192,Vitvi18g02550,Vitvi19g00043,Vitvi19g00573	2.76057
query_1	TRUE	0.0006363	38	3928	22	0.00560081	0.578947	GO:0045324	GO:BP	late endosome to vacuole transport	18434	11750	Vitvi01g00376,Vitvi02g00828,Vitvi04g01778,Vitvi04g00324,Vitvi06g01328,Vitvi07g00610,Vitvi07g00629,Vitvi07g02001,Vitvi08g00812,Vitvi08g01371,Vitvi08g01425,Vitvi11g00105,Vitvi11g01381,Vitvi11g00254,Vitvi12g01627,Vitvi13g01222,Vitvi13g01348,Vitvi16g00136,Vitvi18g00192,Vitvi18g02550,Vitvi19g00043,Vitvi19g00573	2.71698
query_1	TRUE	0.00263018	35	3928	20	0.00509165	0.571429	GO:0071985	GO:BP	multivesicular body sorting pathway	18434	17539	Vitvi01g00376,Vitvi02g00828,Vitvi04g01778,Vitvi04g00324,Vitvi06g01328,Vitvi07g00610,Vitvi07g00629,Vitvi07g02001,Vitvi08g00812,Vitvi08g01371,Vitvi08g01425,Vitvi11g00105,Vitvi11g01381,Vitvi12g01627,Vitvi13g01222,Vitvi16g00136,Vitvi18g00192,Vitvi18g02550,Vitvi19g00043,Vitvi19g00573	2.6817
query_1	TRUE	0.0246487	28	3928	16	0.00407332	0.571429	GO:0009116	GO:BP	nucleoside metabolic process	18434	3322	Vitvi01g01666,Vitvi02g00633,Vitvi03g00061,Vitvi03g00085,Vitvi04g00499,Vitvi08g01490,Vitvi09g00629,Vitvi10g00044,Vitvi11g01376,Vitvi11g00305,Vitvi12g00657,Vitvi13g00716,Vitvi13g01485,Vitvi14g02984,Vitvi15g00445,Vitvi18g00674	2.6817
query_1	TRUE	0.0155293	23	3995	14	0.00350438	0.608696	GO:0030119	GO:CC	AP-type membrane coat adaptor complex	17574	895	Vitvi01g02067,Vitvi02g00007,Vitvi02g00661,Vitvi02g01268,Vitvi04g01857,Vitvi04g00338,Vitvi04g01451,Vitvi05g00395,Vitvi06g01392,Vitvi13g00307,Vitvi16g01903,Vitvi17g00298,Vitvi18g01002,Vitvi18g02794	2.67765
query_1	TRUE	0.0441185	29	3928	16	0.00407332	0.551724	GO:0072598	GO:BP	protein localization to chloroplast	18434	17980	Vitvi01g00590,Vitvi01g01311,Vitvi03g00114,Vitvi03g00277,Vitvi04g00633,Vitvi05g00294,Vitvi06g00442,Vitvi06g00510,Vitvi06g00767,Vitvi07g00302,Vitvi08g00755,Vitvi11g00550,Vitvi14g00472,Vitvi18g02081,Vitvi19g00568,Vitvi19g01702	2.58923
query_1	TRUE	0.0149621	41	3928	21	0.00534623	0.512195	GO:0072666	GO:BP	establishment of protein localization to vacuole	18434	18004	Vitvi04g02278,Vitvi01g01898,Vitvi01g00376,Vitvi02g00603,Vitvi02g00828,Vitvi04g00324,Vitvi05g00210,Vitvi06g01364,Vitvi07g00610,Vitvi07g02001,Vitvi08g00118,Vitvi08g00812,Vitvi08g01568,Vitvi11g00254,Vitvi13g01222,Vitvi15g00009,Vitvi16g00136,Vitvi17g00298,Vitvi17g00916,Vitvi18g00192,Vitvi19g00043	2.40372
query_1	TRUE	0.0149621	41	3928	21	0.00534623	0.512195	GO:0072665	GO:BP	protein localization to vacuole	18434	18003	Vitvi04g02278,Vitvi01g01898,Vitvi01g00376,Vitvi02g00603,Vitvi02g00828,Vitvi04g00324,Vitvi05g00210,Vitvi06g01364,Vitvi07g00610,Vitvi07g02001,Vitvi08g00118,Vitvi08g00812,Vitvi08g01568,Vitvi11g00254,Vitvi13g01222,Vitvi15g00009,Vitvi16g00136,Vitvi17g00298,Vitvi17g00916,Vitvi18g00192,Vitvi19g00043	2.40372
query_1	TRUE	1.31543e-05	81	3928	40	0.0101833	0.493827	GO:0016197	GO:BP	endosomal transport	18434	5230	Vitvi01g00135,Vitvi01g00376,Vitvi01g00952,Vitvi01g01414,Vitvi02g00603,Vitvi02g01482,Vitvi02g01492,Vitvi02g00828,Vitvi03g00243,Vitvi04g01778,Vitvi04g00324,Vitvi04g01499,Vitvi05g00395,Vitvi05g01120,Vitvi06g00770,Vitvi06g01328,Vitvi06g01460,Vitvi07g00610,Vitvi07g00629,Vitvi07g02001,Vitvi08g00118,Vitvi08g00812,Vitvi08g01371,Vitvi08g01425,Vitvi10g00164,Vitvi11g00105,Vitvi11g01381,Vitvi11g00387,Vitvi12…	2.31752
query_1	TRUE	0.00100056	50	3995	26	0.00650814	0.52	GO:0071013	GO:CC	catalytic step 2 spliceosome	17574	2605	Vitvi07g03105,Vitvi01g00161,Vitvi01g00772,Vitvi02g00100,Vitvi03g00001,Vitvi03g00156,Vitvi04g00119,Vitvi05g00008,Vitvi07g01480,Vitvi08g00039,Vitvi08g00097,Vitvi08g00895,Vitvi08g01421,Vitvi08g01441,Vitvi09g00624,Vitvi10g00387,Vitvi11g00595,Vitvi12g00345,Vitvi12g00661,Vitvi12g01674,Vitvi13g01053,Vitvi13g01541,Vitvi13g01757,Vitvi17g00247,Vitvi18g00098,Vitvi18g01654	2.28748
query_1	TRUE	0.000164687	75	3928	36	0.00916497	0.48	GO:0007034	GO:BP	vacuolar transport	18434	2670	Vitvi04g02278,Vitvi01g00135,Vitvi01g01898,Vitvi01g00376,Vitvi02g00603,Vitvi02g00828,Vitvi04g01778,Vitvi04g00324,Vitvi05g00210,Vitvi05g01184,Vitvi06g01328,Vitvi06g01364,Vitvi07g00610,Vitvi07g00629,Vitvi07g02001,Vitvi08g00118,Vitvi08g00812,Vitvi08g01371,Vitvi08g01425,Vitvi08g01568,Vitvi11g00105,Vitvi11g01381,Vitvi11g00254,Vitvi12g01627,Vitvi13g01222,Vitvi13g01348,Vitvi14g01905,Vitvi15g00009,Vitvi16…	2.25263
query_1	TRUE	0.00491807	45	3995	23	0.0057572	0.511111	GO:0036464	GO:CC	cytoplasmic ribonucleoprotein granule	17574	1719	Vitvi01g00220,Vitvi02g00379,Vitvi02g00627,Vitvi02g01267,Vitvi03g01140,Vitvi04g00083,Vitvi04g00520,Vitvi05g01640,Vitvi06g01524,Vitvi06g01546,Vitvi08g01393,Vitvi08g01441,Vitvi09g00130,Vitvi09g00149,Vitvi10g00304,Vitvi11g00152,Vitvi12g02216,Vitvi13g02097,Vitvi14g00175,Vitvi18g00303,Vitvi18g01654,Vitvi19g00776,Vitvi19g01522	2.24838
query_1	TRUE	4.7299e-05	87	3928	41	0.0104379	0.471264	GO:0002181	GO:BP	cytoplasmic translation	18434	736	Vitvi02g01712,Vitvi10g02255,Vitvi01g00171,Vitvi01g02258,Vitvi02g00249,Vitvi04g00083,Vitvi04g00327,Vitvi04g00640,Vitvi05g00010,Vitvi05g00098,Vitvi06g01433,Vitvi07g00403,Vitvi08g01256,Vitvi08g02271,Vitvi08g01544,Vitvi08g01709,Vitvi08g01793,Vitvi09g00123,Vitvi09g00149,Vitvi09g01606,Vitvi11g00152,Vitvi11g00222,Vitvi13g00718,Vitvi13g00732,Vitvi13g01758,Vitvi14g00132,Vitvi14g00159,Vitvi14g00182,Vitvi14…	2.21163
query_1	TRUE	0.0229034	52	4341	23	0.00529832	0.442308	GO:0043130	GO:MF	ubiquitin binding	21616	5716	Vitvi02g00205,Vitvi02g00373,Vitvi03g00371,Vitvi04g00324,Vitvi04g02091,Vitvi04g02092,Vitvi05g01184,Vitvi07g00228,Vitvi07g00610,Vitvi07g02001,Vitvi08g00812,Vitvi09g00326,Vitvi09g01250,Vitvi11g00935,Vitvi13g00364,Vitvi13g01222,Vitvi16g00136,Vitvi17g00873,Vitvi17g00916,Vitvi18g00192,Vitvi18g00672,Vitvi18g00903,Vitvi19g00043	2.20247
query_1	TRUE	0.00772883	46	3995	23	0.0057572	0.5	GO:0035770	GO:CC	ribonucleoprotein granule	17574	1639	Vitvi01g00220,Vitvi02g00379,Vitvi02g00627,Vitvi02g01267,Vitvi03g01140,Vitvi04g00083,Vitvi04g00520,Vitvi05g01640,Vitvi06g01524,Vitvi06g01546,Vitvi08g01393,Vitvi08g01441,Vitvi09g00130,Vitvi09g00149,Vitvi10g00304,Vitvi11g00152,Vitvi12g02216,Vitvi13g02097,Vitvi14g00175,Vitvi18g00303,Vitvi18g01654,Vitvi19g00776,Vitvi19g01522	2.1995
query_1	TRUE	0.000562284	75	3928	35	0.00891039	0.466667	GO:0031123	GO:BP	RNA 3'-end processing	18434	7293	Vitvi01g00355,Vitvi01g00595,Vitvi01g01747,Vitvi04g00302,Vitvi07g00195,Vitvi07g01966,Vitvi08g00064,Vitvi08g00120,Vitvi08g02190,Vitvi08g01511,Vitvi10g00035,Vitvi10g00907,Vitvi11g00135,Vitvi12g02216,Vitvi12g00367,Vitvi12g01937,Vitvi12g01954,Vitvi13g00346,Vitvi13g01357,Vitvi13g01459,Vitvi13g01754,Vitvi14g00165,Vitvi14g01506,Vitvi14g01730,Vitvi14g01896,Vitvi14g01940,Vitvi16g00841,Vitvi16g01012,Vitvi16…	2.19005
query_1	TRUE	0.0133298	57	4341	25	0.00575904	0.438596	GO:0032182	GO:MF	ubiquitin-like protein binding	21616	4406	Vitvi02g00205,Vitvi02g00373,Vitvi03g00371,Vitvi04g00324,Vitvi04g02091,Vitvi04g02092,Vitvi05g01184,Vitvi07g00228,Vitvi07g00610,Vitvi07g02001,Vitvi08g00812,Vitvi09g00326,Vitvi09g00815,Vitvi09g01250,Vitvi11g00935,Vitvi13g00364,Vitvi13g01222,Vitvi14g01970,Vitvi16g00136,Vitvi17g00873,Vitvi17g00916,Vitvi18g00192,Vitvi18g00672,Vitvi18g00903,Vitvi19g00043	2.18399
query_1	TRUE	0.0125851	71	3928	31	0.00789206	0.43662	GO:0000209	GO:BP	protein polyubiquitination	18434	60	Vitvi07g03105,Vitvi01g00479,Vitvi01g00614,Vitvi02g00732,Vitvi03g00139,Vitvi03g00377,Vitvi04g00322,Vitvi04g01313,Vitvi04g02133,Vitvi04g01493,Vitvi05g00167,Vitvi06g00335,Vitvi06g01545,Vitvi07g01261,Vitvi08g00908,Vitvi08g01155,Vitvi08g01394,Vitvi10g00198,Vitvi10g01351,Vitvi11g00342,Vitvi12g00190,Vitvi13g00280,Vitvi13g01750,Vitvi14g01671,Vitvi14g02016,Vitvi15g01099,Vitvi17g01345,Vitvi18g00546,Vitvi19…	2.04904
query_1	TRUE	0.000441544	117	4341	46	0.0105966	0.393162	GO:0003743	GO:MF	translation initiation factor activity	21616	354	Vitvi10g02178,Vitvi10g02255,Vitvi01g00171,Vitvi01g00633,Vitvi03g00107,Vitvi04g00083,Vitvi04g00327,Vitvi04g00513,Vitvi04g00609,Vitvi04g00640,Vitvi04g01442,Vitvi05g01684,Vitvi06g00515,Vitvi06g01286,Vitvi08g00998,Vitvi08g01256,Vitvi08g01793,Vitvi09g00094,Vitvi09g00115,Vitvi09g00149,Vitvi10g00684,Vitvi11g00152,Vitvi11g00667,Vitvi11g00723,Vitvi12g00328,Vitvi12g00528,Vitvi13g00101,Vitvi13g00732,Vitvi13…	1.95775
query_1	TRUE	0.00802208	76	3995	33	0.00826033	0.434211	GO:0010008	GO:CC	endosome membrane	17574	665	Vitvi01g01499,Vitvi02g00311,Vitvi02g00603,Vitvi02g00828,Vitvi02g00857,Vitvi04g01778,Vitvi05g01184,Vitvi06g01328,Vitvi06g01959,Vitvi07g00629,Vitvi08g00118,Vitvi08g01568,Vitvi08g01769,Vitvi09g00023,Vitvi09g00179,Vitvi10g00397,Vitvi11g00105,Vitvi11g01381,Vitvi11g00254,Vitvi11g00387,Vitvi11g00608,Vitvi11g00700,Vitvi12g00484,Vitvi12g00777,Vitvi12g01627,Vitvi12g01969,Vitvi13g01222,Vitvi16g01083,Vitvi17…	1.91009
query_1	TRUE	5.04512e-06	181	4341	69	0.015895	0.381215	GO:0090079	GO:MF	translation regulator activity, nucleic acid binding	21616	8972	Vitvi10g02178,Vitvi10g02255,Vitvi01g00171,Vitvi01g00633,Vitvi02g00502,Vitvi03g00107,Vitvi03g01078,Vitvi04g00083,Vitvi04g00327,Vitvi04g00513,Vitvi04g00609,Vitvi04g00640,Vitvi04g01442,Vitvi04g01743,Vitvi05g01684,Vitvi06g00049,Vitvi06g00515,Vitvi06g01134,Vitvi06g01286,Vitvi07g00186,Vitvi08g00925,Vitvi08g00998,Vitvi08g01256,Vitvi08g01793,Vitvi09g00094,Vitvi09g00115,Vitvi09g00149,Vitvi10g00684,Vitvi10…	1.89826
query_1	TRUE	9.73813e-06	180	4341	68	0.0156646	0.377778	GO:0008135	GO:MF	translation factor activity, RNA binding	21616	1572	Vitvi10g02178,Vitvi10g02255,Vitvi01g00171,Vitvi01g00633,Vitvi02g00502,Vitvi03g00107,Vitvi03g01078,Vitvi04g00083,Vitvi04g00327,Vitvi04g00513,Vitvi04g00609,Vitvi04g00640,Vitvi04g01442,Vitvi04g01743,Vitvi05g01684,Vitvi06g00049,Vitvi06g00515,Vitvi06g01134,Vitvi06g01286,Vitvi07g00186,Vitvi08g00925,Vitvi08g00998,Vitvi08g01256,Vitvi08g01793,Vitvi09g00094,Vitvi09g00115,Vitvi09g00149,Vitvi10g00684,Vitvi10…	1.88114
query_1	TRUE	8.45918e-06	183	4341	69	0.015895	0.377049	GO:0045182	GO:MF	translation regulator activity	21616	6074	Vitvi10g02178,Vitvi10g02255,Vitvi01g00171,Vitvi01g00633,Vitvi02g00502,Vitvi03g00107,Vitvi03g01078,Vitvi04g00083,Vitvi04g00327,Vitvi04g00513,Vitvi04g00609,Vitvi04g00640,Vitvi04g01442,Vitvi04g01743,Vitvi05g01684,Vitvi06g00049,Vitvi06g00515,Vitvi06g01134,Vitvi06g01286,Vitvi07g00186,Vitvi08g00925,Vitvi08g00998,Vitvi08g01256,Vitvi08g01793,Vitvi09g00094,Vitvi09g00115,Vitvi09g00149,Vitvi10g00684,Vitvi10…	1.87752
query_1	TRUE	0.00643816	91	3995	38	0.00951189	0.417582	GO:0140534	GO:CC	endoplasmic reticulum protein-containing complex	17574	3559	Vitvi01g00700,Vitvi01g01627,Vitvi02g00200,Vitvi02g00780,Vitvi03g00053,Vitvi04g00514,Vitvi04g00582,Vitvi04g00619,Vitvi07g00194,Vitvi07g00622,Vitvi07g01033,Vitvi07g01439,Vitvi07g01891,Vitvi08g00198,Vitvi08g01002,Vitvi10g00029,Vitvi10g00738,Vitvi11g01373,Vitvi11g01433,Vitvi13g02037,Vitvi13g00617,Vitvi13g00637,Vitvi14g00185,Vitvi14g00267,Vitvi14g00430,Vitvi14g01481,Vitvi14g01534,Vitvi14g01699,Vitvi15…	1.83694
query_1	TRUE	0.0106626	110	3928	43	0.010947	0.390909	GO:0009894	GO:BP	regulation of catabolic process	18434	3792	Vitvi01g01658,Vitvi02g00161,Vitvi02g00379,Vitvi02g00732,Vitvi03g00161,Vitvi03g00285,Vitvi03g00377,Vitvi03g00724,Vitvi03g01140,Vitvi04g00520,Vitvi04g01623,Vitvi05g01830,Vitvi06g00335,Vitvi06g00392,Vitvi06g00813,Vitvi06g01524,Vitvi06g01546,Vitvi07g00195,Vitvi07g01261,Vitvi08g00058,Vitvi08g02087,Vitvi08g01393,Vitvi08g01599,Vitvi08g01769,Vitvi08g02363,Vitvi09g00499,Vitvi10g00127,Vitvi10g00907,Vitvi10…	1.83453
query_1	TRUE	1.34332e-06	215	3928	84	0.0213849	0.390698	GO:0000377	GO:BP	RNA splicing, via transesterification reactions with bulged adenosine as nucleophile	18434	111	Vitvi01g00085,Vitvi01g00161,Vitvi01g02047,Vitvi01g00772,Vitvi01g00788,Vitvi01g01580,Vitvi02g00007,Vitvi02g00100,Vitvi03g00001,Vitvi03g00156,Vitvi03g00265,Vitvi03g00471,Vitvi04g01260,Vitvi04g01271,Vitvi05g00008,Vitvi05g01874,Vitvi05g00639,Vitvi05g00661,Vitvi05g02025,Vitvi05g01401,Vitvi05g01502,Vitvi05g01640,Vitvi06g00095,Vitvi06g01688,Vitvi06g01268,Vitvi06g01555,Vitvi07g00303,Vitvi07g00316,Vitvi07…	1.83353
query_1	TRUE	1.34332e-06	215	3928	84	0.0213849	0.390698	GO:0000375	GO:BP	RNA splicing, via transesterification reactions	18434	109	Vitvi01g00085,Vitvi01g00161,Vitvi01g02047,Vitvi01g00772,Vitvi01g00788,Vitvi01g01580,Vitvi02g00007,Vitvi02g00100,Vitvi03g00001,Vitvi03g00156,Vitvi03g00265,Vitvi03g00471,Vitvi04g01260,Vitvi04g01271,Vitvi05g00008,Vitvi05g01874,Vitvi05g00639,Vitvi05g00661,Vitvi05g02025,Vitvi05g01401,Vitvi05g01502,Vitvi05g01640,Vitvi06g00095,Vitvi06g01688,Vitvi06g01268,Vitvi06g01555,Vitvi07g00303,Vitvi07g00316,Vitvi07…	1.83353
query_1	TRUE	0.00373022	123	3928	48	0.01222	0.390244	GO:0006413	GO:BP	translational initiation	18434	2195	Vitvi10g02178,Vitvi10g02255,Vitvi01g00171,Vitvi01g00633,Vitvi02g01669,Vitvi03g00107,Vitvi04g00083,Vitvi04g00327,Vitvi04g00513,Vitvi04g00609,Vitvi04g00640,Vitvi04g01442,Vitvi05g01684,Vitvi06g00515,Vitvi06g01286,Vitvi08g00998,Vitvi08g01256,Vitvi08g01793,Vitvi09g00094,Vitvi09g00115,Vitvi09g00149,Vitvi10g00684,Vitvi11g00152,Vitvi11g00667,Vitvi11g00723,Vitvi12g02216,Vitvi12g00328,Vitvi12g00528,Vitvi13…	1.8314
query_1	TRUE	8.75775e-06	195	3928	76	0.0193483	0.389744	GO:0000398	GO:BP	mRNA splicing, via spliceosome	18434	123	Vitvi01g00085,Vitvi01g00161,Vitvi01g00772,Vitvi01g00788,Vitvi01g01580,Vitvi02g00007,Vitvi02g00100,Vitvi03g00001,Vitvi03g00156,Vitvi03g00265,Vitvi03g00471,Vitvi04g01260,Vitvi04g01271,Vitvi05g00008,Vitvi05g01874,Vitvi05g00661,Vitvi05g02025,Vitvi05g01401,Vitvi05g01502,Vitvi05g01640,Vitvi06g00095,Vitvi06g01688,Vitvi06g01268,Vitvi06g01555,Vitvi07g00303,Vitvi07g00316,Vitvi07g02248,Vitvi07g01480,Vitvi07…	1.82906
query_1	TRUE	0.0284048	77	3995	32	0.00801001	0.415584	GO:0030117	GO:CC	membrane coat	17574	893	Vitvi01g02067,Vitvi02g00007,Vitvi02g00661,Vitvi02g01268,Vitvi03g00344,Vitvi04g00199,Vitvi04g01857,Vitvi04g00338,Vitvi04g01451,Vitvi05g00097,Vitvi05g00210,Vitvi05g00395,Vitvi05g00632,Vitvi05g01381,Vitvi06g00669,Vitvi06g01392,Vitvi07g00530,Vitvi09g00146,Vitvi09g00401,Vitvi12g00204,Vitvi13g00027,Vitvi13g00072,Vitvi13g00307,Vitvi13g01627,Vitvi15g00311,Vitvi16g01903,Vitvi17g00298,Vitvi18g01002,Vitvi18…	1.82816
query_1	TRUE	0.0284048	77	3995	32	0.00801001	0.415584	GO:0048475	GO:CC	coated membrane	17574	2232	Vitvi01g02067,Vitvi02g00007,Vitvi02g00661,Vitvi02g01268,Vitvi03g00344,Vitvi04g00199,Vitvi04g01857,Vitvi04g00338,Vitvi04g01451,Vitvi05g00097,Vitvi05g00210,Vitvi05g00395,Vitvi05g00632,Vitvi05g01381,Vitvi06g00669,Vitvi06g01392,Vitvi07g00530,Vitvi09g00146,Vitvi09g00401,Vitvi12g00204,Vitvi13g00027,Vitvi13g00072,Vitvi13g00307,Vitvi13g01627,Vitvi15g00311,Vitvi16g01903,Vitvi17g00298,Vitvi18g01002,Vitvi18…	1.82816
query_1	TRUE	0.0247567	103	3928	40	0.0101833	0.38835	GO:0006402	GO:BP	mRNA catabolic process	18434	2187	Vitvi01g00220,Vitvi01g00537,Vitvi01g01658,Vitvi02g00379,Vitvi02g00627,Vitvi03g00400,Vitvi03g01140,Vitvi04g00302,Vitvi04g00520,Vitvi05g01830,Vitvi06g00580,Vitvi06g01268,Vitvi06g01524,Vitvi06g01546,Vitvi07g00190,Vitvi07g00195,Vitvi07g00303,Vitvi08g00058,Vitvi08g00120,Vitvi08g01393,Vitvi08g01645,Vitvi08g02363,Vitvi09g00405,Vitvi10g00304,Vitvi10g00907,Vitvi11g00517,Vitvi12g02216,Vitvi12g00367,Vitvi12…	1.82251
query_1	TRUE	4.6924e-15	484	4341	177	0.040774	0.365702	GO:0003729	GO:MF	mRNA binding	21616	351	Vitvi10g02178,Vitvi02g01712,Vitvi10g02255,Vitvi01g00036,Vitvi01g00220,Vitvi01g00537,Vitvi01g00595,Vitvi01g00633,Vitvi01g02065,Vitvi01g00772,Vitvi01g00884,Vitvi01g01429,Vitvi01g01447,Vitvi01g01658,Vitvi02g00498,Vitvi02g00677,Vitvi02g01267,Vitvi03g00107,Vitvi03g00327,Vitvi03g00467,Vitvi03g00495,Vitvi03g00997,Vitvi03g01189,Vitvi03g01242,Vitvi04g00066,Vitvi04g00141,Vitvi04g01857,Vitvi04g00338,Vitvi04…	1.82101
query_1	TRUE	6.19694e-08	261	3928	101	0.0257128	0.386973	GO:0008380	GO:BP	RNA splicing	18434	3222	Vitvi01g00085,Vitvi01g00161,Vitvi01g02047,Vitvi01g00772,Vitvi01g00788,Vitvi01g01580,Vitvi01g01763,Vitvi02g00007,Vitvi02g00100,Vitvi02g00627,Vitvi03g00001,Vitvi03g00156,Vitvi03g00265,Vitvi03g00471,Vitvi04g01260,Vitvi04g01271,Vitvi05g00008,Vitvi05g00156,Vitvi05g01874,Vitvi05g01896,Vitvi05g00639,Vitvi05g00661,Vitvi05g02025,Vitvi05g01401,Vitvi05g01502,Vitvi05g01640,Vitvi06g00095,Vitvi06g00330,Vitvi06…	1.81605
query_1	TRUE	7.9587e-05	149	3995	61	0.0152691	0.409396	GO:0012506	GO:CC	vesicle membrane	17574	688	Vitvi01g02067,Vitvi01g01499,Vitvi02g00311,Vitvi02g00603,Vitvi02g00828,Vitvi02g00857,Vitvi03g00344,Vitvi04g01778,Vitvi04g00199,Vitvi04g01451,Vitvi05g00097,Vitvi05g00210,Vitvi05g00632,Vitvi05g01184,Vitvi05g01381,Vitvi06g00669,Vitvi06g01328,Vitvi06g01392,Vitvi06g01959,Vitvi07g00530,Vitvi07g00629,Vitvi08g00037,Vitvi08g00118,Vitvi08g01117,Vitvi08g01568,Vitvi08g01769,Vitvi09g00023,Vitvi09g00146,Vitvi09…	1.80093
query_1	TRUE	1.36239e-05	207	3928	79	0.020112	0.381643	GO:0072594	GO:BP	establishment of protein localization to organelle	18434	17976	Vitvi04g02278,Vitvi01g01898,Vitvi01g00376,Vitvi01g00488,Vitvi01g00700,Vitvi01g01311,Vitvi01g01528,Vitvi01g01620,Vitvi01g01627,Vitvi02g00129,Vitvi02g00284,Vitvi02g00603,Vitvi02g00828,Vitvi02g01173,Vitvi03g00114,Vitvi03g00277,Vitvi04g00293,Vitvi04g00324,Vitvi04g00607,Vitvi04g00633,Vitvi05g01765,Vitvi05g00210,Vitvi05g00294,Vitvi05g01356,Vitvi06g00053,Vitvi06g00225,Vitvi06g00442,Vitvi06g00510,Vitvi06…	1.79104
query_1	TRUE	0.000496137	163	3928	62	0.0157841	0.380368	GO:0010608	GO:BP	post-transcriptional regulation of gene expression	18434	4305	Vitvi01g00220,Vitvi01g01658,Vitvi02g00379,Vitvi02g00677,Vitvi03g01011,Vitvi03g01140,Vitvi04g00477,Vitvi04g00520,Vitvi04g00609,Vitvi04g00992,Vitvi04g01202,Vitvi05g00060,Vitvi05g01830,Vitvi05g02099,Vitvi06g00503,Vitvi06g01020,Vitvi06g01524,Vitvi06g01546,Vitvi07g00027,Vitvi07g00195,Vitvi08g00058,Vitvi08g00114,Vitvi08g00884,Vitvi08g01393,Vitvi08g02363,Vitvi09g00015,Vitvi09g00405,Vitvi10g00232,Vitvi10…	1.78506
query_1	TRUE	0.000282756	144	3995	58	0.0145181	0.402778	GO:0005681	GO:CC	spliceosomal complex	17574	271	Vitvi07g03105,Vitvi01g00161,Vitvi01g00772,Vitvi01g00788,Vitvi01g01580,Vitvi02g00007,Vitvi02g00100,Vitvi03g00001,Vitvi03g00156,Vitvi04g00119,Vitvi04g01260,Vitvi04g01271,Vitvi05g00008,Vitvi05g01874,Vitvi05g00661,Vitvi05g02025,Vitvi05g01401,Vitvi05g01502,Vitvi05g01640,Vitvi06g01688,Vitvi07g02248,Vitvi07g01480,Vitvi08g00039,Vitvi08g00097,Vitvi08g00895,Vitvi08g02252,Vitvi08g01421,Vitvi08g01441,Vitvi08…	1.77182
query_1	TRUE	2.85508e-05	217	3928	81	0.0206212	0.373272	GO:0010629	GO:BP	negative regulation of gene expression	18434	4325	Vitvi01g00220,Vitvi01g00537,Vitvi01g01658,Vitvi02g00379,Vitvi02g00627,Vitvi03g00400,Vitvi03g01011,Vitvi03g01012,Vitvi03g01140,Vitvi04g00186,Vitvi04g00302,Vitvi04g00446,Vitvi04g00477,Vitvi04g00520,Vitvi04g01202,Vitvi04g01275,Vitvi05g01830,Vitvi05g00500,Vitvi06g00277,Vitvi06g00580,Vitvi06g01020,Vitvi06g01268,Vitvi06g01492,Vitvi06g01524,Vitvi06g01546,Vitvi07g00027,Vitvi07g00190,Vitvi07g00195,Vitvi07…	1.75176
query_1	TRUE	0.000476323	146	3995	58	0.0145181	0.39726	GO:0030659	GO:CC	cytoplasmic vesicle membrane	17574	948	Vitvi01g02067,Vitvi01g01499,Vitvi02g00311,Vitvi02g00603,Vitvi02g00828,Vitvi02g00857,Vitvi03g00344,Vitvi04g01778,Vitvi04g00199,Vitvi04g01451,Vitvi05g00097,Vitvi05g00210,Vitvi05g00632,Vitvi05g01184,Vitvi05g01381,Vitvi06g00669,Vitvi06g01328,Vitvi06g01392,Vitvi06g01959,Vitvi07g00530,Vitvi07g00629,Vitvi08g00118,Vitvi08g01568,Vitvi08g01769,Vitvi09g00023,Vitvi09g00146,Vitvi09g00179,Vitvi09g00401,Vitvi10…	1.74755
query_1	TRUE	0.0147208	132	3928	49	0.0124745	0.371212	GO:0006470	GO:BP	protein dephosphorylation	18434	2233	Vitvi02g01736,Vitvi04g02280,Vitvi01g00486,Vitvi01g01808,Vitvi02g01393,Vitvi03g00583,Vitvi03g00605,Vitvi04g00606,Vitvi04g01160,Vitvi05g00066,Vitvi05g01752,Vitvi05g01754,Vitvi05g00429,Vitvi05g00451,Vitvi06g00274,Vitvi06g00393,Vitvi06g00533,Vitvi06g01428,Vitvi07g00474,Vitvi07g00506,Vitvi08g00768,Vitvi08g02080,Vitvi08g00983,Vitvi09g00156,Vitvi10g00138,Vitvi10g00910,Vitvi11g00242,Vitvi11g00270,Vitvi11…	1.74209
query_1	TRUE	2.18919e-09	372	3928	137	0.0348778	0.36828	GO:0006397	GO:BP	mRNA processing	18434	2182	Vitvi01g00085,Vitvi01g00161,Vitvi01g00168,Vitvi01g00355,Vitvi01g00523,Vitvi01g00595,Vitvi01g02047,Vitvi01g00772,Vitvi01g00788,Vitvi01g01580,Vitvi01g01763,Vitvi02g00007,Vitvi02g00100,Vitvi03g00001,Vitvi03g00156,Vitvi03g00265,Vitvi03g00471,Vitvi04g00613,Vitvi04g01260,Vitvi04g01271,Vitvi05g00008,Vitvi05g00049,Vitvi05g00125,Vitvi05g01874,Vitvi05g00639,Vitvi05g00661,Vitvi05g02025,Vitvi05g01401,Vitvi05…	1.72833
query_1	TRUE	0.00396701	166	4341	57	0.0131306	0.343373	GO:0003682	GO:MF	chromatin binding	21616	328	Vitvi01g00119,Vitvi01g00454,Vitvi01g01488,Vitvi03g00011,Vitvi03g00012,Vitvi04g00044,Vitvi04g00523,Vitvi04g01989,Vitvi04g01110,Vitvi04g02149,Vitvi04g01490,Vitvi04g02203,Vitvi05g00345,Vitvi05g00642,Vitvi05g01486,Vitvi05g01533,Vitvi06g01262,Vitvi06g01457,Vitvi06g01492,Vitvi07g00024,Vitvi07g00227,Vitvi07g02212,Vitvi07g01249,Vitvi07g01870,Vitvi08g00925,Vitvi08g02136,Vitvi08g02244,Vitvi08g01868,Vitvi09…	1.70983
query_1	TRUE	2.38076e-08	358	3928	130	0.0330957	0.363128	GO:0006886	GO:BP	intracellular protein transport	18434	2571	Vitvi04g02278,Vitvi01g01898,Vitvi01g00376,Vitvi01g00488,Vitvi01g00524,Vitvi01g02067,Vitvi01g00952,Vitvi01g01580,Vitvi01g01620,Vitvi02g00007,Vitvi02g00284,Vitvi02g00603,Vitvi02g01492,Vitvi02g00661,Vitvi02g00828,Vitvi02g01268,Vitvi03g00196,Vitvi03g00312,Vitvi03g00344,Vitvi04g00199,Vitvi04g00293,Vitvi04g00324,Vitvi04g01857,Vitvi04g00338,Vitvi04g01289,Vitvi04g01319,Vitvi04g01451,Vitvi04g01499,Vitvi05…	1.70415
query_1	TRUE	7.54458e-12	488	3928	177	0.0450611	0.362705	GO:0016071	GO:BP	mRNA metabolic process	18434	5159	Vitvi01g00085,Vitvi01g00161,Vitvi01g00168,Vitvi01g00220,Vitvi01g00355,Vitvi01g00523,Vitvi01g00537,Vitvi01g00595,Vitvi01g02047,Vitvi01g00772,Vitvi01g00788,Vitvi01g00836,Vitvi01g01580,Vitvi01g01658,Vitvi01g01763,Vitvi02g00007,Vitvi02g00100,Vitvi02g00210,Vitvi02g00379,Vitvi02g00627,Vitvi03g00001,Vitvi03g00156,Vitvi03g00265,Vitvi03g00400,Vitvi03g00471,Vitvi03g01140,Vitvi04g00302,Vitvi04g00520,Vitvi04…	1.70216
query_1	TRUE	0.0355177	104	3995	40	0.0100125	0.384615	GO:0005802	GO:CC	trans-Golgi network	17574	364	Vitvi01g01898,Vitvi01g01071,Vitvi02g00790,Vitvi02g00857,Vitvi03g00127,Vitvi04g00465,Vitvi04g00494,Vitvi04g00543,Vitvi04g01733,Vitvi05g00248,Vitvi05g01108,Vitvi06g00564,Vitvi07g00299,Vitvi07g00621,Vitvi08g01295,Vitvi08g01474,Vitvi08g01897,Vitvi09g00326,Vitvi09g01374,Vitvi10g00397,Vitvi11g00007,Vitvi11g01435,Vitvi11g00608,Vitvi11g01244,Vitvi12g00075,Vitvi12g00484,Vitvi12g01969,Vitvi13g00880,Vitvi13…	1.69192
query_1	TRUE	4.27791e-05	247	3928	89	0.0226578	0.360324	GO:0033365	GO:BP	protein localization to organelle	18434	8456	Vitvi04g02278,Vitvi01g01898,Vitvi01g00376,Vitvi01g00488,Vitvi01g00524,Vitvi01g00590,Vitvi01g00700,Vitvi01g01311,Vitvi01g01528,Vitvi01g01620,Vitvi01g01627,Vitvi02g00129,Vitvi02g00284,Vitvi02g00603,Vitvi02g00828,Vitvi02g01173,Vitvi03g00114,Vitvi03g00277,Vitvi03g00307,Vitvi04g00293,Vitvi04g00324,Vitvi04g00607,Vitvi04g00633,Vitvi05g01765,Vitvi05g00210,Vitvi05g00294,Vitvi05g01356,Vitvi06g00053,Vitvi06…	1.69099
query_1	TRUE	4.93972e-06	243	3995	93	0.0232791	0.382716	GO:0005654	GO:CC	nucleoplasm	17574	252	Vitvi01g00085,Vitvi01g00704,Vitvi01g02052,Vitvi01g00836,Vitvi01g02098,Vitvi02g00006,Vitvi02g00210,Vitvi02g00341,Vitvi02g00364,Vitvi02g01429,Vitvi03g00543,Vitvi04g00513,Vitvi04g01927,Vitvi04g01989,Vitvi04g02149,Vitvi04g01715,Vitvi05g00101,Vitvi05g01569,Vitvi06g00287,Vitvi06g00515,Vitvi06g00543,Vitvi07g00195,Vitvi07g00316,Vitvi07g02248,Vitvi07g00907,Vitvi07g01225,Vitvi07g01534,Vitvi07g02667,Vitvi08…	1.68357
query_1	TRUE	3.54808e-13	599	3928	212	0.0539715	0.353923	GO:0015031	GO:BP	protein transport	18434	4854	Vitvi04g02278,Vitvi01g00135,Vitvi01g01898,Vitvi01g00294,Vitvi01g00376,Vitvi01g00422,Vitvi01g00488,Vitvi01g00524,Vitvi01g00599,Vitvi01g02067,Vitvi01g00952,Vitvi01g01311,Vitvi01g01414,Vitvi01g01580,Vitvi01g01589,Vitvi01g01620,Vitvi02g00007,Vitvi02g00209,Vitvi02g00284,Vitvi02g00411,Vitvi02g00603,Vitvi02g01492,Vitvi02g00661,Vitvi02g00828,Vitvi02g00857,Vitvi02g01173,Vitvi02g01268,Vitvi03g00114,Vitvi03…	1.66095
query_1	TRUE	2.51053e-14	662	3928	233	0.0593177	0.351964	GO:0045184	GO:BP	establishment of protein localization	18434	11702	Vitvi04g02278,Vitvi01g00135,Vitvi01g01898,Vitvi01g00294,Vitvi01g00376,Vitvi01g00422,Vitvi01g00488,Vitvi01g00524,Vitvi01g00590,Vitvi01g00599,Vitvi01g00700,Vitvi01g02067,Vitvi01g00952,Vitvi01g01121,Vitvi01g01311,Vitvi01g01414,Vitvi01g01528,Vitvi01g01580,Vitvi01g01589,Vitvi01g01620,Vitvi01g01627,Vitvi02g00007,Vitvi02g00129,Vitvi02g00209,Vitvi02g00284,Vitvi02g00411,Vitvi02g00603,Vitvi02g01492,Vitvi02…	1.65176
query_1	TRUE	0.000378163	236	3928	83	0.0211303	0.351695	GO:0051246	GO:BP	regulation of protein metabolic process	18434	14041	Vitvi01g00220,Vitvi01g00486,Vitvi01g00830,Vitvi02g00161,Vitvi02g01393,Vitvi02g00677,Vitvi02g00732,Vitvi03g00161,Vitvi03g00285,Vitvi03g00377,Vitvi03g01581,Vitvi03g00583,Vitvi04g00609,Vitvi04g00992,Vitvi05g00060,Vitvi05g00066,Vitvi05g01752,Vitvi05g01754,Vitvi05g02099,Vitvi06g00274,Vitvi06g00335,Vitvi06g00392,Vitvi06g00393,Vitvi06g00503,Vitvi06g00813,Vitvi06g01546,Vitvi07g00027,Vitvi07g00907,Vitvi07…	1.65049
query_1	TRUE	3.99814e-12	582	3928	204	0.0519348	0.350515	GO:0046907	GO:BP	intracellular transport	18434	12847	Vitvi04g02278,Vitvi01g00135,Vitvi01g01898,Vitvi01g00376,Vitvi01g00422,Vitvi01g00488,Vitvi01g00523,Vitvi01g00524,Vitvi01g00599,Vitvi01g02067,Vitvi01g00952,Vitvi01g01414,Vitvi01g01447,Vitvi01g01580,Vitvi01g01589,Vitvi01g01620,Vitvi02g00007,Vitvi02g00284,Vitvi02g00411,Vitvi02g00603,Vitvi02g01482,Vitvi02g01492,Vitvi02g00661,Vitvi02g00828,Vitvi02g01268,Vitvi02g01669,Vitvi03g00196,Vitvi03g00243,Vitvi03…	1.64496
query_1	TRUE	0.00520403	194	4341	64	0.0147431	0.329897	GO:0004386	GO:MF	helicase activity	21616	747	Vitvi01g00119,Vitvi01g00413,Vitvi01g01580,Vitvi02g00389,Vitvi02g00627,Vitvi03g00001,Vitvi03g00023,Vitvi03g00265,Vitvi04g00083,Vitvi04g00186,Vitvi04g00474,Vitvi04g00523,Vitvi04g01110,Vitvi04g01202,Vitvi04g01275,Vitvi05g00217,Vitvi05g00277,Vitvi05g00278,Vitvi05g00441,Vitvi05g00453,Vitvi05g00872,Vitvi05g01502,Vitvi06g00287,Vitvi06g00580,Vitvi06g00841,Vitvi07g00360,Vitvi07g01480,Vitvi08g00039,Vitvi08…	1.64272
query_1	TRUE	4.62124e-09	476	3928	165	0.0420061	0.346639	GO:0016192	GO:BP	vesicle-mediated transport	18434	5229	Vitvi02g01814,Vitvi01g00135,Vitvi01g01898,Vitvi01g00376,Vitvi01g00422,Vitvi01g00522,Vitvi01g00524,Vitvi01g02067,Vitvi01g00952,Vitvi01g01414,Vitvi01g01580,Vitvi02g00007,Vitvi02g00471,Vitvi02g00603,Vitvi02g01482,Vitvi02g01492,Vitvi02g00661,Vitvi02g00699,Vitvi02g00828,Vitvi02g01268,Vitvi03g00196,Vitvi03g00243,Vitvi03g00307,Vitvi03g00312,Vitvi03g00344,Vitvi03g00858,Vitvi04g01778,Vitvi04g00199,Vitvi04…	1.62677
query_1	TRUE	1.49796e-14	725	3928	251	0.0639002	0.346207	GO:0070727	GO:BP	cellular macromolecule localization	18434	16772	Vitvi04g02278,Vitvi01g00135,Vitvi01g01898,Vitvi01g00294,Vitvi01g00376,Vitvi01g00422,Vitvi01g00488,Vitvi01g00524,Vitvi01g00590,Vitvi01g00599,Vitvi01g00700,Vitvi01g02067,Vitvi01g00952,Vitvi01g01121,Vitvi01g01311,Vitvi01g01414,Vitvi01g01528,Vitvi01g01580,Vitvi01g01589,Vitvi01g01620,Vitvi01g01627,Vitvi02g00007,Vitvi02g00129,Vitvi02g00209,Vitvi02g00284,Vitvi02g00411,Vitvi02g00603,Vitvi02g01492,Vitvi02…	1.62474
query_1	TRUE	0.00303625	218	4341	71	0.0163557	0.325688	GO:0061659	GO:MF	ubiquitin-like protein ligase activity	21616	8444	Vitvi07g03105,Vitvi01g01897,Vitvi01g01898,Vitvi01g00492,Vitvi01g00614,Vitvi01g01503,Vitvi01g01773,Vitvi02g00013,Vitvi02g00131,Vitvi02g00155,Vitvi02g00732,Vitvi03g00139,Vitvi03g00377,Vitvi03g01666,Vitvi03g00855,Vitvi04g01838,Vitvi04g01493,Vitvi05g00167,Vitvi05g02021,Vitvi06g00315,Vitvi06g00335,Vitvi06g00392,Vitvi06g00502,Vitvi06g00644,Vitvi06g00746,Vitvi06g01907,Vitvi06g01344,Vitvi07g00253,Vitvi07…	1.62176
query_1	TRUE	2.50723e-14	724	3928	250	0.0636456	0.345304	GO:0008104	GO:BP	protein localization	18434	3157	Vitvi04g02278,Vitvi01g00135,Vitvi01g01898,Vitvi01g00294,Vitvi01g00376,Vitvi01g00422,Vitvi01g00488,Vitvi01g00524,Vitvi01g00590,Vitvi01g00599,Vitvi01g00700,Vitvi01g02067,Vitvi01g00952,Vitvi01g01121,Vitvi01g01311,Vitvi01g01414,Vitvi01g01528,Vitvi01g01580,Vitvi01g01589,Vitvi01g01620,Vitvi01g01627,Vitvi02g00007,Vitvi02g00129,Vitvi02g00209,Vitvi02g00284,Vitvi02g00411,Vitvi02g00603,Vitvi02g01492,Vitvi02…	1.6205
query_1	TRUE	6.12328e-12	617	3928	213	0.0542261	0.345219	GO:0051649	GO:BP	establishment of localization in cell	18434	14317	Vitvi04g02278,Vitvi01g00135,Vitvi01g01898,Vitvi01g00376,Vitvi01g00422,Vitvi01g00488,Vitvi01g00523,Vitvi01g00524,Vitvi01g00599,Vitvi01g02067,Vitvi01g00952,Vitvi01g01414,Vitvi01g01447,Vitvi01g01580,Vitvi01g01589,Vitvi01g01620,Vitvi02g00007,Vitvi02g00129,Vitvi02g00284,Vitvi02g00411,Vitvi02g00603,Vitvi02g01482,Vitvi02g01492,Vitvi02g00661,Vitvi02g00699,Vitvi02g00828,Vitvi02g01268,Vitvi02g01669,Vitvi03…	1.6201
query_1	TRUE	1.35941e-06	391	4341	127	0.0292559	0.324808	GO:0016755	GO:MF	aminoacyltransferase activity	21616	2953	Vitvi07g03105,Vitvi01g01897,Vitvi01g01898,Vitvi01g00402,Vitvi01g00492,Vitvi01g00614,Vitvi01g00782,Vitvi01g00985,Vitvi01g01015,Vitvi01g01503,Vitvi01g01773,Vitvi02g00001,Vitvi02g00013,Vitvi02g00131,Vitvi02g00155,Vitvi02g00732,Vitvi03g00139,Vitvi03g00377,Vitvi03g01666,Vitvi03g00855,Vitvi04g00281,Vitvi04g01838,Vitvi04g00322,Vitvi04g01311,Vitvi04g02133,Vitvi04g01493,Vitvi04g01728,Vitvi05g00167,Vitvi05…	1.61738
query_1	TRUE	0.00395328	219	3928	75	0.0190937	0.342466	GO:0034655	GO:BP	nucleobase-containing compound catabolic process	18434	9010	Vitvi01g00220,Vitvi01g00537,Vitvi01g01021,Vitvi01g01538,Vitvi01g01658,Vitvi01g01724,Vitvi02g00379,Vitvi02g00627,Vitvi02g00684,Vitvi03g00048,Vitvi03g00400,Vitvi03g01140,Vitvi04g00040,Vitvi04g00302,Vitvi04g00520,Vitvi04g01421,Vitvi05g01830,Vitvi05g00612,Vitvi05g01314,Vitvi06g00472,Vitvi06g00580,Vitvi06g01166,Vitvi06g01268,Vitvi06g01272,Vitvi06g01524,Vitvi06g01546,Vitvi07g00190,Vitvi07g00195,Vitvi07…	1.60718
query_1	TRUE	6.54593e-06	369	4341	119	0.027413	0.322493	GO:0004842	GO:MF	ubiquitin-protein transferase activity	21616	1112	Vitvi07g03105,Vitvi01g01897,Vitvi01g01898,Vitvi01g00402,Vitvi01g00492,Vitvi01g00614,Vitvi01g00782,Vitvi01g00985,Vitvi01g01015,Vitvi01g01503,Vitvi01g01773,Vitvi02g00001,Vitvi02g00013,Vitvi02g00131,Vitvi02g00155,Vitvi02g00732,Vitvi03g00139,Vitvi03g00377,Vitvi03g01666,Vitvi03g00855,Vitvi04g00281,Vitvi04g01838,Vitvi04g00322,Vitvi04g01311,Vitvi04g02133,Vitvi04g01493,Vitvi04g01728,Vitvi05g00167,Vitvi05…	1.60585
query_1	TRUE	4.28379e-06	386	4341	124	0.0285648	0.321244	GO:0019787	GO:MF	ubiquitin-like protein transferase activity	21616	3693	Vitvi07g03105,Vitvi01g01897,Vitvi01g01898,Vitvi01g00402,Vitvi01g00492,Vitvi01g00614,Vitvi01g00782,Vitvi01g00985,Vitvi01g01015,Vitvi01g01503,Vitvi01g01773,Vitvi02g00001,Vitvi02g00013,Vitvi02g00131,Vitvi02g00155,Vitvi02g00732,Vitvi03g00139,Vitvi03g00377,Vitvi03g01666,Vitvi03g00855,Vitvi04g00281,Vitvi04g01838,Vitvi04g00322,Vitvi04g01311,Vitvi04g02133,Vitvi04g01493,Vitvi04g01728,Vitvi05g00167,Vitvi05…	1.59963
query_1	TRUE	0.00945046	209	4341	67	0.0154342	0.320574	GO:0061630	GO:MF	ubiquitin protein ligase activity	21616	8430	Vitvi07g03105,Vitvi01g01897,Vitvi01g01898,Vitvi01g00492,Vitvi01g00614,Vitvi01g01503,Vitvi01g01773,Vitvi02g00013,Vitvi02g00131,Vitvi02g00155,Vitvi02g00732,Vitvi03g00139,Vitvi03g00377,Vitvi03g01666,Vitvi03g00855,Vitvi04g01838,Vitvi04g01493,Vitvi05g00167,Vitvi05g02021,Vitvi06g00335,Vitvi06g00502,Vitvi06g00644,Vitvi06g00746,Vitvi06g01907,Vitvi06g01344,Vitvi07g00253,Vitvi07g00484,Vitvi07g00908,Vitvi07…	1.5963
query_1	TRUE	8.36484e-06	362	3928	123	0.0313136	0.339779	GO:0010605	GO:BP	negative regulation of macromolecule metabolic process	18434	4302	Vitvi01g00220,Vitvi01g00383,Vitvi01g00454,Vitvi01g00537,Vitvi01g02098,Vitvi01g01658,Vitvi01g01757,Vitvi02g01393,Vitvi02g00379,Vitvi02g00627,Vitvi03g00400,Vitvi03g01581,Vitvi03g01011,Vitvi03g01012,Vitvi03g01140,Vitvi04g00186,Vitvi04g00302,Vitvi04g00446,Vitvi04g00477,Vitvi04g00520,Vitvi04g01202,Vitvi04g01262,Vitvi04g01275,Vitvi04g01715,Vitvi05g01830,Vitvi05g00496,Vitvi05g00500,Vitvi05g00642,Vitvi06…	1.59457
query_1	TRUE	6.08721e-06	375	3928	127	0.032332	0.338667	GO:0009892	GO:BP	negative regulation of metabolic process	18434	3790	Vitvi01g00220,Vitvi01g00383,Vitvi01g00454,Vitvi01g00537,Vitvi01g02098,Vitvi01g01658,Vitvi01g01757,Vitvi02g01393,Vitvi02g00379,Vitvi02g00627,Vitvi03g00400,Vitvi03g01581,Vitvi03g00724,Vitvi03g01011,Vitvi03g01012,Vitvi03g01140,Vitvi04g00186,Vitvi04g00302,Vitvi04g00446,Vitvi04g00477,Vitvi04g00520,Vitvi04g01202,Vitvi04g01262,Vitvi04g01275,Vitvi04g01715,Vitvi05g01830,Vitvi05g00496,Vitvi05g00500,Vitvi05…	1.58935
query_1	TRUE	9.3569e-06	370	3928	125	0.0318228	0.337838	GO:0031324	GO:BP	negative regulation of cellular metabolic process	18434	7373	Vitvi01g00220,Vitvi01g00383,Vitvi01g00454,Vitvi01g00537,Vitvi01g02098,Vitvi01g01658,Vitvi01g01757,Vitvi02g01393,Vitvi02g00379,Vitvi02g00627,Vitvi03g00400,Vitvi03g01581,Vitvi03g00724,Vitvi03g01011,Vitvi03g01012,Vitvi03g01140,Vitvi04g00186,Vitvi04g00302,Vitvi04g00446,Vitvi04g00477,Vitvi04g00520,Vitvi04g01202,Vitvi04g01262,Vitvi04g01275,Vitvi04g01715,Vitvi05g01830,Vitvi05g00496,Vitvi05g00500,Vitvi05…	1.58546
query_1	TRUE	0.0343135	194	3928	65	0.0165479	0.335052	GO:0010035	GO:BP	response to inorganic substance	18434	3885	Vitvi01g00540,Vitvi01g01311,Vitvi01g01499,Vitvi02g00080,Vitvi02g00310,Vitvi03g01481,Vitvi03g00452,Vitvi03g00845,Vitvi04g01792,Vitvi04g01793,Vitvi04g01794,Vitvi04g01799,Vitvi04g01802,Vitvi04g00135,Vitvi04g01483,Vitvi04g01741,Vitvi05g00619,Vitvi06g00052,Vitvi06g00464,Vitvi06g00561,Vitvi06g00733,Vitvi06g01492,Vitvi06g01505,Vitvi07g00186,Vitvi07g00313,Vitvi07g00353,Vitvi07g00635,Vitvi07g01598,Vitvi08…	1.57239
query_1	TRUE	0.00473614	248	4341	78	0.0179682	0.314516	GO:0060090	GO:MF	molecular adaptor activity	21616	8382	Vitvi01g02067,Vitvi01g02098,Vitvi01g01658,Vitvi01g01671,Vitvi02g00006,Vitvi02g00158,Vitvi02g00227,Vitvi02g00603,Vitvi02g01268,Vitvi03g00312,Vitvi03g00343,Vitvi03g00618,Vitvi04g00487,Vitvi04g01989,Vitvi04g01319,Vitvi04g01451,Vitvi05g01830,Vitvi05g00496,Vitvi05g00851,Vitvi05g01533,Vitvi05g01631,Vitvi06g00048,Vitvi06g00092,Vitvi06g00543,Vitvi06g01146,Vitvi06g01392,Vitvi07g00272,Vitvi07g00910,Vitvi07…	1.56613
query_1	TRUE	0.000254119	322	3928	107	0.0272403	0.332298	GO:0010558	GO:BP	negative regulation of macromolecule biosynthetic process	18434	4260	Vitvi01g00220,Vitvi01g00383,Vitvi01g00537,Vitvi01g02098,Vitvi01g01658,Vitvi01g01757,Vitvi02g00379,Vitvi02g00627,Vitvi03g00400,Vitvi03g01011,Vitvi03g01012,Vitvi03g01140,Vitvi04g00186,Vitvi04g00302,Vitvi04g00446,Vitvi04g00477,Vitvi04g00520,Vitvi04g01202,Vitvi04g01262,Vitvi04g01275,Vitvi04g01715,Vitvi05g01830,Vitvi05g00496,Vitvi05g00500,Vitvi06g00092,Vitvi06g00277,Vitvi06g00580,Vitvi06g01020,Vitvi06…	1.55947
query_1	TRUE	6.93926e-16	957	3928	318	0.0809572	0.332288	GO:0051641	GO:BP	cellular localization	18434	14309	Vitvi04g02278,Vitvi01g00135,Vitvi01g01898,Vitvi01g00294,Vitvi01g00376,Vitvi01g00422,Vitvi01g00488,Vitvi01g00523,Vitvi01g00524,Vitvi01g00590,Vitvi01g00599,Vitvi01g00700,Vitvi01g02067,Vitvi01g00952,Vitvi01g01121,Vitvi01g01311,Vitvi01g01414,Vitvi01g01447,Vitvi01g01528,Vitvi01g01580,Vitvi01g01589,Vitvi01g01620,Vitvi01g01627,Vitvi02g00007,Vitvi02g00129,Vitvi02g00209,Vitvi02g00284,Vitvi02g00411,Vitvi02…	1.55942
query_1	TRUE	0.00100371	289	3928	96	0.0244399	0.33218	GO:0006325	GO:BP	chromatin organization	18434	2145	Vitvi01g00119,Vitvi01g00168,Vitvi01g00454,Vitvi01g01488,Vitvi01g01773,Vitvi02g00759,Vitvi03g00099,Vitvi04g00044,Vitvi04g00446,Vitvi04g00523,Vitvi04g01989,Vitvi04g01110,Vitvi04g01208,Vitvi04g01275,Vitvi04g01442,Vitvi04g02203,Vitvi04g01641,Vitvi04g01715,Vitvi04g01734,Vitvi05g00271,Vitvi05g00272,Vitvi05g00345,Vitvi05g01864,Vitvi05g00453,Vitvi05g00642,Vitvi05g00855,Vitvi05g00925,Vitvi06g00287,Vitvi06…	1.55891
query_1	TRUE	0.000234758	329	3928	109	0.0277495	0.331307	GO:0031327	GO:BP	negative regulation of cellular biosynthetic process	18434	7376	Vitvi01g00220,Vitvi01g00383,Vitvi01g00537,Vitvi01g02098,Vitvi01g01658,Vitvi01g01757,Vitvi02g00379,Vitvi02g00627,Vitvi03g00400,Vitvi03g01011,Vitvi03g01012,Vitvi03g01140,Vitvi04g00186,Vitvi04g00302,Vitvi04g00446,Vitvi04g00477,Vitvi04g00520,Vitvi04g01202,Vitvi04g01262,Vitvi04g01275,Vitvi04g01715,Vitvi05g01830,Vitvi05g00496,Vitvi05g00500,Vitvi06g00092,Vitvi06g00277,Vitvi06g00580,Vitvi06g01020,Vitvi06…	1.55481
query_1	TRUE	0.0117888	240	3928	79	0.020112	0.329167	GO:0006338	GO:BP	chromatin remodeling	18434	2149	Vitvi01g00119,Vitvi01g00168,Vitvi01g00454,Vitvi01g01488,Vitvi02g00759,Vitvi04g00446,Vitvi04g00523,Vitvi04g01989,Vitvi04g01110,Vitvi04g01208,Vitvi04g01275,Vitvi04g01442,Vitvi04g01641,Vitvi04g01715,Vitvi04g01734,Vitvi05g00271,Vitvi05g00272,Vitvi05g00345,Vitvi05g01864,Vitvi05g00453,Vitvi05g00642,Vitvi05g00855,Vitvi06g00287,Vitvi06g01684,Vitvi06g00426,Vitvi06g01262,Vitvi06g01457,Vitvi06g01492,Vitvi07…	1.54477
query_1	TRUE	0.0102863	245	4341	76	0.0175075	0.310204	GO:0030674	GO:MF	protein-macromolecule adaptor activity	21616	3987	Vitvi01g02067,Vitvi01g02098,Vitvi01g01658,Vitvi01g01671,Vitvi02g00006,Vitvi02g00158,Vitvi02g00227,Vitvi02g00603,Vitvi02g01268,Vitvi03g00312,Vitvi03g00343,Vitvi03g00618,Vitvi04g00487,Vitvi04g01989,Vitvi04g01319,Vitvi04g01451,Vitvi05g01830,Vitvi05g00496,Vitvi05g00851,Vitvi05g01533,Vitvi05g01631,Vitvi06g00048,Vitvi06g00092,Vitvi06g00543,Vitvi06g01392,Vitvi07g00272,Vitvi07g00910,Vitvi07g01849,Vitvi07…	1.54466
query_1	TRUE	0.000388101	332	3928	109	0.0277495	0.328313	GO:0009890	GO:BP	negative regulation of biosynthetic process	18434	3788	Vitvi01g00220,Vitvi01g00383,Vitvi01g00537,Vitvi01g02098,Vitvi01g01658,Vitvi01g01757,Vitvi02g00379,Vitvi02g00627,Vitvi03g00400,Vitvi03g01011,Vitvi03g01012,Vitvi03g01140,Vitvi04g00186,Vitvi04g00302,Vitvi04g00446,Vitvi04g00477,Vitvi04g00520,Vitvi04g01202,Vitvi04g01262,Vitvi04g01275,Vitvi04g01715,Vitvi05g01830,Vitvi05g00496,Vitvi05g00500,Vitvi06g00092,Vitvi06g00277,Vitvi06g00580,Vitvi06g01020,Vitvi06…	1.54077
query_1	TRUE	0.00417613	228	3995	79	0.0197747	0.346491	GO:0005768	GO:CC	endosome	17574	336	Vitvi01g01898,Vitvi01g00376,Vitvi01g00952,Vitvi01g01499,Vitvi02g00161,Vitvi02g00311,Vitvi02g00603,Vitvi02g00828,Vitvi02g00857,Vitvi03g00106,Vitvi03g00127,Vitvi04g01778,Vitvi04g00543,Vitvi04g01499,Vitvi04g01733,Vitvi05g00085,Vitvi05g00248,Vitvi05g00395,Vitvi05g01108,Vitvi05g01184,Vitvi05g01223,Vitvi05g01381,Vitvi06g00644,Vitvi06g01328,Vitvi06g01364,Vitvi06g01959,Vitvi07g00299,Vitvi07g00621,Vitvi07…	1.52421
query_1	TRUE	0.0234456	248	3928	80	0.0203666	0.322581	GO:0044270	GO:BP	cellular nitrogen compound catabolic process	18434	11311	Vitvi01g00220,Vitvi01g00537,Vitvi01g01021,Vitvi01g01296,Vitvi01g01538,Vitvi01g01658,Vitvi01g01724,Vitvi02g00379,Vitvi02g00627,Vitvi02g00684,Vitvi03g00048,Vitvi03g00400,Vitvi03g00892,Vitvi03g01140,Vitvi04g00040,Vitvi04g00302,Vitvi04g00520,Vitvi04g01421,Vitvi05g01830,Vitvi05g00612,Vitvi05g01314,Vitvi06g00472,Vitvi06g00580,Vitvi06g01166,Vitvi06g01268,Vitvi06g01272,Vitvi06g01524,Vitvi06g01546,Vitvi07…	1.51386
query_1	TRUE	0.0274259	249	3928	80	0.0203666	0.321285	GO:0046700	GO:BP	heterocycle catabolic process	18434	12732	Vitvi01g00220,Vitvi01g00537,Vitvi01g01021,Vitvi01g01296,Vitvi01g01538,Vitvi01g01658,Vitvi01g01724,Vitvi02g00379,Vitvi02g00627,Vitvi02g00684,Vitvi03g00048,Vitvi03g00400,Vitvi03g00892,Vitvi03g01140,Vitvi04g00040,Vitvi04g00302,Vitvi04g00520,Vitvi04g01421,Vitvi05g01830,Vitvi05g00612,Vitvi05g01314,Vitvi06g00472,Vitvi06g00580,Vitvi06g01166,Vitvi06g01268,Vitvi06g01272,Vitvi06g01524,Vitvi06g01546,Vitvi07…	1.50778
query_1	TRUE	0.000252746	386	3928	124	0.0315682	0.321244	GO:0043632	GO:BP	modification-dependent macromolecule catabolic process	18434	11169	Vitvi02g01777,Vitvi01g01898,Vitvi01g00376,Vitvi01g00492,Vitvi01g02023,Vitvi01g00985,Vitvi02g00136,Vitvi02g00155,Vitvi02g00461,Vitvi02g00732,Vitvi02g00828,Vitvi02g00842,Vitvi03g00053,Vitvi03g00139,Vitvi03g00152,Vitvi03g00161,Vitvi03g00371,Vitvi03g00377,Vitvi03g00855,Vitvi04g00279,Vitvi04g00281,Vitvi04g00324,Vitvi04g01313,Vitvi04g01493,Vitvi05g00167,Vitvi05g00296,Vitvi05g00352,Vitvi05g02021,Vitvi06…	1.50759
query_1	TRUE	0.00173022	330	3928	106	0.0269857	0.321212	GO:0071824	GO:BP	protein-DNA complex organization	18434	17433	Vitvi01g00119,Vitvi01g00168,Vitvi01g00454,Vitvi01g01488,Vitvi01g01773,Vitvi02g00759,Vitvi03g00099,Vitvi03g00285,Vitvi04g00044,Vitvi04g00446,Vitvi04g00523,Vitvi04g01989,Vitvi04g01110,Vitvi04g01208,Vitvi04g01275,Vitvi04g01442,Vitvi04g02203,Vitvi04g01641,Vitvi04g01715,Vitvi04g01734,Vitvi05g00271,Vitvi05g00272,Vitvi05g00345,Vitvi05g01864,Vitvi05g00453,Vitvi05g00642,Vitvi05g00855,Vitvi05g00925,Vitvi06…	1.50744
query_1	TRUE	1.54106e-11	912	3928	290	0.0738289	0.317982	GO:0033036	GO:BP	macromolecule localization	18434	8276	Vitvi04g02278,Vitvi01g00135,Vitvi01g01898,Vitvi01g00275,Vitvi01g00294,Vitvi01g00376,Vitvi01g00422,Vitvi01g00488,Vitvi01g00523,Vitvi01g00524,Vitvi01g00590,Vitvi01g00599,Vitvi01g00700,Vitvi01g02067,Vitvi01g00952,Vitvi01g01121,Vitvi01g01311,Vitvi01g01414,Vitvi01g01447,Vitvi01g01528,Vitvi01g01580,Vitvi01g01589,Vitvi01g01620,Vitvi01g01627,Vitvi02g00007,Vitvi02g00129,Vitvi02g00209,Vitvi02g00284,Vitvi02…	1.49228
query_1	TRUE	0.000150916	358	3995	121	0.0302879	0.337989	GO:0031410	GO:CC	cytoplasmic vesicle	17574	1106	Vitvi01g00135,Vitvi01g01898,Vitvi01g00376,Vitvi01g00498,Vitvi01g00522,Vitvi01g02067,Vitvi01g00952,Vitvi01g01499,Vitvi02g00161,Vitvi02g00311,Vitvi02g00603,Vitvi02g00661,Vitvi02g00828,Vitvi02g00857,Vitvi03g00106,Vitvi03g00127,Vitvi03g00344,Vitvi04g01778,Vitvi04g00199,Vitvi04g00490,Vitvi04g00543,Vitvi04g01451,Vitvi04g01498,Vitvi04g01499,Vitvi04g01733,Vitvi05g00085,Vitvi05g00097,Vitvi05g00210,Vitvi05…	1.48681
query_1	TRUE	0.000150916	358	3995	121	0.0302879	0.337989	GO:0097708	GO:CC	intracellular vesicle	17574	3137	Vitvi01g00135,Vitvi01g01898,Vitvi01g00376,Vitvi01g00498,Vitvi01g00522,Vitvi01g02067,Vitvi01g00952,Vitvi01g01499,Vitvi02g00161,Vitvi02g00311,Vitvi02g00603,Vitvi02g00661,Vitvi02g00828,Vitvi02g00857,Vitvi03g00106,Vitvi03g00127,Vitvi03g00344,Vitvi04g01778,Vitvi04g00199,Vitvi04g00490,Vitvi04g00543,Vitvi04g01451,Vitvi04g01498,Vitvi04g01499,Vitvi04g01733,Vitvi05g00085,Vitvi05g00097,Vitvi05g00210,Vitvi05…	1.48681
query_1	TRUE	0.00088435	379	3928	120	0.0305499	0.316623	GO:0019941	GO:BP	modification-dependent protein catabolic process	18434	6301	Vitvi02g01777,Vitvi01g01898,Vitvi01g00376,Vitvi01g00492,Vitvi01g02023,Vitvi01g00985,Vitvi02g00136,Vitvi02g00155,Vitvi02g00461,Vitvi02g00732,Vitvi02g00828,Vitvi02g00842,Vitvi03g00053,Vitvi03g00139,Vitvi03g00152,Vitvi03g00161,Vitvi03g00371,Vitvi03g00377,Vitvi03g00855,Vitvi04g00279,Vitvi04g00281,Vitvi04g00324,Vitvi04g01313,Vitvi04g01493,Vitvi05g00167,Vitvi05g00296,Vitvi05g00352,Vitvi05g02021,Vitvi06…	1.4859
query_1	TRUE	0.00163705	364	3928	115	0.029277	0.315934	GO:0006511	GO:BP	ubiquitin-dependent protein catabolic process	18434	2261	Vitvi02g01777,Vitvi01g01898,Vitvi01g00376,Vitvi01g00492,Vitvi01g02023,Vitvi01g00985,Vitvi02g00136,Vitvi02g00155,Vitvi02g00461,Vitvi02g00732,Vitvi02g00828,Vitvi02g00842,Vitvi03g00053,Vitvi03g00139,Vitvi03g00152,Vitvi03g00161,Vitvi03g00371,Vitvi03g00377,Vitvi03g00855,Vitvi04g00279,Vitvi04g00281,Vitvi04g00324,Vitvi04g01313,Vitvi04g01493,Vitvi05g00167,Vitvi05g00296,Vitvi05g00352,Vitvi05g02021,Vitvi06…	1.48267
query_1	TRUE	7.30414e-09	811	3928	253	0.0644094	0.311961	GO:0043933	GO:BP	protein-containing complex organization	18434	11222	Vitvi10g02255,Vitvi01g00060,Vitvi01g00119,Vitvi01g00168,Vitvi01g00171,Vitvi01g00422,Vitvi01g00454,Vitvi01g01986,Vitvi01g00522,Vitvi01g00788,Vitvi01g00865,Vitvi01g01488,Vitvi01g01620,Vitvi01g01773,Vitvi01g01792,Vitvi02g00100,Vitvi02g00298,Vitvi02g00759,Vitvi02g00842,Vitvi02g01669,Vitvi03g00099,Vitvi03g00285,Vitvi03g00471,Vitvi03g00706,Vitvi04g00044,Vitvi04g01792,Vitvi04g01793,Vitvi04g01794,Vitvi04…	1.46402
query_1	TRUE	0.000164521	391	3995	130	0.0325407	0.332481	GO:0031982	GO:CC	vesicle	17574	1228	Vitvi01g00135,Vitvi01g01898,Vitvi01g00376,Vitvi01g00498,Vitvi01g00522,Vitvi01g02067,Vitvi01g00952,Vitvi01g01499,Vitvi02g00161,Vitvi02g00311,Vitvi02g00603,Vitvi02g00661,Vitvi02g00828,Vitvi02g00857,Vitvi03g00106,Vitvi03g00127,Vitvi03g00344,Vitvi04g01778,Vitvi04g00199,Vitvi04g00490,Vitvi04g00543,Vitvi04g01451,Vitvi04g01498,Vitvi04g01499,Vitvi04g01733,Vitvi05g00085,Vitvi05g00097,Vitvi05g00210,Vitvi05…	1.46258
query_1	TRUE	3.0617e-22	1963	4341	575	0.132458	0.292919	GO:0003723	GO:MF	RNA binding	21616	346	Vitvi10g02178,Vitvi10g02344,Vitvi02g01712,Vitvi10g02255,Vitvi01g00036,Vitvi01g01842,Vitvi01g00060,Vitvi01g00079,Vitvi01g01847,Vitvi01g00085,Vitvi01g01858,Vitvi01g00098,Vitvi01g00161,Vitvi01g00171,Vitvi01g00183,Vitvi01g00220,Vitvi01g00296,Vitvi01g00355,Vitvi01g00430,Vitvi01g00450,Vitvi01g00537,Vitvi01g00595,Vitvi01g00633,Vitvi01g02047,Vitvi01g02052,Vitvi01g02065,Vitvi01g00772,Vitvi01g00788,Vitvi01…	1.45859
query_1	TRUE	2.37767e-09	873	3928	271	0.0689919	0.310424	GO:0006396	GO:BP	RNA processing	18434	2181	Vitvi01g00006,Vitvi01g00085,Vitvi01g00161,Vitvi01g00168,Vitvi01g00339,Vitvi01g00355,Vitvi01g00523,Vitvi01g00595,Vitvi01g02047,Vitvi01g00772,Vitvi01g00788,Vitvi01g01580,Vitvi01g01666,Vitvi01g01747,Vitvi01g01763,Vitvi02g00007,Vitvi02g00100,Vitvi02g00145,Vitvi02g00341,Vitvi02g00627,Vitvi03g00001,Vitvi03g00156,Vitvi03g00265,Vitvi03g00308,Vitvi03g00471,Vitvi03g00565,Vitvi03g00646,Vitvi03g00706,Vitvi04…	1.45681
query_1	TRUE	0.02531	239	3995	79	0.0197747	0.330544	GO:0005730	GO:CC	nucleolus	17574	305	Vitvi01g00006,Vitvi01g00085,Vitvi01g00454,Vitvi01g00599,Vitvi01g00704,Vitvi03g00089,Vitvi03g00308,Vitvi03g01581,Vitvi03g00846,Vitvi04g00134,Vitvi04g00279,Vitvi04g00302,Vitvi04g01192,Vitvi04g01260,Vitvi04g01545,Vitvi05g00060,Vitvi05g00858,Vitvi05g00872,Vitvi05g01569,Vitvi05g01640,Vitvi06g00212,Vitvi07g00038,Vitvi07g00195,Vitvi07g00226,Vitvi07g00312,Vitvi07g00336,Vitvi07g00360,Vitvi07g00409,Vitvi07…	1.45406
query_1	TRUE	0.00185579	462	3928	140	0.0356415	0.30303	GO:0030163	GO:BP	protein catabolic process	18434	6928	Vitvi02g01777,Vitvi01g01898,Vitvi01g00376,Vitvi01g00492,Vitvi01g00603,Vitvi01g02023,Vitvi01g00985,Vitvi01g01296,Vitvi02g00136,Vitvi02g00155,Vitvi02g00161,Vitvi02g00461,Vitvi02g00732,Vitvi02g00828,Vitvi02g00842,Vitvi03g00053,Vitvi03g00139,Vitvi03g00152,Vitvi03g00161,Vitvi03g00285,Vitvi03g00371,Vitvi03g00377,Vitvi03g00855,Vitvi04g00279,Vitvi04g00281,Vitvi04g00324,Vitvi04g01313,Vitvi04g01493,Vitvi05…	1.42211
query_1	TRUE	2.03761e-08	940	3928	284	0.0723014	0.302128	GO:0071705	GO:BP	nitrogen compound transport	18434	17375	Vitvi04g02278,Vitvi01g01859,Vitvi01g00135,Vitvi01g01898,Vitvi01g00226,Vitvi01g00275,Vitvi01g00294,Vitvi01g00376,Vitvi01g00422,Vitvi01g00488,Vitvi01g00523,Vitvi01g00524,Vitvi01g00571,Vitvi01g00599,Vitvi01g02067,Vitvi01g00952,Vitvi01g01311,Vitvi01g01414,Vitvi01g01447,Vitvi01g01580,Vitvi01g01589,Vitvi01g01620,Vitvi01g02299,Vitvi02g00007,Vitvi02g00209,Vitvi02g00284,Vitvi02g00411,Vitvi02g00603,Vitvi02…	1.41788
query_1	TRUE	0.0237709	368	3928	111	0.0282587	0.30163	GO:0090407	GO:BP	organophosphate biosynthetic process	18434	18806	Vitvi02g01736,Vitvi01g00106,Vitvi01g00362,Vitvi01g00373,Vitvi01g00664,Vitvi01g01236,Vitvi01g01724,Vitvi02g00572,Vitvi02g00633,Vitvi02g00746,Vitvi02g00775,Vitvi03g00061,Vitvi03g01335,Vitvi03g00254,Vitvi03g00358,Vitvi03g01259,Vitvi04g00224,Vitvi04g00499,Vitvi04g01645,Vitvi04g01682,Vitvi05g00129,Vitvi05g00372,Vitvi06g00094,Vitvi06g00286,Vitvi06g00339,Vitvi06g00366,Vitvi06g00472,Vitvi06g00497,Vitvi06…	1.41554
query_1	TRUE	0.0214316	373	4341	106	0.0244183	0.284182	GO:0044877	GO:MF	protein-containing complex binding	21616	6047	Vitvi01g00071,Vitvi01g00119,Vitvi01g00454,Vitvi01g01986,Vitvi01g00540,Vitvi01g00596,Vitvi01g01488,Vitvi01g01528,Vitvi02g00249,Vitvi02g00836,Vitvi02g01669,Vitvi03g00011,Vitvi03g00012,Vitvi03g00426,Vitvi03g00724,Vitvi04g00044,Vitvi04g00523,Vitvi04g01989,Vitvi04g01110,Vitvi04g02149,Vitvi04g01490,Vitvi04g02203,Vitvi04g01743,Vitvi05g00345,Vitvi05g00542,Vitvi05g00642,Vitvi05g02079,Vitvi05g01486,Vitvi05…	1.41509
query_1	TRUE	0.000646688	426	3995	137	0.0342929	0.321596	GO:0031984	GO:CC	organelle subcompartment	17574	1230	Vitvi01g01898,Vitvi01g00204,Vitvi01g00362,Vitvi01g00524,Vitvi01g00700,Vitvi01g01071,Vitvi01g01079,Vitvi01g01627,Vitvi01g01800,Vitvi02g00200,Vitvi02g00603,Vitvi02g00746,Vitvi02g00775,Vitvi02g00780,Vitvi02g00790,Vitvi02g00857,Vitvi02g01150,Vitvi03g00034,Vitvi03g00053,Vitvi03g00127,Vitvi03g00262,Vitvi04g00465,Vitvi04g00494,Vitvi04g00514,Vitvi04g00543,Vitvi04g00582,Vitvi04g00619,Vitvi04g01143,Vitvi04…	1.4147
query_1	TRUE	4.80308e-05	540	3995	173	0.0433041	0.32037	GO:0031981	GO:CC	nuclear lumen	17574	1227	Vitvi01g00006,Vitvi01g00085,Vitvi01g00454,Vitvi01g00599,Vitvi01g00704,Vitvi01g02052,Vitvi01g00836,Vitvi01g02098,Vitvi02g00006,Vitvi02g00210,Vitvi02g00341,Vitvi02g00364,Vitvi02g01429,Vitvi02g01153,Vitvi03g00089,Vitvi03g00308,Vitvi03g00543,Vitvi03g01581,Vitvi03g00846,Vitvi04g00134,Vitvi04g00279,Vitvi04g00302,Vitvi04g00513,Vitvi04g01927,Vitvi04g01989,Vitvi04g01192,Vitvi04g01260,Vitvi04g02149,Vitvi04…	1.40931
query_1	TRUE	0.00551277	447	3928	134	0.0341141	0.299776	GO:0016567	GO:BP	protein ubiquitination	18434	5317	Vitvi07g03105,Vitvi01g01897,Vitvi01g00402,Vitvi01g00479,Vitvi01g00492,Vitvi01g00614,Vitvi01g00782,Vitvi01g00985,Vitvi01g01015,Vitvi01g01503,Vitvi01g01773,Vitvi02g00013,Vitvi02g00155,Vitvi02g00708,Vitvi02g00732,Vitvi03g00139,Vitvi03g00152,Vitvi03g00377,Vitvi04g00214,Vitvi04g00268,Vitvi04g00322,Vitvi04g00599,Vitvi04g01209,Vitvi04g01311,Vitvi04g01313,Vitvi04g02133,Vitvi04g01493,Vitvi04g01728,Vitvi05…	1.40684
query_1	TRUE	7.72049e-11	1103	3995	351	0.0878598	0.318223	GO:0005829	GO:CC	cytosol	17574	380	Vitvi02g01712,Vitvi01g01838,Vitvi01g00036,Vitvi01g00060,Vitvi01g00071,Vitvi01g00135,Vitvi01g00163,Vitvi01g00220,Vitvi01g00275,Vitvi01g00303,Vitvi01g01955,Vitvi01g00537,Vitvi01g00568,Vitvi01g00664,Vitvi01g00706,Vitvi01g00789,Vitvi01g00906,Vitvi01g00952,Vitvi01g02160,Vitvi01g01311,Vitvi01g01538,Vitvi01g02258,Vitvi01g01701,Vitvi01g01792,Vitvi02g00001,Vitvi02g00025,Vitvi02g01321,Vitvi02g00080,Vitvi02…	1.39986
query_1	TRUE	0.00101217	540	3928	161	0.0409878	0.298148	GO:0070647	GO:BP	protein modification by small protein conjugation or removal	18434	16727	Vitvi02g01777,Vitvi07g03105,Vitvi01g01897,Vitvi01g00402,Vitvi01g00479,Vitvi01g00492,Vitvi01g00614,Vitvi01g00782,Vitvi01g00985,Vitvi01g01015,Vitvi01g01503,Vitvi01g01568,Vitvi01g01773,Vitvi02g00013,Vitvi02g00155,Vitvi02g00247,Vitvi02g00700,Vitvi02g00708,Vitvi02g00732,Vitvi03g00139,Vitvi03g00152,Vitvi03g00286,Vitvi03g00377,Vitvi04g00214,Vitvi04g00268,Vitvi04g00279,Vitvi04g00322,Vitvi04g00599,Vitvi04…	1.3992
query_1	TRUE	0.00711583	457	3928	136	0.0346232	0.297593	GO:0051603	GO:BP	proteolysis involved in protein catabolic process	18434	14275	Vitvi02g01777,Vitvi01g01898,Vitvi01g00376,Vitvi01g00492,Vitvi01g00603,Vitvi01g02023,Vitvi01g00985,Vitvi02g00136,Vitvi02g00155,Vitvi02g00461,Vitvi02g00732,Vitvi02g00828,Vitvi02g00842,Vitvi03g00053,Vitvi03g00139,Vitvi03g00152,Vitvi03g00161,Vitvi03g00285,Vitvi03g00371,Vitvi03g00377,Vitvi03g00855,Vitvi04g00279,Vitvi04g00281,Vitvi04g00324,Vitvi04g01313,Vitvi04g01493,Vitvi05g00167,Vitvi05g00296,Vitvi05…	1.3966
query_1	TRUE	0.00507804	478	3928	142	0.0361507	0.297071	GO:0032446	GO:BP	protein modification by small protein conjugation	18434	7840	Vitvi07g03105,Vitvi01g01897,Vitvi01g00402,Vitvi01g00479,Vitvi01g00492,Vitvi01g00614,Vitvi01g00782,Vitvi01g00985,Vitvi01g01015,Vitvi01g01503,Vitvi01g01773,Vitvi02g00013,Vitvi02g00155,Vitvi02g00708,Vitvi02g00732,Vitvi03g00139,Vitvi03g00152,Vitvi03g00377,Vitvi04g00214,Vitvi04g00268,Vitvi04g00322,Vitvi04g00599,Vitvi04g01209,Vitvi04g01311,Vitvi04g01313,Vitvi04g02133,Vitvi04g01493,Vitvi04g01728,Vitvi05…	1.39415
query_1	TRUE	0.00286965	505	3928	150	0.0381874	0.29703	GO:0048523	GO:BP	negative regulation of cellular process	18434	13231	Vitvi01g00220,Vitvi01g00383,Vitvi01g00454,Vitvi01g00537,Vitvi01g02098,Vitvi01g01658,Vitvi01g01757,Vitvi02g01393,Vitvi02g00379,Vitvi02g00627,Vitvi03g00190,Vitvi03g00400,Vitvi03g01581,Vitvi03g00724,Vitvi03g01011,Vitvi03g01012,Vitvi03g01140,Vitvi04g00186,Vitvi04g00302,Vitvi04g00446,Vitvi04g00477,Vitvi04g00520,Vitvi04g01202,Vitvi04g01262,Vitvi04g01275,Vitvi04g01490,Vitvi04g01715,Vitvi05g01830,Vitvi05…	1.39395
query_1	TRUE	0.00129276	546	3928	162	0.0412424	0.296703	GO:0043687	GO:BP	post-translational protein modification	18434	11196	Vitvi02g01777,Vitvi07g03105,Vitvi01g01897,Vitvi01g00402,Vitvi01g00479,Vitvi01g00492,Vitvi01g00614,Vitvi01g00782,Vitvi01g00985,Vitvi01g01015,Vitvi01g01503,Vitvi01g01568,Vitvi01g01773,Vitvi02g00013,Vitvi02g00155,Vitvi02g00247,Vitvi02g00700,Vitvi02g00708,Vitvi02g00732,Vitvi03g00139,Vitvi03g00152,Vitvi03g00286,Vitvi03g00377,Vitvi04g00214,Vitvi04g00268,Vitvi04g00279,Vitvi04g00322,Vitvi04g00599,Vitvi04…	1.39242
query_1	TRUE	5.78742e-05	586	3995	185	0.0463079	0.3157	GO:0140535	GO:CC	intracellular protein-containing complex	17574	3560	Vitvi01g00339,Vitvi01g02023,Vitvi01g00704,Vitvi01g00985,Vitvi01g01312,Vitvi02g00136,Vitvi02g00364,Vitvi02g00366,Vitvi02g00379,Vitvi02g00732,Vitvi02g00768,Vitvi02g00775,Vitvi02g00842,Vitvi03g00161,Vitvi03g00187,Vitvi03g00285,Vitvi03g00343,Vitvi03g00377,Vitvi03g00543,Vitvi03g00595,Vitvi03g00618,Vitvi03g00724,Vitvi03g00855,Vitvi04g00214,Vitvi04g00253,Vitvi04g00268,Vitvi04g00380,Vitvi04g00414,Vitvi04…	1.38876
query_1	TRUE	0.00183601	541	3928	160	0.0407332	0.295749	GO:0048519	GO:BP	negative regulation of biological process	18434	13227	Vitvi01g00220,Vitvi01g00383,Vitvi01g00454,Vitvi01g00537,Vitvi01g02098,Vitvi01g01357,Vitvi01g01658,Vitvi01g01757,Vitvi02g01393,Vitvi02g00379,Vitvi02g00627,Vitvi03g00190,Vitvi03g00400,Vitvi03g01581,Vitvi03g00724,Vitvi03g01011,Vitvi03g01012,Vitvi03g01140,Vitvi04g00186,Vitvi04g00302,Vitvi04g00446,Vitvi04g00477,Vitvi04g00520,Vitvi04g01024,Vitvi04g01202,Vitvi04g01262,Vitvi04g01275,Vitvi04g01490,Vitvi04…	1.38794
query_1	TRUE	0.000276638	531	3995	167	0.0418023	0.314501	GO:0098796	GO:CC	membrane protein complex	17574	3258	Vitvi09g02081,Vitvi07g03064,Vitvi01g00373,Vitvi01g00700,Vitvi01g02067,Vitvi01g00952,Vitvi01g01627,Vitvi01g02269,Vitvi01g01776,Vitvi01g01813,Vitvi02g00007,Vitvi02g00603,Vitvi02g00661,Vitvi02g00780,Vitvi02g00828,Vitvi02g00836,Vitvi02g01173,Vitvi02g01268,Vitvi03g00022,Vitvi03g00053,Vitvi03g01335,Vitvi03g00343,Vitvi03g00344,Vitvi04g01778,Vitvi04g00199,Vitvi04g00224,Vitvi04g01857,Vitvi04g00338,Vitvi04…	1.38349
query_1	TRUE	0.0091671	491	3928	144	0.0366599	0.293279	GO:0065003	GO:BP	protein-containing complex assembly	18434	16381	Vitvi10g02255,Vitvi01g00060,Vitvi01g00171,Vitvi01g00422,Vitvi01g00454,Vitvi01g01986,Vitvi01g00522,Vitvi01g00788,Vitvi01g00865,Vitvi01g01792,Vitvi02g00100,Vitvi02g00298,Vitvi02g00842,Vitvi03g00285,Vitvi03g00471,Vitvi03g00706,Vitvi04g01792,Vitvi04g01793,Vitvi04g01794,Vitvi04g01799,Vitvi04g01802,Vitvi04g00135,Vitvi04g00327,Vitvi04g00490,Vitvi04g00519,Vitvi04g00640,Vitvi05g00005,Vitvi05g00007,Vitvi05…	1.37635
query_1	TRUE	0.0144684	471	3928	138	0.0351324	0.292994	GO:0022613	GO:BP	ribonucleoprotein complex biogenesis	18434	6857	Vitvi10g02255,Vitvi01g00006,Vitvi01g00060,Vitvi01g00171,Vitvi01g00599,Vitvi01g00788,Vitvi01g01666,Vitvi01g01792,Vitvi02g00100,Vitvi02g00145,Vitvi02g00341,Vitvi02g01669,Vitvi03g00089,Vitvi03g00308,Vitvi03g00565,Vitvi03g00646,Vitvi03g00706,Vitvi04g00035,Vitvi04g00134,Vitvi04g00327,Vitvi04g00640,Vitvi04g01192,Vitvi04g01367,Vitvi04g01545,Vitvi04g01743,Vitvi05g00335,Vitvi05g00641,Vitvi05g00775,Vitvi05…	1.37501
query_1	TRUE	0.00010434	736	3928	215	0.0547352	0.29212	GO:1901565	GO:BP	organonitrogen compound catabolic process	18434	22099	Vitvi02g01777,Vitvi01g00161,Vitvi01g01898,Vitvi01g00376,Vitvi01g00492,Vitvi01g00568,Vitvi01g00603,Vitvi01g02023,Vitvi01g00985,Vitvi01g01296,Vitvi01g01538,Vitvi01g01563,Vitvi01g01682,Vitvi01g01724,Vitvi02g00136,Vitvi02g00155,Vitvi02g00161,Vitvi02g00461,Vitvi02g00684,Vitvi02g00732,Vitvi02g00828,Vitvi02g00842,Vitvi03g00048,Vitvi03g00053,Vitvi03g00054,Vitvi03g00139,Vitvi03g00152,Vitvi03g00161,Vitvi03…	1.37091
query_1	TRUE	0.000243503	590	3995	183	0.0458073	0.310169	GO:0005783	GO:CC	endoplasmic reticulum	17574	348	Vitvi07g02871,Vitvi01g00204,Vitvi01g00362,Vitvi01g00411,Vitvi01g00524,Vitvi01g00700,Vitvi01g00884,Vitvi01g01121,Vitvi01g01311,Vitvi01g01528,Vitvi01g01627,Vitvi01g01682,Vitvi01g01782,Vitvi01g01800,Vitvi02g00128,Vitvi02g00200,Vitvi02g00205,Vitvi02g00603,Vitvi02g00746,Vitvi02g00775,Vitvi02g00780,Vitvi02g01150,Vitvi03g00034,Vitvi03g00053,Vitvi03g00262,Vitvi03g00307,Vitvi03g00343,Vitvi03g00344,Vitvi03…	1.36444
query_1	TRUE	2.0245e-05	758	3995	233	0.0583229	0.307388	GO:1990904	GO:CC	ribonucleoprotein complex	17574	4043	Vitvi07g03105,Vitvi02g01712,Vitvi10g02255,Vitvi01g00006,Vitvi01g00036,Vitvi01g00060,Vitvi01g01857,Vitvi01g00161,Vitvi01g00163,Vitvi01g00171,Vitvi01g00220,Vitvi01g02047,Vitvi01g00772,Vitvi01g00788,Vitvi01g02188,Vitvi01g01528,Vitvi01g01580,Vitvi01g02258,Vitvi01g01792,Vitvi02g00007,Vitvi02g01321,Vitvi02g00100,Vitvi02g00249,Vitvi02g00341,Vitvi03g00001,Vitvi03g01334,Vitvi03g00156,Vitvi03g00303,Vitvi03…	1.3522
query_1	TRUE	4.43955e-05	742	3995	227	0.056821	0.30593	GO:0140513	GO:CC	nuclear protein-containing complex	17574	3557	Vitvi02g01779,Vitvi07g02863,Vitvi07g03105,Vitvi01g00006,Vitvi01g00161,Vitvi01g00252,Vitvi01g00488,Vitvi01g00523,Vitvi01g00595,Vitvi01g00704,Vitvi01g00772,Vitvi01g00788,Vitvi01g02098,Vitvi01g01580,Vitvi01g01620,Vitvi02g00006,Vitvi02g00007,Vitvi02g00100,Vitvi02g00227,Vitvi02g00284,Vitvi02g00364,Vitvi02g00411,Vitvi02g01429,Vitvi02g00768,Vitvi02g01153,Vitvi03g00001,Vitvi03g00023,Vitvi03g00156,Vitvi03…	1.34579
query_1	TRUE	1.43318e-10	1422	3995	434	0.108636	0.305204	GO:0012505	GO:CC	endomembrane system	17574	687	Vitvi02g01696,Vitvi07g02871,Vitvi07g02943,Vitvi02g01814,Vitvi01g01838,Vitvi01g00135,Vitvi01g01898,Vitvi01g00204,Vitvi01g00255,Vitvi01g00362,Vitvi01g00376,Vitvi01g00411,Vitvi01g00488,Vitvi01g00522,Vitvi01g00524,Vitvi01g00695,Vitvi01g00700,Vitvi01g02067,Vitvi01g00842,Vitvi01g00860,Vitvi01g00884,Vitvi01g00952,Vitvi01g01071,Vitvi01g01079,Vitvi01g01121,Vitvi01g01311,Vitvi01g01499,Vitvi01g01528,Vitvi01…	1.34259
query_1	TRUE	0.0368741	524	3928	149	0.0379328	0.284351	GO:0009628	GO:BP	response to abiotic stimulus	18434	3586	Vitvi01g01846,Vitvi01g00079,Vitvi01g00310,Vitvi01g00540,Vitvi01g00552,Vitvi01g00836,Vitvi01g01311,Vitvi01g01488,Vitvi01g01499,Vitvi01g01719,Vitvi01g01757,Vitvi02g00025,Vitvi02g00080,Vitvi02g00310,Vitvi02g00627,Vitvi02g00739,Vitvi03g00047,Vitvi03g00049,Vitvi03g00054,Vitvi03g01481,Vitvi03g00452,Vitvi03g00541,Vitvi03g00595,Vitvi03g00845,Vitvi04g00052,Vitvi04g00092,Vitvi04g01792,Vitvi04g01793,Vitvi04…	1.33445
query_1	TRUE	0.0062149	657	3928	186	0.0473523	0.283105	GO:1901135	GO:BP	carbohydrate derivative metabolic process	18434	21749	Vitvi02g01696,Vitvi01g01838,Vitvi01g00303,Vitvi01g00373,Vitvi01g00385,Vitvi01g00642,Vitvi01g00664,Vitvi01g01236,Vitvi01g01538,Vitvi01g01568,Vitvi01g02242,Vitvi01g01666,Vitvi01g01700,Vitvi01g01724,Vitvi01g01779,Vitvi01g01780,Vitvi02g00080,Vitvi02g00088,Vitvi02g00256,Vitvi02g00572,Vitvi02g00633,Vitvi02g00642,Vitvi02g00684,Vitvi02g00746,Vitvi02g00775,Vitvi02g00780,Vitvi02g01272,Vitvi03g00048,Vitvi03…	1.3286
query_1	TRUE	0.000809002	808	3928	228	0.0580448	0.282178	GO:0043604	GO:BP	amide biosynthetic process	18434	11153	Vitvi10g02178,Vitvi02g01712,Vitvi10g02255,Vitvi01g00060,Vitvi01g00163,Vitvi01g00171,Vitvi01g00183,Vitvi01g00220,Vitvi01g00303,Vitvi01g00633,Vitvi01g02258,Vitvi01g01724,Vitvi01g01792,Vitvi02g01321,Vitvi02g00194,Vitvi02g00249,Vitvi02g00318,Vitvi02g00326,Vitvi02g00502,Vitvi02g00558,Vitvi02g00599,Vitvi02g00627,Vitvi02g00677,Vitvi02g01669,Vitvi03g01334,Vitvi03g00107,Vitvi03g00260,Vitvi03g00625,Vitvi03…	1.32425
query_1	TRUE	0.000622573	678	3995	204	0.0510638	0.300885	GO:0031974	GO:CC	membrane-enclosed lumen	17574	1221	Vitvi01g00006,Vitvi01g00085,Vitvi01g00454,Vitvi01g00599,Vitvi01g00704,Vitvi01g02052,Vitvi01g00836,Vitvi01g02098,Vitvi01g01724,Vitvi02g00006,Vitvi02g00210,Vitvi02g00341,Vitvi02g00364,Vitvi02g00482,Vitvi02g01429,Vitvi02g01153,Vitvi03g00089,Vitvi03g00308,Vitvi03g00543,Vitvi03g01581,Vitvi03g00846,Vitvi04g00134,Vitvi04g00279,Vitvi04g00302,Vitvi04g00513,Vitvi04g01927,Vitvi04g01989,Vitvi04g01192,Vitvi04…	1.32359
query_1	TRUE	0.000622573	678	3995	204	0.0510638	0.300885	GO:0043233	GO:CC	organelle lumen	17574	1885	Vitvi01g00006,Vitvi01g00085,Vitvi01g00454,Vitvi01g00599,Vitvi01g00704,Vitvi01g02052,Vitvi01g00836,Vitvi01g02098,Vitvi01g01724,Vitvi02g00006,Vitvi02g00210,Vitvi02g00341,Vitvi02g00364,Vitvi02g00482,Vitvi02g01429,Vitvi02g01153,Vitvi03g00089,Vitvi03g00308,Vitvi03g00543,Vitvi03g01581,Vitvi03g00846,Vitvi04g00134,Vitvi04g00279,Vitvi04g00302,Vitvi04g00513,Vitvi04g01927,Vitvi04g01989,Vitvi04g01192,Vitvi04…	1.32359
query_1	TRUE	0.000622573	678	3995	204	0.0510638	0.300885	GO:0070013	GO:CC	intracellular organelle lumen	17574	2399	Vitvi01g00006,Vitvi01g00085,Vitvi01g00454,Vitvi01g00599,Vitvi01g00704,Vitvi01g02052,Vitvi01g00836,Vitvi01g02098,Vitvi01g01724,Vitvi02g00006,Vitvi02g00210,Vitvi02g00341,Vitvi02g00364,Vitvi02g00482,Vitvi02g01429,Vitvi02g01153,Vitvi03g00089,Vitvi03g00308,Vitvi03g00543,Vitvi03g01581,Vitvi03g00846,Vitvi04g00134,Vitvi04g00279,Vitvi04g00302,Vitvi04g00513,Vitvi04g01927,Vitvi04g01989,Vitvi04g01192,Vitvi04…	1.32359
query_1	TRUE	0.0289958	595	3928	167	0.0425153	0.280672	GO:0019637	GO:BP	organophosphate metabolic process	18434	6166	Vitvi02g01736,Vitvi01g00106,Vitvi01g01956,Vitvi01g00362,Vitvi01g00373,Vitvi01g00385,Vitvi01g00664,Vitvi01g01236,Vitvi01g01538,Vitvi01g01700,Vitvi01g01724,Vitvi01g01779,Vitvi01g01780,Vitvi02g00080,Vitvi02g00424,Vitvi02g00572,Vitvi02g00633,Vitvi02g00684,Vitvi02g00724,Vitvi02g00746,Vitvi02g00775,Vitvi03g00034,Vitvi03g00048,Vitvi03g00061,Vitvi03g01335,Vitvi03g00254,Vitvi03g00262,Vitvi03g00358,Vitvi03…	1.31719
query_1	TRUE	0.00168157	795	3928	223	0.0567719	0.280503	GO:0009057	GO:BP	macromolecule catabolic process	18434	3270	Vitvi02g01777,Vitvi01g00172,Vitvi01g01898,Vitvi01g00220,Vitvi01g00376,Vitvi01g00492,Vitvi01g00537,Vitvi01g00603,Vitvi01g02023,Vitvi01g00985,Vitvi01g01021,Vitvi01g01296,Vitvi01g01658,Vitvi02g00125,Vitvi02g00136,Vitvi02g00155,Vitvi02g00161,Vitvi02g00296,Vitvi02g00379,Vitvi02g00461,Vitvi02g00627,Vitvi02g00732,Vitvi02g00828,Vitvi02g00842,Vitvi03g00053,Vitvi03g00139,Vitvi03g00152,Vitvi03g00161,Vitvi03…	1.31639
query_1	TRUE	5.01121e-08	1519	3928	425	0.108198	0.279789	GO:1901566	GO:BP	organonitrogen compound biosynthetic process	18434	22100	Vitvi02g01696,Vitvi10g02178,Vitvi02g01712,Vitvi10g02255,Vitvi01g00060,Vitvi01g00106,Vitvi01g00163,Vitvi01g00171,Vitvi01g00183,Vitvi01g00220,Vitvi01g00303,Vitvi01g00362,Vitvi01g00373,Vitvi01g00502,Vitvi01g00633,Vitvi01g00642,Vitvi01g00664,Vitvi01g00789,Vitvi01g01121,Vitvi01g01236,Vitvi01g01568,Vitvi01g02242,Vitvi01g02258,Vitvi01g01724,Vitvi01g01792,Vitvi02g01321,Vitvi02g00088,Vitvi02g00194,Vitvi02…	1.31304
query_1	TRUE	1.31348e-05	1168	3928	326	0.0829939	0.27911	GO:0071702	GO:BP	organic substance transport	18434	17372	Vitvi04g02278,Vitvi02g01806,Vitvi01g01859,Vitvi01g00135,Vitvi01g01898,Vitvi01g00226,Vitvi01g00266,Vitvi01g00275,Vitvi01g00294,Vitvi01g00376,Vitvi01g00422,Vitvi01g00488,Vitvi01g00523,Vitvi01g00524,Vitvi01g00571,Vitvi01g00599,Vitvi01g02067,Vitvi01g00952,Vitvi01g01311,Vitvi01g01414,Vitvi01g01447,Vitvi01g01580,Vitvi01g01589,Vitvi01g01620,Vitvi01g01719,Vitvi01g02299,Vitvi02g00007,Vitvi02g00209,Vitvi02…	1.30985
query_1	TRUE	0.0049884	753	3928	210	0.0534623	0.278884	GO:0043043	GO:BP	peptide biosynthetic process	18434	10843	Vitvi10g02178,Vitvi02g01712,Vitvi10g02255,Vitvi01g00060,Vitvi01g00163,Vitvi01g00171,Vitvi01g00183,Vitvi01g00220,Vitvi01g00303,Vitvi01g00633,Vitvi01g02258,Vitvi01g01792,Vitvi02g01321,Vitvi02g00194,Vitvi02g00249,Vitvi02g00318,Vitvi02g00326,Vitvi02g00502,Vitvi02g00558,Vitvi02g00599,Vitvi02g00627,Vitvi02g00677,Vitvi02g01669,Vitvi03g01334,Vitvi03g00107,Vitvi03g00260,Vitvi03g00625,Vitvi03g00728,Vitvi03…	1.3088
query_1	TRUE	1.79108e-06	1146	3995	340	0.0851064	0.296684	GO:1902494	GO:CC	catalytic complex	17574	3635	Vitvi09g02081,Vitvi07g03064,Vitvi07g03105,Vitvi01g00161,Vitvi01g00339,Vitvi01g00373,Vitvi01g00467,Vitvi01g02023,Vitvi01g00704,Vitvi01g00772,Vitvi01g00830,Vitvi01g02098,Vitvi01g00985,Vitvi01g01312,Vitvi01g01563,Vitvi01g01627,Vitvi01g02269,Vitvi01g01724,Vitvi01g01776,Vitvi01g01813,Vitvi02g00006,Vitvi02g00100,Vitvi02g00136,Vitvi02g00200,Vitvi02g00210,Vitvi02g00364,Vitvi02g00366,Vitvi02g01429,Vitvi02…	1.30511
query_1	TRUE	0.00285866	658	3995	195	0.048811	0.296353	GO:0005794	GO:CC	Golgi apparatus	17574	358	Vitvi02g01696,Vitvi07g02943,Vitvi02g01814,Vitvi01g01838,Vitvi01g00135,Vitvi01g01898,Vitvi01g00204,Vitvi01g00255,Vitvi01g00522,Vitvi01g00695,Vitvi01g02067,Vitvi01g00842,Vitvi01g00860,Vitvi01g00884,Vitvi01g01071,Vitvi01g01079,Vitvi01g01121,Vitvi01g01589,Vitvi01g02242,Vitvi01g01719,Vitvi02g00088,Vitvi02g00237,Vitvi02g00256,Vitvi02g00603,Vitvi02g01482,Vitvi02g01492,Vitvi02g00699,Vitvi02g00790,Vitvi02…	1.30365
query_1	TRUE	0.0118611	750	3928	207	0.0526986	0.276	GO:0006412	GO:BP	translation	18434	2194	Vitvi10g02178,Vitvi02g01712,Vitvi10g02255,Vitvi01g00060,Vitvi01g00163,Vitvi01g00171,Vitvi01g00183,Vitvi01g00220,Vitvi01g00303,Vitvi01g00633,Vitvi01g02258,Vitvi01g01792,Vitvi02g01321,Vitvi02g00194,Vitvi02g00249,Vitvi02g00318,Vitvi02g00502,Vitvi02g00558,Vitvi02g00599,Vitvi02g00627,Vitvi02g00677,Vitvi02g01669,Vitvi03g01334,Vitvi03g00107,Vitvi03g00260,Vitvi03g00625,Vitvi03g00728,Vitvi03g01078,Vitvi03…	1.29526
query_1	TRUE	0.0161439	571	3995	168	0.0420526	0.294221	GO:1990234	GO:CC	transferase complex	17574	3836	Vitvi01g00704,Vitvi01g00830,Vitvi01g00985,Vitvi01g01312,Vitvi02g00200,Vitvi02g00210,Vitvi02g00364,Vitvi02g00633,Vitvi02g00732,Vitvi02g00768,Vitvi02g00775,Vitvi02g00780,Vitvi03g00187,Vitvi03g00343,Vitvi03g00377,Vitvi03g00543,Vitvi03g00595,Vitvi03g00618,Vitvi03g00855,Vitvi04g00214,Vitvi04g00235,Vitvi04g00253,Vitvi04g00268,Vitvi04g00380,Vitvi04g00414,Vitvi04g00477,Vitvi04g00513,Vitvi04g01927,Vitvi04…	1.29428
query_1	TRUE	1.61223e-17	2971	3995	868	0.217272	0.292158	GO:0032991	GO:CC	protein-containing complex	17574	1340	Vitvi02g01779,Vitvi09g02081,Vitvi07g02863,Vitvi07g03064,Vitvi07g03105,Vitvi10g02215,Vitvi02g01712,Vitvi10g02201,Vitvi10g02255,Vitvi01g00006,Vitvi01g00036,Vitvi01g00060,Vitvi01g01857,Vitvi01g00119,Vitvi01g00134,Vitvi01g00135,Vitvi01g00161,Vitvi01g00163,Vitvi01g00171,Vitvi01g01898,Vitvi01g00220,Vitvi01g00252,Vitvi01g00339,Vitvi01g00373,Vitvi01g00454,Vitvi01g01986,Vitvi01g00467,Vitvi01g00488,Vitvi01…	1.2852
query_1	TRUE	0.00514026	990	3928	267	0.0679735	0.269697	GO:0043603	GO:BP	amide metabolic process	18434	11152	Vitvi15g01736,Vitvi10g02178,Vitvi02g01712,Vitvi10g02255,Vitvi01g00060,Vitvi01g00163,Vitvi01g00171,Vitvi01g00183,Vitvi01g00220,Vitvi01g00303,Vitvi01g00633,Vitvi01g00889,Vitvi01g01563,Vitvi01g01627,Vitvi01g02258,Vitvi01g01724,Vitvi01g01792,Vitvi02g01321,Vitvi02g00194,Vitvi02g00200,Vitvi02g00249,Vitvi02g00318,Vitvi02g00326,Vitvi02g00502,Vitvi02g00558,Vitvi02g00599,Vitvi02g00627,Vitvi02g00677,Vitvi02…	1.26568
query_1	TRUE	8.96212e-08	2040	3928	548	0.139511	0.268627	GO:0016043	GO:BP	cellular component organization	18434	5137	Vitvi07g02755,Vitvi10g02215,Vitvi10g02255,Vitvi01g01838,Vitvi01g00033,Vitvi01g00060,Vitvi01g00119,Vitvi01g00134,Vitvi01g00168,Vitvi01g00171,Vitvi01g00220,Vitvi01g00224,Vitvi01g00275,Vitvi01g00409,Vitvi01g00413,Vitvi01g00422,Vitvi01g00454,Vitvi01g01986,Vitvi01g00488,Vitvi01g00498,Vitvi01g00522,Vitvi01g00567,Vitvi01g00590,Vitvi01g00596,Vitvi01g00599,Vitvi01g00784,Vitvi01g00788,Vitvi01g00850,Vitvi01…	1.26066
query_1	TRUE	7.48035e-41	6297	3995	1801	0.450814	0.286009	GO:0005737	GO:CC	cytoplasm	17574	309	Vitvi15g01736,Vitvi02g01696,Vitvi02g01777,Vitvi07g02896,Vitvi09g02081,Vitvi07g02871,Vitvi07g03070,Vitvi07g03064,Vitvi02g01726,Vitvi07g03041,Vitvi10g02269,Vitvi02g01712,Vitvi07g02943,Vitvi10g02255,Vitvi02g01814,Vitvi01g01838,Vitvi01g00033,Vitvi01g00036,Vitvi01g00055,Vitvi01g00060,Vitvi01g00070,Vitvi01g00071,Vitvi01g00079,Vitvi01g01857,Vitvi01g00120,Vitvi01g00122,Vitvi01g00129,Vitvi01g00130,Vitvi01…	1.25815
query_1	TRUE	0.00253102	1145	3928	306	0.0779022	0.267249	GO:0044085	GO:BP	cellular component biogenesis	18434	11271	Vitvi07g02755,Vitvi10g02284,Vitvi10g02215,Vitvi10g02255,Vitvi01g00006,Vitvi01g01838,Vitvi01g00060,Vitvi01g00134,Vitvi01g00171,Vitvi01g00220,Vitvi01g00422,Vitvi01g00454,Vitvi01g01986,Vitvi01g00522,Vitvi01g00599,Vitvi01g00784,Vitvi01g00788,Vitvi01g00865,Vitvi01g01079,Vitvi01g01568,Vitvi01g01666,Vitvi01g01792,Vitvi01g01805,Vitvi02g00100,Vitvi02g00145,Vitvi02g01355,Vitvi02g00298,Vitvi02g00341,Vitvi02…	1.25419
query_1	TRUE	0.034891	888	3928	237	0.060336	0.266892	GO:0006518	GO:BP	peptide metabolic process	18434	2266	Vitvi15g01736,Vitvi10g02178,Vitvi02g01712,Vitvi10g02255,Vitvi01g00060,Vitvi01g00163,Vitvi01g00171,Vitvi01g00183,Vitvi01g00220,Vitvi01g00303,Vitvi01g00633,Vitvi01g00889,Vitvi01g01627,Vitvi01g02258,Vitvi01g01792,Vitvi02g01321,Vitvi02g00194,Vitvi02g00249,Vitvi02g00318,Vitvi02g00326,Vitvi02g00502,Vitvi02g00558,Vitvi02g00599,Vitvi02g00627,Vitvi02g00677,Vitvi02g01669,Vitvi03g01334,Vitvi03g00107,Vitvi03…	1.25252
query_1	TRUE	0.00126226	1288	3928	342	0.0870672	0.265528	GO:1901575	GO:BP	organic substance catabolic process	18434	22105	Vitvi02g01777,Vitvi02g01726,Vitvi10g02269,Vitvi01g00122,Vitvi01g00161,Vitvi01g00172,Vitvi01g01898,Vitvi01g00220,Vitvi01g00376,Vitvi01g00492,Vitvi01g00537,Vitvi01g00568,Vitvi01g00603,Vitvi01g02023,Vitvi01g00932,Vitvi01g00985,Vitvi01g01021,Vitvi01g01296,Vitvi01g01538,Vitvi01g01563,Vitvi01g01658,Vitvi01g01682,Vitvi01g01720,Vitvi01g01724,Vitvi02g00080,Vitvi02g00125,Vitvi02g00136,Vitvi02g00155,Vitvi02…	1.24612
query_1	TRUE	1.9324e-08	2425	3928	643	0.163697	0.265155	GO:0071840	GO:BP	cellular component organization or biogenesis	18434	17446	Vitvi07g02755,Vitvi10g02284,Vitvi10g02215,Vitvi10g02255,Vitvi01g00006,Vitvi01g01838,Vitvi01g00033,Vitvi01g00060,Vitvi01g00119,Vitvi01g00134,Vitvi01g00168,Vitvi01g00171,Vitvi01g00220,Vitvi01g00224,Vitvi01g00275,Vitvi01g00409,Vitvi01g00413,Vitvi01g00422,Vitvi01g00454,Vitvi01g01986,Vitvi01g00488,Vitvi01g00498,Vitvi01g00522,Vitvi01g00567,Vitvi01g00590,Vitvi01g00596,Vitvi01g00599,Vitvi01g00784,Vitvi01…	1.24436
query_1	TRUE	0.000130832	1358	3995	382	0.0956195	0.281296	GO:0031090	GO:CC	organelle membrane	17574	1045	Vitvi02g01696,Vitvi09g02081,Vitvi07g03064,Vitvi01g00204,Vitvi01g00224,Vitvi01g00266,Vitvi01g00362,Vitvi01g00373,Vitvi01g00524,Vitvi01g00571,Vitvi01g00590,Vitvi01g00700,Vitvi01g00717,Vitvi01g02067,Vitvi01g01079,Vitvi01g01311,Vitvi01g01357,Vitvi01g01443,Vitvi01g01457,Vitvi01g01499,Vitvi01g01589,Vitvi01g02242,Vitvi01g01627,Vitvi01g02269,Vitvi01g01719,Vitvi01g01776,Vitvi01g01800,Vitvi01g01813,Vitvi02…	1.23742
query_1	TRUE	0.00126212	1394	3928	367	0.0934318	0.263271	GO:0044281	GO:BP	small molecule metabolic process	18434	11317	Vitvi07g02896,Vitvi07g03070,Vitvi02g01726,Vitvi10g02269,Vitvi02g01713,Vitvi01g01838,Vitvi01g01846,Vitvi01g00087,Vitvi01g00122,Vitvi01g00161,Vitvi01g00303,Vitvi01g00363,Vitvi01g00373,Vitvi01g00385,Vitvi01g00425,Vitvi01g00502,Vitvi01g00568,Vitvi01g00664,Vitvi01g00714,Vitvi01g00717,Vitvi01g01236,Vitvi01g01538,Vitvi01g01562,Vitvi01g01563,Vitvi01g01666,Vitvi01g01682,Vitvi01g01700,Vitvi01g01720,Vitvi01…	1.23552
query_1	TRUE	0.0268671	868	3995	242	0.0605757	0.278802	GO:0005739	GO:CC	mitochondrion	17574	310	Vitvi09g02081,Vitvi07g03064,Vitvi10g02269,Vitvi01g00079,Vitvi01g01857,Vitvi01g00183,Vitvi01g00373,Vitvi01g01311,Vitvi01g01312,Vitvi01g01357,Vitvi01g02269,Vitvi01g01716,Vitvi01g01724,Vitvi01g01776,Vitvi01g01813,Vitvi02g00129,Vitvi02g00132,Vitvi02g00194,Vitvi02g00320,Vitvi02g00482,Vitvi02g00502,Vitvi02g00558,Vitvi02g01173,Vitvi03g01335,Vitvi03g00248,Vitvi03g00260,Vitvi03g00467,Vitvi03g00485,Vitvi03…	1.22645
query_1	TRUE	3.35054e-15	4953	4341	1209	0.278507	0.244094	GO:0005515	GO:MF	protein binding	21616	1492	Vitvi07g02812,Vitvi07g02752,Vitvi10g02176,Vitvi10g02215,Vitvi10g02201,Vitvi10g02384,Vitvi01g00038,Vitvi01g01841,Vitvi01g01842,Vitvi01g00071,Vitvi01g00079,Vitvi01g01847,Vitvi01g01858,Vitvi01g00119,Vitvi01g00120,Vitvi01g00129,Vitvi01g00135,Vitvi01g00161,Vitvi01g00220,Vitvi01g00288,Vitvi01g00296,Vitvi01g01946,Vitvi01g00339,Vitvi01g01955,Vitvi01g01960,Vitvi01g00365,Vitvi01g00376,Vitvi01g00383,Vitvi01…	1.21547
query_1	TRUE	0.00688438	1491	3928	384	0.0977597	0.257545	GO:0009056	GO:BP	catabolic process	18434	3269	Vitvi02g01777,Vitvi02g01726,Vitvi10g02269,Vitvi01g00122,Vitvi01g00161,Vitvi01g00172,Vitvi01g01898,Vitvi01g00220,Vitvi01g00376,Vitvi01g00492,Vitvi01g00537,Vitvi01g00568,Vitvi01g00603,Vitvi01g02023,Vitvi01g00850,Vitvi01g00932,Vitvi01g00985,Vitvi01g01021,Vitvi01g01296,Vitvi01g01348,Vitvi01g01538,Vitvi01g01563,Vitvi01g01658,Vitvi01g01682,Vitvi01g01720,Vitvi01g01724,Vitvi02g00080,Vitvi02g00125,Vitvi02…	1.20865
query_1	TRUE	3.74562e-12	4216	3928	1082	0.275458	0.256641	GO:0010467	GO:BP	gene expression	18434	4207	Vitvi07g02871,Vitvi07g02863,Vitvi10g02178,Vitvi10g02344,Vitvi02g01712,Vitvi07g03030,Vitvi07g03056,Vitvi10g02255,Vitvi01g00006,Vitvi01g00060,Vitvi01g00071,Vitvi01g00085,Vitvi01g00098,Vitvi01g00137,Vitvi01g00161,Vitvi01g00163,Vitvi01g00168,Vitvi01g00171,Vitvi01g00183,Vitvi01g00220,Vitvi01g00237,Vitvi01g00245,Vitvi01g00252,Vitvi01g00288,Vitvi01g00290,Vitvi01g00291,Vitvi01g01946,Vitvi01g00303,Vitvi01…	1.20441
query_1	TRUE	3.76179e-34	7858	3995	2134	0.534168	0.27157	GO:0043231	GO:CC	intracellular membrane-bounded organelle	17574	1883	Vitvi02g01696,Vitvi02g01779,Vitvi07g02896,Vitvi09g02081,Vitvi07g02871,Vitvi02g01721,Vitvi07g02863,Vitvi10g02344,Vitvi07g03064,Vitvi02g01726,Vitvi07g03105,Vitvi10g02269,Vitvi07g02943,Vitvi07g03030,Vitvi07g03056,Vitvi10g02201,Vitvi07g03055,Vitvi02g01814,Vitvi01g00006,Vitvi01g01838,Vitvi01g00071,Vitvi01g00079,Vitvi01g00085,Vitvi01g01857,Vitvi01g01858,Vitvi01g00098,Vitvi01g00119,Vitvi01g00122,Vitvi01…	1.19464
query_1	TRUE	7.06923e-07	3058	3928	778	0.198065	0.254415	GO:0043412	GO:BP	macromolecule modification	18434	11034	Vitvi02g01696,Vitvi02g01777,Vitvi07g02871,Vitvi10g02151,Vitvi02g01736,Vitvi10g02322,Vitvi04g02280,Vitvi07g03105,Vitvi01g00038,Vitvi01g01842,Vitvi01g00079,Vitvi01g01847,Vitvi01g01858,Vitvi01g00120,Vitvi01g00130,Vitvi01g01897,Vitvi01g00296,Vitvi01g00339,Vitvi01g00380,Vitvi01g00402,Vitvi01g00430,Vitvi01g00475,Vitvi01g00479,Vitvi01g00484,Vitvi01g00486,Vitvi01g00492,Vitvi01g00553,Vitvi01g00614,Vitvi01…	1.19396
query_1	TRUE	1.29273e-33	7909	3995	2143	0.536421	0.270957	GO:0043227	GO:CC	membrane-bounded organelle	17574	1879	Vitvi02g01696,Vitvi02g01779,Vitvi07g02896,Vitvi09g02081,Vitvi07g02871,Vitvi02g01721,Vitvi07g02863,Vitvi10g02344,Vitvi07g03064,Vitvi02g01726,Vitvi07g03105,Vitvi10g02269,Vitvi07g02943,Vitvi07g03030,Vitvi07g03056,Vitvi10g02201,Vitvi07g03055,Vitvi02g01814,Vitvi01g00006,Vitvi01g01838,Vitvi01g00071,Vitvi01g00079,Vitvi01g00085,Vitvi01g01857,Vitvi01g01858,Vitvi01g00098,Vitvi01g00119,Vitvi01g00122,Vitvi01…	1.19194
query_1	TRUE	1.47057e-12	4786	3928	1214	0.309063	0.253656	GO:0009059	GO:BP	macromolecule biosynthetic process	18434	3272	Vitvi02g01696,Vitvi07g02871,Vitvi07g02863,Vitvi10g02178,Vitvi10g02344,Vitvi10g02284,Vitvi02g01712,Vitvi07g03030,Vitvi07g03056,Vitvi10g02255,Vitvi01g00006,Vitvi01g00060,Vitvi01g00071,Vitvi01g00085,Vitvi01g00098,Vitvi01g00137,Vitvi01g00161,Vitvi01g00163,Vitvi01g00168,Vitvi01g00171,Vitvi01g00183,Vitvi01g00220,Vitvi01g00237,Vitvi01g00245,Vitvi01g00252,Vitvi01g00288,Vitvi01g00290,Vitvi01g00291,Vitvi01…	1.1904
query_1	TRUE	0.000332091	2287	3928	579	0.147403	0.25317	GO:0036211	GO:BP	protein modification process	18434	9821	Vitvi02g01696,Vitvi02g01777,Vitvi07g02871,Vitvi10g02151,Vitvi02g01736,Vitvi10g02322,Vitvi04g02280,Vitvi07g03105,Vitvi01g00038,Vitvi01g00120,Vitvi01g00130,Vitvi01g01897,Vitvi01g00380,Vitvi01g00402,Vitvi01g00475,Vitvi01g00479,Vitvi01g00484,Vitvi01g00486,Vitvi01g00492,Vitvi01g00553,Vitvi01g00614,Vitvi01g00642,Vitvi01g00685,Vitvi01g00782,Vitvi01g00830,Vitvi01g00944,Vitvi01g00953,Vitvi01g00985,Vitvi01…	1.18812
query_1	TRUE	1.16779e-53	10303	3995	2767	0.692616	0.268563	GO:0005622	GO:CC	intracellular anatomical structure	17574	237	Vitvi15g01736,Vitvi02g01696,Vitvi02g01777,Vitvi02g01779,Vitvi07g02896,Vitvi09g02081,Vitvi07g02871,Vitvi02g01721,Vitvi07g02863,Vitvi10g02344,Vitvi07g03070,Vitvi07g03064,Vitvi02g01726,Vitvi07g03041,Vitvi07g03105,Vitvi10g02269,Vitvi10g02215,Vitvi02g01712,Vitvi07g02943,Vitvi07g03030,Vitvi07g03056,Vitvi10g02201,Vitvi10g02255,Vitvi07g03055,Vitvi02g01814,Vitvi01g00006,Vitvi01g01838,Vitvi01g00033,Vitvi01…
query_1	TRUE	3.01714e-07	3699	3928	927	0.235998	0.250608	GO:0016070	GO:BP	RNA metabolic process	18434	5158	Vitvi07g02863,Vitvi10g02344,Vitvi07g03030,Vitvi07g03056,Vitvi01g00006,Vitvi01g01842,Vitvi01g00079,Vitvi01g01847,Vitvi01g00085,Vitvi01g01858,Vitvi01g00098,Vitvi01g00161,Vitvi01g00168,Vitvi01g00183,Vitvi01g00220,Vitvi01g00237,Vitvi01g00245,Vitvi01g00252,Vitvi01g00288,Vitvi01g00296,Vitvi01g01946,Vitvi01g00303,Vitvi01g00339,Vitvi01g00344,Vitvi01g00355,Vitvi01g00383,Vitvi01g00401,Vitvi01g00430,Vitvi01…	1.1761
query_1	TRUE	5.51291e-32	8674	3995	2309	0.577972	0.266198	GO:0043229	GO:CC	intracellular organelle	17574	1881	Vitvi02g01696,Vitvi02g01779,Vitvi07g02896,Vitvi09g02081,Vitvi07g02871,Vitvi02g01721,Vitvi07g02863,Vitvi10g02344,Vitvi07g03064,Vitvi02g01726,Vitvi07g03105,Vitvi10g02269,Vitvi10g02215,Vitvi02g01712,Vitvi07g02943,Vitvi07g03030,Vitvi07g03056,Vitvi10g02201,Vitvi07g03055,Vitvi02g01814,Vitvi01g00006,Vitvi01g01838,Vitvi01g00033,Vitvi01g00036,Vitvi01g00060,Vitvi01g00071,Vitvi01g00079,Vitvi01g00085,Vitvi01…	1.171
query_1	TRUE	3.93697e-32	8706	3995	2317	0.579975	0.266138	GO:0043226	GO:CC	organelle	17574	1878	Vitvi02g01696,Vitvi02g01779,Vitvi07g02896,Vitvi09g02081,Vitvi07g02871,Vitvi02g01721,Vitvi07g02863,Vitvi10g02344,Vitvi07g03064,Vitvi02g01726,Vitvi07g03105,Vitvi10g02269,Vitvi10g02215,Vitvi02g01712,Vitvi07g02943,Vitvi07g03030,Vitvi07g03056,Vitvi10g02201,Vitvi07g03055,Vitvi02g01814,Vitvi01g00006,Vitvi01g01838,Vitvi01g00033,Vitvi01g00036,Vitvi01g00060,Vitvi01g00071,Vitvi01g00079,Vitvi01g00085,Vitvi01…	1.17074
query_1	TRUE	0.000738169	2708	3928	672	0.171079	0.248154	GO:0051234	GO:BP	establishment of localization	18434	14032	Vitvi04g02278,Vitvi02g01806,Vitvi02g01814,Vitvi01g01859,Vitvi01g00102,Vitvi01g00108,Vitvi01g00134,Vitvi01g00135,Vitvi01g01898,Vitvi01g00226,Vitvi01g00255,Vitvi01g00259,Vitvi01g00266,Vitvi01g00275,Vitvi01g00294,Vitvi01g00373,Vitvi01g00376,Vitvi01g00390,Vitvi01g00411,Vitvi01g00422,Vitvi01g00488,Vitvi01g00522,Vitvi01g00523,Vitvi01g00524,Vitvi01g00530,Vitvi01g00544,Vitvi01g00571,Vitvi01g00590,Vitvi01…	1.16458
query_1	TRUE	5.5564e-09	4293	3995	1134	0.283855	0.264151	GO:0005634	GO:CC	nucleus	17574	243	Vitvi02g01779,Vitvi02g01721,Vitvi07g02863,Vitvi10g02344,Vitvi07g03105,Vitvi07g03030,Vitvi07g03056,Vitvi10g02201,Vitvi07g03055,Vitvi01g00006,Vitvi01g00071,Vitvi01g00085,Vitvi01g00098,Vitvi01g00119,Vitvi01g00161,Vitvi01g00168,Vitvi01g00237,Vitvi01g00245,Vitvi01g00252,Vitvi01g00275,Vitvi01g00288,Vitvi01g01946,Vitvi01g00339,Vitvi01g01955,Vitvi01g00344,Vitvi01g00346,Vitvi01g01960,Vitvi01g00355,Vitvi01…	1.162
query_1	TRUE	0.000723477	2809	3928	695	0.176935	0.247419	GO:0051179	GO:BP	localization	18434	14002	Vitvi04g02278,Vitvi02g01806,Vitvi02g01814,Vitvi01g01859,Vitvi01g00102,Vitvi01g00108,Vitvi01g00134,Vitvi01g00135,Vitvi01g01898,Vitvi01g00226,Vitvi01g00255,Vitvi01g00259,Vitvi01g00266,Vitvi01g00275,Vitvi01g00294,Vitvi01g00373,Vitvi01g00376,Vitvi01g00390,Vitvi01g00411,Vitvi01g00422,Vitvi01g00488,Vitvi01g00522,Vitvi01g00523,Vitvi01g00524,Vitvi01g00530,Vitvi01g00544,Vitvi01g00571,Vitvi01g00590,Vitvi01…	1.16113
query_1	TRUE	6.68875e-13	6128	3928	1516	0.385947	0.247389	GO:1901576	GO:BP	organic substance biosynthetic process	18434	22106	Vitvi02g01696,Vitvi07g02896,Vitvi07g02871,Vitvi02g01736,Vitvi07g02863,Vitvi10g02178,Vitvi10g02344,Vitvi10g02284,Vitvi02g01712,Vitvi07g03083,Vitvi07g03030,Vitvi07g03056,Vitvi10g02255,Vitvi01g00006,Vitvi01g00060,Vitvi01g00071,Vitvi01g01846,Vitvi01g00085,Vitvi01g00098,Vitvi01g00106,Vitvi01g00137,Vitvi01g00161,Vitvi01g00163,Vitvi01g00168,Vitvi01g00171,Vitvi01g00183,Vitvi01g00220,Vitvi01g00237,Vitvi01…	1.16099
query_1	TRUE	0.00193786	2620	3928	648	0.164969	0.247328	GO:0019222	GO:BP	regulation of metabolic process	18434	5789	Vitvi07g02863,Vitvi10g02344,Vitvi07g03030,Vitvi07g03056,Vitvi01g01846,Vitvi01g00098,Vitvi01g00220,Vitvi01g00237,Vitvi01g00245,Vitvi01g00252,Vitvi01g00288,Vitvi01g00290,Vitvi01g00291,Vitvi01g01946,Vitvi01g00339,Vitvi01g00344,Vitvi01g00383,Vitvi01g00401,Vitvi01g00454,Vitvi01g00486,Vitvi01g00530,Vitvi01g00537,Vitvi01g00552,Vitvi01g00830,Vitvi01g02098,Vitvi01g00914,Vitvi01g00938,Vitvi01g00940,Vitvi01…	1.1607
query_1	TRUE	0.00293133	2544	3928	629	0.160132	0.247248	GO:0060255	GO:BP	regulation of macromolecule metabolic process	18434	14938	Vitvi07g02863,Vitvi10g02344,Vitvi07g03030,Vitvi07g03056,Vitvi01g00098,Vitvi01g00220,Vitvi01g00237,Vitvi01g00245,Vitvi01g00252,Vitvi01g00288,Vitvi01g00290,Vitvi01g00291,Vitvi01g01946,Vitvi01g00339,Vitvi01g00344,Vitvi01g00383,Vitvi01g00401,Vitvi01g00454,Vitvi01g00486,Vitvi01g00530,Vitvi01g00537,Vitvi01g00552,Vitvi01g00830,Vitvi01g02098,Vitvi01g00914,Vitvi01g00938,Vitvi01g00940,Vitvi01g01013,Vitvi01…	1.16033
query_1	TRUE	3.47632e-12	5981	3928	1478	0.376273	0.247116	GO:0044249	GO:BP	cellular biosynthetic process	18434	11305	Vitvi02g01696,Vitvi07g02896,Vitvi07g02871,Vitvi07g02863,Vitvi10g02178,Vitvi10g02344,Vitvi10g02284,Vitvi02g01712,Vitvi07g03083,Vitvi07g03030,Vitvi07g03056,Vitvi10g02255,Vitvi01g00006,Vitvi01g00060,Vitvi01g00071,Vitvi01g01846,Vitvi01g00085,Vitvi01g00098,Vitvi01g00106,Vitvi01g00137,Vitvi01g00161,Vitvi01g00163,Vitvi01g00168,Vitvi01g00171,Vitvi01g00183,Vitvi01g00220,Vitvi01g00237,Vitvi01g00245,Vitvi01…	1.15971
query_1	TRUE	0.00293829	2619	3928	646	0.16446	0.246659	GO:0006810	GO:BP	transport	18434	2519	Vitvi04g02278,Vitvi02g01806,Vitvi02g01814,Vitvi01g01859,Vitvi01g00102,Vitvi01g00108,Vitvi01g00134,Vitvi01g00135,Vitvi01g01898,Vitvi01g00226,Vitvi01g00255,Vitvi01g00259,Vitvi01g00266,Vitvi01g00275,Vitvi01g00294,Vitvi01g00373,Vitvi01g00376,Vitvi01g00390,Vitvi01g00411,Vitvi01g00422,Vitvi01g00488,Vitvi01g00522,Vitvi01g00523,Vitvi01g00524,Vitvi01g00530,Vitvi01g00544,Vitvi01g00571,Vitvi01g00599,Vitvi01…	1.15756
query_1	TRUE	0.0256799	2286	3928	561	0.142821	0.245407	GO:0010468	GO:BP	regulation of gene expression	18434	4208	Vitvi07g02863,Vitvi10g02344,Vitvi07g03030,Vitvi07g03056,Vitvi01g00098,Vitvi01g00220,Vitvi01g00237,Vitvi01g00245,Vitvi01g00252,Vitvi01g00288,Vitvi01g00290,Vitvi01g00291,Vitvi01g01946,Vitvi01g00344,Vitvi01g00383,Vitvi01g00401,Vitvi01g00454,Vitvi01g00530,Vitvi01g00537,Vitvi01g00552,Vitvi01g02098,Vitvi01g00938,Vitvi01g00940,Vitvi01g01013,Vitvi01g01026,Vitvi01g01287,Vitvi01g01492,Vitvi01g01493,Vitvi01…	1.15169
query_1	TRUE	4.55558e-06	4203	3928	1030	0.26222	0.245063	GO:0019538	GO:BP	protein metabolic process	18434	6075	Vitvi02g01696,Vitvi02g01777,Vitvi07g02871,Vitvi10g02151,Vitvi02g01736,Vitvi10g02322,Vitvi10g02178,Vitvi04g02280,Vitvi04g02276,Vitvi10g02302,Vitvi10g02300,Vitvi07g03105,Vitvi02g01712,Vitvi10g02255,Vitvi01g00038,Vitvi01g00060,Vitvi01g00071,Vitvi01g00120,Vitvi01g00130,Vitvi01g00137,Vitvi01g00163,Vitvi01g00171,Vitvi01g00183,Vitvi01g01897,Vitvi01g01898,Vitvi01g00220,Vitvi01g00245,Vitvi01g00303,Vitvi01…	1.15007
query_1	TRUE	2.61869e-08	5291	3928	1293	0.329175	0.244377	GO:1901564	GO:BP	organonitrogen compound metabolic process	18434	22098	Vitvi15g01736,Vitvi02g01696,Vitvi02g01777,Vitvi07g02871,Vitvi10g02151,Vitvi02g01736,Vitvi10g02322,Vitvi10g02178,Vitvi04g02280,Vitvi04g02276,Vitvi10g02302,Vitvi10g02300,Vitvi07g03105,Vitvi02g01712,Vitvi10g02255,Vitvi01g00038,Vitvi01g00060,Vitvi01g00071,Vitvi01g00106,Vitvi01g00120,Vitvi01g00130,Vitvi01g00137,Vitvi01g00161,Vitvi01g00163,Vitvi01g00171,Vitvi01g00183,Vitvi01g01897,Vitvi01g01898,Vitvi01…	1.14686
query_1	TRUE	0.0352275	2341	3928	572	0.145621	0.24434	GO:0031326	GO:BP	regulation of cellular biosynthetic process	18434	7375	Vitvi07g02863,Vitvi10g02344,Vitvi07g03030,Vitvi07g03056,Vitvi01g01846,Vitvi01g00098,Vitvi01g00220,Vitvi01g00237,Vitvi01g00245,Vitvi01g00252,Vitvi01g00288,Vitvi01g00290,Vitvi01g00291,Vitvi01g01946,Vitvi01g00344,Vitvi01g00383,Vitvi01g00401,Vitvi01g00454,Vitvi01g00530,Vitvi01g00537,Vitvi01g00552,Vitvi01g02098,Vitvi01g00914,Vitvi01g00938,Vitvi01g00940,Vitvi01g01013,Vitvi01g01026,Vitvi01g01287,Vitvi01…	1.14668
query_1	TRUE	0.0427644	2345	3928	572	0.145621	0.243923	GO:0009889	GO:BP	regulation of biosynthetic process	18434	3787	Vitvi07g02863,Vitvi10g02344,Vitvi07g03030,Vitvi07g03056,Vitvi01g01846,Vitvi01g00098,Vitvi01g00220,Vitvi01g00237,Vitvi01g00245,Vitvi01g00252,Vitvi01g00288,Vitvi01g00290,Vitvi01g00291,Vitvi01g01946,Vitvi01g00344,Vitvi01g00383,Vitvi01g00401,Vitvi01g00454,Vitvi01g00530,Vitvi01g00537,Vitvi01g00552,Vitvi01g02098,Vitvi01g00914,Vitvi01g00938,Vitvi01g00940,Vitvi01g01013,Vitvi01g01026,Vitvi01g01287,Vitvi01…	1.14473
query_1	TRUE	0.046432	2329	3928	568	0.144603	0.243881	GO:0010556	GO:BP	regulation of macromolecule biosynthetic process	18434	4258	Vitvi07g02863,Vitvi10g02344,Vitvi07g03030,Vitvi07g03056,Vitvi01g00098,Vitvi01g00220,Vitvi01g00237,Vitvi01g00245,Vitvi01g00252,Vitvi01g00288,Vitvi01g00290,Vitvi01g00291,Vitvi01g01946,Vitvi01g00344,Vitvi01g00383,Vitvi01g00401,Vitvi01g00454,Vitvi01g00530,Vitvi01g00537,Vitvi01g00552,Vitvi01g02098,Vitvi01g00914,Vitvi01g00938,Vitvi01g00940,Vitvi01g01013,Vitvi01g01026,Vitvi01g01287,Vitvi01g01492,Vitvi01…	1.14453
query_1	TRUE	0.0221361	2544	3928	620	0.157841	0.243711	GO:0031323	GO:BP	regulation of cellular metabolic process	18434	7372	Vitvi07g02863,Vitvi10g02344,Vitvi07g03030,Vitvi07g03056,Vitvi01g01846,Vitvi01g00098,Vitvi01g00220,Vitvi01g00237,Vitvi01g00245,Vitvi01g00252,Vitvi01g00288,Vitvi01g00290,Vitvi01g00291,Vitvi01g01946,Vitvi01g00339,Vitvi01g00344,Vitvi01g00383,Vitvi01g00401,Vitvi01g00454,Vitvi01g00486,Vitvi01g00530,Vitvi01g00537,Vitvi01g00552,Vitvi01g00830,Vitvi01g02098,Vitvi01g00914,Vitvi01g00938,Vitvi01g00940,Vitvi01…	1.14373
query_1	TRUE	2.15106e-10	6296	3928	1533	0.390275	0.243488	GO:0009058	GO:BP	biosynthetic process	18434	3271	Vitvi02g01696,Vitvi07g02896,Vitvi07g02871,Vitvi02g01736,Vitvi07g02863,Vitvi10g02178,Vitvi10g02344,Vitvi10g02284,Vitvi02g01712,Vitvi07g03083,Vitvi07g03030,Vitvi07g03056,Vitvi10g02255,Vitvi01g00006,Vitvi01g00060,Vitvi01g00071,Vitvi01g01846,Vitvi01g00085,Vitvi01g00098,Vitvi01g00106,Vitvi01g00137,Vitvi01g00161,Vitvi01g00163,Vitvi01g00168,Vitvi01g00171,Vitvi01g00183,Vitvi01g00220,Vitvi01g00237,Vitvi01…	1.14268
query_1	TRUE	2.65826e-05	4263	3928	1036	0.263747	0.243021	GO:0065007	GO:BP	biological regulation	18434	16384	Vitvi07g02863,Vitvi10g02344,Vitvi07g03030,Vitvi07g03056,Vitvi01g00055,Vitvi01g00071,Vitvi01g01846,Vitvi01g00098,Vitvi01g00120,Vitvi01g00183,Vitvi01g00220,Vitvi01g00237,Vitvi01g00245,Vitvi01g00252,Vitvi01g01934,Vitvi01g01935,Vitvi01g00288,Vitvi01g00290,Vitvi01g00291,Vitvi01g01946,Vitvi01g00339,Vitvi01g00344,Vitvi01g00383,Vitvi01g00401,Vitvi01g00411,Vitvi01g00422,Vitvi01g00454,Vitvi01g00486,Vitvi01…	1.14049
query_1	TRUE	0.000191682	3975	3928	963	0.245163	0.242264	GO:0050789	GO:BP	regulation of biological process	18434	13687	Vitvi07g02863,Vitvi10g02344,Vitvi07g03030,Vitvi07g03056,Vitvi01g00055,Vitvi01g01846,Vitvi01g00098,Vitvi01g00120,Vitvi01g00220,Vitvi01g00237,Vitvi01g00245,Vitvi01g00252,Vitvi01g01934,Vitvi01g01935,Vitvi01g00288,Vitvi01g00290,Vitvi01g00291,Vitvi01g01946,Vitvi01g00339,Vitvi01g00344,Vitvi01g00383,Vitvi01g00401,Vitvi01g00411,Vitvi01g00422,Vitvi01g00454,Vitvi01g00486,Vitvi01g00530,Vitvi01g00537,Vitvi01…	1.13694
query_1	TRUE	0.0129428	3739	3928	890	0.226578	0.238032	GO:0050794	GO:BP	regulation of cellular process	18434	13691	Vitvi07g02863,Vitvi10g02344,Vitvi07g03030,Vitvi07g03056,Vitvi01g00055,Vitvi01g01846,Vitvi01g00098,Vitvi01g00120,Vitvi01g00220,Vitvi01g00237,Vitvi01g00245,Vitvi01g00252,Vitvi01g00288,Vitvi01g00290,Vitvi01g00291,Vitvi01g01946,Vitvi01g00339,Vitvi01g00344,Vitvi01g00383,Vitvi01g00401,Vitvi01g00411,Vitvi01g00422,Vitvi01g00454,Vitvi01g00486,Vitvi01g00530,Vitvi01g00537,Vitvi01g00552,Vitvi01g00553,Vitvi01…	1.11708
query_1	TRUE	9.09985e-07	9242	3928	2135	0.543534	0.231011	GO:0043170	GO:BP	macromolecule metabolic process	18434	10919	Vitvi07g02755,Vitvi02g01696,Vitvi02g01777,Vitvi07g02871,Vitvi10g02151,Vitvi02g01736,Vitvi10g02322,Vitvi07g02863,Vitvi10g02178,Vitvi10g02344,Vitvi10g02284,Vitvi04g02280,Vitvi04g02276,Vitvi10g02302,Vitvi10g02300,Vitvi07g03105,Vitvi02g01712,Vitvi07g03030,Vitvi07g03056,Vitvi07g03099,Vitvi10g02255,Vitvi01g00006,Vitvi01g00038,Vitvi01g01842,Vitvi01g00060,Vitvi01g00071,Vitvi01g00079,Vitvi01g01847,Vitvi01…	1.08413
query_1	TRUE	5.13072e-07	9753	3928	2246	0.571792	0.230288	GO:0006807	GO:BP	nitrogen compound metabolic process	18434	2516	Vitvi15g01736,Vitvi02g01696,Vitvi02g01777,Vitvi07g02871,Vitvi10g02151,Vitvi02g01736,Vitvi10g02322,Vitvi07g02863,Vitvi10g02178,Vitvi10g02344,Vitvi04g02280,Vitvi04g02276,Vitvi10g02302,Vitvi10g02300,Vitvi07g03105,Vitvi02g01713,Vitvi02g01712,Vitvi07g03030,Vitvi07g03056,Vitvi10g02255,Vitvi01g00006,Vitvi01g01838,Vitvi01g00038,Vitvi01g01842,Vitvi01g00060,Vitvi01g00071,Vitvi01g00079,Vitvi01g01847,Vitvi01…	1.08074
query_1	TRUE	8.41031e-05	11203	3928	2527	0.64333	0.225565	GO:0044238	GO:BP	primary metabolic process	18434	11300	Vitvi07g02755,Vitvi02g01696,Vitvi02g01777,Vitvi07g02896,Vitvi07g02871,Vitvi10g02151,Vitvi02g01736,Vitvi10g02322,Vitvi07g02863,Vitvi10g02178,Vitvi10g02344,Vitvi07g03070,Vitvi02g01726,Vitvi10g02284,Vitvi04g02280,Vitvi04g02276,Vitvi10g02302,Vitvi10g02300,Vitvi07g03105,Vitvi10g02269,Vitvi02g01712,Vitvi07g03030,Vitvi07g03056,Vitvi07g03099,Vitvi10g02255,Vitvi01g00006,Vitvi01g01838,Vitvi01g00038,Vitvi01…
query_1	TRUE	2.61117e-05	11933	3928	2685	0.683554	0.225006	GO:0071704	GO:BP	organic substance metabolic process	18434	17374	Vitvi15g01736,Vitvi07g02755,Vitvi02g01696,Vitvi02g01777,Vitvi07g02896,Vitvi07g02871,Vitvi10g02151,Vitvi02g01736,Vitvi10g02322,Vitvi07g02863,Vitvi10g02178,Vitvi10g02344,Vitvi07g03070,Vitvi02g01726,Vitvi10g02284,Vitvi04g02280,Vitvi04g02276,Vitvi10g02302,Vitvi10g02300,Vitvi07g03105,Vitvi10g02269,Vitvi02g01713,Vitvi02g01712,Vitvi07g03083,Vitvi07g03030,Vitvi07g03056,Vitvi07g03099,Vitvi10g02255,Vitvi01…
query_1	TRUE	5.93496e-08	14771	3928	3287	0.836813	0.222531	GO:0009987	GO:BP	cellular process	18434	3849	Vitvi15g01736,Vitvi07g02755,Vitvi02g01696,Vitvi07g02896,Vitvi09g02081,Vitvi07g02871,Vitvi10g02151,Vitvi02g01736,Vitvi10g02322,Vitvi07g02863,Vitvi10g02178,Vitvi10g02344,Vitvi07g03070,Vitvi07g03064,Vitvi02g01726,Vitvi10g02284,Vitvi04g02280,Vitvi04g02278,Vitvi10g02269,Vitvi10g02215,Vitvi02g01713,Vitvi02g01712,Vitvi07g03083,Vitvi02g01806,Vitvi07g03030,Vitvi07g03056,Vitvi10g02255,Vitvi02g01814,Vitvi01…

## Sheet: CV vs CS
query	significant	p_value	term_size	query_size	intersection_size	precision	recall	term_id	source	term_name	effective_domain_size	source_order	intersection	fold_change
query_1	TRUE	0.00444496	28	3921	17	0.00433563	0.607143	GO:0032511	GO:BP	late endosome to vacuole transport via multivesicular body sorting pathway	18434	7892	Vitvi01g00376,Vitvi02g00828,Vitvi04g01778,Vitvi04g00324,Vitvi07g00610,Vitvi07g02001,Vitvi08g00812,Vitvi08g01371,Vitvi08g01425,Vitvi11g01381,Vitvi12g01627,Vitvi13g01222,Vitvi16g00136,Vitvi18g00192,Vitvi18g02550,Vitvi19g00043,Vitvi19g00573	2.85439
query_1	TRUE	0.00136877	34	3921	20	0.00510074	0.588235	GO:0032509	GO:BP	endosome transport via multivesicular body sorting pathway	18434	7890	Vitvi01g00376,Vitvi02g00828,Vitvi04g01778,Vitvi04g00324,Vitvi06g01328,Vitvi07g00610,Vitvi07g00629,Vitvi07g02001,Vitvi08g00812,Vitvi08g01371,Vitvi08g01425,Vitvi11g00105,Vitvi11g01381,Vitvi12g01627,Vitvi13g01222,Vitvi16g00136,Vitvi18g00192,Vitvi18g02550,Vitvi19g00043,Vitvi19g00573	2.7655
query_1	TRUE	0.000616186	38	3921	22	0.00561081	0.578947	GO:0045324	GO:BP	late endosome to vacuole transport	18434	11750	Vitvi01g00376,Vitvi02g00828,Vitvi04g01778,Vitvi04g00324,Vitvi06g01328,Vitvi07g00610,Vitvi07g00629,Vitvi07g02001,Vitvi08g00812,Vitvi08g01371,Vitvi08g01425,Vitvi11g00105,Vitvi11g01381,Vitvi11g00254,Vitvi12g01627,Vitvi13g01222,Vitvi13g01348,Vitvi16g00136,Vitvi18g00192,Vitvi18g02550,Vitvi19g00043,Vitvi19g00573	2.72184
query_1	TRUE	0.00255492	35	3921	20	0.00510074	0.571429	GO:0071985	GO:BP	multivesicular body sorting pathway	18434	17539	Vitvi01g00376,Vitvi02g00828,Vitvi04g01778,Vitvi04g00324,Vitvi06g01328,Vitvi07g00610,Vitvi07g00629,Vitvi07g02001,Vitvi08g00812,Vitvi08g01371,Vitvi08g01425,Vitvi11g00105,Vitvi11g01381,Vitvi12g01627,Vitvi13g01222,Vitvi16g00136,Vitvi18g00192,Vitvi18g02550,Vitvi19g00043,Vitvi19g00573	2.68649
query_1	TRUE	0.024081	28	3921	16	0.00408059	0.571429	GO:0009116	GO:BP	nucleoside metabolic process	18434	3322	Vitvi01g01666,Vitvi02g00633,Vitvi03g00061,Vitvi03g00085,Vitvi04g00499,Vitvi08g01490,Vitvi09g00629,Vitvi10g00044,Vitvi11g01376,Vitvi11g00305,Vitvi12g00657,Vitvi13g00716,Vitvi13g01485,Vitvi14g02984,Vitvi15g00445,Vitvi18g00674	2.68649
query_1	TRUE	0.0155293	23	3995	14	0.00350438	0.608696	GO:0030119	GO:CC	AP-type membrane coat adaptor complex	17574	895	Vitvi01g02067,Vitvi02g00007,Vitvi02g00661,Vitvi02g01268,Vitvi04g01857,Vitvi04g00338,Vitvi04g01451,Vitvi05g00395,Vitvi06g01392,Vitvi13g00307,Vitvi16g01903,Vitvi17g00298,Vitvi18g01002,Vitvi18g02794	2.67765
query_1	TRUE	0.0431211	29	3921	16	0.00408059	0.551724	GO:0072598	GO:BP	protein localization to chloroplast	18434	17980	Vitvi01g00590,Vitvi01g01311,Vitvi03g00114,Vitvi03g00277,Vitvi04g00633,Vitvi05g00294,Vitvi06g00442,Vitvi06g00510,Vitvi06g00767,Vitvi07g00302,Vitvi08g00755,Vitvi11g00550,Vitvi14g00472,Vitvi18g02081,Vitvi19g00568,Vitvi19g01702	2.59385
query_1	TRUE	0.0145404	41	3921	21	0.00535578	0.512195	GO:0072665	GO:BP	protein localization to vacuole	18434	18003	Vitvi04g02278,Vitvi01g01898,Vitvi01g00376,Vitvi02g00603,Vitvi02g00828,Vitvi04g00324,Vitvi05g00210,Vitvi06g01364,Vitvi07g00610,Vitvi07g02001,Vitvi08g00118,Vitvi08g00812,Vitvi08g01568,Vitvi11g00254,Vitvi13g01222,Vitvi15g00009,Vitvi16g00136,Vitvi17g00298,Vitvi17g00916,Vitvi18g00192,Vitvi19g00043	2.40801
query_1	TRUE	0.0145404	41	3921	21	0.00535578	0.512195	GO:0072666	GO:BP	establishment of protein localization to vacuole	18434	18004	Vitvi04g02278,Vitvi01g01898,Vitvi01g00376,Vitvi02g00603,Vitvi02g00828,Vitvi04g00324,Vitvi05g00210,Vitvi06g01364,Vitvi07g00610,Vitvi07g02001,Vitvi08g00118,Vitvi08g00812,Vitvi08g01568,Vitvi11g00254,Vitvi13g01222,Vitvi15g00009,Vitvi16g00136,Vitvi17g00298,Vitvi17g00916,Vitvi18g00192,Vitvi19g00043	2.40801
query_1	TRUE	0.00100056	50	3995	26	0.00650814	0.52	GO:0071013	GO:CC	catalytic step 2 spliceosome	17574	2605	Vitvi07g03105,Vitvi01g00161,Vitvi01g00772,Vitvi02g00100,Vitvi03g00001,Vitvi03g00156,Vitvi04g00119,Vitvi05g00008,Vitvi07g01480,Vitvi08g00039,Vitvi08g00097,Vitvi08g00895,Vitvi08g01421,Vitvi08g01441,Vitvi09g00624,Vitvi10g00387,Vitvi11g00595,Vitvi12g00345,Vitvi12g00661,Vitvi12g01674,Vitvi13g01053,Vitvi13g01541,Vitvi13g01757,Vitvi17g00247,Vitvi18g00098,Vitvi18g01654	2.28748
query_1	TRUE	4.51009e-05	81	3921	39	0.00994644	0.481481	GO:0016197	GO:BP	endosomal transport	18434	5230	Vitvi01g00135,Vitvi01g00376,Vitvi01g00952,Vitvi01g01414,Vitvi02g00603,Vitvi02g01482,Vitvi02g01492,Vitvi02g00828,Vitvi03g00243,Vitvi04g01778,Vitvi04g00324,Vitvi04g01499,Vitvi05g00395,Vitvi05g01120,Vitvi06g00770,Vitvi06g01328,Vitvi06g01460,Vitvi07g00610,Vitvi07g00629,Vitvi07g02001,Vitvi08g00118,Vitvi08g00812,Vitvi08g01371,Vitvi08g01425,Vitvi11g00105,Vitvi11g01381,Vitvi11g00387,Vitvi12g00064,Vitvi12…	2.26361
query_1	TRUE	0.000157201	75	3921	36	0.00918133	0.48	GO:0007034	GO:BP	vacuolar transport	18434	2670	Vitvi04g02278,Vitvi01g00135,Vitvi01g01898,Vitvi01g00376,Vitvi02g00603,Vitvi02g00828,Vitvi04g01778,Vitvi04g00324,Vitvi05g00210,Vitvi05g01184,Vitvi06g01328,Vitvi06g01364,Vitvi07g00610,Vitvi07g00629,Vitvi07g02001,Vitvi08g00118,Vitvi08g00812,Vitvi08g01371,Vitvi08g01425,Vitvi08g01568,Vitvi11g00105,Vitvi11g01381,Vitvi11g00254,Vitvi12g01627,Vitvi13g01222,Vitvi13g01348,Vitvi14g01905,Vitvi15g00009,Vitvi16…	2.25665
query_1	TRUE	0.00491807	45	3995	23	0.0057572	0.511111	GO:0036464	GO:CC	cytoplasmic ribonucleoprotein granule	17574	1719	Vitvi01g00220,Vitvi02g00379,Vitvi02g00627,Vitvi02g01267,Vitvi03g01140,Vitvi04g00083,Vitvi04g00520,Vitvi05g01640,Vitvi06g01524,Vitvi06g01546,Vitvi08g01393,Vitvi08g01441,Vitvi09g00130,Vitvi09g00149,Vitvi10g00304,Vitvi11g00152,Vitvi12g02216,Vitvi13g02097,Vitvi14g00175,Vitvi18g00303,Vitvi18g01654,Vitvi19g00776,Vitvi19g01522	2.24838
query_1	TRUE	4.48939e-05	87	3921	41	0.0104565	0.471264	GO:0002181	GO:BP	cytoplasmic translation	18434	736	Vitvi02g01712,Vitvi10g02255,Vitvi01g00171,Vitvi01g02258,Vitvi02g00249,Vitvi04g00083,Vitvi04g00327,Vitvi04g00640,Vitvi05g00010,Vitvi05g00098,Vitvi06g01433,Vitvi07g00403,Vitvi08g01256,Vitvi08g02271,Vitvi08g01544,Vitvi08g01709,Vitvi08g01793,Vitvi09g00123,Vitvi09g00149,Vitvi09g01606,Vitvi11g00152,Vitvi11g00222,Vitvi13g00718,Vitvi13g00732,Vitvi13g01758,Vitvi14g00132,Vitvi14g00159,Vitvi14g00182,Vitvi14…	2.21558
query_1	TRUE	0.022973	52	4340	23	0.00529954	0.442308	GO:0043130	GO:MF	ubiquitin binding	21616	5716	Vitvi02g00205,Vitvi02g00373,Vitvi03g00371,Vitvi04g00324,Vitvi04g02091,Vitvi04g02092,Vitvi05g01184,Vitvi07g00228,Vitvi07g00610,Vitvi07g02001,Vitvi08g00812,Vitvi09g00326,Vitvi09g01250,Vitvi11g00935,Vitvi13g00364,Vitvi13g01222,Vitvi16g00136,Vitvi17g00873,Vitvi17g00916,Vitvi18g00192,Vitvi18g00672,Vitvi18g00903,Vitvi19g00043	2.20298
query_1	TRUE	0.00772883	46	3995	23	0.0057572	0.5	GO:0035770	GO:CC	ribonucleoprotein granule	17574	1639	Vitvi01g00220,Vitvi02g00379,Vitvi02g00627,Vitvi02g01267,Vitvi03g01140,Vitvi04g00083,Vitvi04g00520,Vitvi05g01640,Vitvi06g01524,Vitvi06g01546,Vitvi08g01393,Vitvi08g01441,Vitvi09g00130,Vitvi09g00149,Vitvi10g00304,Vitvi11g00152,Vitvi12g02216,Vitvi13g02097,Vitvi14g00175,Vitvi18g00303,Vitvi18g01654,Vitvi19g00776,Vitvi19g01522	2.1995
query_1	TRUE	0.000537921	75	3921	35	0.00892629	0.466667	GO:0031123	GO:BP	RNA 3'-end processing	18434	7293	Vitvi01g00355,Vitvi01g00595,Vitvi01g01747,Vitvi04g00302,Vitvi07g00195,Vitvi07g01966,Vitvi08g00064,Vitvi08g00120,Vitvi08g02190,Vitvi08g01511,Vitvi10g00035,Vitvi10g00907,Vitvi11g00135,Vitvi12g02216,Vitvi12g00367,Vitvi12g01937,Vitvi12g01954,Vitvi13g00346,Vitvi13g01357,Vitvi13g01459,Vitvi13g01754,Vitvi14g00165,Vitvi14g01506,Vitvi14g01730,Vitvi14g01896,Vitvi14g01940,Vitvi16g00841,Vitvi16g01012,Vitvi16…	2.19396
query_1	TRUE	0.0133664	57	4340	25	0.00576037	0.438596	GO:0032182	GO:MF	ubiquitin-like protein binding	21616	4406	Vitvi02g00205,Vitvi02g00373,Vitvi03g00371,Vitvi04g00324,Vitvi04g02091,Vitvi04g02092,Vitvi05g01184,Vitvi07g00228,Vitvi07g00610,Vitvi07g02001,Vitvi08g00812,Vitvi09g00326,Vitvi09g00815,Vitvi09g01250,Vitvi11g00935,Vitvi13g00364,Vitvi13g01222,Vitvi14g01970,Vitvi16g00136,Vitvi17g00873,Vitvi17g00916,Vitvi18g00192,Vitvi18g00672,Vitvi18g00903,Vitvi19g00043	2.18449
query_1	TRUE	0.0350571	71	3921	30	0.00765111	0.422535	GO:0000209	GO:BP	protein polyubiquitination	18434	60	Vitvi07g03105,Vitvi01g00479,Vitvi01g00614,Vitvi02g00732,Vitvi03g00139,Vitvi03g00377,Vitvi04g00322,Vitvi04g01313,Vitvi04g02133,Vitvi04g01493,Vitvi05g00167,Vitvi06g00335,Vitvi06g01545,Vitvi07g01261,Vitvi08g00908,Vitvi08g01155,Vitvi08g01394,Vitvi10g00198,Vitvi10g01351,Vitvi12g00190,Vitvi13g00280,Vitvi13g01750,Vitvi14g01671,Vitvi14g02016,Vitvi15g01099,Vitvi17g01345,Vitvi18g00546,Vitvi19g00121,Vitvi19…	1.98649
query_1	TRUE	0.000441579	117	4340	46	0.0105991	0.393162	GO:0003743	GO:MF	translation initiation factor activity	21616	354	Vitvi10g02178,Vitvi10g02255,Vitvi01g00171,Vitvi01g00633,Vitvi03g00107,Vitvi04g00083,Vitvi04g00327,Vitvi04g00513,Vitvi04g00609,Vitvi04g00640,Vitvi04g01442,Vitvi05g01684,Vitvi06g00515,Vitvi06g01286,Vitvi08g00998,Vitvi08g01256,Vitvi08g01793,Vitvi09g00094,Vitvi09g00115,Vitvi09g00149,Vitvi10g00684,Vitvi11g00152,Vitvi11g00667,Vitvi11g00723,Vitvi12g00328,Vitvi12g00528,Vitvi13g00101,Vitvi13g00732,Vitvi13…	1.9582
query_1	TRUE	0.00802208	76	3995	33	0.00826033	0.434211	GO:0010008	GO:CC	endosome membrane	17574	665	Vitvi01g01499,Vitvi02g00311,Vitvi02g00603,Vitvi02g00828,Vitvi02g00857,Vitvi04g01778,Vitvi05g01184,Vitvi06g01328,Vitvi06g01959,Vitvi07g00629,Vitvi08g00118,Vitvi08g01568,Vitvi08g01769,Vitvi09g00023,Vitvi09g00179,Vitvi10g00397,Vitvi11g00105,Vitvi11g01381,Vitvi11g00254,Vitvi11g00387,Vitvi11g00608,Vitvi11g00700,Vitvi12g00484,Vitvi12g00777,Vitvi12g01627,Vitvi12g01969,Vitvi13g01222,Vitvi16g01083,Vitvi17…	1.91009
query_1	TRUE	5.03039e-06	181	4340	69	0.0158986	0.381215	GO:0090079	GO:MF	translation regulator activity, nucleic acid binding	21616	8972	Vitvi10g02178,Vitvi10g02255,Vitvi01g00171,Vitvi01g00633,Vitvi02g00502,Vitvi03g00107,Vitvi03g01078,Vitvi04g00083,Vitvi04g00327,Vitvi04g00513,Vitvi04g00609,Vitvi04g00640,Vitvi04g01442,Vitvi04g01743,Vitvi05g01684,Vitvi06g00049,Vitvi06g00515,Vitvi06g01134,Vitvi06g01286,Vitvi07g00186,Vitvi08g00925,Vitvi08g00998,Vitvi08g01256,Vitvi08g01793,Vitvi09g00094,Vitvi09g00115,Vitvi09g00149,Vitvi10g00684,Vitvi10…	1.8987
query_1	TRUE	0.0024932	91	3995	39	0.0097622	0.428571	GO:0140534	GO:CC	endoplasmic reticulum protein-containing complex	17574	3559	Vitvi01g00700,Vitvi01g01627,Vitvi02g00200,Vitvi02g00780,Vitvi03g00053,Vitvi04g00514,Vitvi04g00582,Vitvi04g00619,Vitvi07g00194,Vitvi07g00622,Vitvi07g01033,Vitvi07g01439,Vitvi07g01891,Vitvi08g00198,Vitvi08g01002,Vitvi10g00029,Vitvi10g00738,Vitvi11g01373,Vitvi11g01433,Vitvi13g02037,Vitvi13g00617,Vitvi13g00637,Vitvi14g00185,Vitvi14g00267,Vitvi14g00430,Vitvi14g01481,Vitvi14g01534,Vitvi14g01699,Vitvi14…	1.88529
query_1	TRUE	9.71193e-06	180	4340	68	0.0156682	0.377778	GO:0008135	GO:MF	translation factor activity, RNA binding	21616	1572	Vitvi10g02178,Vitvi10g02255,Vitvi01g00171,Vitvi01g00633,Vitvi02g00502,Vitvi03g00107,Vitvi03g01078,Vitvi04g00083,Vitvi04g00327,Vitvi04g00513,Vitvi04g00609,Vitvi04g00640,Vitvi04g01442,Vitvi04g01743,Vitvi05g01684,Vitvi06g00049,Vitvi06g00515,Vitvi06g01134,Vitvi06g01286,Vitvi07g00186,Vitvi08g00925,Vitvi08g00998,Vitvi08g01256,Vitvi08g01793,Vitvi09g00094,Vitvi09g00115,Vitvi09g00149,Vitvi10g00684,Vitvi10…	1.88158
query_1	TRUE	8.43542e-06	183	4340	69	0.0158986	0.377049	GO:0045182	GO:MF	translation regulator activity	21616	6074	Vitvi10g02178,Vitvi10g02255,Vitvi01g00171,Vitvi01g00633,Vitvi02g00502,Vitvi03g00107,Vitvi03g01078,Vitvi04g00083,Vitvi04g00327,Vitvi04g00513,Vitvi04g00609,Vitvi04g00640,Vitvi04g01442,Vitvi04g01743,Vitvi05g01684,Vitvi06g00049,Vitvi06g00515,Vitvi06g01134,Vitvi06g01286,Vitvi07g00186,Vitvi08g00925,Vitvi08g00998,Vitvi08g01256,Vitvi08g01793,Vitvi09g00094,Vitvi09g00115,Vitvi09g00149,Vitvi10g00684,Vitvi10…	1.87795
query_1	TRUE	8.07703e-16	484	4340	179	0.0412442	0.369835	GO:0003729	GO:MF	mRNA binding	21616	351	Vitvi10g02178,Vitvi02g01712,Vitvi10g02255,Vitvi01g00036,Vitvi01g00220,Vitvi01g00537,Vitvi01g00595,Vitvi01g00633,Vitvi01g02065,Vitvi01g00772,Vitvi01g00884,Vitvi01g01429,Vitvi01g01447,Vitvi01g01658,Vitvi02g00498,Vitvi02g00677,Vitvi02g01267,Vitvi03g00107,Vitvi03g00327,Vitvi03g00467,Vitvi03g00495,Vitvi03g00997,Vitvi03g01189,Vitvi03g01242,Vitvi04g00066,Vitvi04g00141,Vitvi04g01857,Vitvi04g00338,Vitvi04…	1.84202
query_1	TRUE	0.0101814	110	3921	43	0.0109666	0.390909	GO:0009894	GO:BP	regulation of catabolic process	18434	3792	Vitvi01g01658,Vitvi02g00161,Vitvi02g00379,Vitvi02g00732,Vitvi03g00161,Vitvi03g00285,Vitvi03g00377,Vitvi03g00724,Vitvi03g01140,Vitvi04g00520,Vitvi04g01623,Vitvi05g01830,Vitvi06g00335,Vitvi06g00392,Vitvi06g00813,Vitvi06g01524,Vitvi06g01546,Vitvi07g00195,Vitvi07g01261,Vitvi08g00058,Vitvi08g02087,Vitvi08g01393,Vitvi08g01599,Vitvi08g01769,Vitvi08g02363,Vitvi09g00499,Vitvi10g00127,Vitvi10g00907,Vitvi10…	1.8378
query_1	TRUE	0.00354352	123	3921	48	0.0122418	0.390244	GO:0006413	GO:BP	translational initiation	18434	2195	Vitvi10g02178,Vitvi10g02255,Vitvi01g00171,Vitvi01g00633,Vitvi02g01669,Vitvi03g00107,Vitvi04g00083,Vitvi04g00327,Vitvi04g00513,Vitvi04g00609,Vitvi04g00640,Vitvi04g01442,Vitvi05g01684,Vitvi06g00515,Vitvi06g01286,Vitvi08g00998,Vitvi08g01256,Vitvi08g01793,Vitvi09g00094,Vitvi09g00115,Vitvi09g00149,Vitvi10g00684,Vitvi11g00152,Vitvi11g00667,Vitvi11g00723,Vitvi12g02216,Vitvi12g00328,Vitvi12g00528,Vitvi13…	1.83467
query_1	TRUE	8.07816e-06	195	3921	76	0.0193828	0.389744	GO:0000398	GO:BP	mRNA splicing, via spliceosome	18434	123	Vitvi01g00085,Vitvi01g00161,Vitvi01g00772,Vitvi01g00788,Vitvi01g01580,Vitvi02g00007,Vitvi02g00100,Vitvi03g00001,Vitvi03g00156,Vitvi03g00265,Vitvi03g00471,Vitvi04g01260,Vitvi04g01271,Vitvi05g00008,Vitvi05g01874,Vitvi05g00661,Vitvi05g02025,Vitvi05g01401,Vitvi05g01502,Vitvi05g01640,Vitvi06g00095,Vitvi06g01688,Vitvi06g01268,Vitvi06g01555,Vitvi07g00303,Vitvi07g00316,Vitvi07g02248,Vitvi07g01480,Vitvi07…	1.83232
query_1	TRUE	0.0284048	77	3995	32	0.00801001	0.415584	GO:0048475	GO:CC	coated membrane	17574	2232	Vitvi01g02067,Vitvi02g00007,Vitvi02g00661,Vitvi02g01268,Vitvi03g00344,Vitvi04g00199,Vitvi04g01857,Vitvi04g00338,Vitvi04g01451,Vitvi05g00097,Vitvi05g00210,Vitvi05g00395,Vitvi05g00632,Vitvi05g01381,Vitvi06g00669,Vitvi06g01392,Vitvi07g00530,Vitvi09g00146,Vitvi09g00401,Vitvi12g00204,Vitvi13g00027,Vitvi13g00072,Vitvi13g00307,Vitvi13g01627,Vitvi15g00311,Vitvi16g01903,Vitvi17g00298,Vitvi18g01002,Vitvi18…	1.82816
query_1	TRUE	0.0284048	77	3995	32	0.00801001	0.415584	GO:0030117	GO:CC	membrane coat	17574	893	Vitvi01g02067,Vitvi02g00007,Vitvi02g00661,Vitvi02g01268,Vitvi03g00344,Vitvi04g00199,Vitvi04g01857,Vitvi04g00338,Vitvi04g01451,Vitvi05g00097,Vitvi05g00210,Vitvi05g00395,Vitvi05g00632,Vitvi05g01381,Vitvi06g00669,Vitvi06g01392,Vitvi07g00530,Vitvi09g00146,Vitvi09g00401,Vitvi12g00204,Vitvi13g00027,Vitvi13g00072,Vitvi13g00307,Vitvi13g01627,Vitvi15g00311,Vitvi16g01903,Vitvi17g00298,Vitvi18g01002,Vitvi18…	1.82816
query_1	TRUE	0.0237212	103	3921	40	0.0102015	0.38835	GO:0006402	GO:BP	mRNA catabolic process	18434	2187	Vitvi01g00220,Vitvi01g00537,Vitvi01g01658,Vitvi02g00379,Vitvi02g00627,Vitvi03g00400,Vitvi03g01140,Vitvi04g00302,Vitvi04g00520,Vitvi05g01830,Vitvi06g00580,Vitvi06g01268,Vitvi06g01524,Vitvi06g01546,Vitvi07g00190,Vitvi07g00195,Vitvi07g00303,Vitvi08g00058,Vitvi08g00120,Vitvi08g01393,Vitvi08g01645,Vitvi08g02363,Vitvi09g00405,Vitvi10g00304,Vitvi10g00907,Vitvi11g00517,Vitvi12g02216,Vitvi12g00367,Vitvi12…	1.82577
query_1	TRUE	2.96859e-06	215	3921	83	0.0211681	0.386047	GO:0000375	GO:BP	RNA splicing, via transesterification reactions	18434	109	Vitvi01g00085,Vitvi01g00161,Vitvi01g00772,Vitvi01g00788,Vitvi01g01580,Vitvi02g00007,Vitvi02g00100,Vitvi03g00001,Vitvi03g00156,Vitvi03g00265,Vitvi03g00471,Vitvi04g01260,Vitvi04g01271,Vitvi05g00008,Vitvi05g01874,Vitvi05g00639,Vitvi05g00661,Vitvi05g02025,Vitvi05g01401,Vitvi05g01502,Vitvi05g01640,Vitvi06g00095,Vitvi06g01688,Vitvi06g01268,Vitvi06g01555,Vitvi07g00303,Vitvi07g00316,Vitvi07g02248,Vitvi07…	1.81494
query_1	TRUE	2.96859e-06	215	3921	83	0.0211681	0.386047	GO:0000377	GO:BP	RNA splicing, via transesterification reactions with bulged adenosine as nucleophile	18434	111	Vitvi01g00085,Vitvi01g00161,Vitvi01g00772,Vitvi01g00788,Vitvi01g01580,Vitvi02g00007,Vitvi02g00100,Vitvi03g00001,Vitvi03g00156,Vitvi03g00265,Vitvi03g00471,Vitvi04g01260,Vitvi04g01271,Vitvi05g00008,Vitvi05g01874,Vitvi05g00639,Vitvi05g00661,Vitvi05g02025,Vitvi05g01401,Vitvi05g01502,Vitvi05g01640,Vitvi06g00095,Vitvi06g01688,Vitvi06g01268,Vitvi06g01555,Vitvi07g00303,Vitvi07g00316,Vitvi07g02248,Vitvi07…	1.81494
query_1	TRUE	1.32793e-07	261	3921	100	0.0255037	0.383142	GO:0008380	GO:BP	RNA splicing	18434	3222	Vitvi01g00085,Vitvi01g00161,Vitvi01g00772,Vitvi01g00788,Vitvi01g01580,Vitvi01g01763,Vitvi02g00007,Vitvi02g00100,Vitvi02g00627,Vitvi03g00001,Vitvi03g00156,Vitvi03g00265,Vitvi03g00471,Vitvi04g01260,Vitvi04g01271,Vitvi05g00008,Vitvi05g00156,Vitvi05g01874,Vitvi05g01896,Vitvi05g00639,Vitvi05g00661,Vitvi05g02025,Vitvi05g01401,Vitvi05g01502,Vitvi05g01640,Vitvi06g00095,Vitvi06g00330,Vitvi06g01688,Vitvi06…	1.80128
query_1	TRUE	7.9587e-05	149	3995	61	0.0152691	0.409396	GO:0012506	GO:CC	vesicle membrane	17574	688	Vitvi01g02067,Vitvi01g01499,Vitvi02g00311,Vitvi02g00603,Vitvi02g00828,Vitvi02g00857,Vitvi03g00344,Vitvi04g01778,Vitvi04g00199,Vitvi04g01451,Vitvi05g00097,Vitvi05g00210,Vitvi05g00632,Vitvi05g01184,Vitvi05g01381,Vitvi06g00669,Vitvi06g01328,Vitvi06g01392,Vitvi06g01959,Vitvi07g00530,Vitvi07g00629,Vitvi08g00037,Vitvi08g00118,Vitvi08g01117,Vitvi08g01568,Vitvi08g01769,Vitvi09g00023,Vitvi09g00146,Vitvi09…	1.80093
query_1	TRUE	1.25519e-05	207	3921	79	0.0201479	0.381643	GO:0072594	GO:BP	establishment of protein localization to organelle	18434	17976	Vitvi04g02278,Vitvi01g01898,Vitvi01g00376,Vitvi01g00488,Vitvi01g00700,Vitvi01g01311,Vitvi01g01528,Vitvi01g01620,Vitvi01g01627,Vitvi02g00129,Vitvi02g00284,Vitvi02g00603,Vitvi02g00828,Vitvi02g01173,Vitvi03g00114,Vitvi03g00277,Vitvi04g00293,Vitvi04g00324,Vitvi04g00607,Vitvi04g00633,Vitvi05g01765,Vitvi05g00210,Vitvi05g00294,Vitvi05g01356,Vitvi06g00053,Vitvi06g00225,Vitvi06g00442,Vitvi06g00510,Vitvi06…	1.79424
query_1	TRUE	0.000465291	163	3921	62	0.0158123	0.380368	GO:0010608	GO:BP	post-transcriptional regulation of gene expression	18434	4305	Vitvi01g00220,Vitvi01g01658,Vitvi02g00379,Vitvi02g00677,Vitvi03g01011,Vitvi03g01140,Vitvi04g00477,Vitvi04g00520,Vitvi04g00609,Vitvi04g00992,Vitvi04g01202,Vitvi05g00060,Vitvi05g01830,Vitvi05g02099,Vitvi06g00503,Vitvi06g01020,Vitvi06g01524,Vitvi06g01546,Vitvi07g00027,Vitvi07g00195,Vitvi08g00058,Vitvi08g00114,Vitvi08g00884,Vitvi08g01393,Vitvi08g02363,Vitvi09g00015,Vitvi09g00405,Vitvi10g00232,Vitvi10…	1.78824
query_1	TRUE	0.000282756	144	3995	58	0.0145181	0.402778	GO:0005681	GO:CC	spliceosomal complex	17574	271	Vitvi07g03105,Vitvi01g00161,Vitvi01g00772,Vitvi01g00788,Vitvi01g01580,Vitvi02g00007,Vitvi02g00100,Vitvi03g00001,Vitvi03g00156,Vitvi04g00119,Vitvi04g01260,Vitvi04g01271,Vitvi05g00008,Vitvi05g01874,Vitvi05g00661,Vitvi05g02025,Vitvi05g01401,Vitvi05g01502,Vitvi05g01640,Vitvi06g01688,Vitvi07g02248,Vitvi07g01480,Vitvi08g00039,Vitvi08g00097,Vitvi08g00895,Vitvi08g02252,Vitvi08g01421,Vitvi08g01441,Vitvi08…	1.77182
query_1	TRUE	2.63084e-05	217	3921	81	0.020658	0.373272	GO:0010629	GO:BP	negative regulation of gene expression	18434	4325	Vitvi01g00220,Vitvi01g00537,Vitvi01g01658,Vitvi02g00379,Vitvi02g00627,Vitvi03g00400,Vitvi03g01011,Vitvi03g01012,Vitvi03g01140,Vitvi04g00186,Vitvi04g00302,Vitvi04g00446,Vitvi04g00477,Vitvi04g00520,Vitvi04g01202,Vitvi04g01275,Vitvi05g01830,Vitvi05g00500,Vitvi06g00277,Vitvi06g00580,Vitvi06g01020,Vitvi06g01268,Vitvi06g01492,Vitvi06g01524,Vitvi06g01546,Vitvi07g00027,Vitvi07g00190,Vitvi07g00195,Vitvi07…	1.75488
query_1	TRUE	0.000476323	146	3995	58	0.0145181	0.39726	GO:0030659	GO:CC	cytoplasmic vesicle membrane	17574	948	Vitvi01g02067,Vitvi01g01499,Vitvi02g00311,Vitvi02g00603,Vitvi02g00828,Vitvi02g00857,Vitvi03g00344,Vitvi04g01778,Vitvi04g00199,Vitvi04g01451,Vitvi05g00097,Vitvi05g00210,Vitvi05g00632,Vitvi05g01184,Vitvi05g01381,Vitvi06g00669,Vitvi06g01328,Vitvi06g01392,Vitvi06g01959,Vitvi07g00530,Vitvi07g00629,Vitvi08g00118,Vitvi08g01568,Vitvi08g01769,Vitvi09g00023,Vitvi09g00146,Vitvi09g00179,Vitvi09g00401,Vitvi10…	1.74755
query_1	TRUE	0.0018203	166	4340	58	0.0133641	0.349398	GO:0003682	GO:MF	chromatin binding	21616	328	Vitvi01g00119,Vitvi01g00454,Vitvi01g01488,Vitvi03g00011,Vitvi03g00012,Vitvi04g00044,Vitvi04g00523,Vitvi04g01989,Vitvi04g01110,Vitvi04g02149,Vitvi04g01490,Vitvi04g02203,Vitvi05g00345,Vitvi05g00642,Vitvi05g01486,Vitvi05g01533,Vitvi06g01262,Vitvi06g01457,Vitvi06g01492,Vitvi07g00024,Vitvi07g00227,Vitvi07g02212,Vitvi07g01249,Vitvi07g01870,Vitvi08g00925,Vitvi08g02136,Vitvi08g02244,Vitvi08g01868,Vitvi09…	1.74023
query_1	TRUE	2.09715e-08	358	3921	130	0.0331548	0.363128	GO:0006886	GO:BP	intracellular protein transport	18434	2571	Vitvi04g02278,Vitvi01g01898,Vitvi01g00376,Vitvi01g00488,Vitvi01g00524,Vitvi01g02067,Vitvi01g00952,Vitvi01g01580,Vitvi01g01620,Vitvi02g00007,Vitvi02g00284,Vitvi02g00603,Vitvi02g01492,Vitvi02g00661,Vitvi02g00828,Vitvi02g01268,Vitvi03g00196,Vitvi03g00312,Vitvi03g00344,Vitvi04g00199,Vitvi04g00293,Vitvi04g00324,Vitvi04g01857,Vitvi04g00338,Vitvi04g01289,Vitvi04g01319,Vitvi04g01451,Vitvi04g01499,Vitvi05…	1.70719
query_1	TRUE	9.22825e-09	372	3921	135	0.03443	0.362903	GO:0006397	GO:BP	mRNA processing	18434	2182	Vitvi01g00085,Vitvi01g00161,Vitvi01g00168,Vitvi01g00355,Vitvi01g00523,Vitvi01g00595,Vitvi01g00772,Vitvi01g00788,Vitvi01g01580,Vitvi01g01763,Vitvi02g00007,Vitvi02g00100,Vitvi03g00001,Vitvi03g00156,Vitvi03g00265,Vitvi03g00471,Vitvi04g00613,Vitvi04g01260,Vitvi04g01271,Vitvi05g00008,Vitvi05g00049,Vitvi05g00125,Vitvi05g01874,Vitvi05g00639,Vitvi05g00661,Vitvi05g02025,Vitvi05g01401,Vitvi05g01502,Vitvi05…	1.70614
query_1	TRUE	3.92597e-05	247	3921	89	0.0226983	0.360324	GO:0033365	GO:BP	protein localization to organelle	18434	8456	Vitvi04g02278,Vitvi01g01898,Vitvi01g00376,Vitvi01g00488,Vitvi01g00524,Vitvi01g00590,Vitvi01g00700,Vitvi01g01311,Vitvi01g01528,Vitvi01g01620,Vitvi01g01627,Vitvi02g00129,Vitvi02g00284,Vitvi02g00603,Vitvi02g00828,Vitvi02g01173,Vitvi03g00114,Vitvi03g00277,Vitvi03g00307,Vitvi04g00293,Vitvi04g00324,Vitvi04g00607,Vitvi04g00633,Vitvi05g01765,Vitvi05g00210,Vitvi05g00294,Vitvi05g01356,Vitvi06g00053,Vitvi06…	1.69401
query_1	TRUE	0.0355177	104	3995	40	0.0100125	0.384615	GO:0005802	GO:CC	trans-Golgi network	17574	364	Vitvi01g01898,Vitvi01g01071,Vitvi02g00790,Vitvi02g00857,Vitvi03g00127,Vitvi04g00465,Vitvi04g00494,Vitvi04g00543,Vitvi04g01733,Vitvi05g00248,Vitvi05g01108,Vitvi06g00564,Vitvi07g00299,Vitvi07g00621,Vitvi08g01295,Vitvi08g01474,Vitvi08g01897,Vitvi09g00326,Vitvi09g01374,Vitvi10g00397,Vitvi11g00007,Vitvi11g01435,Vitvi11g00608,Vitvi11g01244,Vitvi12g00075,Vitvi12g00484,Vitvi12g01969,Vitvi13g00880,Vitvi13…	1.69192
query_1	TRUE	2.95485e-11	488	3921	175	0.0446315	0.358607	GO:0016071	GO:BP	mRNA metabolic process	18434	5159	Vitvi01g00085,Vitvi01g00161,Vitvi01g00168,Vitvi01g00220,Vitvi01g00355,Vitvi01g00523,Vitvi01g00537,Vitvi01g00595,Vitvi01g00772,Vitvi01g00788,Vitvi01g00836,Vitvi01g01580,Vitvi01g01658,Vitvi01g01763,Vitvi02g00007,Vitvi02g00100,Vitvi02g00210,Vitvi02g00379,Vitvi02g00627,Vitvi03g00001,Vitvi03g00156,Vitvi03g00265,Vitvi03g00400,Vitvi03g00471,Vitvi03g01140,Vitvi04g00302,Vitvi04g00520,Vitvi04g00613,Vitvi04…	1.68594
query_1	TRUE	4.93972e-06	243	3995	93	0.0232791	0.382716	GO:0005654	GO:CC	nucleoplasm	17574	252	Vitvi01g00085,Vitvi01g00704,Vitvi01g02052,Vitvi01g00836,Vitvi01g02098,Vitvi02g00006,Vitvi02g00210,Vitvi02g00341,Vitvi02g00364,Vitvi02g01429,Vitvi03g00543,Vitvi04g00513,Vitvi04g01927,Vitvi04g01989,Vitvi04g02149,Vitvi04g01715,Vitvi05g00101,Vitvi05g01569,Vitvi06g00287,Vitvi06g00515,Vitvi06g00543,Vitvi07g00195,Vitvi07g00316,Vitvi07g02248,Vitvi07g00907,Vitvi07g01225,Vitvi07g01534,Vitvi07g02667,Vitvi08…	1.68357
query_1	TRUE	6.07524e-13	599	3921	211	0.0538128	0.352254	GO:0015031	GO:BP	protein transport	18434	4854	Vitvi04g02278,Vitvi01g00135,Vitvi01g01898,Vitvi01g00294,Vitvi01g00376,Vitvi01g00422,Vitvi01g00488,Vitvi01g00524,Vitvi01g00599,Vitvi01g02067,Vitvi01g00952,Vitvi01g01311,Vitvi01g01414,Vitvi01g01580,Vitvi01g01589,Vitvi01g01620,Vitvi02g00007,Vitvi02g00209,Vitvi02g00284,Vitvi02g00411,Vitvi02g00603,Vitvi02g01492,Vitvi02g00661,Vitvi02g00828,Vitvi02g00857,Vitvi02g01173,Vitvi02g01268,Vitvi03g00114,Vitvi03…	1.65607
query_1	TRUE	4.19236e-14	662	3921	232	0.0591686	0.350453	GO:0045184	GO:BP	establishment of protein localization	18434	11702	Vitvi04g02278,Vitvi01g00135,Vitvi01g01898,Vitvi01g00294,Vitvi01g00376,Vitvi01g00422,Vitvi01g00488,Vitvi01g00524,Vitvi01g00590,Vitvi01g00599,Vitvi01g00700,Vitvi01g02067,Vitvi01g00952,Vitvi01g01121,Vitvi01g01311,Vitvi01g01414,Vitvi01g01528,Vitvi01g01580,Vitvi01g01589,Vitvi01g01620,Vitvi01g01627,Vitvi02g00007,Vitvi02g00129,Vitvi02g00209,Vitvi02g00284,Vitvi02g00411,Vitvi02g00603,Vitvi02g01492,Vitvi02…	1.6476
query_1	TRUE	0.00151269	218	4340	72	0.0165899	0.330275	GO:0061659	GO:MF	ubiquitin-like protein ligase activity	21616	8444	Vitvi07g03105,Vitvi01g00192,Vitvi01g01897,Vitvi01g01898,Vitvi01g00492,Vitvi01g00614,Vitvi01g01503,Vitvi01g01773,Vitvi02g00013,Vitvi02g00131,Vitvi02g00155,Vitvi02g00732,Vitvi03g00139,Vitvi03g00377,Vitvi03g01666,Vitvi03g00855,Vitvi04g01838,Vitvi04g01493,Vitvi05g00167,Vitvi05g02021,Vitvi06g00315,Vitvi06g00335,Vitvi06g00392,Vitvi06g00502,Vitvi06g00644,Vitvi06g00746,Vitvi06g01907,Vitvi06g01344,Vitvi07…	1.64498
query_1	TRUE	0.00519993	194	4340	64	0.0147465	0.329897	GO:0004386	GO:MF	helicase activity	21616	747	Vitvi01g00119,Vitvi01g00413,Vitvi01g01580,Vitvi02g00389,Vitvi02g00627,Vitvi03g00001,Vitvi03g00023,Vitvi03g00265,Vitvi04g00083,Vitvi04g00186,Vitvi04g00474,Vitvi04g00523,Vitvi04g01110,Vitvi04g01202,Vitvi04g01275,Vitvi05g00217,Vitvi05g00277,Vitvi05g00278,Vitvi05g00441,Vitvi05g00453,Vitvi05g00872,Vitvi05g01502,Vitvi06g00287,Vitvi06g00580,Vitvi06g00841,Vitvi07g00360,Vitvi07g01480,Vitvi08g00039,Vitvi08…	1.6431
query_1	TRUE	6.80804e-12	582	3921	203	0.0517725	0.348797	GO:0046907	GO:BP	intracellular transport	18434	12847	Vitvi04g02278,Vitvi01g00135,Vitvi01g01898,Vitvi01g00376,Vitvi01g00422,Vitvi01g00488,Vitvi01g00523,Vitvi01g00524,Vitvi01g00599,Vitvi01g02067,Vitvi01g00952,Vitvi01g01414,Vitvi01g01447,Vitvi01g01580,Vitvi01g01589,Vitvi01g01620,Vitvi02g00007,Vitvi02g00284,Vitvi02g00411,Vitvi02g00603,Vitvi02g01482,Vitvi02g01492,Vitvi02g00661,Vitvi02g00828,Vitvi02g01268,Vitvi02g01669,Vitvi03g00196,Vitvi03g00243,Vitvi03…	1.63982
query_1	TRUE	0.000717647	236	3921	82	0.020913	0.347458	GO:0051246	GO:BP	regulation of protein metabolic process	18434	14041	Vitvi01g00220,Vitvi01g00486,Vitvi01g00830,Vitvi02g00161,Vitvi02g01393,Vitvi02g00677,Vitvi02g00732,Vitvi03g00161,Vitvi03g00285,Vitvi03g00377,Vitvi03g01581,Vitvi03g00583,Vitvi04g00609,Vitvi04g00992,Vitvi05g00060,Vitvi05g00066,Vitvi05g01752,Vitvi05g01754,Vitvi05g02099,Vitvi06g00274,Vitvi06g00335,Vitvi06g00392,Vitvi06g00393,Vitvi06g00503,Vitvi06g00813,Vitvi06g01546,Vitvi07g00027,Vitvi07g00907,Vitvi07…	1.63352
query_1	TRUE	3.97275e-09	476	3921	165	0.0420811	0.346639	GO:0016192	GO:BP	vesicle-mediated transport	18434	5229	Vitvi02g01814,Vitvi01g00135,Vitvi01g01898,Vitvi01g00376,Vitvi01g00422,Vitvi01g00522,Vitvi01g00524,Vitvi01g02067,Vitvi01g00952,Vitvi01g01414,Vitvi01g01580,Vitvi02g00007,Vitvi02g00471,Vitvi02g00603,Vitvi02g01482,Vitvi02g01492,Vitvi02g00661,Vitvi02g00699,Vitvi02g00828,Vitvi02g01268,Vitvi03g00196,Vitvi03g00243,Vitvi03g00307,Vitvi03g00312,Vitvi03g00344,Vitvi03g00858,Vitvi04g01778,Vitvi04g00199,Vitvi04…	1.62967
query_1	TRUE	2.41411e-14	725	3921	250	0.0637592	0.344828	GO:0070727	GO:BP	cellular macromolecule localization	18434	16772	Vitvi04g02278,Vitvi01g00135,Vitvi01g01898,Vitvi01g00294,Vitvi01g00376,Vitvi01g00422,Vitvi01g00488,Vitvi01g00524,Vitvi01g00590,Vitvi01g00599,Vitvi01g00700,Vitvi01g02067,Vitvi01g00952,Vitvi01g01121,Vitvi01g01311,Vitvi01g01414,Vitvi01g01528,Vitvi01g01580,Vitvi01g01589,Vitvi01g01620,Vitvi01g01627,Vitvi02g00007,Vitvi02g00129,Vitvi02g00209,Vitvi02g00284,Vitvi02g00411,Vitvi02g00603,Vitvi02g01492,Vitvi02…	1.62116
query_1	TRUE	0.00481336	209	4340	68	0.0156682	0.325359	GO:0061630	GO:MF	ubiquitin protein ligase activity	21616	8430	Vitvi07g03105,Vitvi01g00192,Vitvi01g01897,Vitvi01g01898,Vitvi01g00492,Vitvi01g00614,Vitvi01g01503,Vitvi01g01773,Vitvi02g00013,Vitvi02g00131,Vitvi02g00155,Vitvi02g00732,Vitvi03g00139,Vitvi03g00377,Vitvi03g01666,Vitvi03g00855,Vitvi04g01838,Vitvi04g01493,Vitvi05g00167,Vitvi05g02021,Vitvi06g00335,Vitvi06g00502,Vitvi06g00644,Vitvi06g00746,Vitvi06g01907,Vitvi06g01344,Vitvi07g00253,Vitvi07g00484,Vitvi07…	1.6205
query_1	TRUE	1.34883e-06	391	4340	127	0.0292627	0.324808	GO:0016755	GO:MF	aminoacyltransferase activity	21616	2953	Vitvi07g03105,Vitvi01g00192,Vitvi01g01897,Vitvi01g01898,Vitvi01g00402,Vitvi01g00492,Vitvi01g00614,Vitvi01g00782,Vitvi01g00985,Vitvi01g01015,Vitvi01g01503,Vitvi01g01773,Vitvi02g00001,Vitvi02g00013,Vitvi02g00131,Vitvi02g00155,Vitvi02g00732,Vitvi03g00139,Vitvi03g00377,Vitvi03g01666,Vitvi03g00855,Vitvi04g00281,Vitvi04g01838,Vitvi04g00322,Vitvi04g01311,Vitvi04g02133,Vitvi04g01493,Vitvi04g01728,Vitvi05…	1.61775
query_1	TRUE	4.03132e-14	724	3921	249	0.0635042	0.343923	GO:0008104	GO:BP	protein localization	18434	3157	Vitvi04g02278,Vitvi01g00135,Vitvi01g01898,Vitvi01g00294,Vitvi01g00376,Vitvi01g00422,Vitvi01g00488,Vitvi01g00524,Vitvi01g00590,Vitvi01g00599,Vitvi01g00700,Vitvi01g02067,Vitvi01g00952,Vitvi01g01121,Vitvi01g01311,Vitvi01g01414,Vitvi01g01528,Vitvi01g01580,Vitvi01g01589,Vitvi01g01620,Vitvi01g01627,Vitvi02g00007,Vitvi02g00129,Vitvi02g00209,Vitvi02g00284,Vitvi02g00411,Vitvi02g00603,Vitvi02g01492,Vitvi02…	1.6169
query_1	TRUE	1.01511e-11	617	3921	212	0.0540678	0.343598	GO:0051649	GO:BP	establishment of localization in cell	18434	14317	Vitvi04g02278,Vitvi01g00135,Vitvi01g01898,Vitvi01g00376,Vitvi01g00422,Vitvi01g00488,Vitvi01g00523,Vitvi01g00524,Vitvi01g00599,Vitvi01g02067,Vitvi01g00952,Vitvi01g01414,Vitvi01g01447,Vitvi01g01580,Vitvi01g01589,Vitvi01g01620,Vitvi02g00007,Vitvi02g00129,Vitvi02g00284,Vitvi02g00411,Vitvi02g00603,Vitvi02g01482,Vitvi02g01492,Vitvi02g00661,Vitvi02g00699,Vitvi02g00828,Vitvi02g01268,Vitvi02g01669,Vitvi03…	1.61538
query_1	TRUE	0.00369544	219	3921	75	0.0191278	0.342466	GO:0034655	GO:BP	nucleobase-containing compound catabolic process	18434	9010	Vitvi01g00220,Vitvi01g00537,Vitvi01g01021,Vitvi01g01538,Vitvi01g01658,Vitvi01g01724,Vitvi02g00379,Vitvi02g00627,Vitvi02g00684,Vitvi03g00048,Vitvi03g00400,Vitvi03g01140,Vitvi04g00040,Vitvi04g00302,Vitvi04g00520,Vitvi04g01421,Vitvi05g01830,Vitvi05g00612,Vitvi05g01314,Vitvi06g00472,Vitvi06g00580,Vitvi06g01166,Vitvi06g01268,Vitvi06g01272,Vitvi06g01524,Vitvi06g01546,Vitvi07g00190,Vitvi07g00195,Vitvi07…	1.61005
query_1	TRUE	6.50196e-06	369	4340	119	0.0274194	0.322493	GO:0004842	GO:MF	ubiquitin-protein transferase activity	21616	1112	Vitvi07g03105,Vitvi01g00192,Vitvi01g01897,Vitvi01g01898,Vitvi01g00402,Vitvi01g00492,Vitvi01g00614,Vitvi01g00782,Vitvi01g00985,Vitvi01g01015,Vitvi01g01503,Vitvi01g01773,Vitvi02g00001,Vitvi02g00013,Vitvi02g00131,Vitvi02g00155,Vitvi02g00732,Vitvi03g00139,Vitvi03g00377,Vitvi03g01666,Vitvi03g00855,Vitvi04g00281,Vitvi04g01838,Vitvi04g00322,Vitvi04g01311,Vitvi04g02133,Vitvi04g01493,Vitvi04g01728,Vitvi05…	1.60622
query_1	TRUE	4.25296e-06	386	4340	124	0.0285714	0.321244	GO:0019787	GO:MF	ubiquitin-like protein transferase activity	21616	3693	Vitvi07g03105,Vitvi01g00192,Vitvi01g01897,Vitvi01g01898,Vitvi01g00402,Vitvi01g00492,Vitvi01g00614,Vitvi01g00782,Vitvi01g00985,Vitvi01g01015,Vitvi01g01503,Vitvi01g01773,Vitvi02g00001,Vitvi02g00013,Vitvi02g00131,Vitvi02g00155,Vitvi02g00732,Vitvi03g00139,Vitvi03g00377,Vitvi03g01666,Vitvi03g00855,Vitvi04g00281,Vitvi04g01838,Vitvi04g00322,Vitvi04g01311,Vitvi04g02133,Vitvi04g01493,Vitvi04g01728,Vitvi05…	1.6
query_1	TRUE	7.50134e-06	362	3921	123	0.0313695	0.339779	GO:0010605	GO:BP	negative regulation of macromolecule metabolic process	18434	4302	Vitvi01g00220,Vitvi01g00383,Vitvi01g00454,Vitvi01g00537,Vitvi01g02098,Vitvi01g01658,Vitvi01g01757,Vitvi02g01393,Vitvi02g00379,Vitvi02g00627,Vitvi03g00400,Vitvi03g01581,Vitvi03g01011,Vitvi03g01012,Vitvi03g01140,Vitvi04g00186,Vitvi04g00302,Vitvi04g00446,Vitvi04g00477,Vitvi04g00520,Vitvi04g01202,Vitvi04g01262,Vitvi04g01275,Vitvi04g01715,Vitvi05g01830,Vitvi05g00496,Vitvi05g00500,Vitvi05g00642,Vitvi06…	1.59742
query_1	TRUE	5.44258e-06	375	3921	127	0.0323897	0.338667	GO:0009892	GO:BP	negative regulation of metabolic process	18434	3790	Vitvi01g00220,Vitvi01g00383,Vitvi01g00454,Vitvi01g00537,Vitvi01g02098,Vitvi01g01658,Vitvi01g01757,Vitvi02g01393,Vitvi02g00379,Vitvi02g00627,Vitvi03g00400,Vitvi03g01581,Vitvi03g00724,Vitvi03g01011,Vitvi03g01012,Vitvi03g01140,Vitvi04g00186,Vitvi04g00302,Vitvi04g00446,Vitvi04g00477,Vitvi04g00520,Vitvi04g01202,Vitvi04g01262,Vitvi04g01275,Vitvi04g01715,Vitvi05g01830,Vitvi05g00496,Vitvi05g00500,Vitvi05…	1.59219
query_1	TRUE	8.38442e-06	370	3921	125	0.0318796	0.337838	GO:0031324	GO:BP	negative regulation of cellular metabolic process	18434	7373	Vitvi01g00220,Vitvi01g00383,Vitvi01g00454,Vitvi01g00537,Vitvi01g02098,Vitvi01g01658,Vitvi01g01757,Vitvi02g01393,Vitvi02g00379,Vitvi02g00627,Vitvi03g00400,Vitvi03g01581,Vitvi03g00724,Vitvi03g01011,Vitvi03g01012,Vitvi03g01140,Vitvi04g00186,Vitvi04g00302,Vitvi04g00446,Vitvi04g00477,Vitvi04g00520,Vitvi04g01202,Vitvi04g01262,Vitvi04g01275,Vitvi04g01715,Vitvi05g01830,Vitvi05g00496,Vitvi05g00500,Vitvi05…	1.58829
query_1	TRUE	0.032422	194	3921	65	0.0165774	0.335052	GO:0010035	GO:BP	response to inorganic substance	18434	3885	Vitvi01g00540,Vitvi01g01311,Vitvi01g01499,Vitvi02g00080,Vitvi02g00310,Vitvi03g01481,Vitvi03g00452,Vitvi03g00845,Vitvi04g01792,Vitvi04g01793,Vitvi04g01794,Vitvi04g01799,Vitvi04g01802,Vitvi04g00135,Vitvi04g01483,Vitvi04g01741,Vitvi05g00619,Vitvi06g00052,Vitvi06g00464,Vitvi06g00561,Vitvi06g00733,Vitvi06g01492,Vitvi06g01505,Vitvi07g00186,Vitvi07g00313,Vitvi07g00353,Vitvi07g00635,Vitvi07g01598,Vitvi08…	1.5752
query_1	TRUE	0.030157	151	3995	54	0.0135169	0.357616	GO:0000151	GO:CC	ubiquitin ligase complex	17574	23	Vitvi01g00985,Vitvi02g00732,Vitvi02g00768,Vitvi03g00187,Vitvi03g00343,Vitvi03g00377,Vitvi03g00595,Vitvi03g00855,Vitvi04g00214,Vitvi04g00268,Vitvi04g01313,Vitvi05g00008,Vitvi05g00296,Vitvi06g00335,Vitvi06g00349,Vitvi06g00635,Vitvi07g00040,Vitvi07g02134,Vitvi07g00268,Vitvi07g01261,Vitvi07g02656,Vitvi08g00198,Vitvi08g00794,Vitvi08g01201,Vitvi08g01212,Vitvi08g01546,Vitvi09g00350,Vitvi09g00734,Vitvi09…	1.57315
query_1	TRUE	0.00472773	248	4340	78	0.0179724	0.314516	GO:0060090	GO:MF	molecular adaptor activity	21616	8382	Vitvi01g02067,Vitvi01g02098,Vitvi01g01658,Vitvi01g01671,Vitvi02g00006,Vitvi02g00158,Vitvi02g00227,Vitvi02g00603,Vitvi02g01268,Vitvi03g00312,Vitvi03g00343,Vitvi03g00618,Vitvi04g00487,Vitvi04g01989,Vitvi04g01319,Vitvi04g01451,Vitvi05g01830,Vitvi05g00496,Vitvi05g00851,Vitvi05g01533,Vitvi05g01631,Vitvi06g00048,Vitvi06g00092,Vitvi06g00543,Vitvi06g01146,Vitvi06g01392,Vitvi07g00272,Vitvi07g00910,Vitvi07…	1.56649
query_1	TRUE	0.000231908	322	3921	107	0.027289	0.332298	GO:0010558	GO:BP	negative regulation of macromolecule biosynthetic process	18434	4260	Vitvi01g00220,Vitvi01g00383,Vitvi01g00537,Vitvi01g02098,Vitvi01g01658,Vitvi01g01757,Vitvi02g00379,Vitvi02g00627,Vitvi03g00400,Vitvi03g01011,Vitvi03g01012,Vitvi03g01140,Vitvi04g00186,Vitvi04g00302,Vitvi04g00446,Vitvi04g00477,Vitvi04g00520,Vitvi04g01202,Vitvi04g01262,Vitvi04g01275,Vitvi04g01715,Vitvi05g01830,Vitvi05g00496,Vitvi05g00500,Vitvi06g00092,Vitvi06g00277,Vitvi06g00580,Vitvi06g01020,Vitvi06…	1.56225
query_1	TRUE	0.000924623	289	3921	96	0.0244836	0.33218	GO:0006325	GO:BP	chromatin organization	18434	2145	Vitvi01g00119,Vitvi01g00168,Vitvi01g00454,Vitvi01g01488,Vitvi01g01773,Vitvi02g00759,Vitvi03g00099,Vitvi04g00044,Vitvi04g00446,Vitvi04g00523,Vitvi04g01989,Vitvi04g01110,Vitvi04g01208,Vitvi04g01275,Vitvi04g01442,Vitvi04g02203,Vitvi04g01641,Vitvi04g01715,Vitvi04g01734,Vitvi05g00271,Vitvi05g00272,Vitvi05g00345,Vitvi05g01864,Vitvi05g00453,Vitvi05g00642,Vitvi05g00855,Vitvi05g00925,Vitvi06g00287,Vitvi06…	1.56169
query_1	TRUE	0.000213973	329	3921	109	0.027799	0.331307	GO:0031327	GO:BP	negative regulation of cellular biosynthetic process	18434	7376	Vitvi01g00220,Vitvi01g00383,Vitvi01g00537,Vitvi01g02098,Vitvi01g01658,Vitvi01g01757,Vitvi02g00379,Vitvi02g00627,Vitvi03g00400,Vitvi03g01011,Vitvi03g01012,Vitvi03g01140,Vitvi04g00186,Vitvi04g00302,Vitvi04g00446,Vitvi04g00477,Vitvi04g00520,Vitvi04g01202,Vitvi04g01262,Vitvi04g01275,Vitvi04g01715,Vitvi05g01830,Vitvi05g00496,Vitvi05g00500,Vitvi06g00092,Vitvi06g00277,Vitvi06g00580,Vitvi06g01020,Vitvi06…	1.55759
query_1	TRUE	1.93231e-15	957	3921	316	0.0805917	0.330199	GO:0051641	GO:BP	cellular localization	18434	14309	Vitvi04g02278,Vitvi01g00135,Vitvi01g01898,Vitvi01g00294,Vitvi01g00376,Vitvi01g00422,Vitvi01g00488,Vitvi01g00523,Vitvi01g00524,Vitvi01g00590,Vitvi01g00599,Vitvi01g00700,Vitvi01g02067,Vitvi01g00952,Vitvi01g01121,Vitvi01g01311,Vitvi01g01414,Vitvi01g01447,Vitvi01g01528,Vitvi01g01580,Vitvi01g01589,Vitvi01g01620,Vitvi01g01627,Vitvi02g00007,Vitvi02g00129,Vitvi02g00209,Vitvi02g00284,Vitvi02g00411,Vitvi02…	1.55238
query_1	TRUE	0.011028	240	3921	79	0.0201479	0.329167	GO:0006338	GO:BP	chromatin remodeling	18434	2149	Vitvi01g00119,Vitvi01g00168,Vitvi01g00454,Vitvi01g01488,Vitvi02g00759,Vitvi04g00446,Vitvi04g00523,Vitvi04g01989,Vitvi04g01110,Vitvi04g01208,Vitvi04g01275,Vitvi04g01442,Vitvi04g01641,Vitvi04g01715,Vitvi04g01734,Vitvi05g00271,Vitvi05g00272,Vitvi05g00345,Vitvi05g01864,Vitvi05g00453,Vitvi05g00642,Vitvi05g00855,Vitvi06g00287,Vitvi06g01684,Vitvi06g00426,Vitvi06g01262,Vitvi06g01457,Vitvi06g01492,Vitvi07…	1.54753
query_1	TRUE	0.0102722	245	4340	76	0.0175115	0.310204	GO:0030674	GO:MF	protein-macromolecule adaptor activity	21616	3987	Vitvi01g02067,Vitvi01g02098,Vitvi01g01658,Vitvi01g01671,Vitvi02g00006,Vitvi02g00158,Vitvi02g00227,Vitvi02g00603,Vitvi02g01268,Vitvi03g00312,Vitvi03g00343,Vitvi03g00618,Vitvi04g00487,Vitvi04g01989,Vitvi04g01319,Vitvi04g01451,Vitvi05g01830,Vitvi05g00496,Vitvi05g00851,Vitvi05g01533,Vitvi05g01631,Vitvi06g00048,Vitvi06g00092,Vitvi06g00543,Vitvi06g01392,Vitvi07g00272,Vitvi07g00910,Vitvi07g01849,Vitvi07…	1.54502
query_1	TRUE	0.000354234	332	3921	109	0.027799	0.328313	GO:0009890	GO:BP	negative regulation of biosynthetic process	18434	3788	Vitvi01g00220,Vitvi01g00383,Vitvi01g00537,Vitvi01g02098,Vitvi01g01658,Vitvi01g01757,Vitvi02g00379,Vitvi02g00627,Vitvi03g00400,Vitvi03g01011,Vitvi03g01012,Vitvi03g01140,Vitvi04g00186,Vitvi04g00302,Vitvi04g00446,Vitvi04g00477,Vitvi04g00520,Vitvi04g01202,Vitvi04g01262,Vitvi04g01275,Vitvi04g01715,Vitvi05g01830,Vitvi05g00496,Vitvi05g00500,Vitvi06g00092,Vitvi06g00277,Vitvi06g00580,Vitvi06g01020,Vitvi06…	1.54352
query_1	TRUE	0.00222121	228	3995	80	0.020025	0.350877	GO:0005768	GO:CC	endosome	17574	336	Vitvi01g01898,Vitvi01g00376,Vitvi01g00952,Vitvi01g01499,Vitvi02g00161,Vitvi02g00311,Vitvi02g00603,Vitvi02g00828,Vitvi02g00857,Vitvi03g00106,Vitvi03g00127,Vitvi04g01778,Vitvi04g00543,Vitvi04g01499,Vitvi04g01733,Vitvi05g00085,Vitvi05g00248,Vitvi05g00395,Vitvi05g01108,Vitvi05g01184,Vitvi05g01223,Vitvi05g01381,Vitvi06g00644,Vitvi06g01328,Vitvi06g01364,Vitvi06g01959,Vitvi07g00299,Vitvi07g00621,Vitvi07…	1.54351
query_1	TRUE	6.85137e-05	386	3921	126	0.0321347	0.326425	GO:0043632	GO:BP	modification-dependent macromolecule catabolic process	18434	11169	Vitvi02g01777,Vitvi01g01898,Vitvi01g00376,Vitvi01g00492,Vitvi01g02023,Vitvi01g00985,Vitvi02g00136,Vitvi02g00155,Vitvi02g00461,Vitvi02g00732,Vitvi02g00828,Vitvi02g00842,Vitvi03g00053,Vitvi03g00139,Vitvi03g00152,Vitvi03g00161,Vitvi03g00371,Vitvi03g00377,Vitvi03g00855,Vitvi04g00279,Vitvi04g00281,Vitvi04g00324,Vitvi04g01313,Vitvi04g01493,Vitvi05g00167,Vitvi05g00296,Vitvi05g00352,Vitvi05g02021,Vitvi06…	1.53464
query_1	TRUE	0.0295518	224	4340	69	0.0158986	0.308036	GO:0019899	GO:MF	enzyme binding	21616	3728	Vitvi01g00383,Vitvi01g00486,Vitvi01g00985,Vitvi02g00732,Vitvi03g00022,Vitvi03g00377,Vitvi03g00452,Vitvi03g01581,Vitvi04g00081,Vitvi04g01149,Vitvi04g01498,Vitvi04g01715,Vitvi05g00296,Vitvi05g00429,Vitvi05g00451,Vitvi05g01356,Vitvi06g00053,Vitvi06g00274,Vitvi06g00335,Vitvi06g00393,Vitvi07g00211,Vitvi07g00228,Vitvi07g00268,Vitvi07g01261,Vitvi08g00064,Vitvi08g00198,Vitvi08g00687,Vitvi08g00739,Vitvi08…	1.53422
query_1	TRUE	0.021964	248	3921	80	0.020403	0.322581	GO:0044270	GO:BP	cellular nitrogen compound catabolic process	18434	11311	Vitvi01g00220,Vitvi01g00537,Vitvi01g01021,Vitvi01g01296,Vitvi01g01538,Vitvi01g01658,Vitvi01g01724,Vitvi02g00379,Vitvi02g00627,Vitvi02g00684,Vitvi03g00048,Vitvi03g00400,Vitvi03g00892,Vitvi03g01140,Vitvi04g00040,Vitvi04g00302,Vitvi04g00520,Vitvi04g01421,Vitvi05g01830,Vitvi05g00612,Vitvi05g01314,Vitvi06g00472,Vitvi06g00580,Vitvi06g01166,Vitvi06g01268,Vitvi06g01272,Vitvi06g01524,Vitvi06g01546,Vitvi07…	1.51657
query_1	TRUE	0.000251314	379	3921	122	0.0311145	0.3219	GO:0019941	GO:BP	modification-dependent protein catabolic process	18434	6301	Vitvi02g01777,Vitvi01g01898,Vitvi01g00376,Vitvi01g00492,Vitvi01g02023,Vitvi01g00985,Vitvi02g00136,Vitvi02g00155,Vitvi02g00461,Vitvi02g00732,Vitvi02g00828,Vitvi02g00842,Vitvi03g00053,Vitvi03g00139,Vitvi03g00152,Vitvi03g00161,Vitvi03g00371,Vitvi03g00377,Vitvi03g00855,Vitvi04g00279,Vitvi04g00281,Vitvi04g00324,Vitvi04g01313,Vitvi04g01493,Vitvi05g00167,Vitvi05g00296,Vitvi05g00352,Vitvi05g02021,Vitvi06…	1.51336
query_1	TRUE	0.0257045	249	3921	80	0.020403	0.321285	GO:0046700	GO:BP	heterocycle catabolic process	18434	12732	Vitvi01g00220,Vitvi01g00537,Vitvi01g01021,Vitvi01g01296,Vitvi01g01538,Vitvi01g01658,Vitvi01g01724,Vitvi02g00379,Vitvi02g00627,Vitvi02g00684,Vitvi03g00048,Vitvi03g00400,Vitvi03g00892,Vitvi03g01140,Vitvi04g00040,Vitvi04g00302,Vitvi04g00520,Vitvi04g01421,Vitvi05g01830,Vitvi05g00612,Vitvi05g01314,Vitvi06g00472,Vitvi06g00580,Vitvi06g01166,Vitvi06g01268,Vitvi06g01272,Vitvi06g01524,Vitvi06g01546,Vitvi07…	1.51047
query_1	TRUE	0.00158845	330	3921	106	0.0270339	0.321212	GO:0071824	GO:BP	protein-DNA complex organization	18434	17433	Vitvi01g00119,Vitvi01g00168,Vitvi01g00454,Vitvi01g01488,Vitvi01g01773,Vitvi02g00759,Vitvi03g00099,Vitvi03g00285,Vitvi04g00044,Vitvi04g00446,Vitvi04g00523,Vitvi04g01989,Vitvi04g01110,Vitvi04g01208,Vitvi04g01275,Vitvi04g01442,Vitvi04g02203,Vitvi04g01641,Vitvi04g01715,Vitvi04g01734,Vitvi05g00271,Vitvi05g00272,Vitvi05g00345,Vitvi05g01864,Vitvi05g00453,Vitvi05g00642,Vitvi05g00855,Vitvi05g00925,Vitvi06…	1.51013
query_1	TRUE	6.77128e-12	912	3921	291	0.0742158	0.319079	GO:0033036	GO:BP	macromolecule localization	18434	8276	Vitvi04g02278,Vitvi01g00135,Vitvi01g01898,Vitvi01g00275,Vitvi01g00294,Vitvi01g00376,Vitvi01g00422,Vitvi01g00488,Vitvi01g00523,Vitvi01g00524,Vitvi01g00590,Vitvi01g00599,Vitvi01g00700,Vitvi01g02067,Vitvi01g00952,Vitvi01g01121,Vitvi01g01311,Vitvi01g01414,Vitvi01g01447,Vitvi01g01528,Vitvi01g01580,Vitvi01g01589,Vitvi01g01620,Vitvi01g01627,Vitvi02g00007,Vitvi02g00129,Vitvi02g00209,Vitvi02g00284,Vitvi02…	1.5001
query_1	TRUE	8.384e-05	358	3995	122	0.0305382	0.340782	GO:0097708	GO:CC	intracellular vesicle	17574	3137	Vitvi01g00135,Vitvi01g01898,Vitvi01g00376,Vitvi01g00498,Vitvi01g00522,Vitvi01g02067,Vitvi01g00952,Vitvi01g01499,Vitvi02g00161,Vitvi02g00311,Vitvi02g00603,Vitvi02g00661,Vitvi02g00828,Vitvi02g00857,Vitvi03g00106,Vitvi03g00127,Vitvi03g00344,Vitvi04g01778,Vitvi04g00199,Vitvi04g00490,Vitvi04g00543,Vitvi04g01451,Vitvi04g01498,Vitvi04g01499,Vitvi04g01733,Vitvi05g00085,Vitvi05g00097,Vitvi05g00210,Vitvi05…	1.4991
query_1	TRUE	8.384e-05	358	3995	122	0.0305382	0.340782	GO:0031410	GO:CC	cytoplasmic vesicle	17574	1106	Vitvi01g00135,Vitvi01g01898,Vitvi01g00376,Vitvi01g00498,Vitvi01g00522,Vitvi01g02067,Vitvi01g00952,Vitvi01g01499,Vitvi02g00161,Vitvi02g00311,Vitvi02g00603,Vitvi02g00661,Vitvi02g00828,Vitvi02g00857,Vitvi03g00106,Vitvi03g00127,Vitvi03g00344,Vitvi04g01778,Vitvi04g00199,Vitvi04g00490,Vitvi04g00543,Vitvi04g01451,Vitvi04g01498,Vitvi04g01499,Vitvi04g01733,Vitvi05g00085,Vitvi05g00097,Vitvi05g00210,Vitvi05…	1.4991
query_1	TRUE	0.000843454	364	3921	116	0.0295843	0.318681	GO:0006511	GO:BP	ubiquitin-dependent protein catabolic process	18434	2261	Vitvi02g01777,Vitvi01g01898,Vitvi01g00376,Vitvi01g00492,Vitvi01g02023,Vitvi01g00985,Vitvi02g00136,Vitvi02g00155,Vitvi02g00461,Vitvi02g00732,Vitvi02g00828,Vitvi02g00842,Vitvi03g00053,Vitvi03g00139,Vitvi03g00152,Vitvi03g00161,Vitvi03g00371,Vitvi03g00377,Vitvi03g00855,Vitvi04g00279,Vitvi04g00281,Vitvi04g00324,Vitvi04g01313,Vitvi04g01493,Vitvi05g00167,Vitvi05g00296,Vitvi05g00352,Vitvi05g02021,Vitvi06…	1.49823
query_1	TRUE	6.00959e-09	811	3921	253	0.0645244	0.311961	GO:0043933	GO:BP	protein-containing complex organization	18434	11222	Vitvi10g02255,Vitvi01g00060,Vitvi01g00119,Vitvi01g00168,Vitvi01g00171,Vitvi01g00422,Vitvi01g00454,Vitvi01g01986,Vitvi01g00522,Vitvi01g00788,Vitvi01g00865,Vitvi01g01488,Vitvi01g01620,Vitvi01g01773,Vitvi01g01792,Vitvi02g00100,Vitvi02g00298,Vitvi02g00759,Vitvi02g00842,Vitvi02g01669,Vitvi03g00099,Vitvi03g00285,Vitvi03g00471,Vitvi03g00706,Vitvi04g00044,Vitvi04g01792,Vitvi04g01793,Vitvi04g01794,Vitvi04…	1.46664
query_1	TRUE	9.38222e-23	1963	4340	577	0.132949	0.293938	GO:0003723	GO:MF	RNA binding	21616	346	Vitvi10g02178,Vitvi10g02344,Vitvi02g01712,Vitvi10g02255,Vitvi01g00036,Vitvi01g01842,Vitvi01g00060,Vitvi01g00079,Vitvi01g01847,Vitvi01g00085,Vitvi01g01858,Vitvi01g00098,Vitvi01g00161,Vitvi01g00171,Vitvi01g00183,Vitvi01g00220,Vitvi01g00296,Vitvi01g00355,Vitvi01g00430,Vitvi01g00450,Vitvi01g00537,Vitvi01g00595,Vitvi01g00633,Vitvi01g02052,Vitvi01g02065,Vitvi01g00772,Vitvi01g00788,Vitvi01g00884,Vitvi01…	1.464
query_1	TRUE	0.000164521	391	3995	130	0.0325407	0.332481	GO:0031982	GO:CC	vesicle	17574	1228	Vitvi01g00135,Vitvi01g01898,Vitvi01g00376,Vitvi01g00498,Vitvi01g00522,Vitvi01g02067,Vitvi01g00952,Vitvi01g01499,Vitvi02g00161,Vitvi02g00311,Vitvi02g00603,Vitvi02g00661,Vitvi02g00828,Vitvi02g00857,Vitvi03g00106,Vitvi03g00127,Vitvi03g00344,Vitvi04g01778,Vitvi04g00199,Vitvi04g00490,Vitvi04g00543,Vitvi04g01451,Vitvi04g01498,Vitvi04g01499,Vitvi04g01733,Vitvi05g00085,Vitvi05g00097,Vitvi05g00210,Vitvi05…	1.46258
query_1	TRUE	0.02531	239	3995	79	0.0197747	0.330544	GO:0005730	GO:CC	nucleolus	17574	305	Vitvi01g00006,Vitvi01g00085,Vitvi01g00454,Vitvi01g00599,Vitvi01g00704,Vitvi03g00089,Vitvi03g00308,Vitvi03g01581,Vitvi03g00846,Vitvi04g00134,Vitvi04g00279,Vitvi04g00302,Vitvi04g01192,Vitvi04g01260,Vitvi04g01545,Vitvi05g00060,Vitvi05g00858,Vitvi05g00872,Vitvi05g01569,Vitvi05g01640,Vitvi06g00212,Vitvi07g00038,Vitvi07g00195,Vitvi07g00226,Vitvi07g00312,Vitvi07g00336,Vitvi07g00360,Vitvi07g00409,Vitvi07…	1.45406
query_1	TRUE	3.33411e-09	873	3921	270	0.06886	0.309278	GO:0006396	GO:BP	RNA processing	18434	2181	Vitvi01g00006,Vitvi01g00085,Vitvi01g00161,Vitvi01g00168,Vitvi01g00339,Vitvi01g00355,Vitvi01g00523,Vitvi01g00595,Vitvi01g00772,Vitvi01g00788,Vitvi01g01580,Vitvi01g01666,Vitvi01g01747,Vitvi01g01763,Vitvi02g00007,Vitvi02g00100,Vitvi02g00145,Vitvi02g00341,Vitvi02g00627,Vitvi03g00001,Vitvi03g00156,Vitvi03g00265,Vitvi03g00308,Vitvi03g00471,Vitvi03g00565,Vitvi03g00646,Vitvi03g00706,Vitvi04g00035,Vitvi04…	1.45403
query_1	TRUE	0.000596886	462	3921	142	0.0362153	0.307359	GO:0030163	GO:BP	protein catabolic process	18434	6928	Vitvi02g01777,Vitvi01g01898,Vitvi01g00376,Vitvi01g00492,Vitvi01g00603,Vitvi01g02023,Vitvi01g00985,Vitvi01g01296,Vitvi02g00136,Vitvi02g00155,Vitvi02g00161,Vitvi02g00461,Vitvi02g00732,Vitvi02g00828,Vitvi02g00842,Vitvi03g00053,Vitvi03g00139,Vitvi03g00152,Vitvi03g00161,Vitvi03g00285,Vitvi03g00371,Vitvi03g00377,Vitvi03g00855,Vitvi04g00279,Vitvi04g00281,Vitvi04g00324,Vitvi04g01313,Vitvi04g01493,Vitvi05…	1.445
query_1	TRUE	0.0130185	373	4340	107	0.0246544	0.286863	GO:0044877	GO:MF	protein-containing complex binding	21616	6047	Vitvi01g00071,Vitvi01g00119,Vitvi01g00454,Vitvi01g01986,Vitvi01g00540,Vitvi01g00596,Vitvi01g01488,Vitvi01g01528,Vitvi02g00249,Vitvi02g00836,Vitvi02g01669,Vitvi03g00011,Vitvi03g00012,Vitvi03g00426,Vitvi03g00724,Vitvi04g00044,Vitvi04g00523,Vitvi04g01989,Vitvi04g01110,Vitvi04g02149,Vitvi04g01490,Vitvi04g02203,Vitvi04g01743,Vitvi05g00345,Vitvi05g00542,Vitvi05g00642,Vitvi05g02079,Vitvi05g01486,Vitvi05…	1.42876
query_1	TRUE	0.00305322	447	3921	135	0.03443	0.302013	GO:0016567	GO:BP	protein ubiquitination	18434	5317	Vitvi07g03105,Vitvi01g00192,Vitvi01g01897,Vitvi01g00402,Vitvi01g00479,Vitvi01g00492,Vitvi01g00614,Vitvi01g00782,Vitvi01g00985,Vitvi01g01015,Vitvi01g01503,Vitvi01g01773,Vitvi02g00013,Vitvi02g00155,Vitvi02g00708,Vitvi02g00732,Vitvi03g00139,Vitvi03g00152,Vitvi03g00377,Vitvi04g00214,Vitvi04g00268,Vitvi04g00322,Vitvi04g00599,Vitvi04g01209,Vitvi04g01311,Vitvi04g01313,Vitvi04g02133,Vitvi04g01493,Vitvi04…	1.41987
query_1	TRUE	0.00242381	457	3921	138	0.0351951	0.301969	GO:0051603	GO:BP	proteolysis involved in protein catabolic process	18434	14275	Vitvi02g01777,Vitvi01g01898,Vitvi01g00376,Vitvi01g00492,Vitvi01g00603,Vitvi01g02023,Vitvi01g00985,Vitvi02g00136,Vitvi02g00155,Vitvi02g00461,Vitvi02g00732,Vitvi02g00828,Vitvi02g00842,Vitvi03g00053,Vitvi03g00139,Vitvi03g00152,Vitvi03g00161,Vitvi03g00285,Vitvi03g00371,Vitvi03g00377,Vitvi03g00855,Vitvi04g00279,Vitvi04g00281,Vitvi04g00324,Vitvi04g01313,Vitvi04g01493,Vitvi05g00167,Vitvi05g00296,Vitvi05…	1.41966
query_1	TRUE	0.021963	368	3921	111	0.0283091	0.30163	GO:0090407	GO:BP	organophosphate biosynthetic process	18434	18806	Vitvi02g01736,Vitvi01g00106,Vitvi01g00362,Vitvi01g00373,Vitvi01g00664,Vitvi01g01236,Vitvi01g01724,Vitvi02g00572,Vitvi02g00633,Vitvi02g00746,Vitvi02g00775,Vitvi03g00061,Vitvi03g01335,Vitvi03g00254,Vitvi03g00358,Vitvi03g01259,Vitvi04g00224,Vitvi04g00499,Vitvi04g01645,Vitvi04g01682,Vitvi05g00129,Vitvi05g00372,Vitvi06g00094,Vitvi06g00286,Vitvi06g00339,Vitvi06g00366,Vitvi06g00472,Vitvi06g00497,Vitvi06…	1.41807
query_1	TRUE	0.000646688	426	3995	137	0.0342929	0.321596	GO:0031984	GO:CC	organelle subcompartment	17574	1230	Vitvi01g01898,Vitvi01g00204,Vitvi01g00362,Vitvi01g00524,Vitvi01g00700,Vitvi01g01071,Vitvi01g01627,Vitvi01g01800,Vitvi02g00200,Vitvi02g00603,Vitvi02g00746,Vitvi02g00775,Vitvi02g00780,Vitvi02g00790,Vitvi02g00857,Vitvi02g01150,Vitvi03g00034,Vitvi03g00053,Vitvi03g00127,Vitvi03g00262,Vitvi04g00465,Vitvi04g00494,Vitvi04g00514,Vitvi04g00543,Vitvi04g00582,Vitvi04g00619,Vitvi04g01143,Vitvi04g01429,Vitvi04…	1.4147
query_1	TRUE	4.54572e-08	940	3921	282	0.0719204	0.3	GO:0071705	GO:BP	nitrogen compound transport	18434	17375	Vitvi04g02278,Vitvi01g01859,Vitvi01g00135,Vitvi01g01898,Vitvi01g00226,Vitvi01g00275,Vitvi01g00294,Vitvi01g00376,Vitvi01g00422,Vitvi01g00488,Vitvi01g00523,Vitvi01g00524,Vitvi01g00571,Vitvi01g00599,Vitvi01g02067,Vitvi01g00952,Vitvi01g01311,Vitvi01g01414,Vitvi01g01447,Vitvi01g01580,Vitvi01g01589,Vitvi01g01620,Vitvi01g02299,Vitvi02g00007,Vitvi02g00209,Vitvi02g00284,Vitvi02g00411,Vitvi02g00603,Vitvi02…	1.41041
query_1	TRUE	0.000555674	540	3921	162	0.041316	0.3	GO:0070647	GO:BP	protein modification by small protein conjugation or removal	18434	16727	Vitvi02g01777,Vitvi07g03105,Vitvi01g00192,Vitvi01g01897,Vitvi01g00402,Vitvi01g00479,Vitvi01g00492,Vitvi01g00614,Vitvi01g00782,Vitvi01g00985,Vitvi01g01015,Vitvi01g01503,Vitvi01g01568,Vitvi01g01773,Vitvi02g00013,Vitvi02g00155,Vitvi02g00247,Vitvi02g00700,Vitvi02g00708,Vitvi02g00732,Vitvi03g00139,Vitvi03g00152,Vitvi03g00286,Vitvi03g00377,Vitvi04g00214,Vitvi04g00268,Vitvi04g00279,Vitvi04g00322,Vitvi04…	1.41041
query_1	TRUE	4.80308e-05	540	3995	173	0.0433041	0.32037	GO:0031981	GO:CC	nuclear lumen	17574	1227	Vitvi01g00006,Vitvi01g00085,Vitvi01g00454,Vitvi01g00599,Vitvi01g00704,Vitvi01g02052,Vitvi01g00836,Vitvi01g02098,Vitvi02g00006,Vitvi02g00210,Vitvi02g00341,Vitvi02g00364,Vitvi02g01429,Vitvi02g01153,Vitvi03g00089,Vitvi03g00308,Vitvi03g00543,Vitvi03g01581,Vitvi03g00846,Vitvi04g00134,Vitvi04g00279,Vitvi04g00302,Vitvi04g00513,Vitvi04g01927,Vitvi04g01989,Vitvi04g01192,Vitvi04g01260,Vitvi04g02149,Vitvi04…	1.40931
query_1	TRUE	2.7931e-11	1103	3995	353	0.0883605	0.320036	GO:0005829	GO:CC	cytosol	17574	380	Vitvi02g01712,Vitvi01g01838,Vitvi01g00036,Vitvi01g00060,Vitvi01g00071,Vitvi01g00135,Vitvi01g00163,Vitvi01g00220,Vitvi01g00275,Vitvi01g00303,Vitvi01g01955,Vitvi01g00537,Vitvi01g00568,Vitvi01g00664,Vitvi01g00706,Vitvi01g00789,Vitvi01g00906,Vitvi01g00952,Vitvi01g02160,Vitvi01g01311,Vitvi01g01538,Vitvi01g02258,Vitvi01g01701,Vitvi01g01792,Vitvi02g00001,Vitvi02g00025,Vitvi02g01321,Vitvi02g00080,Vitvi02…	1.40784
query_1	TRUE	0.00283977	478	3921	143	0.0364703	0.299163	GO:0032446	GO:BP	protein modification by small protein conjugation	18434	7840	Vitvi07g03105,Vitvi01g00192,Vitvi01g01897,Vitvi01g00402,Vitvi01g00479,Vitvi01g00492,Vitvi01g00614,Vitvi01g00782,Vitvi01g00985,Vitvi01g01015,Vitvi01g01503,Vitvi01g01773,Vitvi02g00013,Vitvi02g00155,Vitvi02g00708,Vitvi02g00732,Vitvi03g00139,Vitvi03g00152,Vitvi03g00377,Vitvi04g00214,Vitvi04g00268,Vitvi04g00322,Vitvi04g00599,Vitvi04g01209,Vitvi04g01311,Vitvi04g01313,Vitvi04g02133,Vitvi04g01493,Vitvi04…	1.40647
query_1	TRUE	0.000715034	546	3921	163	0.041571	0.298535	GO:0043687	GO:BP	post-translational protein modification	18434	11196	Vitvi02g01777,Vitvi07g03105,Vitvi01g00192,Vitvi01g01897,Vitvi01g00402,Vitvi01g00479,Vitvi01g00492,Vitvi01g00614,Vitvi01g00782,Vitvi01g00985,Vitvi01g01015,Vitvi01g01503,Vitvi01g01568,Vitvi01g01773,Vitvi02g00013,Vitvi02g00155,Vitvi02g00247,Vitvi02g00700,Vitvi02g00708,Vitvi02g00732,Vitvi03g00139,Vitvi03g00152,Vitvi03g00286,Vitvi03g00377,Vitvi04g00214,Vitvi04g00268,Vitvi04g00279,Vitvi04g00322,Vitvi04…	1.40352
query_1	TRUE	0.000105039	531	3995	169	0.0423029	0.318267	GO:0098796	GO:CC	membrane protein complex	17574	3258	Vitvi09g02081,Vitvi07g03064,Vitvi01g00373,Vitvi01g00700,Vitvi01g02067,Vitvi01g00952,Vitvi01g01627,Vitvi01g02269,Vitvi01g01776,Vitvi01g01813,Vitvi02g00007,Vitvi02g00603,Vitvi02g00661,Vitvi02g00780,Vitvi02g00828,Vitvi02g00836,Vitvi02g01173,Vitvi02g01268,Vitvi03g00022,Vitvi03g00053,Vitvi03g01335,Vitvi03g00343,Vitvi03g00344,Vitvi04g01778,Vitvi04g00199,Vitvi04g00224,Vitvi04g01857,Vitvi04g00338,Vitvi04…	1.40006
query_1	TRUE	0.00258871	505	3921	150	0.0382555	0.29703	GO:0048523	GO:BP	negative regulation of cellular process	18434	13231	Vitvi01g00220,Vitvi01g00383,Vitvi01g00454,Vitvi01g00537,Vitvi01g02098,Vitvi01g01658,Vitvi01g01757,Vitvi02g01393,Vitvi02g00379,Vitvi02g00627,Vitvi03g00190,Vitvi03g00400,Vitvi03g01581,Vitvi03g00724,Vitvi03g01011,Vitvi03g01012,Vitvi03g01140,Vitvi04g00186,Vitvi04g00302,Vitvi04g00446,Vitvi04g00477,Vitvi04g00520,Vitvi04g01202,Vitvi04g01262,Vitvi04g01275,Vitvi04g01490,Vitvi04g01715,Vitvi05g01830,Vitvi05…	1.39644
query_1	TRUE	3.5621e-05	586	3995	186	0.0465582	0.317406	GO:0140535	GO:CC	intracellular protein-containing complex	17574	3560	Vitvi01g00339,Vitvi01g02023,Vitvi01g00704,Vitvi01g00985,Vitvi01g01312,Vitvi02g00136,Vitvi02g00364,Vitvi02g00366,Vitvi02g00379,Vitvi02g00732,Vitvi02g00768,Vitvi02g00775,Vitvi02g00842,Vitvi03g00161,Vitvi03g00187,Vitvi03g00285,Vitvi03g00343,Vitvi03g00377,Vitvi03g00543,Vitvi03g00595,Vitvi03g00618,Vitvi03g00724,Vitvi03g00855,Vitvi04g00214,Vitvi04g00253,Vitvi04g00268,Vitvi04g00380,Vitvi04g00414,Vitvi04…	1.39627
query_1	TRUE	0.00164672	541	3921	160	0.0408059	0.295749	GO:0048519	GO:BP	negative regulation of biological process	18434	13227	Vitvi01g00220,Vitvi01g00383,Vitvi01g00454,Vitvi01g00537,Vitvi01g02098,Vitvi01g01357,Vitvi01g01658,Vitvi01g01757,Vitvi02g01393,Vitvi02g00379,Vitvi02g00627,Vitvi03g00190,Vitvi03g00400,Vitvi03g01581,Vitvi03g00724,Vitvi03g01011,Vitvi03g01012,Vitvi03g01140,Vitvi04g00186,Vitvi04g00302,Vitvi04g00446,Vitvi04g00477,Vitvi04g00520,Vitvi04g01024,Vitvi04g01202,Vitvi04g01262,Vitvi04g01275,Vitvi04g01490,Vitvi04…	1.39042
query_1	TRUE	0.00829502	471	3921	139	0.0354501	0.295117	GO:0022613	GO:BP	ribonucleoprotein complex biogenesis	18434	6857	Vitvi10g02255,Vitvi01g00006,Vitvi01g00060,Vitvi01g00171,Vitvi01g00599,Vitvi01g00788,Vitvi01g01666,Vitvi01g01792,Vitvi02g00100,Vitvi02g00145,Vitvi02g00341,Vitvi02g01669,Vitvi03g00089,Vitvi03g00308,Vitvi03g00565,Vitvi03g00646,Vitvi03g00706,Vitvi04g00035,Vitvi04g00134,Vitvi04g00327,Vitvi04g00640,Vitvi04g01192,Vitvi04g01367,Vitvi04g01545,Vitvi04g01743,Vitvi05g00335,Vitvi05g00641,Vitvi05g00775,Vitvi05…	1.38745
query_1	TRUE	3.58634e-05	736	3921	217	0.055343	0.294837	GO:1901565	GO:BP	organonitrogen compound catabolic process	18434	22099	Vitvi02g01777,Vitvi01g00161,Vitvi01g01898,Vitvi01g00376,Vitvi01g00492,Vitvi01g00568,Vitvi01g00603,Vitvi01g02023,Vitvi01g00985,Vitvi01g01296,Vitvi01g01538,Vitvi01g01563,Vitvi01g01682,Vitvi01g01724,Vitvi02g00136,Vitvi02g00155,Vitvi02g00161,Vitvi02g00461,Vitvi02g00684,Vitvi02g00732,Vitvi02g00828,Vitvi02g00842,Vitvi03g00048,Vitvi03g00053,Vitvi03g00054,Vitvi03g00139,Vitvi03g00152,Vitvi03g00161,Vitvi03…	1.38613
query_1	TRUE	9.63596e-05	590	3995	185	0.0463079	0.313559	GO:0005783	GO:CC	endoplasmic reticulum	17574	348	Vitvi07g02871,Vitvi01g00204,Vitvi01g00362,Vitvi01g00411,Vitvi01g00524,Vitvi01g00700,Vitvi01g00884,Vitvi01g01121,Vitvi01g01311,Vitvi01g01528,Vitvi01g01627,Vitvi01g01682,Vitvi01g01782,Vitvi01g01800,Vitvi02g00128,Vitvi02g00200,Vitvi02g00205,Vitvi02g00603,Vitvi02g00746,Vitvi02g00775,Vitvi02g00780,Vitvi02g01150,Vitvi03g00034,Vitvi03g00053,Vitvi03g00262,Vitvi03g00307,Vitvi03g00343,Vitvi03g00344,Vitvi03…	1.37935
query_1	TRUE	0.00832777	491	3921	144	0.0367253	0.293279	GO:0065003	GO:BP	protein-containing complex assembly	18434	16381	Vitvi10g02255,Vitvi01g00060,Vitvi01g00171,Vitvi01g00422,Vitvi01g00454,Vitvi01g01986,Vitvi01g00522,Vitvi01g00788,Vitvi01g00865,Vitvi01g01792,Vitvi02g00100,Vitvi02g00298,Vitvi02g00842,Vitvi03g00285,Vitvi03g00471,Vitvi03g00706,Vitvi04g01792,Vitvi04g01793,Vitvi04g01794,Vitvi04g01799,Vitvi04g01802,Vitvi04g00135,Vitvi04g00327,Vitvi04g00490,Vitvi04g00519,Vitvi04g00640,Vitvi05g00005,Vitvi05g00007,Vitvi05…	1.37881
query_1	TRUE	5.81748e-11	1422	3995	436	0.109136	0.30661	GO:0012505	GO:CC	endomembrane system	17574	687	Vitvi02g01696,Vitvi18g03385,Vitvi07g02871,Vitvi07g02943,Vitvi02g01814,Vitvi01g01838,Vitvi01g00135,Vitvi01g01898,Vitvi01g00204,Vitvi01g00255,Vitvi01g00362,Vitvi01g00376,Vitvi01g00411,Vitvi01g00488,Vitvi01g00522,Vitvi01g00524,Vitvi01g00695,Vitvi01g00700,Vitvi01g02067,Vitvi01g00842,Vitvi01g00860,Vitvi01g00884,Vitvi01g00952,Vitvi01g01071,Vitvi01g01121,Vitvi01g01311,Vitvi01g01499,Vitvi01g01528,Vitvi01…	1.34878
query_1	TRUE	3.14634e-05	758	3995	232	0.0580726	0.306069	GO:1990904	GO:CC	ribonucleoprotein complex	17574	4043	Vitvi07g03105,Vitvi02g01712,Vitvi10g02255,Vitvi01g00006,Vitvi01g00036,Vitvi01g00060,Vitvi01g01857,Vitvi01g00161,Vitvi01g00163,Vitvi01g00171,Vitvi01g00220,Vitvi01g00772,Vitvi01g00788,Vitvi01g02188,Vitvi01g01528,Vitvi01g01580,Vitvi01g02258,Vitvi01g01792,Vitvi02g00007,Vitvi02g01321,Vitvi02g00100,Vitvi02g00249,Vitvi02g00341,Vitvi03g00001,Vitvi03g01334,Vitvi03g00156,Vitvi03g00303,Vitvi03g00308,Vitvi03…	1.3464
query_1	TRUE	4.43955e-05	742	3995	227	0.056821	0.30593	GO:0140513	GO:CC	nuclear protein-containing complex	17574	3557	Vitvi02g01779,Vitvi07g02863,Vitvi07g03105,Vitvi01g00006,Vitvi01g00161,Vitvi01g00252,Vitvi01g00488,Vitvi01g00523,Vitvi01g00595,Vitvi01g00704,Vitvi01g00772,Vitvi01g00788,Vitvi01g02098,Vitvi01g01580,Vitvi01g01620,Vitvi02g00006,Vitvi02g00007,Vitvi02g00100,Vitvi02g00227,Vitvi02g00284,Vitvi02g00364,Vitvi02g00411,Vitvi02g01429,Vitvi02g00768,Vitvi02g01153,Vitvi03g00001,Vitvi03g00023,Vitvi03g00156,Vitvi03…	1.34579
query_1	TRUE	0.0336362	524	3921	149	0.0380005	0.284351	GO:0009628	GO:BP	response to abiotic stimulus	18434	3586	Vitvi01g01846,Vitvi01g00079,Vitvi01g00310,Vitvi01g00540,Vitvi01g00552,Vitvi01g00836,Vitvi01g01311,Vitvi01g01488,Vitvi01g01499,Vitvi01g01719,Vitvi01g01757,Vitvi02g00025,Vitvi02g00080,Vitvi02g00310,Vitvi02g00627,Vitvi02g00739,Vitvi03g00047,Vitvi03g00049,Vitvi03g00054,Vitvi03g01481,Vitvi03g00452,Vitvi03g00541,Vitvi03g00595,Vitvi03g00845,Vitvi04g00052,Vitvi04g00092,Vitvi04g01792,Vitvi04g01793,Vitvi04…	1.33683
query_1	TRUE	0.00554921	657	3921	186	0.0474369	0.283105	GO:1901135	GO:BP	carbohydrate derivative metabolic process	18434	21749	Vitvi02g01696,Vitvi01g01838,Vitvi01g00303,Vitvi01g00373,Vitvi01g00385,Vitvi01g00642,Vitvi01g00664,Vitvi01g01236,Vitvi01g01538,Vitvi01g01568,Vitvi01g02242,Vitvi01g01666,Vitvi01g01700,Vitvi01g01724,Vitvi01g01779,Vitvi01g01780,Vitvi02g00080,Vitvi02g00088,Vitvi02g00256,Vitvi02g00572,Vitvi02g00633,Vitvi02g00642,Vitvi02g00684,Vitvi02g00746,Vitvi02g00775,Vitvi02g00780,Vitvi02g01272,Vitvi03g00048,Vitvi03…	1.33098
query_1	TRUE	0.000654687	795	3921	225	0.0573833	0.283019	GO:0009057	GO:BP	macromolecule catabolic process	18434	3270	Vitvi02g01777,Vitvi01g00172,Vitvi01g01898,Vitvi01g00220,Vitvi01g00376,Vitvi01g00492,Vitvi01g00537,Vitvi01g00603,Vitvi01g02023,Vitvi01g00985,Vitvi01g01021,Vitvi01g01296,Vitvi01g01658,Vitvi02g00125,Vitvi02g00136,Vitvi02g00155,Vitvi02g00161,Vitvi02g00296,Vitvi02g00379,Vitvi02g00461,Vitvi02g00627,Vitvi02g00732,Vitvi02g00828,Vitvi02g00842,Vitvi03g00053,Vitvi03g00139,Vitvi03g00152,Vitvi03g00161,Vitvi03…	1.33057
query_1	TRUE	0.000622573	678	3995	204	0.0510638	0.300885	GO:0043233	GO:CC	organelle lumen	17574	1885	Vitvi01g00006,Vitvi01g00085,Vitvi01g00454,Vitvi01g00599,Vitvi01g00704,Vitvi01g02052,Vitvi01g00836,Vitvi01g02098,Vitvi01g01724,Vitvi02g00006,Vitvi02g00210,Vitvi02g00341,Vitvi02g00364,Vitvi02g00482,Vitvi02g01429,Vitvi02g01153,Vitvi03g00089,Vitvi03g00308,Vitvi03g00543,Vitvi03g01581,Vitvi03g00846,Vitvi04g00134,Vitvi04g00279,Vitvi04g00302,Vitvi04g00513,Vitvi04g01927,Vitvi04g01989,Vitvi04g01192,Vitvi04…	1.32359
query_1	TRUE	0.000622573	678	3995	204	0.0510638	0.300885	GO:0070013	GO:CC	intracellular organelle lumen	17574	2399	Vitvi01g00006,Vitvi01g00085,Vitvi01g00454,Vitvi01g00599,Vitvi01g00704,Vitvi01g02052,Vitvi01g00836,Vitvi01g02098,Vitvi01g01724,Vitvi02g00006,Vitvi02g00210,Vitvi02g00341,Vitvi02g00364,Vitvi02g00482,Vitvi02g01429,Vitvi02g01153,Vitvi03g00089,Vitvi03g00308,Vitvi03g00543,Vitvi03g01581,Vitvi03g00846,Vitvi04g00134,Vitvi04g00279,Vitvi04g00302,Vitvi04g00513,Vitvi04g01927,Vitvi04g01989,Vitvi04g01192,Vitvi04…	1.32359
query_1	TRUE	0.000622573	678	3995	204	0.0510638	0.300885	GO:0031974	GO:CC	membrane-enclosed lumen	17574	1221	Vitvi01g00006,Vitvi01g00085,Vitvi01g00454,Vitvi01g00599,Vitvi01g00704,Vitvi01g02052,Vitvi01g00836,Vitvi01g02098,Vitvi01g01724,Vitvi02g00006,Vitvi02g00210,Vitvi02g00341,Vitvi02g00364,Vitvi02g00482,Vitvi02g01429,Vitvi02g01153,Vitvi03g00089,Vitvi03g00308,Vitvi03g00543,Vitvi03g01581,Vitvi03g00846,Vitvi04g00134,Vitvi04g00279,Vitvi04g00302,Vitvi04g00513,Vitvi04g01927,Vitvi04g01989,Vitvi04g01192,Vitvi04…	1.32359
query_1	TRUE	0.00105609	808	3921	227	0.0578934	0.280941	GO:0043604	GO:BP	amide biosynthetic process	18434	11153	Vitvi10g02178,Vitvi02g01712,Vitvi10g02255,Vitvi01g00060,Vitvi01g00163,Vitvi01g00171,Vitvi01g00183,Vitvi01g00220,Vitvi01g00303,Vitvi01g00633,Vitvi01g02258,Vitvi01g01724,Vitvi01g01792,Vitvi02g01321,Vitvi02g00194,Vitvi02g00249,Vitvi02g00318,Vitvi02g00326,Vitvi02g00502,Vitvi02g00558,Vitvi02g00599,Vitvi02g00627,Vitvi02g00677,Vitvi02g01669,Vitvi03g01334,Vitvi03g00107,Vitvi03g00260,Vitvi03g00625,Vitvi03…	1.3208
query_1	TRUE	0.0262541	595	3921	167	0.0425912	0.280672	GO:0019637	GO:BP	organophosphate metabolic process	18434	6166	Vitvi02g01736,Vitvi01g00106,Vitvi01g01956,Vitvi01g00362,Vitvi01g00373,Vitvi01g00385,Vitvi01g00664,Vitvi01g01236,Vitvi01g01538,Vitvi01g01700,Vitvi01g01724,Vitvi01g01779,Vitvi01g01780,Vitvi02g00080,Vitvi02g00424,Vitvi02g00572,Vitvi02g00633,Vitvi02g00684,Vitvi02g00724,Vitvi02g00746,Vitvi02g00775,Vitvi03g00034,Vitvi03g00048,Vitvi03g00061,Vitvi03g01335,Vitvi03g00254,Vitvi03g00262,Vitvi03g00358,Vitvi03…	1.31954
query_1	TRUE	3.87006e-08	1519	3921	425	0.108391	0.279789	GO:1901566	GO:BP	organonitrogen compound biosynthetic process	18434	22100	Vitvi02g01696,Vitvi10g02178,Vitvi02g01712,Vitvi10g02255,Vitvi01g00060,Vitvi01g00106,Vitvi01g00163,Vitvi01g00171,Vitvi01g00183,Vitvi01g00220,Vitvi01g00303,Vitvi01g00362,Vitvi01g00373,Vitvi01g00502,Vitvi01g00633,Vitvi01g00642,Vitvi01g00664,Vitvi01g00789,Vitvi01g01121,Vitvi01g01236,Vitvi01g01568,Vitvi01g02242,Vitvi01g02258,Vitvi01g01724,Vitvi01g01792,Vitvi02g01321,Vitvi02g00088,Vitvi02g00194,Vitvi02…	1.31539
query_1	TRUE	1.08249e-05	1168	3921	326	0.0831421	0.27911	GO:0071702	GO:BP	organic substance transport	18434	17372	Vitvi04g02278,Vitvi02g01806,Vitvi01g01859,Vitvi01g00135,Vitvi01g01898,Vitvi01g00226,Vitvi01g00266,Vitvi01g00275,Vitvi01g00294,Vitvi01g00376,Vitvi01g00422,Vitvi01g00488,Vitvi01g00523,Vitvi01g00524,Vitvi01g00571,Vitvi01g00599,Vitvi01g02067,Vitvi01g00952,Vitvi01g01311,Vitvi01g01414,Vitvi01g01447,Vitvi01g01580,Vitvi01g01589,Vitvi01g01620,Vitvi01g01719,Vitvi01g02299,Vitvi02g00007,Vitvi02g00209,Vitvi02…	1.31219
query_1	TRUE	1.2006e-06	1146	3995	341	0.0853567	0.297557	GO:1902494	GO:CC	catalytic complex	17574	3635	Vitvi09g02081,Vitvi07g03064,Vitvi07g03105,Vitvi01g00161,Vitvi01g00339,Vitvi01g00373,Vitvi01g00467,Vitvi01g02023,Vitvi01g00704,Vitvi01g00772,Vitvi01g00830,Vitvi01g02098,Vitvi01g00985,Vitvi01g01312,Vitvi01g01563,Vitvi01g01627,Vitvi01g02269,Vitvi01g01724,Vitvi01g01776,Vitvi01g01813,Vitvi02g00006,Vitvi02g00100,Vitvi02g00136,Vitvi02g00200,Vitvi02g00210,Vitvi02g00364,Vitvi02g00366,Vitvi02g01429,Vitvi02…	1.30895
query_1	TRUE	0.00649993	753	3921	209	0.0533027	0.277556	GO:0043043	GO:BP	peptide biosynthetic process	18434	10843	Vitvi10g02178,Vitvi02g01712,Vitvi10g02255,Vitvi01g00060,Vitvi01g00163,Vitvi01g00171,Vitvi01g00183,Vitvi01g00220,Vitvi01g00303,Vitvi01g00633,Vitvi01g02258,Vitvi01g01792,Vitvi02g01321,Vitvi02g00194,Vitvi02g00249,Vitvi02g00318,Vitvi02g00326,Vitvi02g00502,Vitvi02g00558,Vitvi02g00599,Vitvi02g00627,Vitvi02g00677,Vitvi02g01669,Vitvi03g01334,Vitvi03g00107,Vitvi03g00260,Vitvi03g00625,Vitvi03g00728,Vitvi03…	1.30489
query_1	TRUE	0.00285866	658	3995	195	0.048811	0.296353	GO:0005794	GO:CC	Golgi apparatus	17574	358	Vitvi02g01696,Vitvi18g03385,Vitvi07g02943,Vitvi02g01814,Vitvi01g01838,Vitvi01g00135,Vitvi01g01898,Vitvi01g00204,Vitvi01g00255,Vitvi01g00522,Vitvi01g00695,Vitvi01g02067,Vitvi01g00842,Vitvi01g00860,Vitvi01g00884,Vitvi01g01071,Vitvi01g01121,Vitvi01g01589,Vitvi01g02242,Vitvi01g01719,Vitvi02g00088,Vitvi02g00237,Vitvi02g00256,Vitvi02g00603,Vitvi02g01482,Vitvi02g01492,Vitvi02g00699,Vitvi02g00790,Vitvi02…	1.30365
query_1	TRUE	0.010988	571	3995	169	0.0423029	0.295972	GO:1990234	GO:CC	transferase complex	17574	3836	Vitvi01g00704,Vitvi01g00830,Vitvi01g00985,Vitvi01g01312,Vitvi02g00200,Vitvi02g00210,Vitvi02g00364,Vitvi02g00633,Vitvi02g00732,Vitvi02g00768,Vitvi02g00775,Vitvi02g00780,Vitvi03g00187,Vitvi03g00343,Vitvi03g00377,Vitvi03g00543,Vitvi03g00595,Vitvi03g00618,Vitvi03g00855,Vitvi04g00214,Vitvi04g00235,Vitvi04g00253,Vitvi04g00268,Vitvi04g00380,Vitvi04g00414,Vitvi04g00477,Vitvi04g00513,Vitvi04g01927,Vitvi04…	1.30198
query_1	TRUE	0.0153164	750	3921	206	0.0525376	0.274667	GO:0006412	GO:BP	translation	18434	2194	Vitvi10g02178,Vitvi02g01712,Vitvi10g02255,Vitvi01g00060,Vitvi01g00163,Vitvi01g00171,Vitvi01g00183,Vitvi01g00220,Vitvi01g00303,Vitvi01g00633,Vitvi01g02258,Vitvi01g01792,Vitvi02g01321,Vitvi02g00194,Vitvi02g00249,Vitvi02g00318,Vitvi02g00502,Vitvi02g00558,Vitvi02g00599,Vitvi02g00627,Vitvi02g00677,Vitvi02g01669,Vitvi03g01334,Vitvi03g00107,Vitvi03g00260,Vitvi03g00625,Vitvi03g00728,Vitvi03g01078,Vitvi03…	1.2913
query_1	TRUE	4.54122e-18	2971	3995	871	0.218023	0.293167	GO:0032991	GO:CC	protein-containing complex	17574	1340	Vitvi02g01779,Vitvi09g02081,Vitvi07g02863,Vitvi07g03064,Vitvi07g03105,Vitvi10g02215,Vitvi02g01712,Vitvi10g02201,Vitvi10g02255,Vitvi01g00006,Vitvi01g00036,Vitvi01g00060,Vitvi01g01857,Vitvi01g00119,Vitvi01g00134,Vitvi01g00135,Vitvi01g00161,Vitvi01g00163,Vitvi01g00171,Vitvi01g01898,Vitvi01g00220,Vitvi01g00252,Vitvi01g00339,Vitvi01g00373,Vitvi01g00454,Vitvi01g01986,Vitvi01g00467,Vitvi01g00488,Vitvi01…	1.28964
query_1	TRUE	3.24145e-08	2040	3921	550	0.14027	0.269608	GO:0016043	GO:BP	cellular component organization	18434	5137	Vitvi07g02755,Vitvi10g02215,Vitvi10g02255,Vitvi01g01838,Vitvi01g00033,Vitvi01g00060,Vitvi01g00119,Vitvi01g00134,Vitvi01g00168,Vitvi01g00171,Vitvi01g00220,Vitvi01g00224,Vitvi01g00275,Vitvi01g00409,Vitvi01g00413,Vitvi01g00422,Vitvi01g00454,Vitvi01g01986,Vitvi01g00488,Vitvi01g00498,Vitvi01g00522,Vitvi01g00567,Vitvi01g00590,Vitvi01g00596,Vitvi01g00599,Vitvi01g00784,Vitvi01g00788,Vitvi01g00850,Vitvi01…	1.26752
query_1	TRUE	0.00629087	990	3921	266	0.0678398	0.268687	GO:0043603	GO:BP	amide metabolic process	18434	11152	Vitvi15g01736,Vitvi10g02178,Vitvi02g01712,Vitvi10g02255,Vitvi01g00060,Vitvi01g00163,Vitvi01g00171,Vitvi01g00183,Vitvi01g00220,Vitvi01g00303,Vitvi01g00633,Vitvi01g00889,Vitvi01g01563,Vitvi01g01627,Vitvi01g02258,Vitvi01g01724,Vitvi01g01792,Vitvi02g01321,Vitvi02g00194,Vitvi02g00200,Vitvi02g00249,Vitvi02g00318,Vitvi02g00326,Vitvi02g00502,Vitvi02g00558,Vitvi02g00599,Vitvi02g00627,Vitvi02g00677,Vitvi02…	1.26319
query_1	TRUE	0.000278225	1288	3921	346	0.0882428	0.268634	GO:1901575	GO:BP	organic substance catabolic process	18434	22105	Vitvi02g01777,Vitvi02g01726,Vitvi10g02269,Vitvi01g00122,Vitvi01g00161,Vitvi01g00172,Vitvi01g01898,Vitvi01g00220,Vitvi01g00376,Vitvi01g00492,Vitvi01g00537,Vitvi01g00568,Vitvi01g00603,Vitvi01g02023,Vitvi01g00932,Vitvi01g00985,Vitvi01g01021,Vitvi01g01296,Vitvi01g01538,Vitvi01g01563,Vitvi01g01658,Vitvi01g01682,Vitvi01g01720,Vitvi01g01724,Vitvi02g00080,Vitvi02g00125,Vitvi02g00136,Vitvi02g00155,Vitvi02…	1.26294
query_1	TRUE	5.80633e-42	6297	3995	1806	0.452065	0.286803	GO:0005737	GO:CC	cytoplasm	17574	309	Vitvi15g01736,Vitvi02g01696,Vitvi02g01777,Vitvi18g03385,Vitvi07g02896,Vitvi09g02081,Vitvi07g02871,Vitvi07g03070,Vitvi07g03064,Vitvi02g01726,Vitvi07g03041,Vitvi10g02269,Vitvi02g01712,Vitvi07g02943,Vitvi10g02255,Vitvi02g01814,Vitvi01g01838,Vitvi01g00033,Vitvi01g00036,Vitvi01g00055,Vitvi01g00060,Vitvi01g00070,Vitvi01g00071,Vitvi01g00079,Vitvi01g01857,Vitvi01g00120,Vitvi01g00122,Vitvi01g00129,Vitvi01…	1.26165
query_1	TRUE	0.00154484	1145	3921	307	0.0782964	0.268122	GO:0044085	GO:BP	cellular component biogenesis	18434	11271	Vitvi07g02755,Vitvi18g03385,Vitvi10g02284,Vitvi10g02215,Vitvi10g02255,Vitvi01g00006,Vitvi01g01838,Vitvi01g00060,Vitvi01g00134,Vitvi01g00171,Vitvi01g00220,Vitvi01g00422,Vitvi01g00454,Vitvi01g01986,Vitvi01g00522,Vitvi01g00599,Vitvi01g00784,Vitvi01g00788,Vitvi01g00865,Vitvi01g01568,Vitvi01g01666,Vitvi01g01792,Vitvi01g01805,Vitvi02g00100,Vitvi02g00145,Vitvi02g01355,Vitvi02g00298,Vitvi02g00341,Vitvi02…	1.26054
query_1	TRUE	3.40453e-09	2425	3921	647	0.165009	0.266804	GO:0071840	GO:BP	cellular component organization or biogenesis	18434	17446	Vitvi07g02755,Vitvi18g03385,Vitvi10g02284,Vitvi10g02215,Vitvi10g02255,Vitvi01g00006,Vitvi01g01838,Vitvi01g00033,Vitvi01g00060,Vitvi01g00119,Vitvi01g00134,Vitvi01g00168,Vitvi01g00171,Vitvi01g00220,Vitvi01g00224,Vitvi01g00275,Vitvi01g00409,Vitvi01g00413,Vitvi01g00422,Vitvi01g00454,Vitvi01g01986,Vitvi01g00488,Vitvi01g00498,Vitvi01g00522,Vitvi01g00567,Vitvi01g00590,Vitvi01g00596,Vitvi01g00599,Vitvi01…	1.25434
query_1	TRUE	0.0429227	888	3921	236	0.0601887	0.265766	GO:0006518	GO:BP	peptide metabolic process	18434	2266	Vitvi15g01736,Vitvi10g02178,Vitvi02g01712,Vitvi10g02255,Vitvi01g00060,Vitvi01g00163,Vitvi01g00171,Vitvi01g00183,Vitvi01g00220,Vitvi01g00303,Vitvi01g00633,Vitvi01g00889,Vitvi01g01627,Vitvi01g02258,Vitvi01g01792,Vitvi02g01321,Vitvi02g00194,Vitvi02g00249,Vitvi02g00318,Vitvi02g00326,Vitvi02g00502,Vitvi02g00558,Vitvi02g00599,Vitvi02g00627,Vitvi02g00677,Vitvi02g01669,Vitvi03g01334,Vitvi03g00107,Vitvi03…	1.24946
query_1	TRUE	0.000556436	1394	3921	369	0.0941086	0.264706	GO:0044281	GO:BP	small molecule metabolic process	18434	11317	Vitvi07g02896,Vitvi07g03070,Vitvi02g01726,Vitvi10g02269,Vitvi02g01713,Vitvi01g01838,Vitvi01g01846,Vitvi01g00087,Vitvi01g00122,Vitvi01g00161,Vitvi01g00303,Vitvi01g00363,Vitvi01g00373,Vitvi01g00385,Vitvi01g00425,Vitvi01g00502,Vitvi01g00568,Vitvi01g00664,Vitvi01g00714,Vitvi01g00717,Vitvi01g01236,Vitvi01g01538,Vitvi01g01562,Vitvi01g01563,Vitvi01g01666,Vitvi01g01682,Vitvi01g01700,Vitvi01g01720,Vitvi01…	1.24448
query_1	TRUE	9.46212e-05	1358	3995	383	0.0958698	0.282032	GO:0031090	GO:CC	organelle membrane	17574	1045	Vitvi02g01696,Vitvi18g03385,Vitvi09g02081,Vitvi07g03064,Vitvi01g00204,Vitvi01g00224,Vitvi01g00266,Vitvi01g00362,Vitvi01g00373,Vitvi01g00524,Vitvi01g00571,Vitvi01g00590,Vitvi01g00700,Vitvi01g00717,Vitvi01g02067,Vitvi01g01311,Vitvi01g01357,Vitvi01g01443,Vitvi01g01457,Vitvi01g01499,Vitvi01g01589,Vitvi01g02242,Vitvi01g01627,Vitvi01g02269,Vitvi01g01719,Vitvi01g01776,Vitvi01g01800,Vitvi01g01813,Vitvi02…	1.24066
query_1	TRUE	0.00132745	1491	3921	389	0.0992094	0.260899	GO:0009056	GO:BP	catabolic process	18434	3269	Vitvi02g01777,Vitvi02g01726,Vitvi10g02269,Vitvi01g00122,Vitvi01g00161,Vitvi01g00172,Vitvi01g01898,Vitvi01g00220,Vitvi01g00376,Vitvi01g00492,Vitvi01g00537,Vitvi01g00568,Vitvi01g00603,Vitvi01g02023,Vitvi01g00850,Vitvi01g00932,Vitvi01g00985,Vitvi01g01021,Vitvi01g01296,Vitvi01g01348,Vitvi01g01538,Vitvi01g01563,Vitvi01g01658,Vitvi01g01682,Vitvi01g01720,Vitvi01g01724,Vitvi02g00080,Vitvi02g00125,Vitvi02…	1.22658
query_1	TRUE	0.0268671	868	3995	242	0.0605757	0.278802	GO:0005739	GO:CC	mitochondrion	17574	310	Vitvi09g02081,Vitvi07g03064,Vitvi10g02269,Vitvi01g00079,Vitvi01g01857,Vitvi01g00183,Vitvi01g00373,Vitvi01g01311,Vitvi01g01312,Vitvi01g01357,Vitvi01g02269,Vitvi01g01716,Vitvi01g01724,Vitvi01g01776,Vitvi01g01813,Vitvi02g00129,Vitvi02g00132,Vitvi02g00194,Vitvi02g00320,Vitvi02g00482,Vitvi02g00502,Vitvi02g00558,Vitvi02g01173,Vitvi03g01335,Vitvi03g00248,Vitvi03g00260,Vitvi03g00467,Vitvi03g00485,Vitvi03…	1.22645
query_1	TRUE	2.82738e-16	4953	4340	1216	0.280184	0.245508	GO:0005515	GO:MF	protein binding	21616	1492	Vitvi07g02812,Vitvi07g02752,Vitvi10g02176,Vitvi10g02215,Vitvi10g02201,Vitvi10g02384,Vitvi01g00038,Vitvi01g01841,Vitvi01g01842,Vitvi01g00071,Vitvi01g00079,Vitvi01g01847,Vitvi01g01858,Vitvi01g00119,Vitvi01g00120,Vitvi01g00129,Vitvi01g00135,Vitvi01g00161,Vitvi01g00220,Vitvi01g00288,Vitvi01g00296,Vitvi01g01946,Vitvi01g00339,Vitvi01g01955,Vitvi01g01960,Vitvi01g00365,Vitvi01g00376,Vitvi01g00383,Vitvi01…	1.22279
query_1	TRUE	5.69041e-12	4216	3921	1079	0.275185	0.25593	GO:0010467	GO:BP	gene expression	18434	4207	Vitvi07g02871,Vitvi07g02863,Vitvi10g02178,Vitvi10g02344,Vitvi02g01712,Vitvi07g03030,Vitvi07g03056,Vitvi10g02255,Vitvi01g00006,Vitvi01g00060,Vitvi01g00071,Vitvi01g00085,Vitvi01g00098,Vitvi01g00137,Vitvi01g00161,Vitvi01g00163,Vitvi01g00168,Vitvi01g00171,Vitvi01g00183,Vitvi01g00220,Vitvi01g00237,Vitvi01g00245,Vitvi01g00252,Vitvi01g00288,Vitvi01g00290,Vitvi01g00291,Vitvi01g01946,Vitvi01g00303,Vitvi01…	1.20322
query_1	TRUE	3.6936e-07	3058	3921	779	0.198674	0.254742	GO:0043412	GO:BP	macromolecule modification	18434	11034	Vitvi02g01696,Vitvi02g01777,Vitvi07g02871,Vitvi10g02151,Vitvi02g01736,Vitvi10g02322,Vitvi04g02280,Vitvi07g03105,Vitvi01g00038,Vitvi01g01842,Vitvi01g00079,Vitvi01g01847,Vitvi01g01858,Vitvi01g00120,Vitvi01g00130,Vitvi01g00192,Vitvi01g01897,Vitvi01g00296,Vitvi01g00339,Vitvi01g00380,Vitvi01g00402,Vitvi01g00430,Vitvi01g00475,Vitvi01g00479,Vitvi01g00484,Vitvi01g00486,Vitvi01g00492,Vitvi01g00553,Vitvi01…	1.19763
query_1	TRUE	9.53488e-35	7858	3995	2137	0.534919	0.271952	GO:0043231	GO:CC	intracellular membrane-bounded organelle	17574	1883	Vitvi02g01696,Vitvi02g01779,Vitvi18g03385,Vitvi07g02896,Vitvi09g02081,Vitvi07g02871,Vitvi02g01721,Vitvi07g02863,Vitvi10g02344,Vitvi07g03064,Vitvi02g01726,Vitvi07g03105,Vitvi10g02269,Vitvi07g02943,Vitvi07g03030,Vitvi07g03056,Vitvi10g02201,Vitvi07g03055,Vitvi02g01814,Vitvi01g00006,Vitvi01g01838,Vitvi01g00071,Vitvi01g00079,Vitvi01g00085,Vitvi01g01857,Vitvi01g01858,Vitvi01g00098,Vitvi01g00119,Vitvi01…	1.19632
query_1	TRUE	5.22166e-34	7909	3995	2145	0.536921	0.27121	GO:0043227	GO:CC	membrane-bounded organelle	17574	1879	Vitvi02g01696,Vitvi02g01779,Vitvi18g03385,Vitvi07g02896,Vitvi09g02081,Vitvi07g02871,Vitvi02g01721,Vitvi07g02863,Vitvi10g02344,Vitvi07g03064,Vitvi02g01726,Vitvi07g03105,Vitvi10g02269,Vitvi07g02943,Vitvi07g03030,Vitvi07g03056,Vitvi10g02201,Vitvi07g03055,Vitvi02g01814,Vitvi01g00006,Vitvi01g01838,Vitvi01g00071,Vitvi01g00079,Vitvi01g00085,Vitvi01g01857,Vitvi01g01858,Vitvi01g00098,Vitvi01g00119,Vitvi01…	1.19305
query_1	TRUE	1.49975e-12	4786	3921	1212	0.309105	0.253239	GO:0009059	GO:BP	macromolecule biosynthetic process	18434	3272	Vitvi02g01696,Vitvi18g03385,Vitvi07g02871,Vitvi07g02863,Vitvi10g02178,Vitvi10g02344,Vitvi10g02284,Vitvi02g01712,Vitvi07g03030,Vitvi07g03056,Vitvi10g02255,Vitvi01g00006,Vitvi01g00060,Vitvi01g00071,Vitvi01g00085,Vitvi01g00098,Vitvi01g00137,Vitvi01g00161,Vitvi01g00163,Vitvi01g00168,Vitvi01g00171,Vitvi01g00183,Vitvi01g00220,Vitvi01g00237,Vitvi01g00245,Vitvi01g00252,Vitvi01g00288,Vitvi01g00290,Vitvi01…	1.19056
query_1	TRUE	0.000258947	2287	3921	579	0.147666	0.25317	GO:0036211	GO:BP	protein modification process	18434	9821	Vitvi02g01696,Vitvi02g01777,Vitvi07g02871,Vitvi10g02151,Vitvi02g01736,Vitvi10g02322,Vitvi04g02280,Vitvi07g03105,Vitvi01g00038,Vitvi01g00120,Vitvi01g00130,Vitvi01g00192,Vitvi01g01897,Vitvi01g00380,Vitvi01g00402,Vitvi01g00475,Vitvi01g00479,Vitvi01g00484,Vitvi01g00486,Vitvi01g00492,Vitvi01g00553,Vitvi01g00614,Vitvi01g00642,Vitvi01g00685,Vitvi01g00782,Vitvi01g00830,Vitvi01g00944,Vitvi01g00953,Vitvi01…	1.19024
query_1	TRUE	5.90609e-55	10303	3995	2772	0.693867	0.269048	GO:0005622	GO:CC	intracellular anatomical structure	17574	237	Vitvi15g01736,Vitvi02g01696,Vitvi02g01777,Vitvi02g01779,Vitvi18g03385,Vitvi07g02896,Vitvi09g02081,Vitvi07g02871,Vitvi02g01721,Vitvi07g02863,Vitvi10g02344,Vitvi07g03070,Vitvi07g03064,Vitvi02g01726,Vitvi07g03041,Vitvi07g03105,Vitvi10g02269,Vitvi10g02215,Vitvi02g01712,Vitvi07g02943,Vitvi07g03030,Vitvi07g03056,Vitvi10g02201,Vitvi10g02255,Vitvi07g03055,Vitvi02g01814,Vitvi01g00006,Vitvi01g01838,Vitvi01…
query_1	TRUE	2.0005e-07	3699	3921	927	0.236419	0.250608	GO:0016070	GO:BP	RNA metabolic process	18434	5158	Vitvi07g02863,Vitvi10g02344,Vitvi07g03030,Vitvi07g03056,Vitvi01g00006,Vitvi01g01842,Vitvi01g00079,Vitvi01g01847,Vitvi01g00085,Vitvi01g01858,Vitvi01g00098,Vitvi01g00161,Vitvi01g00168,Vitvi01g00183,Vitvi01g00220,Vitvi01g00237,Vitvi01g00245,Vitvi01g00252,Vitvi01g00288,Vitvi01g00296,Vitvi01g01946,Vitvi01g00303,Vitvi01g00339,Vitvi01g00344,Vitvi01g00355,Vitvi01g00383,Vitvi01g00401,Vitvi01g00430,Vitvi01…	1.1782
query_1	TRUE	2.27185e-32	8674	3995	2311	0.578473	0.266428	GO:0043229	GO:CC	intracellular organelle	17574	1881	Vitvi02g01696,Vitvi02g01779,Vitvi18g03385,Vitvi07g02896,Vitvi09g02081,Vitvi07g02871,Vitvi02g01721,Vitvi07g02863,Vitvi10g02344,Vitvi07g03064,Vitvi02g01726,Vitvi07g03105,Vitvi10g02269,Vitvi10g02215,Vitvi02g01712,Vitvi07g02943,Vitvi07g03030,Vitvi07g03056,Vitvi10g02201,Vitvi07g03055,Vitvi02g01814,Vitvi01g00006,Vitvi01g01838,Vitvi01g00033,Vitvi01g00036,Vitvi01g00060,Vitvi01g00071,Vitvi01g00079,Vitvi01…	1.17202
query_1	TRUE	2.52618e-32	8706	3995	2318	0.580225	0.266253	GO:0043226	GO:CC	organelle	17574	1878	Vitvi02g01696,Vitvi02g01779,Vitvi18g03385,Vitvi07g02896,Vitvi09g02081,Vitvi07g02871,Vitvi02g01721,Vitvi07g02863,Vitvi10g02344,Vitvi07g03064,Vitvi02g01726,Vitvi07g03105,Vitvi10g02269,Vitvi10g02215,Vitvi02g01712,Vitvi07g02943,Vitvi07g03030,Vitvi07g03056,Vitvi10g02201,Vitvi07g03055,Vitvi02g01814,Vitvi01g00006,Vitvi01g01838,Vitvi01g00033,Vitvi01g00036,Vitvi01g00060,Vitvi01g00071,Vitvi01g00079,Vitvi01…	1.17125
query_1	TRUE	0.000344754	2708	3921	674	0.171895	0.248892	GO:0051234	GO:BP	establishment of localization	18434	14032	Vitvi04g02278,Vitvi02g01806,Vitvi02g01814,Vitvi01g01859,Vitvi01g00102,Vitvi01g00108,Vitvi01g00134,Vitvi01g00135,Vitvi01g01898,Vitvi01g00226,Vitvi01g00255,Vitvi01g00259,Vitvi01g00266,Vitvi01g00275,Vitvi01g00294,Vitvi01g00373,Vitvi01g00376,Vitvi01g00390,Vitvi01g00411,Vitvi01g00422,Vitvi01g00488,Vitvi01g00522,Vitvi01g00523,Vitvi01g00524,Vitvi01g00530,Vitvi01g00544,Vitvi01g00571,Vitvi01g00590,Vitvi01…	1.17013
query_1	TRUE	0.000338097	2809	3921	697	0.177761	0.248131	GO:0051179	GO:BP	localization	18434	14002	Vitvi04g02278,Vitvi02g01806,Vitvi02g01814,Vitvi01g01859,Vitvi01g00102,Vitvi01g00108,Vitvi01g00134,Vitvi01g00135,Vitvi01g01898,Vitvi01g00226,Vitvi01g00255,Vitvi01g00259,Vitvi01g00266,Vitvi01g00275,Vitvi01g00294,Vitvi01g00373,Vitvi01g00376,Vitvi01g00390,Vitvi01g00411,Vitvi01g00422,Vitvi01g00488,Vitvi01g00522,Vitvi01g00523,Vitvi01g00524,Vitvi01g00530,Vitvi01g00544,Vitvi01g00571,Vitvi01g00590,Vitvi01…	1.16655
query_1	TRUE	0.00142917	2619	3921	648	0.165264	0.247423	GO:0006810	GO:BP	transport	18434	2519	Vitvi04g02278,Vitvi02g01806,Vitvi02g01814,Vitvi01g01859,Vitvi01g00102,Vitvi01g00108,Vitvi01g00134,Vitvi01g00135,Vitvi01g01898,Vitvi01g00226,Vitvi01g00255,Vitvi01g00259,Vitvi01g00266,Vitvi01g00275,Vitvi01g00294,Vitvi01g00373,Vitvi01g00376,Vitvi01g00390,Vitvi01g00411,Vitvi01g00422,Vitvi01g00488,Vitvi01g00522,Vitvi01g00523,Vitvi01g00524,Vitvi01g00530,Vitvi01g00544,Vitvi01g00571,Vitvi01g00599,Vitvi01…	1.16322
query_1	TRUE	0.00191486	2620	3921	647	0.165009	0.246947	GO:0019222	GO:BP	regulation of metabolic process	18434	5789	Vitvi07g02863,Vitvi10g02344,Vitvi07g03030,Vitvi07g03056,Vitvi01g01846,Vitvi01g00098,Vitvi01g00220,Vitvi01g00237,Vitvi01g00245,Vitvi01g00252,Vitvi01g00288,Vitvi01g00290,Vitvi01g00291,Vitvi01g01946,Vitvi01g00339,Vitvi01g00344,Vitvi01g00383,Vitvi01g00401,Vitvi01g00454,Vitvi01g00486,Vitvi01g00530,Vitvi01g00537,Vitvi01g00552,Vitvi01g00830,Vitvi01g02098,Vitvi01g00914,Vitvi01g00938,Vitvi01g00940,Vitvi01…	1.16098
query_1	TRUE	7.29694e-09	4293	3995	1133	0.283605	0.263918	GO:0005634	GO:CC	nucleus	17574	243	Vitvi02g01779,Vitvi02g01721,Vitvi07g02863,Vitvi10g02344,Vitvi07g03105,Vitvi07g03030,Vitvi07g03056,Vitvi10g02201,Vitvi07g03055,Vitvi01g00006,Vitvi01g00071,Vitvi01g00085,Vitvi01g00098,Vitvi01g00119,Vitvi01g00161,Vitvi01g00168,Vitvi01g00237,Vitvi01g00245,Vitvi01g00252,Vitvi01g00275,Vitvi01g00288,Vitvi01g01946,Vitvi01g00339,Vitvi01g01955,Vitvi01g00344,Vitvi01g00346,Vitvi01g01960,Vitvi01g00355,Vitvi01…	1.16097
query_1	TRUE	0.0029177	2544	3921	628	0.160163	0.246855	GO:0060255	GO:BP	regulation of macromolecule metabolic process	18434	14938	Vitvi07g02863,Vitvi10g02344,Vitvi07g03030,Vitvi07g03056,Vitvi01g00098,Vitvi01g00220,Vitvi01g00237,Vitvi01g00245,Vitvi01g00252,Vitvi01g00288,Vitvi01g00290,Vitvi01g00291,Vitvi01g01946,Vitvi01g00339,Vitvi01g00344,Vitvi01g00383,Vitvi01g00401,Vitvi01g00454,Vitvi01g00486,Vitvi01g00530,Vitvi01g00537,Vitvi01g00552,Vitvi01g00830,Vitvi01g02098,Vitvi01g00914,Vitvi01g00938,Vitvi01g00940,Vitvi01g01013,Vitvi01…	1.16055
query_1	TRUE	4.15364e-12	5981	3921	1475	0.37618	0.246614	GO:0044249	GO:BP	cellular biosynthetic process	18434	11305	Vitvi02g01696,Vitvi18g03385,Vitvi07g02896,Vitvi07g02871,Vitvi07g02863,Vitvi10g02178,Vitvi10g02344,Vitvi10g02284,Vitvi02g01712,Vitvi07g03083,Vitvi07g03030,Vitvi07g03056,Vitvi10g02255,Vitvi01g00006,Vitvi01g00060,Vitvi01g00071,Vitvi01g01846,Vitvi01g00085,Vitvi01g00098,Vitvi01g00106,Vitvi01g00137,Vitvi01g00161,Vitvi01g00163,Vitvi01g00168,Vitvi01g00171,Vitvi01g00183,Vitvi01g00220,Vitvi01g00237,Vitvi01…	1.15942
query_1	TRUE	1.43772e-12	6128	3921	1511	0.385361	0.246573	GO:1901576	GO:BP	organic substance biosynthetic process	18434	22106	Vitvi02g01696,Vitvi18g03385,Vitvi07g02896,Vitvi07g02871,Vitvi02g01736,Vitvi07g02863,Vitvi10g02178,Vitvi10g02344,Vitvi10g02284,Vitvi02g01712,Vitvi07g03083,Vitvi07g03030,Vitvi07g03056,Vitvi10g02255,Vitvi01g00006,Vitvi01g00060,Vitvi01g00071,Vitvi01g01846,Vitvi01g00085,Vitvi01g00098,Vitvi01g00106,Vitvi01g00137,Vitvi01g00161,Vitvi01g00163,Vitvi01g00168,Vitvi01g00171,Vitvi01g00183,Vitvi01g00220,Vitvi01…	1.15923
query_1	TRUE	0.0209475	2286	3921	561	0.143076	0.245407	GO:0010468	GO:BP	regulation of gene expression	18434	4208	Vitvi07g02863,Vitvi10g02344,Vitvi07g03030,Vitvi07g03056,Vitvi01g00098,Vitvi01g00220,Vitvi01g00237,Vitvi01g00245,Vitvi01g00252,Vitvi01g00288,Vitvi01g00290,Vitvi01g00291,Vitvi01g01946,Vitvi01g00344,Vitvi01g00383,Vitvi01g00401,Vitvi01g00454,Vitvi01g00530,Vitvi01g00537,Vitvi01g00552,Vitvi01g02098,Vitvi01g00938,Vitvi01g00940,Vitvi01g01013,Vitvi01g01026,Vitvi01g01287,Vitvi01g01492,Vitvi01g01493,Vitvi01…	1.15374
query_1	TRUE	3.01163e-06	4203	3921	1030	0.262688	0.245063	GO:0019538	GO:BP	protein metabolic process	18434	6075	Vitvi02g01696,Vitvi02g01777,Vitvi07g02871,Vitvi10g02151,Vitvi02g01736,Vitvi10g02322,Vitvi10g02178,Vitvi04g02280,Vitvi04g02276,Vitvi10g02302,Vitvi10g02300,Vitvi07g03105,Vitvi02g01712,Vitvi10g02255,Vitvi01g00038,Vitvi01g00060,Vitvi01g00071,Vitvi01g00120,Vitvi01g00130,Vitvi01g00137,Vitvi01g00163,Vitvi01g00171,Vitvi01g00183,Vitvi01g00192,Vitvi01g01897,Vitvi01g01898,Vitvi01g00220,Vitvi01g00245,Vitvi01…	1.15213
query_1	TRUE	1.15857e-08	5291	3921	1294	0.330018	0.244566	GO:1901564	GO:BP	organonitrogen compound metabolic process	18434	22098	Vitvi15g01736,Vitvi02g01696,Vitvi02g01777,Vitvi07g02871,Vitvi10g02151,Vitvi02g01736,Vitvi10g02322,Vitvi10g02178,Vitvi04g02280,Vitvi04g02276,Vitvi10g02302,Vitvi10g02300,Vitvi07g03105,Vitvi02g01712,Vitvi10g02255,Vitvi01g00038,Vitvi01g00060,Vitvi01g00071,Vitvi01g00106,Vitvi01g00120,Vitvi01g00130,Vitvi01g00137,Vitvi01g00161,Vitvi01g00163,Vitvi01g00171,Vitvi01g00183,Vitvi01g00192,Vitvi01g01897,Vitvi01…	1.14979
query_1	TRUE	0.028761	2341	3921	572	0.145881	0.24434	GO:0031326	GO:BP	regulation of cellular biosynthetic process	18434	7375	Vitvi07g02863,Vitvi10g02344,Vitvi07g03030,Vitvi07g03056,Vitvi01g01846,Vitvi01g00098,Vitvi01g00220,Vitvi01g00237,Vitvi01g00245,Vitvi01g00252,Vitvi01g00288,Vitvi01g00290,Vitvi01g00291,Vitvi01g01946,Vitvi01g00344,Vitvi01g00383,Vitvi01g00401,Vitvi01g00454,Vitvi01g00530,Vitvi01g00537,Vitvi01g00552,Vitvi01g02098,Vitvi01g00914,Vitvi01g00938,Vitvi01g00940,Vitvi01g01013,Vitvi01g01026,Vitvi01g01287,Vitvi01…	1.14873
query_1	TRUE	0.034987	2345	3921	572	0.145881	0.243923	GO:0009889	GO:BP	regulation of biosynthetic process	18434	3787	Vitvi07g02863,Vitvi10g02344,Vitvi07g03030,Vitvi07g03056,Vitvi01g01846,Vitvi01g00098,Vitvi01g00220,Vitvi01g00237,Vitvi01g00245,Vitvi01g00252,Vitvi01g00288,Vitvi01g00290,Vitvi01g00291,Vitvi01g01946,Vitvi01g00344,Vitvi01g00383,Vitvi01g00401,Vitvi01g00454,Vitvi01g00530,Vitvi01g00537,Vitvi01g00552,Vitvi01g02098,Vitvi01g00914,Vitvi01g00938,Vitvi01g00940,Vitvi01g01013,Vitvi01g01026,Vitvi01g01287,Vitvi01…	1.14677
query_1	TRUE	0.0380541	2329	3921	568	0.144861	0.243881	GO:0010556	GO:BP	regulation of macromolecule biosynthetic process	18434	4258	Vitvi07g02863,Vitvi10g02344,Vitvi07g03030,Vitvi07g03056,Vitvi01g00098,Vitvi01g00220,Vitvi01g00237,Vitvi01g00245,Vitvi01g00252,Vitvi01g00288,Vitvi01g00290,Vitvi01g00291,Vitvi01g01946,Vitvi01g00344,Vitvi01g00383,Vitvi01g00401,Vitvi01g00454,Vitvi01g00530,Vitvi01g00537,Vitvi01g00552,Vitvi01g02098,Vitvi01g00914,Vitvi01g00938,Vitvi01g00940,Vitvi01g01013,Vitvi01g01026,Vitvi01g01287,Vitvi01g01492,Vitvi01…	1.14657
query_1	TRUE	0.0220678	2544	3921	619	0.157868	0.243318	GO:0031323	GO:BP	regulation of cellular metabolic process	18434	7372	Vitvi07g02863,Vitvi10g02344,Vitvi07g03030,Vitvi07g03056,Vitvi01g01846,Vitvi01g00098,Vitvi01g00220,Vitvi01g00237,Vitvi01g00245,Vitvi01g00252,Vitvi01g00288,Vitvi01g00290,Vitvi01g00291,Vitvi01g01946,Vitvi01g00339,Vitvi01g00344,Vitvi01g00383,Vitvi01g00401,Vitvi01g00454,Vitvi01g00486,Vitvi01g00530,Vitvi01g00537,Vitvi01g00552,Vitvi01g00830,Vitvi01g02098,Vitvi01g00914,Vitvi01g00938,Vitvi01g00940,Vitvi01…	1.14392
query_1	TRUE	2.2603e-05	4263	3921	1035	0.263963	0.242787	GO:0065007	GO:BP	biological regulation	18434	16384	Vitvi07g02863,Vitvi10g02344,Vitvi07g03030,Vitvi07g03056,Vitvi01g00055,Vitvi01g00071,Vitvi01g01846,Vitvi01g00098,Vitvi01g00120,Vitvi01g00183,Vitvi01g00220,Vitvi01g00237,Vitvi01g00245,Vitvi01g00252,Vitvi01g01934,Vitvi01g01935,Vitvi01g00288,Vitvi01g00290,Vitvi01g00291,Vitvi01g01946,Vitvi01g00339,Vitvi01g00344,Vitvi01g00383,Vitvi01g00401,Vitvi01g00411,Vitvi01g00422,Vitvi01g00454,Vitvi01g00486,Vitvi01…	1.14143
query_1	TRUE	4.23551e-10	6296	3921	1528	0.389697	0.242694	GO:0009058	GO:BP	biosynthetic process	18434	3271	Vitvi02g01696,Vitvi18g03385,Vitvi07g02896,Vitvi07g02871,Vitvi02g01736,Vitvi07g02863,Vitvi10g02178,Vitvi10g02344,Vitvi10g02284,Vitvi02g01712,Vitvi07g03083,Vitvi07g03030,Vitvi07g03056,Vitvi10g02255,Vitvi01g00006,Vitvi01g00060,Vitvi01g00071,Vitvi01g01846,Vitvi01g00085,Vitvi01g00098,Vitvi01g00106,Vitvi01g00137,Vitvi01g00161,Vitvi01g00163,Vitvi01g00168,Vitvi01g00171,Vitvi01g00183,Vitvi01g00220,Vitvi01…	1.14099
query_1	TRUE	0.0001684	3975	3921	962	0.245346	0.242013	GO:0050789	GO:BP	regulation of biological process	18434	13687	Vitvi07g02863,Vitvi10g02344,Vitvi07g03030,Vitvi07g03056,Vitvi01g00055,Vitvi01g01846,Vitvi01g00098,Vitvi01g00120,Vitvi01g00220,Vitvi01g00237,Vitvi01g00245,Vitvi01g00252,Vitvi01g01934,Vitvi01g01935,Vitvi01g00288,Vitvi01g00290,Vitvi01g00291,Vitvi01g01946,Vitvi01g00339,Vitvi01g00344,Vitvi01g00383,Vitvi01g00401,Vitvi01g00411,Vitvi01g00422,Vitvi01g00454,Vitvi01g00486,Vitvi01g00530,Vitvi01g00537,Vitvi01…	1.13779
query_1	TRUE	0.0118148	3739	3921	889	0.226728	0.237764	GO:0050794	GO:BP	regulation of cellular process	18434	13691	Vitvi07g02863,Vitvi10g02344,Vitvi07g03030,Vitvi07g03056,Vitvi01g00055,Vitvi01g01846,Vitvi01g00098,Vitvi01g00120,Vitvi01g00220,Vitvi01g00237,Vitvi01g00245,Vitvi01g00252,Vitvi01g00288,Vitvi01g00290,Vitvi01g00291,Vitvi01g01946,Vitvi01g00339,Vitvi01g00344,Vitvi01g00383,Vitvi01g00401,Vitvi01g00411,Vitvi01g00422,Vitvi01g00454,Vitvi01g00486,Vitvi01g00530,Vitvi01g00537,Vitvi01g00552,Vitvi01g00553,Vitvi01…	1.11781
query_1	TRUE	6.36417e-07	9242	3921	2133	0.543994	0.230794	GO:0043170	GO:BP	macromolecule metabolic process	18434	10919	Vitvi07g02755,Vitvi02g01696,Vitvi02g01777,Vitvi18g03385,Vitvi07g02871,Vitvi10g02151,Vitvi02g01736,Vitvi10g02322,Vitvi07g02863,Vitvi10g02178,Vitvi10g02344,Vitvi10g02284,Vitvi04g02280,Vitvi04g02276,Vitvi10g02302,Vitvi10g02300,Vitvi07g03105,Vitvi02g01712,Vitvi07g03030,Vitvi07g03056,Vitvi07g03099,Vitvi10g02255,Vitvi01g00006,Vitvi01g00038,Vitvi01g01842,Vitvi01g00060,Vitvi01g00071,Vitvi01g00079,Vitvi01…	1.08504
query_1	TRUE	2.71633e-07	9753	3921	2245	0.572558	0.230186	GO:0006807	GO:BP	nitrogen compound metabolic process	18434	2516	Vitvi15g01736,Vitvi02g01696,Vitvi02g01777,Vitvi07g02871,Vitvi10g02151,Vitvi02g01736,Vitvi10g02322,Vitvi07g02863,Vitvi10g02178,Vitvi10g02344,Vitvi04g02280,Vitvi04g02276,Vitvi10g02302,Vitvi10g02300,Vitvi07g03105,Vitvi02g01713,Vitvi02g01712,Vitvi07g03030,Vitvi07g03056,Vitvi10g02255,Vitvi01g00006,Vitvi01g01838,Vitvi01g00038,Vitvi01g01842,Vitvi01g00060,Vitvi01g00071,Vitvi01g00079,Vitvi01g01847,Vitvi01…	1.08218
query_1	TRUE	7.85167e-05	11203	3921	2523	0.643458	0.225208	GO:0044238	GO:BP	primary metabolic process	18434	11300	Vitvi07g02755,Vitvi02g01696,Vitvi02g01777,Vitvi18g03385,Vitvi07g02896,Vitvi07g02871,Vitvi10g02151,Vitvi02g01736,Vitvi10g02322,Vitvi07g02863,Vitvi10g02178,Vitvi10g02344,Vitvi07g03070,Vitvi02g01726,Vitvi10g02284,Vitvi04g02280,Vitvi04g02276,Vitvi10g02302,Vitvi10g02300,Vitvi07g03105,Vitvi10g02269,Vitvi02g01712,Vitvi07g03030,Vitvi07g03056,Vitvi07g03099,Vitvi10g02255,Vitvi01g00006,Vitvi01g01838,Vitvi01…
query_1	TRUE	1.848e-05	11933	3921	2682	0.684009	0.224755	GO:0071704	GO:BP	organic substance metabolic process	18434	17374	Vitvi15g01736,Vitvi07g02755,Vitvi02g01696,Vitvi02g01777,Vitvi18g03385,Vitvi07g02896,Vitvi07g02871,Vitvi10g02151,Vitvi02g01736,Vitvi10g02322,Vitvi07g02863,Vitvi10g02178,Vitvi10g02344,Vitvi07g03070,Vitvi02g01726,Vitvi10g02284,Vitvi04g02280,Vitvi04g02276,Vitvi10g02302,Vitvi10g02300,Vitvi07g03105,Vitvi10g02269,Vitvi02g01713,Vitvi02g01712,Vitvi07g03083,Vitvi07g03030,Vitvi07g03056,Vitvi07g03099,Vitvi10…
query_1	TRUE	3.51398e-08	14771	3921	3283	0.837286	0.22226	GO:0009987	GO:BP	cellular process	18434	3849	Vitvi15g01736,Vitvi07g02755,Vitvi02g01696,Vitvi18g03385,Vitvi07g02896,Vitvi09g02081,Vitvi07g02871,Vitvi10g02151,Vitvi02g01736,Vitvi10g02322,Vitvi07g02863,Vitvi10g02178,Vitvi10g02344,Vitvi07g03070,Vitvi07g03064,Vitvi02g01726,Vitvi10g02284,Vitvi04g02280,Vitvi04g02278,Vitvi10g02269,Vitvi10g02215,Vitvi02g01713,Vitvi02g01712,Vitvi07g03083,Vitvi02g01806,Vitvi07g03030,Vitvi07g03056,Vitvi10g02255,Vitvi02…

## Sheet: SR vs SB
query	significant	p_value	term_size	query_size	intersection_size	precision	recall	term_id	source	term_name	effective_domain_size	source_order	intersection	fold_change
query_1	TRUE	0.0328289	26	3876	15	0.00386997	0.576923	GO:0042939	GO:BP	tripeptide transport	18434	10801	Vitvi05g00802,Vitvi07g00656,Vitvi08g01333,Vitvi13g00367,Vitvi13g01423,Vitvi18g00541,Vitvi18g01980,Vitvi18g01981,Vitvi18g01982,Vitvi18g01988,Vitvi18g01991,Vitvi18g01992,Vitvi18g01994,Vitvi18g02004,Vitvi18g03112	2.74381
query_1	TRUE	0.0387061	29	3876	16	0.00412797	0.551724	GO:0009226	GO:BP	nucleotide-sugar biosynthetic process	18434	3429	Vitvi01g00303,Vitvi02g00423,Vitvi02g00642,Vitvi04g02147,Vitvi06g00435,Vitvi07g00325,Vitvi08g01460,Vitvi11g00809,Vitvi13g01879,Vitvi13g00087,Vitvi13g00352,Vitvi14g01178,Vitvi14g03099,Vitvi15g01178,Vitvi19g00025,Vitvi19g00116	2.62396
query_1	TRUE	0.00815693	43	3876	22	0.00567595	0.511628	GO:0015994	GO:BP	chlorophyll metabolic process	18434	5126	Vitvi01g02101,Vitvi04g01082,Vitvi04g01175,Vitvi05g00350,Vitvi05g00372,Vitvi05g00556,Vitvi05g00891,Vitvi06g00107,Vitvi06g01069,Vitvi06g01269,Vitvi07g02115,Vitvi07g01750,Vitvi08g00903,Vitvi11g00333,Vitvi12g00634,Vitvi12g00685,Vitvi13g00147,Vitvi13g01622,Vitvi17g00608,Vitvi18g00261,Vitvi19g00107,Vitvi19g00257	2.43327				GO:0005516	calmodulin binding
query_1	TRUE	0.0311616	40	3876	20	0.00515996	0.5	GO:0009225	GO:BP	nucleotide-sugar metabolic process	18434	3428	Vitvi01g00303,Vitvi02g00423,Vitvi02g00642,Vitvi04g02147,Vitvi05g01691,Vitvi06g00435,Vitvi07g00325,Vitvi08g01460,Vitvi11g00809,Vitvi13g01879,Vitvi13g00087,Vitvi13g00352,Vitvi13g01645,Vitvi14g01178,Vitvi14g03099,Vitvi15g01178,Vitvi17g00103,Vitvi17g01440,Vitvi19g00025,Vitvi19g00116	2.37797				GO:0044282	small molecule catabolic process
query_1	TRUE	0.000663385	67	3876	32	0.00825593	0.477612	GO:0006778	GO:BP	porphyrin-containing compound metabolic process	18434	2492	Vitvi01g02101,Vitvi03g00862,Vitvi03g01309,Vitvi04g00065,Vitvi04g01082,Vitvi04g01175,Vitvi05g00350,Vitvi05g00372,Vitvi05g00556,Vitvi05g00891,Vitvi06g00107,Vitvi06g01069,Vitvi06g01269,Vitvi07g02115,Vitvi07g00520,Vitvi07g01750,Vitvi08g00903,Vitvi11g00333,Vitvi11g01442,Vitvi12g00634,Vitvi12g00685,Vitvi13g00147,Vitvi13g01622,Vitvi13g01779,Vitvi14g01579,Vitvi17g00608,Vitvi18g00261,Vitvi18g00830,Vitvi18…	2.27149				GO:0106310	protein serine kinase activity
query_1	TRUE	0.00100149	68	3876	32	0.00825593	0.470588	GO:0033013	GO:BP	tetrapyrrole metabolic process	18434	8258	Vitvi01g02101,Vitvi03g00862,Vitvi03g01309,Vitvi04g00065,Vitvi04g01082,Vitvi04g01175,Vitvi05g00350,Vitvi05g00372,Vitvi05g00556,Vitvi05g00891,Vitvi06g00107,Vitvi06g01069,Vitvi06g01269,Vitvi07g02115,Vitvi07g00520,Vitvi07g01750,Vitvi08g00903,Vitvi11g00333,Vitvi11g01442,Vitvi12g00634,Vitvi12g00685,Vitvi13g00147,Vitvi13g01622,Vitvi13g01779,Vitvi14g01579,Vitvi17g00608,Vitvi18g00261,Vitvi18g00830,Vitvi18…	2.23809				GO:0032787	monocarboxylic acid metabolic process
query_1	TRUE	0.0260239	51	4455	23	0.00516274	0.45098	GO:0043178	GO:MF	alcohol binding	21616	5727	Vitvi01g00203,Vitvi01g01976,Vitvi01g00816,Vitvi01g01072,Vitvi02g00119,Vitvi02g00695,Vitvi05g00066,Vitvi05g00067,Vitvi05g00068,Vitvi05g01752,Vitvi05g01757,Vitvi05g01759,Vitvi05g00072,Vitvi05g01760,Vitvi05g00785,Vitvi07g00248,Vitvi07g00307,Vitvi10g01740,Vitvi12g00305,Vitvi15g00997,Vitvi16g01226,Vitvi18g00491,Vitvi19g00256	2.18819				GO:1901615	organic hydroxy compound metabolic process
query_1	TRUE	0.0406245	62	4455	26	0.00583614	0.419355	GO:0043621	GO:MF	protein self-association	21616	5779	Vitvi10g02289,Vitvi02g00339,Vitvi04g01792,Vitvi04g01793,Vitvi04g01795,Vitvi04g01799,Vitvi04g01802,Vitvi04g00135,Vitvi04g01573,Vitvi04g01715,Vitvi05g00124,Vitvi05g00537,Vitvi06g00561,Vitvi10g00950,Vitvi12g02138,Vitvi13g02014,Vitvi13g02017,Vitvi13g00409,Vitvi13g00410,Vitvi13g02024,Vitvi13g00451,Vitvi13g00490,Vitvi13g00491,Vitvi16g01352,Vitvi18g02423,Vitvi19g01760	2.03474				GO:0043436	oxoacid metabolic process
query_1	TRUE	0.00169032	98	3876	41	0.0105779	0.418367	GO:0042440	GO:BP	pigment metabolic process	18434	10526	Vitvi01g02101,Vitvi02g00020,Vitvi03g00862,Vitvi03g01309,Vitvi04g00065,Vitvi04g01116,Vitvi04g01175,Vitvi05g00350,Vitvi05g00372,Vitvi05g00556,Vitvi06g00084,Vitvi06g00107,Vitvi06g01069,Vitvi06g01269,Vitvi07g02115,Vitvi07g00520,Vitvi07g01696,Vitvi07g01750,Vitvi08g00903,Vitvi08g01429,Vitvi11g00148,Vitvi11g00333,Vitvi11g01442,Vitvi12g00084,Vitvi12g00634,Vitvi12g00685,Vitvi13g00147,Vitvi13g01622,Vitvi13…	1.98973				GO:0019752	carboxylic acid metabolic process
query_1	TRUE	0.000286802	116	4455	47	0.0105499	0.405172	GO:0005516	GO:MF	calmodulin binding	21616	1493	Vitvi02g01847,Vitvi01g01671,Vitvi02g00413,Vitvi04g00172,Vitvi04g01462,Vitvi05g00888,Vitvi05g01702,Vitvi06g00310,Vitvi06g00584,Vitvi07g01217,Vitvi07g01598,Vitvi07g01896,Vitvi07g01985,Vitvi08g00221,Vitvi08g00298,Vitvi08g01055,Vitvi08g01889,Vitvi08g02413,Vitvi09g00135,Vitvi10g00102,Vitvi10g00509,Vitvi10g00601,Vitvi10g01499,Vitvi11g00129,Vitvi11g00652,Vitvi12g00246,Vitvi12g01965,Vitvi13g01611,Vitvi13…	1.96593				GO:0006082	organic acid metabolic process
query_1	TRUE	0.0444443	79	3876	32	0.00825593	0.405063	GO:0046148	GO:BP	pigment biosynthetic process	18434	12317	Vitvi01g02101,Vitvi02g00020,Vitvi03g00862,Vitvi03g01309,Vitvi04g00065,Vitvi04g01116,Vitvi04g01175,Vitvi05g00350,Vitvi05g00372,Vitvi06g00084,Vitvi06g00107,Vitvi06g01069,Vitvi06g01269,Vitvi07g00520,Vitvi07g01696,Vitvi08g00903,Vitvi08g01429,Vitvi11g00148,Vitvi12g00084,Vitvi13g00147,Vitvi13g01779,Vitvi14g00424,Vitvi14g01579,Vitvi16g01099,Vitvi17g00608,Vitvi18g00261,Vitvi18g00835,Vitvi18g00988,Vitvi19…	1.92645				GO:0009536	plastid
query_1	TRUE	0.040369	138	3876	49	0.0126419	0.355072	GO:1901617	GO:BP	organic hydroxy compound biosynthetic process	18434	22132	Vitvi01g00320,Vitvi01g01757,Vitvi01g01782,Vitvi03g00185,Vitvi03g00262,Vitvi03g01505,Vitvi03g00780,Vitvi04g00181,Vitvi04g01352,Vitvi04g01429,Vitvi05g00372,Vitvi06g01739,Vitvi06g00640,Vitvi06g00895,Vitvi07g01408,Vitvi07g01696,Vitvi07g01745,Vitvi07g01777,Vitvi07g01908,Vitvi08g00690,Vitvi09g00172,Vitvi09g00375,Vitvi10g00027,Vitvi11g00652,Vitvi11g00835,Vitvi11g01303,Vitvi13g00033,Vitvi13g00887,Vitvi13…	1.6887				GO:0016053	organic acid biosynthetic process
query_1	TRUE	0.0146411	172	4455	58	0.0130191	0.337209	GO:0106310	GO:MF	protein serine kinase activity	21616	10248	Vitvi10g02151,Vitvi01g00521,Vitvi02g00023,Vitvi04g00041,Vitvi04g00485,Vitvi04g00491,Vitvi04g00512,Vitvi04g01626,Vitvi04g02226,Vitvi04g01635,Vitvi04g02232,Vitvi05g00256,Vitvi05g00478,Vitvi05g00482,Vitvi05g00618,Vitvi06g00134,Vitvi06g01611,Vitvi06g00137,Vitvi06g01612,Vitvi06g00365,Vitvi06g00779,Vitvi06g01954,Vitvi07g00472,Vitvi07g01891,Vitvi08g00828,Vitvi08g00835,Vitvi08g02218,Vitvi08g02220,Vitvi08…	1.63617				GO:0046394	carboxylic acid biosynthetic process
query_1	TRUE	0.000921151	247	3876	84	0.0216718	0.340081	GO:1901615	GO:BP	organic hydroxy compound metabolic process	18434	22130	Vitvi01g00034,Vitvi01g00320,Vitvi01g01757,Vitvi01g01782,Vitvi03g00185,Vitvi03g00262,Vitvi03g01505,Vitvi03g00780,Vitvi03g00851,Vitvi04g00181,Vitvi04g01352,Vitvi04g01429,Vitvi05g00109,Vitvi05g00364,Vitvi05g00372,Vitvi05g00784,Vitvi06g00472,Vitvi06g01739,Vitvi06g00640,Vitvi06g00895,Vitvi07g00307,Vitvi07g00688,Vitvi07g02513,Vitvi07g02517,Vitvi07g01408,Vitvi07g01696,Vitvi07g01745,Vitvi07g01777,Vitvi07…	1.6174				GO:0009507	chloroplast
query_1	TRUE	0.0332519	196	3876	65	0.0167699	0.331633	GO:0072330	GO:BP	monocarboxylic acid biosynthetic process	18434	17867	Vitvi02g01695,Vitvi07g02982,Vitvi01g00363,Vitvi01g00717,Vitvi01g01562,Vitvi01g01757,Vitvi02g00339,Vitvi03g00322,Vitvi03g00452,Vitvi03g01237,Vitvi04g00192,Vitvi04g01193,Vitvi04g01224,Vitvi05g00129,Vitvi05g00472,Vitvi05g00616,Vitvi05g01467,Vitvi05g01619,Vitvi05g01620,Vitvi05g01621,Vitvi06g00149,Vitvi06g00155,Vitvi06g00396,Vitvi06g00895,Vitvi07g00054,Vitvi07g02277,Vitvi07g02535,Vitvi07g01745,Vitvi07…	1.57722				GO:0044283	small molecule biosynthetic process
query_1	TRUE	0.026627	206	3876	68	0.0175439	0.330097	GO:0044282	GO:BP	small molecule catabolic process	18434	11318	Vitvi10g02269,Vitvi01g00122,Vitvi01g00157,Vitvi01g00159,Vitvi01g00662,Vitvi01g01720,Vitvi03g00054,Vitvi03g00545,Vitvi03g00895,Vitvi03g01138,Vitvi04g01429,Vitvi04g01670,Vitvi04g01671,Vitvi05g00044,Vitvi05g00163,Vitvi05g00966,Vitvi05g01091,Vitvi06g01690,Vitvi06g00472,Vitvi06g01161,Vitvi07g00795,Vitvi07g02610,Vitvi08g00667,Vitvi08g00690,Vitvi08g01812,Vitvi09g00691,Vitvi10g00087,Vitvi10g00177,Vitvi10…	1.56992				GO:0055086	nucleobase-containing small molecule metabolic process
query_1	TRUE	6.40995e-06	406	3876	134	0.0345717	0.330049	GO:0032787	GO:BP	monocarboxylic acid metabolic process	18434	8101	Vitvi02g01695,Vitvi07g02982,Vitvi10g02269,Vitvi01g00034,Vitvi01g00122,Vitvi01g00360,Vitvi01g00363,Vitvi01g00717,Vitvi01g00861,Vitvi01g01562,Vitvi01g01720,Vitvi01g01724,Vitvi01g01757,Vitvi02g00339,Vitvi02g01171,Vitvi03g00048,Vitvi03g00322,Vitvi03g00388,Vitvi03g00452,Vitvi03g01237,Vitvi04g00040,Vitvi04g00192,Vitvi04g01193,Vitvi04g01224,Vitvi04g01421,Vitvi05g00044,Vitvi05g00129,Vitvi05g00364,Vitvi05…	1.56969				GO:0004674	protein serine/threonine kinase activity
query_1	TRUE	0.016499	241	3876	78	0.0201238	0.323651	GO:0006631	GO:BP	fatty acid metabolic process	18434	2370	Vitvi02g01695,Vitvi07g02982,Vitvi10g02269,Vitvi01g00034,Vitvi01g00122,Vitvi01g00363,Vitvi01g00717,Vitvi01g01562,Vitvi01g01720,Vitvi02g01171,Vitvi03g00322,Vitvi03g00388,Vitvi03g00452,Vitvi04g00192,Vitvi04g01193,Vitvi04g01224,Vitvi05g00044,Vitvi05g00129,Vitvi05g00472,Vitvi05g00616,Vitvi05g00966,Vitvi05g01619,Vitvi05g01620,Vitvi05g01621,Vitvi06g00149,Vitvi06g00155,Vitvi06g00367,Vitvi06g00396,Vitvi07…	1.53926				GO:0016491	oxidoreductase activity
query_1	TRUE	5.60853e-11	827	3876	263	0.0678535	0.318017	GO:0043436	GO:BP	oxoacid metabolic process	18434	11048	Vitvi02g01695,Vitvi07g03070,Vitvi07g02982,Vitvi10g02269,Vitvi02g01713,Vitvi01g00034,Vitvi01g00122,Vitvi01g00157,Vitvi01g00159,Vitvi01g00329,Vitvi01g00360,Vitvi01g00363,Vitvi01g00502,Vitvi01g00536,Vitvi01g00662,Vitvi01g00682,Vitvi01g00717,Vitvi01g00861,Vitvi01g01236,Vitvi01g01562,Vitvi01g01682,Vitvi01g01720,Vitvi01g01724,Vitvi01g01757,Vitvi02g00225,Vitvi02g00315,Vitvi02g00339,Vitvi02g00664,Vitvi02…	1.51247				GO:0005886	plasma membrane
query_1	TRUE	6.54706e-11	828	3876	263	0.0678535	0.317633	GO:0006082	GO:BP	organic acid metabolic process	18434	1967	Vitvi02g01695,Vitvi07g03070,Vitvi07g02982,Vitvi10g02269,Vitvi02g01713,Vitvi01g00034,Vitvi01g00122,Vitvi01g00157,Vitvi01g00159,Vitvi01g00329,Vitvi01g00360,Vitvi01g00363,Vitvi01g00502,Vitvi01g00536,Vitvi01g00662,Vitvi01g00682,Vitvi01g00717,Vitvi01g00861,Vitvi01g01236,Vitvi01g01562,Vitvi01g01682,Vitvi01g01720,Vitvi01g01724,Vitvi01g01757,Vitvi02g00225,Vitvi02g00315,Vitvi02g00339,Vitvi02g00664,Vitvi02…	1.51064				GO:0071944	cell periphery
query_1	TRUE	1.98552e-10	812	3876	257	0.0663055	0.316502	GO:0019752	GO:BP	carboxylic acid metabolic process	18434	6252	Vitvi02g01695,Vitvi07g03070,Vitvi07g02982,Vitvi10g02269,Vitvi01g00034,Vitvi01g00122,Vitvi01g00157,Vitvi01g00159,Vitvi01g00329,Vitvi01g00360,Vitvi01g00363,Vitvi01g00502,Vitvi01g00536,Vitvi01g00662,Vitvi01g00717,Vitvi01g00861,Vitvi01g01236,Vitvi01g01562,Vitvi01g01682,Vitvi01g01720,Vitvi01g01724,Vitvi01g01757,Vitvi02g00225,Vitvi02g00315,Vitvi02g00339,Vitvi02g00664,Vitvi02g01171,Vitvi03g00048,Vitvi03…	1.50526				GO:0003824	catalytic activity
query_1	TRUE	0.022589	266	3876	84	0.0216718	0.315789	GO:0019693	GO:BP	ribose phosphate metabolic process	18434	6216	Vitvi01g02307,Vitvi07g02978,Vitvi07g02979,Vitvi01g00115,Vitvi01g00360,Vitvi01g00385,Vitvi01g00664,Vitvi01g00716,Vitvi01g00861,Vitvi01g01236,Vitvi01g01724,Vitvi02g00137,Vitvi02g00315,Vitvi02g00445,Vitvi02g00633,Vitvi03g00048,Vitvi03g00061,Vitvi03g00254,Vitvi03g00262,Vitvi04g00040,Vitvi04g00496,Vitvi04g01421,Vitvi05g00129,Vitvi05g00612,Vitvi05g01691,Vitvi06g00337,Vitvi06g00339,Vitvi06g00472,Vitvi07…	1.50187
query_1	TRUE	0.000165046	438	3876	137	0.0353457	0.312785	GO:0046394	GO:BP	carboxylic acid biosynthetic process	18434	12522	Vitvi02g01695,Vitvi07g02982,Vitvi01g00363,Vitvi01g00502,Vitvi01g00536,Vitvi01g00717,Vitvi01g01562,Vitvi01g01757,Vitvi02g00225,Vitvi02g00339,Vitvi02g00664,Vitvi03g00322,Vitvi03g00452,Vitvi03g00573,Vitvi03g01080,Vitvi03g01237,Vitvi04g00181,Vitvi04g00192,Vitvi04g00267,Vitvi04g00435,Vitvi04g01914,Vitvi04g01193,Vitvi04g01224,Vitvi04g01611,Vitvi05g00129,Vitvi05g00364,Vitvi05g00403,Vitvi05g00472,Vitvi05…	1.48759				GO:0042939	tripeptide transport
query_1	TRUE	0.000165046	438	3876	137	0.0353457	0.312785	GO:0016053	GO:BP	organic acid biosynthetic process	18434	5145	Vitvi02g01695,Vitvi07g02982,Vitvi01g00363,Vitvi01g00502,Vitvi01g00536,Vitvi01g00717,Vitvi01g01562,Vitvi01g01757,Vitvi02g00225,Vitvi02g00339,Vitvi02g00664,Vitvi03g00322,Vitvi03g00452,Vitvi03g00573,Vitvi03g01080,Vitvi03g01237,Vitvi04g00181,Vitvi04g00192,Vitvi04g00267,Vitvi04g00435,Vitvi04g01914,Vitvi04g01193,Vitvi04g01224,Vitvi04g01611,Vitvi05g00129,Vitvi05g00364,Vitvi05g00403,Vitvi05g00472,Vitvi05…	1.48759				GO:0009226	nucleotide-sugar biosynthetic process
query_1	TRUE	0.000689442	409	3876	127	0.0327657	0.310513	GO:1901137	GO:BP	carbohydrate derivative biosynthetic process	18434	21751	Vitvi02g01696,Vitvi01g02307,Vitvi02g01733,Vitvi01g00115,Vitvi01g00303,Vitvi01g00642,Vitvi01g00664,Vitvi01g00716,Vitvi01g00861,Vitvi01g00882,Vitvi01g01236,Vitvi01g01618,Vitvi01g01724,Vitvi01g01778,Vitvi02g00137,Vitvi02g00315,Vitvi02g00423,Vitvi02g00633,Vitvi02g00642,Vitvi02g00746,Vitvi03g00061,Vitvi03g00254,Vitvi03g01505,Vitvi03g01006,Vitvi04g01789,Vitvi04g00496,Vitvi04g00623,Vitvi04g01336,Vitvi04…	1.47678				GO:0015994	chlorophyll metabolic process
query_1	TRUE	0.0197607	300	3876	93	0.0239938	0.31	GO:0006790	GO:BP	sulfur compound metabolic process	18434	2504	Vitvi15g01736,Vitvi07g02978,Vitvi07g02979,Vitvi01g00502,Vitvi01g00861,Vitvi01g00889,Vitvi01g00893,Vitvi01g02131,Vitvi01g02132,Vitvi01g01724,Vitvi02g00225,Vitvi02g00664,Vitvi03g00573,Vitvi03g01237,Vitvi04g00252,Vitvi04g01914,Vitvi04g00880,Vitvi05g00109,Vitvi05g00129,Vitvi05g00242,Vitvi05g00372,Vitvi05g00559,Vitvi05g00560,Vitvi05g00576,Vitvi05g00910,Vitvi05g01094,Vitvi05g01467,Vitvi05g01704,Vitvi06…	1.47434				GO:0009225	nucleotide-sugar metabolic process
query_1	TRUE	4.52288e-17	1394	3876	432	0.111455	0.3099	GO:0044281	GO:BP	small molecule metabolic process	18434	11317	Vitvi02g01695,Vitvi01g02307,Vitvi07g03070,Vitvi07g02982,Vitvi10g02269,Vitvi02g01713,Vitvi07g02978,Vitvi07g02979,Vitvi01g00026,Vitvi01g00034,Vitvi01g00115,Vitvi01g00122,Vitvi01g00157,Vitvi01g00159,Vitvi01g00303,Vitvi01g00329,Vitvi01g00360,Vitvi01g00363,Vitvi01g00385,Vitvi01g00502,Vitvi01g00536,Vitvi01g00662,Vitvi01g00664,Vitvi01g00682,Vitvi01g00714,Vitvi01g00716,Vitvi01g00717,Vitvi01g00861,Vitvi01…	1.47386				GO:0006778	porphyrin-containing compound metabolic process
query_1	TRUE	0.0004217	476	3876	145	0.0374097	0.304622	GO:1901700	GO:BP	response to oxygen-containing compound	18434	22187	Vitvi10g02289,Vitvi01g01845,Vitvi01g01976,Vitvi01g00444,Vitvi01g00540,Vitvi01g00682,Vitvi01g00816,Vitvi01g00867,Vitvi01g02101,Vitvi01g01547,Vitvi01g01719,Vitvi01g02293,Vitvi01g01757,Vitvi02g00048,Vitvi02g00119,Vitvi02g00348,Vitvi02g00682,Vitvi02g00695,Vitvi03g00153,Vitvi03g00205,Vitvi03g01505,Vitvi03g00452,Vitvi03g00542,Vitvi04g00070,Vitvi04g00076,Vitvi04g01792,Vitvi04g01793,Vitvi04g01795,Vitvi04…	1.44876				GO:0033013	tetrapyrrole metabolic process
query_1	TRUE	1.6107e-05	657	3876	197	0.0508256	0.299848	GO:1901135	GO:BP	carbohydrate derivative metabolic process	18434	21749	Vitvi02g01696,Vitvi01g02307,Vitvi02g01733,Vitvi07g02978,Vitvi07g02979,Vitvi01g00026,Vitvi01g00115,Vitvi01g00303,Vitvi01g00360,Vitvi01g00385,Vitvi01g00642,Vitvi01g00664,Vitvi01g00716,Vitvi01g00861,Vitvi01g00882,Vitvi01g01236,Vitvi01g01618,Vitvi01g01724,Vitvi01g01778,Vitvi01g01779,Vitvi02g00034,Vitvi02g00137,Vitvi02g00315,Vitvi02g00423,Vitvi02g00445,Vitvi02g00633,Vitvi02g00642,Vitvi02g00746,Vitvi03…	1.42606				GO:0043178	alcohol binding
query_1	TRUE	0.000314668	573	3876	170	0.0438596	0.296684	GO:0044283	GO:BP	small molecule biosynthetic process	18434	11319	Vitvi02g01695,Vitvi07g02982,Vitvi01g00363,Vitvi01g00502,Vitvi01g00536,Vitvi01g00717,Vitvi01g01562,Vitvi01g01757,Vitvi02g00225,Vitvi02g00339,Vitvi02g00664,Vitvi03g00322,Vitvi03g01505,Vitvi03g00452,Vitvi03g00573,Vitvi03g01080,Vitvi03g01092,Vitvi03g01237,Vitvi04g00181,Vitvi04g00192,Vitvi04g00267,Vitvi04g00435,Vitvi04g01914,Vitvi04g01193,Vitvi04g01224,Vitvi04g01429,Vitvi04g01608,Vitvi04g01611,Vitvi05…	1.41101				GO:0043621	protein self-association
query_1	TRUE	0.0317665	431	3876	125	0.0322497	0.290023	GO:0055086	GO:BP	nucleobase-containing small molecule metabolic process	18434	14702	Vitvi01g02307,Vitvi07g02978,Vitvi07g02979,Vitvi01g00026,Vitvi01g00115,Vitvi01g00303,Vitvi01g00360,Vitvi01g00385,Vitvi01g00664,Vitvi01g00716,Vitvi01g00861,Vitvi01g01236,Vitvi01g01564,Vitvi01g01724,Vitvi01g01779,Vitvi02g00137,Vitvi02g00315,Vitvi02g00423,Vitvi02g00445,Vitvi02g00633,Vitvi02g00642,Vitvi03g00048,Vitvi03g00061,Vitvi03g00254,Vitvi03g00262,Vitvi03g00895,Vitvi03g00995,Vitvi04g00040,Vitvi04…	1.37933				GO:0042440	pigment metabolic process
query_1	TRUE	0.0445877	524	3876	147	0.0379257	0.280534	GO:0009628	GO:BP	response to abiotic stimulus	18434	3586	Vitvi10g02289,Vitvi01g00540,Vitvi01g00552,Vitvi01g00681,Vitvi01g00738,Vitvi01g02101,Vitvi01g01512,Vitvi01g01648,Vitvi01g01719,Vitvi01g01757,Vitvi02g00025,Vitvi02g00048,Vitvi02g00062,Vitvi03g00047,Vitvi03g00049,Vitvi03g00054,Vitvi03g00216,Vitvi03g01505,Vitvi03g00452,Vitvi03g01573,Vitvi03g00541,Vitvi04g00070,Vitvi04g01792,Vitvi04g01793,Vitvi04g01795,Vitvi04g01799,Vitvi04g01802,Vitvi04g00135,Vitvi04…	1.3342				GO:0046148	pigment biosynthetic process
query_1	TRUE	0.000289914	888	4455	242	0.054321	0.272523	GO:0004674	GO:MF	protein serine/threonine kinase activity	21616	977	Vitvi10g02151,Vitvi00g01805,Vitvi10g02227,Vitvi01g00120,Vitvi01g00129,Vitvi01g00182,Vitvi01g01952,Vitvi01g00521,Vitvi01g00685,Vitvi01g00696,Vitvi01g00817,Vitvi01g00879,Vitvi01g00927,Vitvi01g01718,Vitvi01g01761,Vitvi02g00023,Vitvi02g00380,Vitvi02g00413,Vitvi02g00604,Vitvi02g01204,Vitvi03g00190,Vitvi03g00268,Vitvi03g00338,Vitvi03g00400,Vitvi03g00452,Vitvi03g00882,Vitvi03g01213,Vitvi04g00029,Vitvi04…	1.3223				GO:1901617	organic hydroxy compound biosynthetic process
query_1	TRUE	8.6555e-06	1038	3857	299	0.0775214	0.288054	GO:0009536	GO:CC	plastid	17574	616	Vitvi07g02969,Vitvi07g02745,Vitvi07g02982,Vitvi09g02052,Vitvi09g02058,Vitvi01g00115,Vitvi01g00201,Vitvi01g01944,Vitvi01g00363,Vitvi01g00374,Vitvi01g00589,Vitvi01g00650,Vitvi01g00652,Vitvi01g00681,Vitvi01g00717,Vitvi01g00738,Vitvi01g01017,Vitvi01g01020,Vitvi01g01496,Vitvi01g01648,Vitvi02g00020,Vitvi02g00062,Vitvi02g00133,Vitvi02g00498,Vitvi02g00950,Vitvi02g01205,Vitvi02g01286,Vitvi02g01288,Vitvi03…	1.31249				GO:0072330	monocarboxylic acid biosynthetic process
query_1	TRUE	2.57403e-05	977	3857	281	0.0728546	0.287615	GO:0009507	GO:CC	chloroplast	17574	588	Vitvi07g02969,Vitvi07g02745,Vitvi07g02982,Vitvi09g02052,Vitvi09g02058,Vitvi01g00201,Vitvi01g01944,Vitvi01g00363,Vitvi01g00374,Vitvi01g00589,Vitvi01g00650,Vitvi01g00652,Vitvi01g00681,Vitvi01g00717,Vitvi01g00738,Vitvi01g01017,Vitvi01g01020,Vitvi01g01496,Vitvi01g01648,Vitvi02g00020,Vitvi02g00062,Vitvi02g00133,Vitvi02g00498,Vitvi02g00950,Vitvi02g01205,Vitvi02g01286,Vitvi02g01288,Vitvi03g00216,Vitvi03…	1.31049				GO:0006631	fatty acid metabolic process
query_1	TRUE	0.0106489	733	3876	201	0.0518576	0.274216	GO:0044255	GO:BP	cellular lipid metabolic process	18434	11307	Vitvi02g01695,Vitvi00g01462,Vitvi10g02129,Vitvi07g02982,Vitvi10g02269,Vitvi01g00034,Vitvi01g00106,Vitvi01g00122,Vitvi01g00340,Vitvi01g00362,Vitvi01g00363,Vitvi01g00717,Vitvi01g02160,Vitvi01g01361,Vitvi01g01562,Vitvi01g01682,Vitvi01g01720,Vitvi01g01757,Vitvi02g00020,Vitvi02g00034,Vitvi02g00402,Vitvi02g00527,Vitvi02g00746,Vitvi02g01171,Vitvi02g01286,Vitvi02g01288,Vitvi03g00034,Vitvi03g00262,Vitvi03…	1.30415				GO:0019693	ribose phosphate metabolic process
query_1	TRUE	0.0185438	798	3876	215	0.0554696	0.269424	GO:0070887	GO:BP	cellular response to chemical stimulus	18434	16854	Vitvi02g01780,Vitvi14g03121,Vitvi01g00012,Vitvi01g01855,Vitvi01g00411,Vitvi01g01976,Vitvi01g00444,Vitvi01g01995,Vitvi01g00528,Vitvi01g00682,Vitvi01g00719,Vitvi01g02058,Vitvi01g02061,Vitvi01g00722,Vitvi01g00816,Vitvi01g00857,Vitvi01g02101,Vitvi01g01258,Vitvi01g01662,Vitvi01g01719,Vitvi01g02293,Vitvi01g01757,Vitvi01g01803,Vitvi02g00048,Vitvi02g00119,Vitvi02g00187,Vitvi02g00295,Vitvi02g00333,Vitvi02…	1.28136				GO:1901137	carbohydrate derivative biosynthetic process
query_1	TRUE	0.00071535	1103	3857	303	0.0785585	0.274705	GO:0005829	GO:CC	cytosol	17574	380	Vitvi10g02216,Vitvi01g00026,Vitvi01g00115,Vitvi01g00163,Vitvi01g00303,Vitvi01g01955,Vitvi01g00360,Vitvi01g00509,Vitvi01g00556,Vitvi01g00557,Vitvi01g00558,Vitvi01g00594,Vitvi01g00598,Vitvi01g00664,Vitvi01g00716,Vitvi01g00789,Vitvi01g00971,Vitvi01g02131,Vitvi01g02132,Vitvi01g02160,Vitvi01g01440,Vitvi01g01703,Vitvi01g01792,Vitvi02g00025,Vitvi02g01315,Vitvi02g00143,Vitvi02g00145,Vitvi02g00263,Vitvi02…	1.25166				GO:0006790	sulfur compound metabolic process
query_1	TRUE	0.000796476	1384	3876	362	0.0933953	0.261561	GO:0042221	GO:BP	response to chemical	18434	10394	Vitvi15g01736,Vitvi02g01780,Vitvi14g03121,Vitvi10g02289,Vitvi01g00012,Vitvi01g01845,Vitvi01g01855,Vitvi01g00146,Vitvi01g00149,Vitvi01g01962,Vitvi01g00411,Vitvi01g01976,Vitvi01g00444,Vitvi01g01995,Vitvi01g00528,Vitvi01g00540,Vitvi01g00547,Vitvi01g00657,Vitvi01g00658,Vitvi01g00682,Vitvi01g00719,Vitvi01g02058,Vitvi01g02061,Vitvi01g00722,Vitvi01g00816,Vitvi01g00857,Vitvi01g00867,Vitvi01g02101,Vitvi01…	1.24397				GO:1901700	response to oxygen-containing compound
query_1	TRUE	0.0062227	1167	3876	305	0.0786894	0.261354	GO:0005975	GO:BP	carbohydrate metabolic process	18434	1863	Vitvi07g02990,Vitvi02g01819,Vitvi10g02284,Vitvi10g02295,Vitvi01g00026,Vitvi01g00067,Vitvi01g00280,Vitvi01g00303,Vitvi01g00360,Vitvi01g00509,Vitvi01g00681,Vitvi01g00714,Vitvi01g00722,Vitvi01g00784,Vitvi01g00842,Vitvi01g00861,Vitvi01g01017,Vitvi01g01057,Vitvi01g01618,Vitvi01g01724,Vitvi01g01778,Vitvi01g01779,Vitvi01g01805,Vitvi02g00022,Vitvi02g00090,Vitvi02g00118,Vitvi02g00143,Vitvi02g00145,Vitvi02…	1.24298				GO:0044255	cellular lipid metabolic process
query_1	TRUE	0.0492583	1028	3876	266	0.0686275	0.258755	GO:0006629	GO:BP	lipid metabolic process	18434	2369	Vitvi02g01695,Vitvi00g01462,Vitvi10g02129,Vitvi07g02982,Vitvi10g02269,Vitvi01g00034,Vitvi01g00106,Vitvi01g00122,Vitvi01g00320,Vitvi01g00340,Vitvi01g00362,Vitvi01g00363,Vitvi01g00717,Vitvi01g02160,Vitvi01g01361,Vitvi01g01459,Vitvi01g01562,Vitvi01g01682,Vitvi01g01720,Vitvi01g01757,Vitvi01g01782,Vitvi02g00020,Vitvi02g00034,Vitvi02g00402,Vitvi02g00527,Vitvi02g00746,Vitvi02g01171,Vitvi02g01286,Vitvi02…	1.23062				GO:0070887	cellular response to chemical stimulus
query_1	TRUE	3.03017e-05	2098	4455	527	0.118294	0.251192	GO:0016491	GO:MF	oxidoreductase activity	21616	2813	Vitvi02g01683,Vitvi09g02081,Vitvi09g02090,Vitvi01g02318,Vitvi07g03070,Vitvi07g02982,Vitvi09g02052,Vitvi10g02269,Vitvi07g03085,Vitvi07g03083,Vitvi09g02058,Vitvi01g01855,Vitvi01g00122,Vitvi01g00162,Vitvi01g00320,Vitvi01g00357,Vitvi01g00374,Vitvi01g00397,Vitvi01g00481,Vitvi01g00502,Vitvi01g00556,Vitvi01g00557,Vitvi01g00558,Vitvi01g00577,Vitvi01g00619,Vitvi01g02026,Vitvi01g00658,Vitvi01g00719,Vitvi01…	1.2188				GO:0042221	response to chemical
query_1	TRUE	0.0154872	1292	3876	331	0.0853973	0.256192	GO:0006468	GO:BP	protein phosphorylation	18434	2231	Vitvi10g02151,Vitvi00g01805,Vitvi10g02227,Vitvi01g00120,Vitvi01g00182,Vitvi01g01952,Vitvi01g00521,Vitvi01g00685,Vitvi01g00696,Vitvi01g00817,Vitvi01g00868,Vitvi01g00927,Vitvi01g01258,Vitvi01g01351,Vitvi01g01504,Vitvi01g01718,Vitvi01g01761,Vitvi02g00023,Vitvi02g00091,Vitvi02g00380,Vitvi02g00413,Vitvi02g00483,Vitvi02g00604,Vitvi02g00682,Vitvi02g01204,Vitvi02g01270,Vitvi03g00205,Vitvi03g00268,Vitvi03…	1.21843				GO:0005975	carbohydrate metabolic process
query_1	TRUE	0.00139729	1472	3857	390	0.101115	0.264946	GO:0005886	GO:CC	plasma membrane	17574	422	Vitvi09g02044,Vitvi10g02151,Vitvi04g02295,Vitvi00g01805,Vitvi14g03121,Vitvi10g02227,Vitvi10g02284,Vitvi01g00012,Vitvi01g00181,Vitvi01g00199,Vitvi01g00201,Vitvi01g00203,Vitvi01g00411,Vitvi01g00444,Vitvi01g00563,Vitvi01g00682,Vitvi01g00696,Vitvi01g00791,Vitvi01g00792,Vitvi01g00803,Vitvi01g00814,Vitvi01g00911,Vitvi01g01072,Vitvi01g01258,Vitvi01g01291,Vitvi01g01351,Vitvi01g01460,Vitvi01g01553,Vitvi01…	1.2072				GO:0006629	lipid metabolic process
query_1	TRUE	0.000119719	2287	3876	576	0.148607	0.251858	GO:0036211	GO:BP	protein modification process	18434	9821	Vitvi07g02767,Vitvi07g02776,Vitvi02g01696,Vitvi02g01777,Vitvi10g02151,Vitvi02g01723,Vitvi02g01733,Vitvi00g01805,Vitvi10g02227,Vitvi01g00120,Vitvi01g00157,Vitvi01g00182,Vitvi01g00191,Vitvi01g01902,Vitvi01g00313,Vitvi01g00325,Vitvi01g01952,Vitvi01g00380,Vitvi01g00402,Vitvi01g00484,Vitvi01g00521,Vitvi01g00525,Vitvi01g00614,Vitvi01g00626,Vitvi01g00642,Vitvi01g00644,Vitvi01g00685,Vitvi01g00696,Vitvi01…	1.19782				GO:0006468	protein phosphorylation
query_1	TRUE	0.00298972	1736	3857	450	0.116671	0.259217	GO:0071944	GO:CC	cell periphery	17574	2793	Vitvi09g02044,Vitvi10g02151,Vitvi04g02295,Vitvi00g01805,Vitvi14g03121,Vitvi10g02227,Vitvi10g02284,Vitvi01g00012,Vitvi01g00181,Vitvi01g00199,Vitvi01g00201,Vitvi01g00203,Vitvi01g00411,Vitvi01g00444,Vitvi01g00563,Vitvi01g00631,Vitvi01g00682,Vitvi01g00696,Vitvi01g00784,Vitvi01g00791,Vitvi01g00792,Vitvi01g00803,Vitvi01g00814,Vitvi01g00911,Vitvi01g01030,Vitvi01g01072,Vitvi01g01258,Vitvi01g01291,Vitvi01…	1.18109				GO:0051716	cellular response to stimulus
query_1	TRUE	1.36728e-15	6297	3857	1608	0.416904	0.25536	GO:0005737	GO:CC	cytoplasm	17574	309	Vitvi15g01736,Vitvi07g02969,Vitvi02g01696,Vitvi02g01777,Vitvi09g02081,Vitvi09g02090,Vitvi09g02092,Vitvi10g02166,Vitvi07g02745,Vitvi01g02307,Vitvi01g02318,Vitvi07g02948,Vitvi02g01733,Vitvi07g03070,Vitvi07g02982,Vitvi09g02052,Vitvi10g02269,Vitvi10g02216,Vitvi07g02943,Vitvi09g02058,Vitvi02g01852,Vitvi01g00026,Vitvi01g01855,Vitvi01g00103,Vitvi01g00115,Vitvi01g00120,Vitvi01g00122,Vitvi01g00129,Vitvi01…	1.16352				GO:0050896	response to stimulus
query_1	TRUE	0.0448998	2032	3876	495	0.127709	0.243602	GO:0051716	GO:BP	cellular response to stimulus	18434	14364	Vitvi02g01780,Vitvi14g03121,Vitvi01g00012,Vitvi01g01855,Vitvi01g00120,Vitvi01g00203,Vitvi01g00411,Vitvi01g00413,Vitvi01g01976,Vitvi01g00444,Vitvi01g01995,Vitvi01g00509,Vitvi01g00528,Vitvi01g00648,Vitvi01g00682,Vitvi01g00719,Vitvi01g02058,Vitvi01g02061,Vitvi01g00722,Vitvi01g00816,Vitvi01g00857,Vitvi01g02101,Vitvi01g01072,Vitvi01g02150,Vitvi01g01169,Vitvi01g01258,Vitvi01g01662,Vitvi01g01719,Vitvi01…	1.15856				GO:0016740	transferase activity
query_1	TRUE	7.91475e-06	5291	3876	1254	0.323529	0.237006	GO:1901564	GO:BP	organonitrogen compound metabolic process	18434	22098	Vitvi15g01736,Vitvi07g02767,Vitvi07g02768,Vitvi07g02776,Vitvi02g01696,Vitvi02g01777,Vitvi10g02151,Vitvi02g01723,Vitvi01g02307,Vitvi02g01733,Vitvi10g02178,Vitvi00g01805,Vitvi07g03046,Vitvi10g02227,Vitvi07g02978,Vitvi07g02979,Vitvi10g02289,Vitvi01g00026,Vitvi01g00106,Vitvi01g00115,Vitvi01g00120,Vitvi01g01875,Vitvi01g00157,Vitvi01g00159,Vitvi01g00163,Vitvi01g00173,Vitvi01g00182,Vitvi01g00185,Vitvi01…	1.12719
query_1	TRUE	0.00255016	3983	3876	941	0.242776	0.236254	GO:0050896	GO:BP	response to stimulus	18434	13774	Vitvi15g01736,Vitvi07g02832,Vitvi02g01780,Vitvi00g01805,Vitvi14g03121,Vitvi15g01762,Vitvi07g02982,Vitvi10g02289,Vitvi10g02309,Vitvi05g02297,Vitvi01g00012,Vitvi01g01845,Vitvi01g01852,Vitvi01g01853,Vitvi01g00083,Vitvi01g01854,Vitvi01g01855,Vitvi01g00120,Vitvi01g00146,Vitvi01g00149,Vitvi01g00203,Vitvi01g00271,Vitvi01g01934,Vitvi01g01935,Vitvi01g01962,Vitvi01g00393,Vitvi01g00411,Vitvi01g00413,Vitvi01…	1.12361
query_1	TRUE	3.45112e-16	11795	4455	2690	0.603816	0.228063	GO:0003824	GO:MF	catalytic activity	21616	368	Vitvi15g01736,Vitvi07g02767,Vitvi02g01696,Vitvi02g01695,Vitvi02g01683,Vitvi02g01777,Vitvi09g02081,Vitvi09g02090,Vitvi00g01462,Vitvi10g02166,Vitvi10g02151,Vitvi16g02116,Vitvi02g01723,Vitvi01g02307,Vitvi01g02318,Vitvi07g02990,Vitvi02g01733,Vitvi02g01819,Vitvi10g02178,Vitvi00g01805,Vitvi07g03070,Vitvi10g02129,Vitvi14g03121,Vitvi10g02227,Vitvi10g02284,Vitvi07g02982,Vitvi09g02052,Vitvi10g02269,Vitvi10…
query_1	TRUE	0.0105201	5185	4455	1172	0.263075	0.226037	GO:0016740	GO:MF	transferase activity	21616	2939	Vitvi15g01736,Vitvi02g01696,Vitvi02g01695,Vitvi10g02151,Vitvi16g02116,Vitvi02g01723,Vitvi02g01733,Vitvi10g02178,Vitvi00g01805,Vitvi14g03121,Vitvi10g02227,Vitvi10g02284,Vitvi10g02269,Vitvi07g02943,Vitvi10g02295,Vitvi01g00056,Vitvi01g00106,Vitvi01g00115,Vitvi01g00120,Vitvi01g00129,Vitvi01g00149,Vitvi01g00182,Vitvi01g00191,Vitvi01g01898,Vitvi01g01902,Vitvi01g00313,Vitvi01g00315,Vitvi01g00325,Vitvi01…	1.09675
query_1	TRUE	0.0389947	6128	3876	1390	0.358617	0.226828	GO:1901576	GO:BP	organic substance biosynthetic process	18434	22106	Vitvi07g02768,Vitvi07g02969,Vitvi02g01696,Vitvi02g01695,Vitvi02g01780,Vitvi00g01462,Vitvi01g02307,Vitvi02g01733,Vitvi02g01819,Vitvi07g02863,Vitvi10g02178,Vitvi10g02129,Vitvi10g02284,Vitvi07g02984,Vitvi07g02982,Vitvi10g02218,Vitvi07g03083,Vitvi10g02289,Vitvi07g03056,Vitvi10g02200,Vitvi02g01847,Vitvi01g00106,Vitvi01g00115,Vitvi01g01875,Vitvi01g00157,Vitvi01g00159,Vitvi01g00163,Vitvi01g00173,Vitvi01…	1.07878
query_1	TRUE	0.000178147	10303	3857	2389	0.619393	0.231874	GO:0005622	GO:CC	intracellular anatomical structure	17574	237	Vitvi15g01736,Vitvi07g02768,Vitvi07g02776,Vitvi07g02969,Vitvi02g01696,Vitvi02g01777,Vitvi02g01780,Vitvi09g02081,Vitvi09g02090,Vitvi09g02092,Vitvi10g02166,Vitvi07g02745,Vitvi02g01723,Vitvi01g02307,Vitvi01g02318,Vitvi07g02948,Vitvi02g01733,Vitvi07g02863,Vitvi07g03070,Vitvi07g02984,Vitvi07g02982,Vitvi09g02052,Vitvi10g02269,Vitvi10g02216,Vitvi10g02218,Vitvi07g02943,Vitvi09g02058,Vitvi07g03056,Vitvi10…

## Sheet: SN vs SB
query	significant	p_value	term_size	query_size	intersection_size	precision	recall	term_id	source	term_name	effective_domain_size	source_order	intersection	fold_change
query_1	TRUE	0.0228171	12	4369	9	0.00205997	0.75	GO:0016712	GO:MF	oxidoreductase activity, acting on paired donors, with incorporation or reduction of molecular oxygen, reduced flavin or flavoprotein as one donor, and incorporation of one atom of oxygen	21616	2918	Vitvi02g00446,Vitvi02g01537,Vitvi03g01703,Vitvi03g01017,Vitvi11g01442,Vitvi11g00900,Vitvi15g00795,Vitvi18g00830,Vitvi18g01073	3.71069
query_1	TRUE	0.00365323	23	3850	15	0.0038961	0.652174	GO:0042430	GO:BP	indole-containing compound metabolic process	18434	10517	Vitvi01g00536,Vitvi01g01368,Vitvi03g00545,Vitvi03g00547,Vitvi06g00617,Vitvi07g00047,Vitvi07g00696,Vitvi07g01908,Vitvi08g00051,Vitvi08g01457,Vitvi12g00745,Vitvi13g00022,Vitvi14g01281,Vitvi17g00843,Vitvi19g00458	3.12264
query_1	TRUE	0.0167987	20	3850	13	0.00337662	0.65	GO:0042435	GO:BP	indole-containing compound biosynthetic process	18434	10521	Vitvi01g00536,Vitvi01g01368,Vitvi06g00617,Vitvi07g00047,Vitvi07g00696,Vitvi07g01908,Vitvi08g00051,Vitvi08g01457,Vitvi12g00745,Vitvi13g00022,Vitvi14g01281,Vitvi17g00843,Vitvi19g00458	3.11223
query_1	TRUE	0.0243321	22	4369	13	0.00297551	0.590909	GO:0016857	GO:MF	racemase and epimerase activity, acting on carbohydrates and derivatives	21616	3035	Vitvi02g00143,Vitvi02g00390,Vitvi03g01138,Vitvi05g00614,Vitvi10g01066,Vitvi14g00471,Vitvi14g01684,Vitvi14g01911,Vitvi14g01916,Vitvi15g01026,Vitvi16g01707,Vitvi17g00565,Vitvi17g00629	2.92357		GO:0016712	oxidoreductase activity, acting on paired donors, with incorporation or reduction of molecular oxygen, reduced flavin or flavoprotein as one donor, and incorporation of one atom of oxygen
query_1	TRUE	0.0461746	24	3850	14	0.00363636	0.583333	GO:0006108	GO:BP	malate metabolic process	18434	1987	Vitvi07g03070,Vitvi03g00785,Vitvi04g00009,Vitvi07g00362,Vitvi09g00301,Vitvi10g00554,Vitvi11g00272,Vitvi14g00138,Vitvi14g01964,Vitvi15g00452,Vitvi15g00628,Vitvi15g01188,Vitvi18g00913,Vitvi19g01442	2.79303		GO:0042430	indole-containing compound metabolic process
query_1	TRUE	0.000147333	116	4369	47	0.0107576	0.405172	GO:0005516	GO:MF	calmodulin binding	21616	1493	Vitvi02g00065,Vitvi03g00249,Vitvi04g00172,Vitvi04g01475,Vitvi05g01702,Vitvi06g00308,Vitvi06g00310,Vitvi06g00584,Vitvi07g00026,Vitvi07g00724,Vitvi07g01217,Vitvi07g01896,Vitvi08g00298,Vitvi08g00916,Vitvi08g00981,Vitvi08g01055,Vitvi08g02413,Vitvi09g00135,Vitvi09g00162,Vitvi09g01320,Vitvi10g00102,Vitvi10g00601,Vitvi10g01499,Vitvi11g00129,Vitvi11g01176,Vitvi12g00246,Vitvi13g01611,Vitvi13g01702,Vitvi13…	2.00463		GO:0042435	indole-containing compound biosynthetic process
query_1	TRUE	0.0349423	72	3850	30	0.00779221	0.416667	GO:0009135	GO:BP	purine nucleoside diphosphate metabolic process	18434	3339	Vitvi01g00861,Vitvi02g00684,Vitvi03g00048,Vitvi03g00097,Vitvi04g00040,Vitvi04g02037,Vitvi04g01421,Vitvi06g00472,Vitvi06g01272,Vitvi07g00062,Vitvi08g00018,Vitvi08g01506,Vitvi08g01520,Vitvi08g01664,Vitvi08g01836,Vitvi08g01884,Vitvi09g01301,Vitvi10g00129,Vitvi13g00288,Vitvi13g00723,Vitvi14g01938,Vitvi14g01939,Vitvi15g00883,Vitvi16g00381,Vitvi16g00831,Vitvi17g00059,Vitvi17g01598,Vitvi18g02571,Vitvi18…	1.99502		GO:0016857	racemase and epimerase activity, acting on carbohydrates and derivatives
query_1	TRUE	0.0349423	72	3850	30	0.00779221	0.416667	GO:0009179	GO:BP	purine ribonucleoside diphosphate metabolic process	18434	3382	Vitvi01g00861,Vitvi02g00684,Vitvi03g00048,Vitvi03g00097,Vitvi04g00040,Vitvi04g02037,Vitvi04g01421,Vitvi06g00472,Vitvi06g01272,Vitvi07g00062,Vitvi08g00018,Vitvi08g01506,Vitvi08g01520,Vitvi08g01664,Vitvi08g01836,Vitvi08g01884,Vitvi09g01301,Vitvi10g00129,Vitvi13g00288,Vitvi13g00723,Vitvi14g01938,Vitvi14g01939,Vitvi15g00883,Vitvi16g00381,Vitvi16g00831,Vitvi17g00059,Vitvi17g01598,Vitvi18g02571,Vitvi18…	1.99502		GO:0006108	malate metabolic process
query_1	TRUE	0.0317521	75	3850	31	0.00805195	0.413333	GO:0009134	GO:BP	nucleoside diphosphate catabolic process	18434	3338	Vitvi01g00861,Vitvi01g01018,Vitvi02g00684,Vitvi03g00048,Vitvi03g00097,Vitvi04g00040,Vitvi04g02037,Vitvi04g01421,Vitvi06g00472,Vitvi06g01272,Vitvi07g00062,Vitvi08g00018,Vitvi08g01506,Vitvi08g01520,Vitvi08g01664,Vitvi08g01836,Vitvi09g01301,Vitvi10g00129,Vitvi13g00288,Vitvi13g00723,Vitvi14g01938,Vitvi14g01939,Vitvi15g00883,Vitvi16g00381,Vitvi16g00831,Vitvi17g00059,Vitvi17g00869,Vitvi17g01598,Vitvi18…	1.97906		GO:0009135	purine nucleoside diphosphate metabolic process
query_1	TRUE	0.0287697	78	3850	32	0.00831169	0.410256	GO:0009185	GO:BP	ribonucleoside diphosphate metabolic process	18434	3388	Vitvi01g00861,Vitvi02g00684,Vitvi03g00048,Vitvi03g00097,Vitvi04g00040,Vitvi04g02037,Vitvi04g01421,Vitvi04g01645,Vitvi06g00472,Vitvi06g01272,Vitvi07g00062,Vitvi08g00018,Vitvi08g01506,Vitvi08g01520,Vitvi08g01664,Vitvi08g01836,Vitvi08g01884,Vitvi09g01301,Vitvi10g00129,Vitvi13g00288,Vitvi13g00723,Vitvi14g01938,Vitvi14g01939,Vitvi15g00373,Vitvi15g00883,Vitvi16g00381,Vitvi16g00831,Vitvi17g00059,Vitvi17…	1.96433		GO:0009179	purine ribonucleoside diphosphate metabolic process
query_1	TRUE	0.0234439	84	3850	34	0.00883117	0.404762	GO:0009132	GO:BP	nucleoside diphosphate metabolic process	18434	3336	Vitvi01g00861,Vitvi01g01018,Vitvi02g00684,Vitvi03g00048,Vitvi03g00097,Vitvi04g00040,Vitvi04g02037,Vitvi04g01421,Vitvi04g01645,Vitvi06g00472,Vitvi06g01272,Vitvi07g00062,Vitvi08g00018,Vitvi08g01506,Vitvi08g01520,Vitvi08g01664,Vitvi08g01836,Vitvi08g01884,Vitvi09g01301,Vitvi10g00129,Vitvi13g00288,Vitvi13g00723,Vitvi14g01938,Vitvi14g01939,Vitvi15g00373,Vitvi15g00883,Vitvi16g00381,Vitvi16g00831,Vitvi17…	1.93802		GO:0009134	nucleoside diphosphate catabolic process
query_1	TRUE	0.000949273	120	3850	48	0.0124675	0.4	GO:0019318	GO:BP	hexose metabolic process	18434	5872	Vitvi01g00714,Vitvi01g01057,Vitvi01g01700,Vitvi02g00143,Vitvi02g00390,Vitvi02g00565,Vitvi03g00097,Vitvi03g00996,Vitvi03g01138,Vitvi04g00249,Vitvi04g01481,Vitvi05g00250,Vitvi05g01516,Vitvi06g00472,Vitvi06g01272,Vitvi06g01323,Vitvi07g01830,Vitvi08g00018,Vitvi08g01301,Vitvi09g00010,Vitvi09g00570,Vitvi10g00603,Vitvi10g00947,Vitvi10g01066,Vitvi10g01350,Vitvi11g00086,Vitvi12g00711,Vitvi13g00213,Vitvi13…	1.91522		GO:0009185	ribonucleoside diphosphate metabolic process
query_1	TRUE	0.000518911	128	3850	51	0.0132468	0.398438	GO:0019362	GO:BP	pyridine nucleotide metabolic process	18434	5915	Vitvi01g00861,Vitvi01g01700,Vitvi01g01779,Vitvi01g01780,Vitvi02g00080,Vitvi02g00684,Vitvi03g00048,Vitvi03g00097,Vitvi03g00995,Vitvi04g00040,Vitvi04g02037,Vitvi04g01421,Vitvi06g00161,Vitvi06g00337,Vitvi06g00472,Vitvi06g01272,Vitvi07g00062,Vitvi07g01428,Vitvi07g01730,Vitvi08g00018,Vitvi08g01506,Vitvi08g01520,Vitvi08g01664,Vitvi08g01836,Vitvi08g01950,Vitvi09g01301,Vitvi10g00129,Vitvi10g00399,Vitvi12…	1.90774		GO:0009132	nucleoside diphosphate metabolic process
query_1	TRUE	0.00193507	126	3850	49	0.0127273	0.388889	GO:0046496	GO:BP	nicotinamide nucleotide metabolic process	18434	12605	Vitvi01g00861,Vitvi01g01700,Vitvi01g01779,Vitvi01g01780,Vitvi02g00080,Vitvi02g00684,Vitvi03g00048,Vitvi03g00097,Vitvi04g00040,Vitvi04g02037,Vitvi04g01421,Vitvi06g00161,Vitvi06g00337,Vitvi06g00472,Vitvi06g01272,Vitvi07g00062,Vitvi07g01730,Vitvi08g00018,Vitvi08g01506,Vitvi08g01520,Vitvi08g01664,Vitvi08g01836,Vitvi08g01950,Vitvi09g01301,Vitvi10g00129,Vitvi10g00399,Vitvi12g00641,Vitvi12g00711,Vitvi13…	1.86202		GO:0019318	hexose metabolic process
query_1	TRUE	0.038318	96	3850	37	0.00961039	0.385417	GO:0006090	GO:BP	pyruvate metabolic process	18434	1973	Vitvi01g00861,Vitvi02g00533,Vitvi02g00684,Vitvi03g00048,Vitvi03g00097,Vitvi04g00009,Vitvi04g00040,Vitvi04g02037,Vitvi04g01421,Vitvi06g00472,Vitvi06g01272,Vitvi07g00062,Vitvi08g00018,Vitvi08g01506,Vitvi08g01520,Vitvi08g01664,Vitvi08g01836,Vitvi09g00301,Vitvi09g01301,Vitvi10g00129,Vitvi11g00272,Vitvi13g00288,Vitvi13g00719,Vitvi13g00723,Vitvi14g01938,Vitvi14g01939,Vitvi15g00452,Vitvi15g00883,Vitvi15…	1.8454		GO:0019362	pyridine nucleotide metabolic process
query_1	TRUE	0.00679085	138	3850	51	0.0132468	0.369565	GO:0072524	GO:BP	pyridine-containing compound metabolic process	18434	17943	Vitvi01g00861,Vitvi01g01700,Vitvi01g01779,Vitvi01g01780,Vitvi02g00080,Vitvi02g00684,Vitvi03g00048,Vitvi03g00097,Vitvi03g00995,Vitvi04g00040,Vitvi04g02037,Vitvi04g01421,Vitvi06g00161,Vitvi06g00337,Vitvi06g00472,Vitvi06g01272,Vitvi07g00062,Vitvi07g01428,Vitvi07g01730,Vitvi08g00018,Vitvi08g01506,Vitvi08g01520,Vitvi08g01664,Vitvi08g01836,Vitvi08g01950,Vitvi09g01301,Vitvi10g00129,Vitvi10g00399,Vitvi12…	1.7695		GO:0046496	nicotinamide nucleotide metabolic process
query_1	TRUE	0.00754167	142	3850	52	0.0135065	0.366197	GO:0005996	GO:BP	monosaccharide metabolic process	18434	1884	Vitvi01g00714,Vitvi01g01057,Vitvi01g01700,Vitvi02g00143,Vitvi02g00390,Vitvi02g00565,Vitvi03g00097,Vitvi03g00996,Vitvi03g01138,Vitvi04g00249,Vitvi04g01481,Vitvi05g00250,Vitvi05g01516,Vitvi06g00170,Vitvi06g00472,Vitvi06g01272,Vitvi06g01323,Vitvi07g01830,Vitvi08g00018,Vitvi08g00897,Vitvi08g01301,Vitvi09g00010,Vitvi09g00570,Vitvi10g00603,Vitvi10g00947,Vitvi10g01066,Vitvi10g01350,Vitvi11g00086,Vitvi12…	1.75337		GO:0006090	pyruvate metabolic process
query_1	TRUE	2.07548e-05	270	4369	92	0.0210575	0.340741	GO:0016616	GO:MF	oxidoreductase activity, acting on the CH-OH group of donors, NAD or NADP as acceptor	21616	2847	Vitvi07g03070,Vitvi07g03085,Vitvi07g03083,Vitvi01g00061,Vitvi01g00556,Vitvi01g00557,Vitvi01g00558,Vitvi01g01557,Vitvi01g01700,Vitvi02g00080,Vitvi02g00283,Vitvi02g00533,Vitvi03g00056,Vitvi03g00262,Vitvi03g00561,Vitvi03g00785,Vitvi03g00954,Vitvi04g00009,Vitvi04g01585,Vitvi04g01671,Vitvi05g00364,Vitvi05g01878,Vitvi05g01334,Vitvi05g01336,Vitvi05g01337,Vitvi05g01543,Vitvi05g01623,Vitvi06g00233,Vitvi06…	1.68584		GO:0072524	pyridine-containing compound metabolic process
query_1	TRUE	1.89722e-05	296	4369	99	0.0226596	0.334459	GO:0016614	GO:MF	oxidoreductase activity, acting on CH-OH group of donors	21616	2845	Vitvi07g03070,Vitvi07g03085,Vitvi07g03083,Vitvi01g00061,Vitvi01g00556,Vitvi01g00557,Vitvi01g00558,Vitvi01g01557,Vitvi01g01700,Vitvi02g00080,Vitvi02g00283,Vitvi02g00416,Vitvi02g00533,Vitvi02g01264,Vitvi03g00056,Vitvi03g00262,Vitvi03g00561,Vitvi03g00785,Vitvi03g00954,Vitvi04g00009,Vitvi04g01585,Vitvi04g01671,Vitvi05g00364,Vitvi05g01878,Vitvi05g00784,Vitvi05g01334,Vitvi05g01336,Vitvi05g01337,Vitvi05…	1.65477		GO:0005996	monosaccharide metabolic process
query_1	TRUE	0.00269055	206	3850	71	0.0184416	0.34466	GO:0044282	GO:BP	small molecule catabolic process	18434	11318	Vitvi02g01726,Vitvi10g02269,Vitvi01g00662,Vitvi01g01331,Vitvi01g01720,Vitvi02g00080,Vitvi02g00680,Vitvi03g00054,Vitvi03g00057,Vitvi03g00097,Vitvi03g00545,Vitvi03g00547,Vitvi03g00895,Vitvi03g01138,Vitvi03g01231,Vitvi04g01849,Vitvi04g01671,Vitvi04g01711,Vitvi05g00163,Vitvi05g01091,Vitvi05g01544,Vitvi06g00312,Vitvi06g01690,Vitvi06g00472,Vitvi07g00696,Vitvi07g00795,Vitvi08g00018,Vitvi08g00209,Vitvi08…	1.65025		GO:0016616	oxidoreductase activity, acting on the CH-OH group of donors, NAD or NADP as acceptor
query_1	TRUE	0.0308702	172	4369	56	0.0128176	0.325581	GO:0106310	GO:MF	protein serine kinase activity	21616	10248	Vitvi10g02151,Vitvi01g00417,Vitvi01g00521,Vitvi02g00023,Vitvi03g00724,Vitvi04g00485,Vitvi04g01362,Vitvi04g01626,Vitvi04g02226,Vitvi04g01635,Vitvi04g02232,Vitvi05g00256,Vitvi05g00478,Vitvi05g00482,Vitvi05g00618,Vitvi06g00134,Vitvi06g01611,Vitvi06g00137,Vitvi06g01612,Vitvi06g00356,Vitvi06g00365,Vitvi06g00775,Vitvi06g00779,Vitvi06g01856,Vitvi06g01954,Vitvi07g02412,Vitvi07g01891,Vitvi08g00828,Vitvi08…	1.61084		GO:0016614	oxidoreductase activity, acting on CH-OH group of donors
query_1	TRUE	0.00371745	187	3881	66	0.0170059	0.352941	GO:0009532	GO:CC	plastid stroma	17574	612	Vitvi01g00025,Vitvi01g00077,Vitvi01g00374,Vitvi01g00738,Vitvi01g00932,Vitvi01g01311,Vitvi01g01758,Vitvi02g00677,Vitvi02g00684,Vitvi02g00785,Vitvi02g01286,Vitvi02g01288,Vitvi03g00631,Vitvi04g00175,Vitvi04g01846,Vitvi04g02011,Vitvi05g00169,Vitvi05g00963,Vitvi05g00975,Vitvi05g01620,Vitvi05g01690,Vitvi06g00107,Vitvi06g00513,Vitvi07g00062,Vitvi07g00422,Vitvi08g01245,Vitvi08g01307,Vitvi08g02233,Vitvi08…	1.59819		GO:0009532	plastid stroma
query_1	TRUE	2.14033e-06	406	3850	135	0.0350649	0.332512	GO:0032787	GO:BP	monocarboxylic acid metabolic process	18434	8101	Vitvi07g02896,Vitvi02g01726,Vitvi07g02982,Vitvi10g02269,Vitvi01g00034,Vitvi01g01846,Vitvi01g00087,Vitvi01g00717,Vitvi01g00861,Vitvi01g01557,Vitvi01g01720,Vitvi01g01757,Vitvi02g00080,Vitvi02g00338,Vitvi02g00533,Vitvi02g00684,Vitvi03g00048,Vitvi03g00097,Vitvi03g00322,Vitvi03g00388,Vitvi03g00512,Vitvi03g01237,Vitvi04g00009,Vitvi04g00040,Vitvi04g01849,Vitvi04g00410,Vitvi04g02037,Vitvi04g01421,Vitvi05…	1.59209		GO:0009570	chloroplast stroma
query_1	TRUE	0.00270315	247	3850	82	0.0212987	0.331984	GO:1901615	GO:BP	organic hydroxy compound metabolic process	18434	22130	Vitvi01g00034,Vitvi01g01846,Vitvi01g00320,Vitvi01g01031,Vitvi01g01757,Vitvi02g00533,Vitvi02g01483,Vitvi02g00775,Vitvi03g00057,Vitvi03g00097,Vitvi03g00185,Vitvi03g00262,Vitvi03g00395,Vitvi03g00512,Vitvi03g00780,Vitvi03g00851,Vitvi04g01849,Vitvi05g00364,Vitvi05g00372,Vitvi05g00784,Vitvi05g01544,Vitvi06g00213,Vitvi06g00472,Vitvi06g00534,Vitvi06g00640,Vitvi07g00313,Vitvi07g00696,Vitvi07g02513,Vitvi07…	1.58956		GO:0009117	nucleotide metabolic process
query_1	TRUE	0.00836258	177	3881	62	0.0159753	0.350282	GO:0009570	GO:CC	chloroplast stroma	17574	633	Vitvi01g00025,Vitvi01g00077,Vitvi01g00374,Vitvi01g00738,Vitvi01g00932,Vitvi01g01311,Vitvi01g01758,Vitvi02g00677,Vitvi02g00684,Vitvi02g00785,Vitvi02g01286,Vitvi02g01288,Vitvi03g00631,Vitvi04g00175,Vitvi04g01846,Vitvi04g02011,Vitvi05g00169,Vitvi05g00963,Vitvi05g00975,Vitvi05g01620,Vitvi05g01690,Vitvi06g00107,Vitvi06g00513,Vitvi07g00062,Vitvi08g01245,Vitvi08g01307,Vitvi08g02233,Vitvi08g01604,Vitvi09…	1.58615		GO:0009941	chloroplast envelope
query_1	TRUE	3.89259e-12	827	3850	266	0.0690909	0.321644	GO:0043436	GO:BP	oxoacid metabolic process	18434	11048	Vitvi07g02896,Vitvi07g03070,Vitvi02g01726,Vitvi07g03049,Vitvi07g02982,Vitvi10g02269,Vitvi02g01713,Vitvi01g00034,Vitvi01g00035,Vitvi01g00061,Vitvi01g01846,Vitvi01g00087,Vitvi01g00175,Vitvi01g00502,Vitvi01g00536,Vitvi01g00662,Vitvi01g00682,Vitvi01g00717,Vitvi01g00861,Vitvi01g01236,Vitvi01g01331,Vitvi01g01557,Vitvi01g01682,Vitvi01g01720,Vitvi01g01757,Vitvi01g01758,Vitvi02g00080,Vitvi02g00225,Vitvi02…	1.54005		GO:1901605	alpha-amino acid metabolic process
query_1	TRUE	7.77863e-12	812	3850	261	0.0677922	0.321429	GO:0019752	GO:BP	carboxylic acid metabolic process	18434	6252	Vitvi07g02896,Vitvi07g03070,Vitvi02g01726,Vitvi07g03049,Vitvi07g02982,Vitvi10g02269,Vitvi01g00034,Vitvi01g00035,Vitvi01g00061,Vitvi01g01846,Vitvi01g00087,Vitvi01g00175,Vitvi01g00502,Vitvi01g00536,Vitvi01g00662,Vitvi01g00717,Vitvi01g00861,Vitvi01g01236,Vitvi01g01331,Vitvi01g01557,Vitvi01g01682,Vitvi01g01720,Vitvi01g01757,Vitvi01g01758,Vitvi02g00080,Vitvi02g00225,Vitvi02g00338,Vitvi02g00533,Vitvi02…	1.53902		GO:0006753	nucleoside phosphate metabolic process
query_1	TRUE	4.57719e-12	828	3850	266	0.0690909	0.321256	GO:0006082	GO:BP	organic acid metabolic process	18434	1967	Vitvi07g02896,Vitvi07g03070,Vitvi02g01726,Vitvi07g03049,Vitvi07g02982,Vitvi10g02269,Vitvi02g01713,Vitvi01g00034,Vitvi01g00035,Vitvi01g00061,Vitvi01g01846,Vitvi01g00087,Vitvi01g00175,Vitvi01g00502,Vitvi01g00536,Vitvi01g00662,Vitvi01g00682,Vitvi01g00717,Vitvi01g00861,Vitvi01g01236,Vitvi01g01331,Vitvi01g01557,Vitvi01g01682,Vitvi01g01720,Vitvi01g01757,Vitvi01g01758,Vitvi02g00080,Vitvi02g00225,Vitvi02…	1.53819		GO:0042170	plastid membrane
query_1	TRUE	0.00103866	352	3850	111	0.0288312	0.315341	GO:0009117	GO:BP	nucleotide metabolic process	18434	3323	Vitvi07g02978,Vitvi01g00115,Vitvi01g00132,Vitvi01g00861,Vitvi01g01236,Vitvi01g01564,Vitvi01g01565,Vitvi01g01700,Vitvi01g01779,Vitvi01g01780,Vitvi02g00080,Vitvi02g00137,Vitvi02g00572,Vitvi02g00633,Vitvi02g00684,Vitvi03g00048,Vitvi03g00061,Vitvi03g00097,Vitvi03g00254,Vitvi03g00262,Vitvi03g00512,Vitvi03g00995,Vitvi04g00040,Vitvi04g00496,Vitvi04g00499,Vitvi04g02037,Vitvi04g01421,Vitvi04g01645,Vitvi05…	1.50987		GO:0009526	plastid envelope
query_1	TRUE	0.0391209	193	3881	64	0.0164906	0.331606	GO:0009941	GO:CC	chloroplast envelope	17574	660	Vitvi01g00053,Vitvi01g00717,Vitvi01g00738,Vitvi01g01153,Vitvi01g01311,Vitvi01g01457,Vitvi01g01496,Vitvi02g00020,Vitvi03g00169,Vitvi03g00631,Vitvi04g01116,Vitvi04g01196,Vitvi04g01420,Vitvi05g00294,Vitvi06g00215,Vitvi06g00235,Vitvi06g00465,Vitvi06g01391,Vitvi07g00597,Vitvi07g01165,Vitvi07g01894,Vitvi08g01983,Vitvi08g00151,Vitvi08g00637,Vitvi08g00755,Vitvi08g01270,Vitvi09g01561,Vitvi09g00489,Vitvi09…	1.50158		GO:0015318	inorganic molecular entity transmembrane transporter activity
query_1	TRUE	6.71074e-18	1394	3850	433	0.112468	0.310617	GO:0044281	GO:BP	small molecule metabolic process	18434	11317	Vitvi07g02896,Vitvi07g03070,Vitvi02g01726,Vitvi07g03049,Vitvi07g02982,Vitvi10g02269,Vitvi02g01713,Vitvi07g02978,Vitvi01g00034,Vitvi01g00035,Vitvi01g00061,Vitvi01g01846,Vitvi01g00087,Vitvi01g00115,Vitvi01g00132,Vitvi01g00175,Vitvi01g00303,Vitvi01g00502,Vitvi01g00536,Vitvi01g00662,Vitvi01g00682,Vitvi01g00714,Vitvi01g00717,Vitvi01g00861,Vitvi01g00907,Vitvi01g01018,Vitvi01g01031,Vitvi01g01057,Vitvi01…	1.48725		GO:0005215	transporter activity
query_1	TRUE	0.0195688	294	3850	91	0.0236364	0.309524	GO:1901605	GO:BP	alpha-amino acid metabolic process	18434	22122	Vitvi01g00035,Vitvi01g00175,Vitvi01g00502,Vitvi01g00536,Vitvi01g00662,Vitvi01g01236,Vitvi01g01758,Vitvi02g00225,Vitvi02g00664,Vitvi02g00680,Vitvi03g00054,Vitvi03g00545,Vitvi03g00547,Vitvi03g01592,Vitvi03g00895,Vitvi03g01020,Vitvi03g01231,Vitvi04g01914,Vitvi04g02185,Vitvi05g00403,Vitvi05g00539,Vitvi05g00559,Vitvi05g00975,Vitvi05g01091,Vitvi05g01408,Vitvi06g00215,Vitvi06g00312,Vitvi06g00339,Vitvi06…	1.48202		GO:0022857	transmembrane transporter activity
query_1	TRUE	9.95686e-14	1038	3881	338	0.087091	0.325626	GO:0009536	GO:CC	plastid	17574	616	Vitvi07g02969,Vitvi07g02896,Vitvi07g03049,Vitvi07g02982,Vitvi04g02288,Vitvi01g00025,Vitvi01g00053,Vitvi01g00077,Vitvi01g00115,Vitvi01g00170,Vitvi01g00201,Vitvi01g00374,Vitvi01g00589,Vitvi01g00590,Vitvi01g00652,Vitvi01g00717,Vitvi01g00738,Vitvi01g00865,Vitvi01g00914,Vitvi01g00932,Vitvi01g01017,Vitvi01g01020,Vitvi01g01153,Vitvi01g01311,Vitvi01g01331,Vitvi01g01368,Vitvi01g01457,Vitvi01g01496,Vitvi01…	1.47451		GO:0055085	transmembrane transport
query_1	TRUE	0.00342219	368	3850	113	0.0293506	0.307065	GO:0006753	GO:BP	nucleoside phosphate metabolic process	18434	2478	Vitvi07g02978,Vitvi01g00115,Vitvi01g00132,Vitvi01g00861,Vitvi01g01018,Vitvi01g01236,Vitvi01g01564,Vitvi01g01565,Vitvi01g01700,Vitvi01g01779,Vitvi01g01780,Vitvi02g00080,Vitvi02g00137,Vitvi02g00572,Vitvi02g00633,Vitvi02g00684,Vitvi03g00048,Vitvi03g00061,Vitvi03g00097,Vitvi03g00254,Vitvi03g00262,Vitvi03g00512,Vitvi03g00995,Vitvi04g00040,Vitvi04g00496,Vitvi04g00499,Vitvi04g02037,Vitvi04g01421,Vitvi04…	1.47024
query_1	TRUE	0.0090974	265	3881	86	0.0221592	0.324528	GO:0042170	GO:CC	plastid membrane	17574	1777	Vitvi01g00053,Vitvi01g00590,Vitvi01g00652,Vitvi01g00717,Vitvi01g01153,Vitvi01g01457,Vitvi01g01496,Vitvi01g01648,Vitvi02g00020,Vitvi02g00133,Vitvi03g00169,Vitvi04g02063,Vitvi04g01196,Vitvi04g01420,Vitvi04g01468,Vitvi04g01700,Vitvi05g00294,Vitvi05g00474,Vitvi05g00563,Vitvi05g00834,Vitvi06g00215,Vitvi06g00235,Vitvi06g00442,Vitvi06g00465,Vitvi06g00484,Vitvi06g01391,Vitvi07g00690,Vitvi07g02309,Vitvi07…	1.46953
query_1	TRUE	0.000588594	438	3850	134	0.0348052	0.305936	GO:0016053	GO:BP	organic acid biosynthetic process	18434	5145	Vitvi07g02896,Vitvi07g03049,Vitvi07g02982,Vitvi01g00035,Vitvi01g00061,Vitvi01g01846,Vitvi01g00175,Vitvi01g00502,Vitvi01g00536,Vitvi01g00717,Vitvi01g01557,Vitvi01g01757,Vitvi01g01758,Vitvi02g00225,Vitvi02g00664,Vitvi03g00322,Vitvi03g00512,Vitvi03g01592,Vitvi03g01080,Vitvi03g01237,Vitvi04g00410,Vitvi04g00435,Vitvi04g01914,Vitvi05g00129,Vitvi05g00364,Vitvi05g00403,Vitvi05g00472,Vitvi05g00539,Vitvi05…	1.46484
query_1	TRUE	0.000588594	438	3850	134	0.0348052	0.305936	GO:0046394	GO:BP	carboxylic acid biosynthetic process	18434	12522	Vitvi07g02896,Vitvi07g03049,Vitvi07g02982,Vitvi01g00035,Vitvi01g00061,Vitvi01g01846,Vitvi01g00175,Vitvi01g00502,Vitvi01g00536,Vitvi01g00717,Vitvi01g01557,Vitvi01g01757,Vitvi01g01758,Vitvi02g00225,Vitvi02g00664,Vitvi03g00322,Vitvi03g00512,Vitvi03g01592,Vitvi03g01080,Vitvi03g01237,Vitvi04g00410,Vitvi04g00435,Vitvi04g01914,Vitvi05g00129,Vitvi05g00364,Vitvi05g00403,Vitvi05g00472,Vitvi05g00539,Vitvi05…	1.46484
query_1	TRUE	4.59027e-12	977	3881	315	0.0811646	0.322416	GO:0009507	GO:CC	chloroplast	17574	588	Vitvi07g02969,Vitvi07g02896,Vitvi07g03049,Vitvi07g02982,Vitvi04g02288,Vitvi01g00025,Vitvi01g00053,Vitvi01g00077,Vitvi01g00170,Vitvi01g00201,Vitvi01g00374,Vitvi01g00589,Vitvi01g00590,Vitvi01g00652,Vitvi01g00717,Vitvi01g00738,Vitvi01g00865,Vitvi01g00914,Vitvi01g00932,Vitvi01g01017,Vitvi01g01020,Vitvi01g01153,Vitvi01g01311,Vitvi01g01368,Vitvi01g01457,Vitvi01g01496,Vitvi01g01557,Vitvi01g01648,Vitvi01…	1.45997
query_1	TRUE	0.00263828	335	3881	107	0.0275702	0.319403	GO:0009526	GO:CC	plastid envelope	17574	606	Vitvi01g00053,Vitvi01g00590,Vitvi01g00652,Vitvi01g00717,Vitvi01g00738,Vitvi01g01153,Vitvi01g01311,Vitvi01g01457,Vitvi01g01496,Vitvi01g01648,Vitvi02g00020,Vitvi02g00133,Vitvi03g00169,Vitvi03g00631,Vitvi04g01116,Vitvi04g02063,Vitvi04g01196,Vitvi04g01420,Vitvi04g01468,Vitvi04g01700,Vitvi05g00294,Vitvi05g00474,Vitvi05g00563,Vitvi05g00834,Vitvi06g00215,Vitvi06g00235,Vitvi06g00442,Vitvi06g00465,Vitvi06…	1.44633
query_1	TRUE	3.35306e-05	595	3850	179	0.0464935	0.30084	GO:0019637	GO:BP	organophosphate metabolic process	18434	6166	Vitvi02g01736,Vitvi00g00786,Vitvi07g02978,Vitvi01g00106,Vitvi01g00115,Vitvi01g00132,Vitvi01g00340,Vitvi01g00362,Vitvi01g00441,Vitvi01g00861,Vitvi01g01018,Vitvi01g01236,Vitvi01g01346,Vitvi01g01564,Vitvi01g01565,Vitvi01g01700,Vitvi01g01779,Vitvi01g01780,Vitvi02g00034,Vitvi02g00080,Vitvi02g00137,Vitvi02g00402,Vitvi02g00572,Vitvi02g00633,Vitvi02g01483,Vitvi02g00684,Vitvi02g00710,Vitvi02g00775,Vitvi02…	1.44044
query_1	TRUE	7.226e-05	573	3850	172	0.0446753	0.300175	GO:0044283	GO:BP	small molecule biosynthetic process	18434	11319	Vitvi07g02896,Vitvi07g03049,Vitvi07g02982,Vitvi01g00035,Vitvi01g00061,Vitvi01g01846,Vitvi01g00175,Vitvi01g00502,Vitvi01g00536,Vitvi01g00717,Vitvi01g01031,Vitvi01g01331,Vitvi01g01557,Vitvi01g01757,Vitvi01g01758,Vitvi02g00225,Vitvi02g00664,Vitvi02g00750,Vitvi02g00938,Vitvi03g00057,Vitvi03g00097,Vitvi03g00322,Vitvi03g00512,Vitvi03g01592,Vitvi03g00996,Vitvi03g01017,Vitvi03g01080,Vitvi03g01092,Vitvi03…	1.43725
query_1	TRUE	0.00324906	431	3850	129	0.0335065	0.299304	GO:0055086	GO:BP	nucleobase-containing small molecule metabolic process	18434	14702	Vitvi07g02978,Vitvi01g00061,Vitvi01g00115,Vitvi01g00132,Vitvi01g00303,Vitvi01g00861,Vitvi01g01018,Vitvi01g01236,Vitvi01g01564,Vitvi01g01565,Vitvi01g01700,Vitvi01g01779,Vitvi01g01780,Vitvi02g00080,Vitvi02g00137,Vitvi02g00572,Vitvi02g00633,Vitvi02g00642,Vitvi02g00684,Vitvi03g00048,Vitvi03g00061,Vitvi03g00097,Vitvi03g00254,Vitvi03g00262,Vitvi03g00512,Vitvi03g00895,Vitvi03g00995,Vitvi04g00040,Vitvi04…	1.43308
query_1	TRUE	0.0316385	524	3850	147	0.0381818	0.280534	GO:0009628	GO:BP	response to abiotic stimulus	18434	3586	Vitvi10g02289,Vitvi01g01846,Vitvi01g00310,Vitvi01g00499,Vitvi01g00540,Vitvi01g00738,Vitvi01g00924,Vitvi01g00972,Vitvi01g00979,Vitvi01g01311,Vitvi01g02268,Vitvi01g01648,Vitvi01g01719,Vitvi01g01757,Vitvi02g00025,Vitvi02g00048,Vitvi02g00080,Vitvi02g00669,Vitvi03g00054,Vitvi03g01573,Vitvi04g00070,Vitvi04g01792,Vitvi04g01795,Vitvi04g01802,Vitvi04g00147,Vitvi04g00202,Vitvi04g00214,Vitvi04g00381,Vitvi04…	1.34321
query_1	TRUE	1.3896e-07	1103	3881	327	0.0842566	0.296464	GO:0005829	GO:CC	cytosol	17574	380	Vitvi01g00061,Vitvi01g00115,Vitvi01g00135,Vitvi01g00163,Vitvi01g00190,Vitvi01g00214,Vitvi01g00275,Vitvi01g00303,Vitvi01g00499,Vitvi01g00509,Vitvi01g00556,Vitvi01g00557,Vitvi01g00558,Vitvi01g00598,Vitvi01g00906,Vitvi01g00971,Vitvi01g02131,Vitvi01g02132,Vitvi01g01311,Vitvi01g02258,Vitvi01g01701,Vitvi01g01758,Vitvi01g01792,Vitvi01g01809,Vitvi02g00025,Vitvi02g01315,Vitvi02g00080,Vitvi02g00126,Vitvi02…	1.34245
query_1	TRUE	0.0499917	514	4369	138	0.0315862	0.268482	GO:0015318	GO:MF	inorganic molecular entity transmembrane transporter activity	21616	2474	Vitvi01g00102,Vitvi01g00108,Vitvi01g00203,Vitvi01g00512,Vitvi01g00563,Vitvi01g00647,Vitvi01g00682,Vitvi01g00791,Vitvi01g00792,Vitvi01g01071,Vitvi01g01072,Vitvi02g00087,Vitvi02g00212,Vitvi02g01369,Vitvi02g00295,Vitvi02g00664,Vitvi02g00683,Vitvi03g00106,Vitvi03g00155,Vitvi03g00844,Vitvi03g01756,Vitvi03g01757,Vitvi03g01288,Vitvi04g00109,Vitvi04g00167,Vitvi04g00211,Vitvi04g00359,Vitvi04g00386,Vitvi04…	1.32834
query_1	TRUE	0.0208209	657	3850	180	0.0467532	0.273973	GO:1901135	GO:BP	carbohydrate derivative metabolic process	18434	21749	Vitvi07g02978,Vitvi01g00061,Vitvi01g00115,Vitvi01g00132,Vitvi01g00303,Vitvi01g00642,Vitvi01g00861,Vitvi01g00882,Vitvi01g01022,Vitvi01g01236,Vitvi01g02242,Vitvi01g01700,Vitvi01g01779,Vitvi01g01780,Vitvi02g00034,Vitvi02g00080,Vitvi02g00137,Vitvi02g00431,Vitvi02g00572,Vitvi02g00633,Vitvi02g00642,Vitvi02g00684,Vitvi02g00710,Vitvi02g00775,Vitvi03g00048,Vitvi03g00057,Vitvi03g00061,Vitvi03g00097,Vitvi03…	1.3118
query_1	TRUE	7.38296e-06	1592	4369	409	0.0936141	0.25691	GO:0005215	GO:MF	transporter activity	21616	1354	Vitvi04g02295,Vitvi01g00053,Vitvi01g01859,Vitvi01g00102,Vitvi01g00108,Vitvi01g00181,Vitvi01g00203,Vitvi01g00259,Vitvi01g00275,Vitvi01g00277,Vitvi01g00326,Vitvi01g00343,Vitvi01g00368,Vitvi01g01962,Vitvi01g00411,Vitvi01g00512,Vitvi01g00563,Vitvi01g00571,Vitvi01g00598,Vitvi01g00647,Vitvi01g00653,Vitvi01g00655,Vitvi01g00682,Vitvi01g00717,Vitvi01g00780,Vitvi01g00791,Vitvi01g00792,Vitvi01g00814,Vitvi01…	1.27108
query_1	TRUE	0.0112019	888	4369	228	0.0521859	0.256757	GO:0004674	GO:MF	protein serine/threonine kinase activity	21616	977	Vitvi10g02151,Vitvi00g01805,Vitvi01g00120,Vitvi01g00182,Vitvi01g01952,Vitvi01g00417,Vitvi01g00521,Vitvi01g00817,Vitvi01g00927,Vitvi01g01055,Vitvi01g01718,Vitvi02g00023,Vitvi02g00065,Vitvi02g00380,Vitvi03g00190,Vitvi03g00238,Vitvi03g00249,Vitvi03g00338,Vitvi03g00400,Vitvi03g00724,Vitvi03g01213,Vitvi04g00029,Vitvi04g00124,Vitvi04g00216,Vitvi04g00217,Vitvi04g00485,Vitvi04g00538,Vitvi04g00803,Vitvi04…	1.27033
query_1	TRUE	1.50976e-05	1519	3850	403	0.104675	0.265306	GO:1901566	GO:BP	organonitrogen compound biosynthetic process	18434	22100	Vitvi07g02768,Vitvi07g03049,Vitvi04g02288,Vitvi01g00035,Vitvi01g00061,Vitvi01g00106,Vitvi01g00115,Vitvi01g00163,Vitvi01g00171,Vitvi01g00173,Vitvi01g00175,Vitvi01g00303,Vitvi01g00362,Vitvi01g00441,Vitvi01g01995,Vitvi01g00502,Vitvi01g00536,Vitvi01g00633,Vitvi01g00634,Vitvi01g00642,Vitvi01g00861,Vitvi01g00882,Vitvi01g00937,Vitvi01g00971,Vitvi01g01022,Vitvi01g01031,Vitvi01g01236,Vitvi01g01361,Vitvi01…	1.2703
query_1	TRUE	1.43101e-05	1543	4369	396	0.0906386	0.256643	GO:0022857	GO:MF	transmembrane transporter activity	21616	3792	Vitvi04g02295,Vitvi01g00053,Vitvi01g01859,Vitvi01g00102,Vitvi01g00108,Vitvi01g00181,Vitvi01g00203,Vitvi01g00259,Vitvi01g00277,Vitvi01g00326,Vitvi01g00343,Vitvi01g00368,Vitvi01g01962,Vitvi01g00411,Vitvi01g00512,Vitvi01g00563,Vitvi01g00571,Vitvi01g00647,Vitvi01g00653,Vitvi01g00655,Vitvi01g00682,Vitvi01g00717,Vitvi01g00780,Vitvi01g00791,Vitvi01g00792,Vitvi01g00814,Vitvi01g00833,Vitvi01g00911,Vitvi01…	1.26976
query_1	TRUE	1.74362e-06	2098	4369	527	0.120623	0.251192	GO:0016491	GO:MF	oxidoreductase activity	21616	2813	Vitvi07g03070,Vitvi02g01726,Vitvi02g01727,Vitvi07g02982,Vitvi10g02269,Vitvi02g01811,Vitvi07g03085,Vitvi07g03083,Vitvi01g00061,Vitvi01g01855,Vitvi01g00162,Vitvi01g00320,Vitvi01g00374,Vitvi01g00481,Vitvi01g00502,Vitvi01g00556,Vitvi01g00557,Vitvi01g00558,Vitvi01g00617,Vitvi01g02026,Vitvi01g00621,Vitvi01g00719,Vitvi01g02058,Vitvi01g00738,Vitvi01g00739,Vitvi01g00785,Vitvi01g00826,Vitvi01g00861,Vitvi01…	1.24279
query_1	TRUE	0.00129008	1626	3850	414	0.107532	0.254613	GO:0055085	GO:BP	transmembrane transport	18434	14701	Vitvi04g02295,Vitvi01g00053,Vitvi01g01859,Vitvi01g00102,Vitvi01g00108,Vitvi01g00181,Vitvi01g00203,Vitvi01g00259,Vitvi01g00277,Vitvi01g00326,Vitvi01g00343,Vitvi01g00368,Vitvi01g01962,Vitvi01g00411,Vitvi01g00512,Vitvi01g00563,Vitvi01g00571,Vitvi01g00647,Vitvi01g00653,Vitvi01g00655,Vitvi01g00682,Vitvi01g00717,Vitvi01g00780,Vitvi01g00791,Vitvi01g00792,Vitvi01g00814,Vitvi01g00833,Vitvi01g00911,Vitvi01…	1.2191
query_1	TRUE	1.22743e-21	6297	3881	1657	0.426952	0.263141	GO:0005737	GO:CC	cytoplasm	17574	309	Vitvi15g01736,Vitvi07g02969,Vitvi07g02896,Vitvi10g02166,Vitvi07g02948,Vitvi07g03070,Vitvi02g01726,Vitvi07g03049,Vitvi07g02982,Vitvi10g02269,Vitvi07g02943,Vitvi04g02288,Vitvi01g00025,Vitvi01g00033,Vitvi01g00053,Vitvi01g00055,Vitvi01g00061,Vitvi01g00077,Vitvi01g01855,Vitvi01g00115,Vitvi01g00120,Vitvi01g00132,Vitvi01g00135,Vitvi01g00139,Vitvi01g00155,Vitvi01g00163,Vitvi01g00170,Vitvi01g00171,Vitvi01…	1.19156
query_1	TRUE	0.000918073	2287	3850	565	0.146753	0.247049	GO:0036211	GO:BP	protein modification process	18434	9821	Vitvi07g02776,Vitvi10g02151,Vitvi02g01723,Vitvi02g01736,Vitvi00g01805,Vitvi04g02288,Vitvi07g03153,Vitvi01g00120,Vitvi01g00182,Vitvi01g00191,Vitvi01g01902,Vitvi01g00265,Vitvi01g00325,Vitvi01g01952,Vitvi01g00402,Vitvi01g00417,Vitvi01g00475,Vitvi01g00484,Vitvi01g00492,Vitvi01g00499,Vitvi01g00521,Vitvi01g00525,Vitvi01g00614,Vitvi01g00642,Vitvi01g00817,Vitvi01g00868,Vitvi01g00882,Vitvi01g00927,Vitvi01…	1.18288
query_1	TRUE	0.0214489	1472	3881	382	0.0984282	0.259511	GO:0005886	GO:CC	plasma membrane	17574	422	Vitvi09g02044,Vitvi10g02151,Vitvi04g02295,Vitvi00g01805,Vitvi14g03121,Vitvi01g01859,Vitvi01g00102,Vitvi01g00181,Vitvi01g00201,Vitvi01g00203,Vitvi01g00259,Vitvi01g00277,Vitvi01g00368,Vitvi01g00403,Vitvi01g00411,Vitvi01g00444,Vitvi01g02007,Vitvi01g00563,Vitvi01g00682,Vitvi01g00780,Vitvi01g00791,Vitvi01g00792,Vitvi01g00814,Vitvi01g00833,Vitvi01g00911,Vitvi01g01071,Vitvi01g01072,Vitvi01g01311,Vitvi01…	1.17512
query_1	TRUE	3.62259e-09	5291	3850	1277	0.331688	0.241353	GO:1901564	GO:BP	organonitrogen compound metabolic process	18434	22098	Vitvi15g01736,Vitvi07g02768,Vitvi07g02776,Vitvi10g02151,Vitvi02g01723,Vitvi02g01736,Vitvi00g01805,Vitvi07g03049,Vitvi04g02276,Vitvi10g02302,Vitvi10g02300,Vitvi07g02978,Vitvi10g02289,Vitvi04g02288,Vitvi07g03153,Vitvi01g00035,Vitvi01g00061,Vitvi01g00077,Vitvi01g00106,Vitvi01g00115,Vitvi01g00120,Vitvi01g00132,Vitvi01g00137,Vitvi01g00155,Vitvi01g00163,Vitvi01g00171,Vitvi01g00173,Vitvi01g00175,Vitvi01…	1.15561
query_1	TRUE	0.038134	1736	3881	442	0.113888	0.254608	GO:0071944	GO:CC	cell periphery	17574	2793	Vitvi09g02044,Vitvi07g02755,Vitvi10g02151,Vitvi04g02295,Vitvi00g01805,Vitvi14g03121,Vitvi01g00033,Vitvi01g01859,Vitvi01g00102,Vitvi01g00139,Vitvi01g00181,Vitvi01g00201,Vitvi01g00203,Vitvi01g00259,Vitvi01g00277,Vitvi01g00368,Vitvi01g00403,Vitvi01g00411,Vitvi01g00444,Vitvi01g00456,Vitvi01g02007,Vitvi01g00563,Vitvi01g00631,Vitvi01g00682,Vitvi01g00780,Vitvi01g00784,Vitvi01g00791,Vitvi01g00792,Vitvi01…	1.15292
query_1	TRUE	9.09904e-11	11795	4369	2596	0.594186	0.220093	GO:0003824	GO:MF	catalytic activity	21616	368	Vitvi15g01736,Vitvi07g02755,Vitvi07g02896,Vitvi00g01462,Vitvi10g02166,Vitvi13g02589,Vitvi10g02151,Vitvi02g01723,Vitvi07g02990,Vitvi02g01736,Vitvi00g01805,Vitvi07g03070,Vitvi02g01726,Vitvi02g01727,Vitvi07g03049,Vitvi14g03121,Vitvi04g02276,Vitvi10g02302,Vitvi10g02300,Vitvi02g01739,Vitvi07g02982,Vitvi10g02269,Vitvi02g01811,Vitvi02g01713,Vitvi00g00786,Vitvi07g02943,Vitvi07g02978,Vitvi07g03085,Vitvi07…
query_1	TRUE	6.45186e-05	10303	3881	2409	0.620716	0.233815	GO:0005622	GO:CC	intracellular anatomical structure	17574	237	Vitvi15g01736,Vitvi07g02768,Vitvi07g02776,Vitvi07g02969,Vitvi07g02896,Vitvi10g02166,Vitvi02g01723,Vitvi07g02948,Vitvi07g03070,Vitvi02g01726,Vitvi07g03049,Vitvi02g01739,Vitvi07g02982,Vitvi10g02257,Vitvi10g02269,Vitvi07g02943,Vitvi04g02288,Vitvi07g03055,Vitvi01g00011,Vitvi01g00025,Vitvi01g00033,Vitvi01g00053,Vitvi01g00054,Vitvi01g00055,Vitvi01g00061,Vitvi01g00077,Vitvi01g01855,Vitvi01g00115,Vitvi01…
