# Supplementary material for: The Transcriptional Landscape of Berry Skin in Red and White PIWI (“Pilzwiderstandsfähig”) Grapevines Possessing QTLs for Partial Resistance to Downy and Powdery Mildews
Source: Plants (Basel). 2024 Sep 13;13(18):2574. doi: 10.3390/plants13182574 (PMC11434962; doi:10.3390/plants13182574)
Supplement: Supplementary file 1 [file plants-13-02574-s001.zip › MDPI_Plants__Supplementary Table S5 - WGCNA module gene lists.xlsx]

## Sheet: WGCNA gene trab merg. 0.10
Supplementary Table S5. Genes modules identified by means of k-means based WGCNA
genes	module_membership	gene_significance	gene_significance_pval	module	trait
Vitvi07g02902	0.715259777118337	0.616102574259378	0.00647757889667464	tan	CC
Vitvi07g03048	0.749836048096658	0.630170290406698	0.00505931030110464	tan	CC
Vitvi01g00408	0.883002515859018	0.45724965123511	0.0564145793027521	tan	CC
Vitvi01g00466	0.444811999531325	0.393671708308577	0.106017280057914	tan	CC
Vitvi02g00679	0.70924484212105	0.630840978823671	0.00499860151051152	tan	CC
Vitvi03g00610	0.770422233709398	0.532662301001619	0.0228534832283841	tan	CC
Vitvi04g00087	0.810002714917409	0.550562452547612	0.0178991085960353	tan	CC
Vitvi04g00323	0.747289063718778	0.566404700036619	0.0142600501740267	tan	CC
Vitvi04g01450	0.729741760827039	0.577696504197253	0.0120457999564147	tan	CC
Vitvi04g01650	0.639997243691232	0.520561381323912	0.0267694959220341	tan	CC
Vitvi05g00213	0.614075495478133	0.497997914289054	0.0354472651522549	tan	CC
Vitvi05g00231	0.868162265653139	0.699910701064657	0.00122173377895775	tan	CC
Vitvi05g00767	0.79228129916756	0.532459379086972	0.0229152204846613	tan	CC
Vitvi06g00133	0.592597252809232	0.424698521019376	0.0789586643813892	tan	CC
Vitvi06g01109	0.785635946497707	0.571470501405054	0.0132298229020266	tan	CC
Vitvi07g00596	0.752641192499128	0.544853986442318	0.0193766558062208	tan	CC
Vitvi07g00620	0.845338249429635	0.681597053273308	0.00183875530385983	tan	CC
Vitvi07g01473	0.895327985705644	0.602216648108257	0.00817760404503154	tan	CC
Vitvi07g01885	0.542149207227535	0.443588684473119	0.0651946414720021	tan	CC
Vitvi08g01184	0.815530968051894	0.802399508540502	6.15576e+09	tan	CC
Vitvi08g02291	0.757123524373865	0.565862943274407	0.0143738957357609	tan	CC
Vitvi08g02368	0.875372122183699	0.587992727424719	0.0102746314245723	tan	CC
Vitvi09g00215	0.889998247580428	0.576378295561833	0.0122891401028366	tan	CC
Vitvi09g01576	0.723162816278095	0.664448419715445	0.00263089048838248	tan	CC
Vitvi09g00550	0.587000245711176	0.384462633583597	0.115189626284446	tan	CC
Vitvi09g01408	0.781233535688825	0.642504066702755	0.00403417690028	tan	CC
Vitvi10g01666	0.750228034268775	0.480075684951161	0.0437643728187543	tan	CC
Vitvi10g01523	0.712005406024461	0.496339897716058	0.0361612034147016	tan	CC
Vitvi11g00162	0.770051458790079	0.539631841352611	0.0208108952751447	tan	CC
Vitvi12g00267	0.887852551011417	0.560615740285938	0.0155143454065871	tan	CC
Vitvi12g02479	0.607428069455586	0.307566606672653	0.214390456358459	tan	CC
Vitvi14g00072	0.643440514524999	0.599733959153054	0.00851632799783054	tan	CC
Vitvi14g00172	0.863248766514927	0.725914878330725	0.000648328816535452	tan	CC
Vitvi14g00446	0.908046071285274	0.701806784655237	0.00116914332076533	tan	CC
Vitvi14g02693	0.839125028413159	0.717443233162572	0.000802900411922213	tan	CC
Vitvi17g00082	0.710519362231677	0.58270527253712	0.0111560355636196	tan	CC
Vitvi17g00367	0.834553676819499	0.630709185149114	0.00501048403460523	tan	CC
Vitvi17g00532	0.761213879761917	0.691942078479104	0.00146474270047445	tan	CC
Vitvi18g02392	0.658339415443156	0.518260799080518	0.0275697095143547	tan	CC
Vitvi19g01871	0.859849301989975	0.829993205528468	2.02769e+09	tan	CC
Vitvi19g00285	0.758494450752361	0.560287594232684	0.015587980471381	tan	CC
Vitvi19g00481	0.804533163659879	0.531824314377011	0.0231092775005924	tan	CC
Vitvi19g02033	0.759882852599485	0.483254439294184	0.0421903610395064	tan	CC
Vitvi19g00607	0.612646618931219	0.512052813731593	0.0298220072228642	tan	CC
Vitvi07g02776	0.928544258600267	0.687557901403496	0.00161468989257037	darkorange	CC
Vitvi16g02116	0.767654873646643	0.667882036689184	0.00245315917770167	darkorange	CC
Vitvi07g02955	0.798448002586445	0.48523378873996	0.0412323042773701	darkorange	CC
Vitvi10g02268	0.592312590509733	0.551872308394807	0.0175729674545156	darkorange	CC
Vitvi18g03336	0.76850366001734	0.631856783185374	0.00490778422104384	darkorange	CC
Vitvi00g01020	0.825361559196943	0.649979000121324	0.00350033393273561	darkorange	CC
Vitvi04g02309	0.694163537290806	0.263323726649206	0.291077205007054	darkorange	CC
Vitvi01g00052	0.714318073421515	0.651811738502645	0.00337869944404127	darkorange	CC
Vitvi01g00097	0.735683822986101	0.682066777881401	0.00182021412614081	darkorange	CC
Vitvi01g00612	0.839655964702764	0.702696953552816	0.00114511047005714	darkorange	CC
Vitvi01g01346	0.818772109632526	0.705242640945771	0.00107863763638054	darkorange	CC
Vitvi01g01758	0.806492513340987	0.738847021141057	0.000460748167328992	darkorange	CC
Vitvi02g00115	0.908108343355418	0.674357221986292	0.00214486880702949	darkorange	CC
Vitvi02g00406	0.684253066005315	0.596098406540118	0.00903264062201461	darkorange	CC
Vitvi02g00639	0.924720909932542	0.899823836487125	3.70891e+07	darkorange	CC
Vitvi02g01286	0.896441074297908	0.701771209319419	0.00117011243112884	darkorange	CC
Vitvi03g00154	0.837904749847546	0.680898682608327	0.00186661014382284	darkorange	CC
Vitvi03g00227	0.570379485570759	0.522083150306239	0.0262501924018719	darkorange	CC
Vitvi03g00405	0.880932396115001	0.781486695471865	0.000128214787919105	darkorange	CC
Vitvi03g01554	0.8578572217012	0.674146912895818	0.00215435286964476	darkorange	CC
Vitvi03g01613	0.729783087611162	0.374487349451513	0.125745294135925	darkorange	CC
Vitvi03g00786	0.801329852174902	0.595045751358015	0.00918674326186458	darkorange	CC
Vitvi03g00790	0.885245249365288	0.685629993045788	0.00168453688128596	darkorange	CC
Vitvi03g01690	0.844871902176125	0.764551273216616	0.0002198289629421	darkorange	CC
Vitvi04g00419	0.534437686700682	0.443231606829951	0.0654369990541713	darkorange	CC
Vitvi04g00908	0.829758324974845	0.605529173280687	0.00774265837549095	darkorange	CC
Vitvi04g02104	0.499838529513101	0.366355432016837	0.134839354775031	darkorange	CC
Vitvi04g01325	0.888614604610311	0.618663763001556	0.00619786356196437	darkorange	CC
Vitvi04g01430	0.517664588727217	0.278286436370701	0.263491518255141	darkorange	CC
Vitvi04g01495	0.650444667801885	0.370818925890684	0.129792744550088	darkorange	CC
Vitvi04g01543	0.757581204556884	0.48691470368405	0.0404318194486304	darkorange	CC
Vitvi04g02252	0.816575754838337	0.656053945932068	0.00311039878301588	darkorange	CC
Vitvi04g01742	0.778902002405522	0.716948573625955	0.000812801097297836	darkorange	CC
Vitvi05g00138	0.92686334541839	0.720141568304911	0.000750647202944002	darkorange	CC
Vitvi05g01796	0.707588690935994	0.276319957288756	0.267020576766024	darkorange	CC
Vitvi05g01824	0.842585356792955	0.81851987425509	3.2901e+09	darkorange	CC
Vitvi05g00285	0.897268127068299	0.548534116309544	0.0184135528493792	darkorange	CC
Vitvi05g00433	0.901932035459771	0.650891161760692	0.00343935535775283	darkorange	CC
Vitvi05g00438	0.797279900980295	0.593616112456293	0.00939941117384968	darkorange	CC
Vitvi05g00442	0.642919476670909	0.43078486297673	0.0743104455719842	darkorange	CC
Vitvi05g00452	0.925256807648712	0.705655184482113	0.00106817394954158	darkorange	CC
Vitvi05g00475	0.864396142147481	0.711055428368927	0.000938807315192689	darkorange	CC
Vitvi05g00537	0.775089525097463	0.505890269244377	0.0321962993006167	darkorange	CC
Vitvi05g00560	0.87958008814901	0.773234379727239	0.000167678051113647	darkorange	CC
Vitvi05g00620	0.864640584525305	0.589101609012146	0.0100970704507862	darkorange	CC
Vitvi05g01237	0.730093815556926	0.635434323713792	0.00459857212800006	darkorange	CC
Vitvi05g02140	0.58616432314731	0.477196788229228	0.0452281230931518	darkorange	CC
Vitvi05g02180	0.887905023171668	0.826661772825765	2.34201e+09	darkorange	CC
Vitvi05g02190	0.796426035748991	0.688596140534351	0.00157807999907195	darkorange	CC
Vitvi05g01603	0.825333696588036	0.637737125322435	0.00440808022330443	darkorange	CC
Vitvi05g01647	0.776216560082106	0.660072925855119	0.00287259422864655	darkorange	CC
Vitvi06g00073	0.738597457815104	0.61952627414677	0.00610590160370441	darkorange	CC
Vitvi06g00126	0.450136564268899	0.264197475626667	0.289419938623636	darkorange	CC
Vitvi06g00219	0.410206030384304	0.274799083285737	0.269769963877379	darkorange	CC
Vitvi06g00586	0.932998832255229	0.631956017437123	0.00489898478558676	darkorange	CC
Vitvi06g01743	0.883025675612919	0.687145859758437	0.00162941270808682	darkorange	CC
Vitvi06g00670	0.908210888845706	0.797582193295372	7.34316e+09	darkorange	CC
Vitvi06g00743	0.664947845851543	0.350316818800578	0.154098929387116	darkorange	CC
Vitvi06g00848	0.885428749170589	0.632697677394825	0.0048336253409575	darkorange	CC
Vitvi06g00984	0.895506207473687	0.811352101132787	4.37844e+09	darkorange	CC
Vitvi06g01047	0.867096196349058	0.685833519621213	0.00167704721129776	darkorange	CC
Vitvi06g01052	0.864421025309377	0.833286409937219	1.75314e+09	darkorange	CC
Vitvi06g01138	0.878835963258486	0.589385847102608	0.0100519551338864	darkorange	CC
Vitvi06g01883	0.876419366704712	0.857771246792153	5.33645e+08	darkorange	CC
Vitvi06g01254	0.91358949707863	0.732994346251749	0.00053903202610397	darkorange	CC
Vitvi06g01942	0.84843120349314	0.783389495158544	0.000120329178395849	darkorange	CC
Vitvi06g01442	0.599426884363057	0.494505889881279	0.0369637385071985	darkorange	CC
Vitvi07g00323	0.894195575412422	0.72517284409525	0.000660786544441431	darkorange	CC
Vitvi07g00364	0.679262411997698	0.555402488796587	0.0167173150802258	darkorange	CC
Vitvi07g00446	0.850538889620961	0.532273428365255	0.0229719089628146	darkorange	CC
Vitvi07g02480	0.736066788299024	0.654046095662583	0.00323511846582829	darkorange	CC
Vitvi07g02482	0.548281795925045	0.284393220909228	0.252718265826637	darkorange	CC
Vitvi07g02488	0.855081940836934	0.651349654039355	0.00340903519502378	darkorange	CC
Vitvi07g01219	0.757480809142525	0.724433369501075	0.000673399788762507	darkorange	CC
Vitvi07g01316	0.774676922534746	0.67138688290269	0.00228205920489462	darkorange	CC
Vitvi07g01540	0.845940075932538	0.724383520529433	0.000674257255225314	darkorange	CC
Vitvi07g01607	0.962823967959176	0.854942903853616	6.1888e+08	darkorange	CC
Vitvi07g01669	0.831639914971728	0.490149656419825	0.0389247545595712	darkorange	CC
Vitvi07g01684	0.822374503947712	0.694174693315924	0.00139293832955295	darkorange	CC
Vitvi07g02651	0.830170950720364	0.497291628691426	0.0357500524378107	darkorange	CC
Vitvi07g02652	0.897425624815512	0.721154951688274	0.000731771496387182	darkorange	CC
Vitvi07g01745	0.87099048040152	0.84074321945014	1.2463e+09	darkorange	CC
Vitvi08g00160	0.852169456972367	0.583481398533928	0.0110229994543351	darkorange	CC
Vitvi08g00756	0.712069961308364	0.629225188071618	0.00514587563385057	darkorange	CC
Vitvi08g01006	0.884512868808944	0.701298134366668	0.00118306311121577	darkorange	CC
Vitvi08g01309	0.802581606325103	0.480909138602484	0.0433474197095806	darkorange	CC
Vitvi08g01342	0.757443152459274	0.592535753234771	0.00956273075909435	darkorange	CC
Vitvi08g01543	0.769768653744897	0.608623330890716	0.00735343633936932	darkorange	CC
Vitvi08g01615	0.87216009158982	0.708008031194621	0.00101009780694531	darkorange	CC
Vitvi08g02319	0.814979542845925	0.670656011391264	0.00231690168615262	darkorange	CC
Vitvi08g01718	0.524169534055812	0.380426000803198	0.11938247639733	darkorange	CC
Vitvi08g01740	0.670314694929443	0.507323763812836	0.0316314045546235	darkorange	CC
Vitvi09g00243	0.841738455117698	0.57858672208435	0.0118836544022047	darkorange	CC
Vitvi09g00244	0.90227736749652	0.867322909947465	3.15786e+08	darkorange	CC
Vitvi09g00247	0.656342681348615	0.604973332332576	0.00781430839536073	darkorange	CC
Vitvi09g00388	0.781656720228547	0.752544145051944	0.000313989135002473	darkorange	CC
Vitvi09g01718	0.808775088293859	0.779659861854494	0.000136192924791869	darkorange	CC
Vitvi09g00765	0.806869393858362	0.767071420046705	0.000203450323163423	darkorange	CC
Vitvi09g01790	0.835111182214556	0.649838264964499	0.0035098205274314	darkorange	CC
Vitvi09g01243	0.874814257165669	0.730623756348562	0.000573763501114335	darkorange	CC
Vitvi09g01947	0.797429679582642	0.685873762615907	0.00167556955922154	darkorange	CC
Vitvi10g01687	0.79915758092099	0.73077459658936	0.000571499113069556	darkorange	CC
Vitvi10g00247	0.857277701909339	0.777402492351213	0.000146628035262062	darkorange	CC
Vitvi10g00381	0.795739666784902	0.711490068837494	0.000928989859973325	darkorange	CC
Vitvi10g00626	0.851021023068719	0.420513047100029	0.0822766227070922	darkorange	CC
Vitvi10g01808	0.774444376285716	0.569634502496327	0.0135961211453477	darkorange	CC
Vitvi10g00661	0.788904534672563	0.501317467495816	0.0340504950176298	darkorange	CC
Vitvi10g01930	0.709418905758862	0.628811127450063	0.00518417865871069	darkorange	CC
Vitvi10g01165	0.825667280653289	0.768803429083904	0.00019280147021262	darkorange	CC
Vitvi10g01366	0.937328660188466	0.670905212732677	0.00230497271363228	darkorange	CC
Vitvi10g01419	0.711623104050021	0.66354236032154	0.00267951552006979	darkorange	CC
Vitvi10g02076	0.887851044595041	0.696136245471589	0.00133228518260279	darkorange	CC
Vitvi11g00014	0.681954663611476	0.514340333973346	0.0289760813769606	darkorange	CC
Vitvi11g00484	0.45878112945252	0.2491267376843	0.31880842300643	darkorange	CC
Vitvi11g01446	0.736466485858095	0.684728677558337	0.00171803841263819	darkorange	CC
Vitvi11g00787	0.663366211758744	0.546227849206996	0.0190125800217949	darkorange	CC
Vitvi11g01659	0.780107002379947	0.548345163713216	0.0184620640647935	darkorange	CC
Vitvi12g02183	0.635467785179364	0.518585972564476	0.0274554896189481	darkorange	CC
Vitvi12g00044	0.817187296256978	0.765263841432539	0.000215089005961527	darkorange	CC
Vitvi12g00068	0.789599403629244	0.545779111756636	0.0191308983835775	darkorange	CC
Vitvi12g00643	0.714597332149179	0.677527359617312	0.00200603051066857	darkorange	CC
Vitvi12g02033	0.764024133992876	0.512500845830593	0.029654836293003	darkorange	CC
Vitvi12g02034	0.783534982087061	0.685039604185661	0.00170641967135685	darkorange	CC
Vitvi12g02103	0.843425031419922	0.76663570551688	0.000206205997576446	darkorange	CC
Vitvi13g00388	0.700692703112459	0.564972804628859	0.0145625178740477	darkorange	CC
Vitvi13g00523	0.552097447269457	0.238156203497901	0.341267858550909	darkorange	CC
Vitvi13g00530	0.634383268923153	0.541473549586894	0.0202958681628313	darkorange	CC
Vitvi13g02052	0.719149034979086	0.533293490530105	0.0226622813222066	darkorange	CC
Vitvi13g01232	0.899547254809778	0.894644235821742	5.45875e+07	darkorange	CC
Vitvi13g01233	0.774423579522678	0.707065888035746	0.00103302908113023	darkorange	CC
Vitvi13g01292	0.431915788423522	0.313231582110493	0.205631971245635	darkorange	CC
Vitvi13g01492	0.840660541937092	0.706569894493606	0.00104527435616685	darkorange	CC
Vitvi14g00248	0.570661604740886	0.514163611476405	0.0290407620945055	darkorange	CC
Vitvi14g00383	0.866206058386957	0.645644221285702	0.00380234764763497	darkorange	CC
Vitvi14g01341	0.820356303019827	0.623644583058705	0.00568192956967316	darkorange	CC
Vitvi14g02920	0.776043235738213	0.520689260541679	0.0267255519055443	darkorange	CC
Vitvi14g01640	0.943532876903764	0.617490690151019	0.0063247370294963	darkorange	CC
Vitvi14g01802	0.706136718225837	0.651867636170876	0.0033750448224001	darkorange	CC
Vitvi14g01894	0.763754820855392	0.635397608193185	0.00460166277531343	darkorange	CC
Vitvi15g01427	0.759988216677598	0.46068308187748	0.054354698835374	darkorange	CC
Vitvi15g01431	0.93278874908627	0.554163747901376	0.0170137242185008	darkorange	CC
Vitvi15g01432	0.8940595486031	0.686079851868838	0.00166801920395749	darkorange	CC
Vitvi15g00705	0.792167996344141	0.729077551833411	0.000597411243251759	darkorange	CC
Vitvi15g01558	0.724288268457546	0.604806731134153	0.00783588780948519	darkorange	CC
Vitvi15g01114	0.820342173314928	0.565858386461562	0.0143748563644452	darkorange	CC
Vitvi16g00021	0.84262990513685	0.626839834187706	0.00536972920884899	darkorange	CC
Vitvi16g00035	0.766401460619295	0.396974397744358	0.10285880385415	darkorange	CC
Vitvi16g00439	0.700427226761128	0.672096851935467	0.00224862792032948	darkorange	CC
Vitvi16g01693	0.867947849758052	0.661703668164383	0.00278046524233243	darkorange	CC
Vitvi16g00937	0.834794851375711	0.760106073709334	0.000251433012871359	darkorange	CC
Vitvi16g01215	0.582621647338107	0.407999741730551	0.0928037950461962	darkorange	CC
Vitvi16g01223	0.604632992972088	0.454194660891899	0.0582961861169475	darkorange	CC
Vitvi16g01415	0.564363950216166	0.408832557297054	0.0920743394323314	darkorange	CC
Vitvi17g01360	0.785895067964714	0.45079599301534	0.0604442788886798	darkorange	CC
Vitvi17g00251	0.77620907613468	0.680383852414292	0.00188736694922475	darkorange	CC
Vitvi17g01379	0.757551027284868	0.568702097904029	0.0137852095011911	darkorange	CC
Vitvi17g00280	0.753794795475577	0.485752997092318	0.0409837665772197	darkorange	CC
Vitvi17g00356	0.826560501931756	0.391647147223637	0.107987394552821	darkorange	CC
Vitvi17g00582	0.717229595010993	0.411477370979171	0.0897853166910548	darkorange	CC
Vitvi17g00614	0.806010750084995	0.674453512456445	0.00214053801969978	darkorange	CC
Vitvi17g00765	0.716609609273553	0.532303963041417	0.0229625927120757	darkorange	CC
Vitvi17g00869	0.830307988448706	0.750400284433358	0.000333937234443748	darkorange	CC
Vitvi17g00874	0.777665359975534	0.657405197385616	0.00302870716934598	darkorange	CC
Vitvi17g00891	0.84602058783754	0.481266739443392	0.043169452695787	darkorange	CC
Vitvi17g00910	0.891440788308071	0.592119043130932	0.00962633121835832	darkorange	CC
Vitvi17g01003	0.581033201084608	0.295689091127688	0.23353161931543	darkorange	CC
Vitvi18g00045	0.78327599885137	0.722497618611078	0.000707374500749832	darkorange	CC
Vitvi18g02647	0.901579338241081	0.638790541782479	0.00432311277672683	darkorange	CC
Vitvi18g00668	0.876904918976179	0.768563632349251	0.000194247107202019	darkorange	CC
Vitvi18g00679	0.772185105144652	0.553478034299853	0.0171795810710271	darkorange	CC
Vitvi18g00684	0.895518824295174	0.595343989579329	0.00914286995649082	darkorange	CC
Vitvi18g00957	0.752765959276287	0.430836117700371	0.0742721784749997	darkorange	CC
Vitvi18g01510	0.318641177884831	0.183527322193874	0.466021089554157	darkorange	CC
Vitvi18g01553	0.931423900330823	0.896281918078472	4.84143e+07	darkorange	CC
Vitvi18g02973	0.730674311213032	0.402779241239534	0.0974719681264403	darkorange	CC
Vitvi18g03048	0.820824569078566	0.403507678187747	0.096810643016657	darkorange	CC
Vitvi18g03094	0.833546774147486	0.442027459306467	0.0662592238665574	darkorange	CC
Vitvi18g02004	0.934539044995902	0.69697039840546	0.00130716532807087	darkorange	CC
Vitvi18g02031	0.684555614928991	0.248932853713912	0.319197583759408	darkorange	CC
Vitvi18g03166	0.594638097212779	0.263113366542613	0.29147705972888	darkorange	CC
Vitvi18g02220	0.866296936701085	0.755265394626366	0.000290121150830603	darkorange	CC
Vitvi18g03218	0.775389373869839	0.662458692962451	0.00273864040646947	darkorange	CC
Vitvi19g00030	0.728678491556325	0.678747159530402	0.00195462603629863	darkorange	CC
Vitvi19g01801	0.839860354611835	0.553232051550773	0.0172393885519742	darkorange	CC
Vitvi19g01802	0.816093706950884	0.492758806883143	0.0377408846907243	darkorange	CC
Vitvi19g01804	0.931841028261815	0.800948248378845	6.49491e+09	darkorange	CC
Vitvi19g01885	0.709876690518691	0.64718212033505	0.00369285154995534	darkorange	CC
Vitvi19g00256	0.846536111464663	0.695768083791246	0.00134349881893081	darkorange	CC
Vitvi19g00539	0.823118094660755	0.606598290399076	0.00760633579356866	darkorange	CC
Vitvi19g00899	0.72436758594887	0.621250208015538	0.00592540944265997	darkorange	CC
Vitvi19g02158	0.698687752464483	0.470458843818977	0.0487992489387436	darkorange	CC
Vitvi19g01048	0.739258348104506	0.576066489097293	0.0123472690399789	darkorange	CC
Vitvi19g01499	0.760657342198212	0.360666666677791	0.141467486712292	darkorange	CC
Vitvi07g02887	0.962812147935602	0.750402319833101	0.000333917801977773	darkviolet	CC
Vitvi04g02296	0.69171964208387	0.411558475072383	0.0897157824311279	darkviolet	CC
Vitvi07g02730	0.962773993299481	0.682426800148683	0.00180610805292963	darkviolet	CC
Vitvi04g02281	0.760023058949798	0.662683963455177	0.00272626216405508	darkviolet	CC
Vitvi07g03106	0.929191166182964	0.863875000214686	3.83354e+08	darkviolet	CC
Vitvi07g02944	0.88617488388939	0.680481902718236	0.00188339914332214	darkviolet	CC
Vitvi00g01999	0.915248117177339	0.798990594249	6.97746e+09	darkviolet	CC
Vitvi00g02022	0.983475001533176	0.833002473796047	1.77549e+09	darkviolet	CC
Vitvi10g02308	0.781298535223498	0.469934106911101	0.049086057406526	darkviolet	CC
Vitvi07g03031	0.807974992721765	0.782347559277852	0.00012459465001205	darkviolet	CC
Vitvi10g02408	0.666376161095586	0.384392666564707	0.115261398698034	darkviolet	CC
Vitvi00g01374	0.969262755600805	0.777899261460384	0.000144275429405692	darkviolet	CC
Vitvi01g00047	0.637868936214918	0.555327375084264	0.0167351713171743	darkviolet	CC
Vitvi01g00092	0.928383977764849	0.894793255861411	5.3999e+07	darkviolet	CC
Vitvi01g01881	0.983272033642968	0.834768948973772	1.64033e+09	darkviolet	CC
Vitvi01g01970	0.898363727889384	0.665571150477603	0.00257164688344886	darkviolet	CC
Vitvi01g00657	0.745154908904538	0.458393057402176	0.0557221952520845	darkviolet	CC
Vitvi01g01016	0.866003534711533	0.718815750023653	0.000775954889156029	darkviolet	CC
Vitvi01g01023	0.89715266304174	0.858891911637461	5.02778e+08	darkviolet	CC
Vitvi01g02159	0.784327650803101	0.783297654202737	0.00012070011633639	darkviolet	CC
Vitvi01g01404	0.884414007285366	0.765008612255292	0.000216776760902128	darkviolet	CC
Vitvi01g01430	0.817281494001377	0.651490826819697	0.00339974364819391	darkviolet	CC
Vitvi01g01506	0.866245027900591	0.788139871188068	0.000102413715241408	darkviolet	CC
Vitvi02g00138	0.881163847893899	0.800198757079837	6.67619e+09	darkviolet	CC
Vitvi02g00150	0.770878839266146	0.53510784170254	0.0221196415966133	darkviolet	CC
Vitvi02g00245	0.765845755433115	0.62626827730454	0.0054245256956708	darkviolet	CC
Vitvi02g01098	0.773103760243914	0.698696268036488	0.00125643903389392	darkviolet	CC
Vitvi02g01231	0.938632245830191	0.822114903381999	2.83748e+09	darkviolet	CC
Vitvi02g01235	0.911842528662151	0.827572704122835	2.25219e+09	darkviolet	CC
Vitvi03g00026	0.854678326908669	0.690549246957927	0.00151107297996255	darkviolet	CC
Vitvi03g01410	0.747811278017652	0.611148103142733	0.00704768751232338	darkviolet	CC
Vitvi03g00681	0.766904749378892	0.749828775100674	0.00033943133978525	darkviolet	CC
Vitvi03g01004	0.835144706210011	0.632650539704334	0.004837758139485	darkviolet	CC
Vitvi03g01113	0.623372858093478	0.460380088859647	0.0545341681131749	darkviolet	CC
Vitvi04g00165	0.739745460203543	0.646746145909508	0.00372362676140468	darkviolet	CC
Vitvi04g00187	0.930119251449824	0.858241227885573	5.20508e+08	darkviolet	CC
Vitvi04g00269	0.867085423524312	0.635856795465938	0.00456313082537773	darkviolet	CC
Vitvi04g00390	0.915428400069319	0.906971070510824	2.09957e+07	darkviolet	CC
Vitvi04g00610	0.883061539741119	0.719420411713119	0.000764325958833414	darkviolet	CC
Vitvi04g01966	0.972828886562157	0.798279381321354	7.16015e+09	darkviolet	CC
Vitvi04g01014	0.859746522549216	0.834168413051067	1.68525e+09	darkviolet	CC
Vitvi04g01281	0.903606083283588	0.821234669231487	2.94307e+09	darkviolet	CC
Vitvi04g01322	0.902725300555551	0.820732206803128	3.00483e+09	darkviolet	CC
Vitvi04g01389	0.85660264752885	0.668149782792184	0.00243972644841363	darkviolet	CC
Vitvi05g00042	0.868625317002923	0.751004657819261	0.000328208756668617	darkviolet	CC
Vitvi05g00251	0.805464795717137	0.525607352368152	0.025077679460963	darkviolet	CC
Vitvi05g00270	0.791053489461649	0.621377978269123	0.00591220644629949	darkviolet	CC
Vitvi05g00276	0.803634189044678	0.630370677068712	0.00504110935162725	darkviolet	CC
Vitvi05g00290	0.729996486627114	0.569572546338476	0.0136086212538916	darkviolet	CC
Vitvi05g00310	0.624508720656802	0.544539300490417	0.0194608155652569	darkviolet	CC
Vitvi05g00407	0.6594214264992	0.504404443764985	0.0327900076275579	darkviolet	CC
Vitvi05g01878	0.824953987681136	0.538068105203402	0.0212561977659497	darkviolet	CC
Vitvi05g00512	0.883623648247999	0.59093345409487	0.00980914186331689	darkviolet	CC
Vitvi05g00549	0.949076987680134	0.694534666503912	0.00138163922735167	darkviolet	CC
Vitvi05g01372	0.774874525699082	0.64226321856524	0.00405242450987207	darkviolet	CC
Vitvi05g01555	0.650152995224835	0.593801086739994	0.00937167440606428	darkviolet	CC
Vitvi06g00294	0.888261467367424	0.882735620444769	1.2368e+08	darkviolet	CC
Vitvi06g00407	0.827660119887043	0.781709243921677	0.000127270491352221	darkviolet	CC
Vitvi06g00582	0.932740200041597	0.861559866714417	4.35391e+08	darkviolet	CC
Vitvi06g00641	0.94105615703039	0.855046339589775	6.15569e+08	darkviolet	CC
Vitvi06g00693	0.926482287196858	0.682808744794427	0.00179124198166512	darkviolet	CC
Vitvi06g00701	0.642488629363919	0.550825008022816	0.0178333550236561	darkviolet	CC
Vitvi06g00759	0.870331663276948	0.862769123474119	4.07501e+08	darkviolet	CC
Vitvi06g00787	0.81940769045894	0.651427214792894	0.0034039278188194	darkviolet	CC
Vitvi06g01104	0.774703639168637	0.635736000501212	0.00457324154027506	darkviolet	CC
Vitvi06g01886	0.922579718875778	0.67851477986737	0.0019643340800874	darkviolet	CC
Vitvi06g01537	0.767410308264425	0.64715903277148	0.00369447605214538	darkviolet	CC
Vitvi07g00018	0.87657182563036	0.66799409716194	0.00244752975078071	darkviolet	CC
Vitvi07g00052	0.877721095973403	0.639776375261437	0.00424481201211435	darkviolet	CC
Vitvi07g02098	0.637610358053492	0.57422771292503	0.0126945425913592	darkviolet	CC
Vitvi07g00104	0.534619664410342	0.389261797627177	0.110341972458004	darkviolet	CC
Vitvi07g00411	0.924032060790504	0.894730934896322	5.42444e+07	darkviolet	CC
Vitvi07g00439	0.793793171574825	0.790967027675372	9.28665e+09	darkviolet	CC
Vitvi07g00668	0.87303275530456	0.827601507405104	2.2494e+08	darkviolet	CC
Vitvi07g01137	0.861140810547527	0.794659039370365	8.1544e+09	darkviolet	CC
Vitvi07g01163	0.974380758895252	0.746373263179841	0.000374295518692074	darkviolet	CC
Vitvi07g01245	0.714968380591925	0.625330970703935	0.00551537077379336	darkviolet	CC
Vitvi07g01302	0.79221129261093	0.743418971320851	0.000406443065894714	darkviolet	CC
Vitvi07g02519	0.686280510981822	0.517258596431426	0.0279240664691195	darkviolet	CC
Vitvi07g01358	0.974437252629845	0.826734942874603	2.33468e+09	darkviolet	CC
Vitvi07g01371	0.903061338104251	0.837659143564366	1.43815e+09	darkviolet	CC
Vitvi07g01457	0.877736493105205	0.570517912557422	0.0134188786614745	darkviolet	CC
Vitvi07g01482	0.964540410651274	0.679985094065895	0.0019035747715804	darkviolet	CC
Vitvi07g01493	0.942736475993271	0.687531352109638	0.00161563520294662	darkviolet	CC
Vitvi07g01495	0.912030673061651	0.714900265486029	0.000854889614402126	darkviolet	CC
Vitvi07g01606	0.871071150383319	0.584959318486624	0.0107731803953539	darkviolet	CC
Vitvi07g01690	0.884017466748405	0.776712914637372	0.000149947477207434	darkviolet	CC
Vitvi07g01722	0.887001832728176	0.79652803169078	7.62742e+07	darkviolet	CC
Vitvi07g01880	0.882001952414336	0.631727733549858	0.00491924673603357	darkviolet	CC
Vitvi07g02000	0.877824661474587	0.823673078261755	2.65849e+08	darkviolet	CC
Vitvi08g00004	0.925600859207659	0.582437636413784	0.0112022078923644	darkviolet	CC
Vitvi08g01984	0.767752256950062	0.634576712542823	0.00467120778976345	darkviolet	CC
Vitvi08g00056	0.801319408903101	0.730500621962631	0.000575617537768421	darkviolet	CC
Vitvi08g00083	0.869918617622023	0.694979311335588	0.0013677874668854	darkviolet	CC
Vitvi08g00640	0.881521658262412	0.722357355509992	0.000709890925768959	darkviolet	CC
Vitvi08g00771	0.915068366761507	0.663674338699901	0.00267238706285856	darkviolet	CC
Vitvi08g02102	0.788718390246444	0.640447067911128	0.00419220646990652	darkviolet	CC
Vitvi08g01219	0.805127581539817	0.669759026293028	0.00236026129639204	darkviolet	CC
Vitvi08g01257	0.957838487244251	0.74115631659331	0.000432604540402064	darkviolet	CC
Vitvi08g01278	0.768487376917117	0.502997105710095	0.033360111834718	darkviolet	CC
Vitvi08g02236	0.577031095479816	0.429173753297629	0.0755207307482789	darkviolet	CC
Vitvi09g00203	0.860187278603919	0.547473997457603	0.0186870301375431	darkviolet	CC
Vitvi09g01583	0.817414600098805	0.783807882171455	0.000118651540992345	darkviolet	CC
Vitvi09g01680	0.689541963546875	0.6921676662813	0.00145735092240758	darkviolet	CC
Vitvi09g01700	0.789880415832567	0.76226674390902	0.000235624125499935	darkviolet	CC
Vitvi09g00728	0.89022453605173	0.739932048552586	0.000447339392360866	darkviolet	CC
Vitvi09g00802	0.714421638031297	0.648896411205907	0.00357385198646054	darkviolet	CC
Vitvi09g00866	0.822538057146515	0.765958592684037	0.000210550885852149	darkviolet	CC
Vitvi09g00870	0.827990791723129	0.640586816504705	0.00418131265139591	darkviolet	CC
Vitvi09g01764	0.710814392580263	0.545167818423052	0.0192930100885676	darkviolet	CC
Vitvi09g01807	0.943073743294215	0.695427528503124	0.00135394123947416	darkviolet	CC
Vitvi09g01260	0.799080610011752	0.588166478496481	0.010246645148755	darkviolet	CC
Vitvi10g01642	0.899541224815226	0.87573296008928	1.92249e+08	darkviolet	CC
Vitvi10g00116	0.808672973882949	0.609218964502462	0.00728035738782716	darkviolet	CC
Vitvi10g00225	0.626671645353443	0.338721651337817	0.169144485145034	darkviolet	CC
Vitvi10g00383	0.91712135594799	0.677581284484584	0.00200373468047928	darkviolet	CC
Vitvi10g00459	0.946211591786875	0.782092043182615	0.000125660007114083	darkviolet	CC
Vitvi10g00808	0.880726924405759	0.705321183639842	0.00107663894720841	darkviolet	CC
Vitvi11g00198	0.832761057523489	0.609156687038547	0.00728797069378438	darkviolet	CC
Vitvi11g01440	0.848281301851954	0.668897815915854	0.00240251856518345	darkviolet	CC
Vitvi11g00523	0.755078599824889	0.540680021796656	0.0205165323072722	darkviolet	CC
Vitvi11g01457	0.953270055220218	0.919210094374848	7.06625e+06	darkviolet	CC
Vitvi11g00530	0.957440212195692	0.916785681017413	8.88233e+06	darkviolet	CC
Vitvi11g00535	0.960018997409793	0.680820252734119	0.00186976002182448	darkviolet	CC
Vitvi11g00578	0.789004514912344	0.434403236190994	0.0716444565710428	darkviolet	CC
Vitvi11g00579	0.918459495576382	0.636016732567275	0.00454977190815993	darkviolet	CC
Vitvi11g00694	0.92900342151817	0.782911319739286	0.000122271113270283	darkviolet	CC
Vitvi11g01133	0.708876117632139	0.524675247745647	0.0253837388533133	darkviolet	CC
Vitvi11g01228	0.925124556896639	0.718388410075208	0.000784262319989316	darkviolet	CC
Vitvi12g00385	0.83324014140492	0.492839459517471	0.0377047348247541	darkviolet	CC
Vitvi12g00464	0.775819435785644	0.629605469609786	0.0051109005310276	darkviolet	CC
Vitvi13g00019	0.966696403527312	0.801050326575637	6.47055e+09	darkviolet	CC
Vitvi13g01909	0.914965239868671	0.669239746250368	0.00238566698975639	darkviolet	CC
Vitvi13g01957	0.871405639196493	0.600944764280811	0.00834974892123327	darkviolet	CC
Vitvi13g02013	0.888285715990401	0.755995725978087	0.000283982068834016	darkviolet	CC
Vitvi13g00600	0.846020360324575	0.684754680392581	0.00171706423436815	darkviolet	CC
Vitvi13g01066	0.930912149553945	0.863335162233435	3.94983e+08	darkviolet	CC
Vitvi13g02248	0.917958788793917	0.896103712463669	4.90554e+07	darkviolet	CC
Vitvi13g01245	0.852158902458046	0.597344272827394	0.00885294641628287	darkviolet	CC
Vitvi13g01458	0.861429701509324	0.780239363482829	0.000133617872751029	darkviolet	CC
Vitvi13g01478	0.871925987722337	0.697233634087512	0.00129932030845891	darkviolet	CC
Vitvi13g01811	0.902173685026534	0.871748372690384	2.44255e+08	darkviolet	CC
Vitvi13g01816	0.892020622183864	0.71169378267595	0.000924418000444632	darkviolet	CC
Vitvi13g01820	0.91256748220038	0.78614191180502	0.000109651601740652	darkviolet	CC
Vitvi14g02437	0.656812266615422	0.526886991472325	0.0246622043817239	darkviolet	CC
Vitvi14g00173	0.819025047062245	0.7733977015486	0.000166807665665074	darkviolet	CC
Vitvi14g00191	0.794232697224603	0.622427710120748	0.00580463483228531	darkviolet	CC
Vitvi14g00247	0.788705961994149	0.559835822339728	0.0156898098125281	darkviolet	CC
Vitvi14g02561	0.777254443293514	0.659956052224247	0.00287929216785698	darkviolet	CC
Vitvi14g00261	0.68695147604246	0.438726165504127	0.0685527938427905	darkviolet	CC
Vitvi14g00288	0.942452410623967	0.763947131214529	0.000223916416761076	darkviolet	CC
Vitvi14g02568	0.776432373683434	0.716637499228035	0.00081907931762158	darkviolet	CC
Vitvi14g02573	0.883519165175049	0.782090314636968	0.000125667240349051	darkviolet	CC
Vitvi14g02614	0.82065036409374	0.485737794617834	0.0409910274855629	darkviolet	CC
Vitvi14g00993	0.76740503116887	0.615806689280012	0.00651054165997129	darkviolet	CC
Vitvi14g01164	0.858577812175851	0.583956019462874	0.0109422721382173	darkviolet	CC
Vitvi14g01264	0.856281636897595	0.552050481446449	0.0175289692332537	darkviolet	CC
Vitvi14g01589	0.794920837963684	0.641179360357267	0.0041353786073274	darkviolet	CC
Vitvi14g01694	0.78120983642458	0.505683708953041	0.032278336246962	darkviolet	CC
Vitvi14g01718	0.892607862371191	0.660909001433215	0.00282505176087847	darkviolet	CC
Vitvi14g03023	0.819595517211286	0.678140309724709	0.00198006197415918	darkviolet	CC
Vitvi14g01780	0.917135650720042	0.846983458506307	9.2417e+08	darkviolet	CC
Vitvi14g01805	0.878304809604217	0.821719016597647	2.88457e+09	darkviolet	CC
Vitvi15g00697	0.880008016680082	0.809069667010141	4.78368e+09	darkviolet	CC
Vitvi15g00903	0.761625242729434	0.577821897331636	0.0120228543889871	darkviolet	CC
Vitvi15g01057	0.499931579407491	0.408652923918381	0.0922313261433972	darkviolet	CC
Vitvi16g00394	0.813042384259209	0.597782091825819	0.0087904861437627	darkviolet	CC
Vitvi16g00788	0.546015197764283	0.505484856302771	0.0323574644694329	darkviolet	CC
Vitvi16g00817	0.860134042099491	0.755942320133929	0.000284427253370009	darkviolet	CC
Vitvi16g00972	0.686890457325588	0.630513245694316	0.00502819244254907	darkviolet	CC
Vitvi16g01024	0.841912859827191	0.624757414969801	0.00557156762240238	darkviolet	CC
Vitvi16g01905	0.686542400696492	0.648032736849472	0.00363340615282214	darkviolet	CC
Vitvi16g01143	0.867450554555602	0.703732727844993	0.00111766499254274	darkviolet	CC
Vitvi16g02053	0.80729690589193	0.665549153964224	0.00257279694430406	darkviolet	CC
Vitvi16g02084	0.775479363990899	0.715148795683158	0.000849687943989057	darkviolet	CC
Vitvi17g00081	0.749242210551781	0.614412719606544	0.00666766830251312	darkviolet	CC
Vitvi17g00425	0.676816938378685	0.587084400250273	0.0104219359333824	darkviolet	CC
Vitvi17g00503	0.826243447472598	0.763247744195841	0.000228728158697301	darkviolet	CC
Vitvi17g00695	0.927601086615272	0.939794359046149	71790.8	darkviolet	CC
Vitvi17g00740	0.79378223748621	0.607832161385656	0.00745142103312249	darkviolet	CC
Vitvi17g01555	0.917920716019558	0.906166623316723	2.24344e+07	darkviolet	CC
Vitvi17g00911	0.909830045077933	0.682695980684543	0.00179562042556548	darkviolet	CC
Vitvi17g00919	0.839298695057378	0.836411409114901	1.52265e+09	darkviolet	CC
Vitvi18g00071	0.926525119679109	0.903735324783284	2.73132e+07	darkviolet	CC
Vitvi18g00093	0.821019115066089	0.807155183134869	5.14779e+09	darkviolet	CC
Vitvi18g00333	0.889084845461625	0.757896190940967	0.000268517437401204	darkviolet	CC
Vitvi18g02778	0.921425190059323	0.845470072260602	9.94865e+08	darkviolet	CC
Vitvi18g01049	0.830311697786979	0.567464126567623	0.014039492153042	darkviolet	CC
Vitvi18g01426	0.859969349169327	0.632832909628465	0.00482178480865034	darkviolet	CC
Vitvi18g01476	0.948056430958346	0.703639449206214	0.00112011401166312	darkviolet	CC
Vitvi18g01607	0.671045928315653	0.662830544434394	0.00271823251478566	darkviolet	CC
Vitvi18g01735	0.931331774233666	0.70827015609504	0.00100379373184653	darkviolet	CC
Vitvi18g03042	0.73528674504918	0.620182530853745	0.00603667466546769	darkviolet	CC
Vitvi19g01858	0.742836361834742	0.628171071353389	0.00524384372068803	darkviolet	CC
Vitvi19g00537	0.899813217290314	0.613625955240163	0.00675769779954545	darkviolet	CC
Vitvi19g00566	0.956992269658721	0.82131510717822	2.93329e+09	darkviolet	CC
Vitvi19g00658	0.83717367925766	0.703722663109729	0.00111792902640445	darkviolet	CC
Vitvi19g01137	0.971763761671095	0.777590931201623	0.000145731832834458	darkviolet	CC
Vitvi19g01459	0.744265812696942	0.600407383196984	0.00842335321261784	darkviolet	CC
Vitvi19g01637	0.697558365400059	0.525995876526037	0.0249509598578003	darkviolet	CC
Vitvi02g01735	0.916560035374635	0.770415613005397	0.000183316116255928	mediumpurple2	CC
Vitvi02g01731	0.892907405324085	0.742100345480308	0.000421522663052136	mediumpurple2	CC
Vitvi07g03093	0.81138254757081	0.704730212259178	0.00109175341075365	mediumpurple2	CC
Vitvi07g03026	0.893378838493224	0.855019047581764	6.16441e+08	mediumpurple2	CC
Vitvi00g01285	0.910053535203673	0.817911526340671	3.37247e+09	mediumpurple2	CC
Vitvi01g00138	0.86339086104295	0.793674766523509	8.44413e+09	mediumpurple2	CC
Vitvi01g00366	0.870159604638137	0.683346248445166	0.00177049276726383	mediumpurple2	CC
Vitvi01g00712	0.922147110620448	0.897552013994505	4.40511e+07	mediumpurple2	CC
Vitvi01g02198	0.892967499514522	0.79576896563429	7.83785e+08	mediumpurple2	CC
Vitvi01g01559	0.914180553500338	0.847431579929021	9.04081e+08	mediumpurple2	CC
Vitvi01g01645	0.906559205034091	0.857019444382746	5.55253e+08	mediumpurple2	CC
Vitvi02g00320	0.894432564024457	0.861374628135764	4.39805e+08	mediumpurple2	CC
Vitvi02g00349	0.831946311076776	0.649665611971529	0.00352148737504745	mediumpurple2	CC
Vitvi03g00164	0.894543544213483	0.85452660616585	6.32361e+07	mediumpurple2	CC
Vitvi03g00180	0.880884623757107	0.687272404744121	0.00162487930338186	mediumpurple2	CC
Vitvi03g01476	0.673811558781088	0.519988723037295	0.0269669726184178	mediumpurple2	CC
Vitvi03g00329	0.884129920870825	0.804454477376658	5.70136e+09	mediumpurple2	CC
Vitvi03g00467	0.896574656747772	0.908357475452321	1.87029e+07	mediumpurple2	CC
Vitvi03g00600	0.895575393599241	0.782659860609357	0.000123302926247548	mediumpurple2	CC
Vitvi03g00682	0.820247268324966	0.766884168714867	0.000204630759760554	mediumpurple2	CC
Vitvi03g01618	0.688989155617976	0.576672000226355	0.012234585763567	mediumpurple2	CC
Vitvi03g00717	0.710646886098694	0.681078169368958	0.00185941815004218	mediumpurple2	CC
Vitvi04g00291	0.763226998446017	0.546935475933951	0.0188271725945418	mediumpurple2	CC
Vitvi04g00437	0.767753407851511	0.695793952273788	0.00134270835491576	mediumpurple2	CC
Vitvi04g00504	0.799733939474373	0.732984813180768	0.000539168082999834	mediumpurple2	CC
Vitvi04g00512	0.892295839814221	0.83355826047171	1.73197e+08	mediumpurple2	CC
Vitvi04g00907	0.857975612312482	0.703882601171265	0.00111373941326148	mediumpurple2	CC
Vitvi04g01474	0.825188125893958	0.692902542927949	0.00143348554816721	mediumpurple2	CC
Vitvi05g00328	0.877515878740325	0.721501982143301	0.000725399412886347	mediumpurple2	CC
Vitvi05g00366	0.879657144537765	0.834042536735932	1.6948e+09	mediumpurple2	CC
Vitvi05g00391	0.877327558774376	0.767417464116479	0.000201283976295219	mediumpurple2	CC
Vitvi05g00855	0.906261150849594	0.774690547946874	0.000160051507477953	mediumpurple2	CC
Vitvi05g02009	0.751657127994036	0.635161628116382	0.00462156760698797	mediumpurple2	CC
Vitvi05g01005	0.706647060308276	0.597398234177165	0.00884522892913929	mediumpurple2	CC
Vitvi06g00102	0.766868768703072	0.630890190301053	0.00499417048807647	mediumpurple2	CC
Vitvi06g00163	0.922330959931707	0.915143737392802	1.03304e+07	mediumpurple2	CC
Vitvi06g00419	0.859492693232021	0.80845735476424	4.89767e+08	mediumpurple2	CC
Vitvi06g01279	0.824173305116914	0.563975757460817	0.0147761229891372	mediumpurple2	CC
Vitvi06g01390	0.86267849399934	0.853883937838059	6.53668e+08	mediumpurple2	CC
Vitvi07g00199	0.88499327327045	0.787523943292061	0.000104600472054442	mediumpurple2	CC
Vitvi07g00216	0.785154045582227	0.638747989390007	0.00432651889809224	mediumpurple2	CC
Vitvi07g00406	0.94344868991069	0.743238968349201	0.000408474449452432	mediumpurple2	CC
Vitvi07g00658	0.87210424392103	0.817046175037999	3.49267e+09	mediumpurple2	CC
Vitvi07g02362	0.910080446876403	0.906714466852959	2.14457e+07	mediumpurple2	CC
Vitvi07g01109	0.543697008463665	0.46444163087037	0.0521651912742948	mediumpurple2	CC
Vitvi07g01155	0.835648431339477	0.830281391910928	2.00229e+09	mediumpurple2	CC
Vitvi07g01226	0.851762680502606	0.703433259727286	0.00112554332973532	mediumpurple2	CC
Vitvi07g02508	0.8680006581105	0.768616831573805	0.000193925603266939	mediumpurple2	CC
Vitvi07g01582	0.787954830039974	0.659216537678535	0.0029219712895929	mediumpurple2	CC
Vitvi07g01626	0.86618757224899	0.86701301653889	3.21408e+08	mediumpurple2	CC
Vitvi07g01800	0.864070583413748	0.82816517173042	2.19537e+09	mediumpurple2	CC
Vitvi07g01956	0.810816414131577	0.742900510563014	0.00041231712880735	mediumpurple2	CC
Vitvi08g00133	0.917691128332115	0.907186263566425	2.06246e+07	mediumpurple2	CC
Vitvi08g00689	0.919294153046659	0.823170563033133	2.71513e+09	mediumpurple2	CC
Vitvi08g00805	0.843788445035545	0.767440727185194	0.000201139043295786	mediumpurple2	CC
Vitvi08g00956	0.916125523728107	0.730637859902639	0.000573551463140169	mediumpurple2	CC
Vitvi08g02136	0.883711078678059	0.802520913936727	6.12809e+09	mediumpurple2	CC
Vitvi08g01254	0.912955333627878	0.73226430666978	0.000549534818598309	mediumpurple2	CC
Vitvi09g00123	0.835729672415759	0.729772337128526	0.000586686205079529	mediumpurple2	CC
Vitvi09g01522	0.778546225905042	0.640799285852495	0.00416479433760959	mediumpurple2	CC
Vitvi09g00487	0.82709576317876	0.730043075750345	0.000582550827201457	mediumpurple2	CC
Vitvi09g00531	0.895651529091862	0.874367410642405	2.08878e+08	mediumpurple2	CC
Vitvi09g00753	0.859627437855524	0.620629666064449	0.00598987317603475	mediumpurple2	CC
Vitvi09g00877	0.862303624296718	0.709968849098726	0.000963729288564696	mediumpurple2	CC
Vitvi10g00230	0.873780382903662	0.768868515596729	0.000192410661400968	mediumpurple2	CC
Vitvi10g00601	0.850707140326845	0.678768176576622	0.00195374997249893	mediumpurple2	CC
Vitvi10g01219	0.905168720775149	0.776290442579258	0.000152012371223695	mediumpurple2	CC
Vitvi10g01293	0.735664278335869	0.554553532661582	0.0169200110222453	mediumpurple2	CC
Vitvi10g01542	0.910839883965192	0.762074639716961	0.000236994846967652	mediumpurple2	CC
Vitvi11g00071	0.9321700947905	0.899757682080801	3.72775e+07	mediumpurple2	CC
Vitvi11g00350	0.889802432127233	0.865546587848706	3.4919e+08	mediumpurple2	CC
Vitvi11g00515	0.722225473290134	0.72918271043882	0.000595777506323635	mediumpurple2	CC
Vitvi11g00695	0.795814064033805	0.778435605419042	0.000141771333821068	mediumpurple2	CC
Vitvi11g00904	0.921501293768671	0.681210892011143	0.00185411472840798	mediumpurple2	CC
Vitvi11g01241	0.598002095401681	0.483510331016089	0.0420655562689814	mediumpurple2	CC
Vitvi12g00264	0.881096991233819	0.828648081929287	2.14996e+09	mediumpurple2	CC
Vitvi12g00709	0.934526821970369	0.757326913369113	0.000273073496072929	mediumpurple2	CC
Vitvi12g00919	0.845181467590878	0.803607390640121	5.88509e+09	mediumpurple2	CC
Vitvi12g01829	0.777503098110749	0.567905814684221	0.0139483438561076	mediumpurple2	CC
Vitvi12g02162	0.924576038985776	0.858745517494901	5.06721e+08	mediumpurple2	CC
Vitvi13g00699	0.877066218724611	0.739855869118728	0.000448270004940573	mediumpurple2	CC
Vitvi13g00744	0.892025845498298	0.717590902575724	0.000799964370354591	mediumpurple2	CC
Vitvi13g01369	0.965354947572056	0.861033503749297	4.48033e+08	mediumpurple2	CC
Vitvi14g00196	0.920588827347295	0.820956039605256	2.97719e+08	mediumpurple2	CC
Vitvi14g00947	0.930203123767584	0.871155124186153	2.52949e+08	mediumpurple2	CC
Vitvi14g01194	0.942175532615962	0.798016768367837	7.22862e+09	mediumpurple2	CC
Vitvi14g01255	0.867302279519963	0.796880897403691	7.53125e+09	mediumpurple2	CC
Vitvi14g01312	0.809064227740811	0.679997803623971	0.00190305641378683	mediumpurple2	CC
Vitvi14g02987	0.743472909237069	0.628864955175326	0.00517918620363734	mediumpurple2	CC
Vitvi14g01710	0.887244745372365	0.740766220825204	0.000437254698278569	mediumpurple2	CC
Vitvi15g01325	0.6768901850029	0.636817741370478	0.00448334574550099	mediumpurple2	CC
Vitvi15g01460	0.794422623158714	0.715333498976976	0.00084583927650451	mediumpurple2	CC
Vitvi15g00752	0.810517292920373	0.80794917337346	4.99402e+09	mediumpurple2	CC
Vitvi15g00822	0.779090930170882	0.700289995141554	0.00121105924216569	mediumpurple2	CC
Vitvi15g00976	0.882986984009656	0.687558116884296	0.00161468222206594	mediumpurple2	CC
Vitvi15g01618	0.935905329516141	0.823358946168273	2.69378e+09	mediumpurple2	CC
Vitvi15g01107	0.926887821686566	0.779915585670736	0.00013505147017002	mediumpurple2	CC
Vitvi16g00005	0.812943379714879	0.576725483484476	0.0122246723226432	mediumpurple2	CC
Vitvi16g00045	0.829913657773447	0.771210618283373	0.000178785757635951	mediumpurple2	CC
Vitvi16g01396	0.908512314897194	0.812899705814793	4.12063e+08	mediumpurple2	CC
Vitvi17g00071	0.689670898222796	0.574442374794898	0.0126536043659493	mediumpurple2	CC
Vitvi17g00111	0.908044163093543	0.858738173150375	5.06919e+08	mediumpurple2	CC
Vitvi17g00202	0.850458530468172	0.864079542944972	3.79025e+08	mediumpurple2	CC
Vitvi17g00373	0.920909881707935	0.900591686300981	3.49619e+07	mediumpurple2	CC
Vitvi17g00840	0.842452477979156	0.787135099617446	0.000106001279262791	mediumpurple2	CC
Vitvi17g00882	0.872056227146565	0.807218906650239	5.1353e+09	mediumpurple2	CC
Vitvi17g01581	0.735761421996184	0.60967290260792	0.00722505821472869	mediumpurple2	CC
Vitvi17g00985	0.863071119950109	0.768860632355499	0.000192457960308287	mediumpurple2	CC
Vitvi18g00039	0.829578450136592	0.687307416487137	0.00162362687309951	mediumpurple2	CC
Vitvi18g00146	0.865839918967302	0.707913636387355	0.00101237604868224	mediumpurple2	CC
Vitvi18g00282	0.916241907817389	0.691622189911888	0.00147527767569465	mediumpurple2	CC
Vitvi18g02553	0.782300697775893	0.733208511442638	0.000535983012146683	mediumpurple2	CC
Vitvi18g00401	0.875639477785516	0.810154931932165	4.58718e+08	mediumpurple2	CC
Vitvi18g00511	0.838883372286332	0.582979798252441	0.0111088329656524	mediumpurple2	CC
Vitvi18g00646	0.836500077308715	0.715545659609757	0.000841436434371104	mediumpurple2	CC
Vitvi18g00998	0.923064141734229	0.888062905811048	8.67588e+07	mediumpurple2	CC
Vitvi18g02963	0.679107141014703	0.424998537735037	0.0787246618106283	mediumpurple2	CC
Vitvi18g01651	0.924646058195431	0.904013162364192	2.6713e+07	mediumpurple2	CC
Vitvi18g03070	0.85705778647749	0.85133507734837	7.4435e+08	mediumpurple2	CC
Vitvi18g03156	0.724812286662101	0.673108174963133	0.00220170453738382	mediumpurple2	CC
Vitvi19g01879	0.881894759779788	0.812021103115164	4.26536e+09	mediumpurple2	CC
Vitvi19g01947	0.847827668909083	0.835181509636965	1.61006e+09	mediumpurple2	CC
Vitvi19g00487	0.875582811140802	0.645116804417268	0.00384050481756403	mediumpurple2	CC
Vitvi19g00533	0.675376456811257	0.586224033075702	0.0105630188921602	mediumpurple2	CC
Vitvi19g02257	0.829126147803476	0.757691309613499	0.000270149715622666	mediumpurple2	CC
Vitvi00g01806	0.587071769005588	-0.460337372741172	0.0545595055878775	red	CC
Vitvi07g02946	0.646906559033058	-0.556288534620499	0.0165078171562635	red	CC
Vitvi07g03141	0.827390861925728	-0.863507246899678	3.91244e+07	red	CC
Vitvi01g00358	0.587357309838173	-0.446737834207421	0.0630860476239493	red	CC
Vitvi01g00448	0.798052440192854	-0.86616616259772	3.3721e+08	red	CC
Vitvi01g00620	0.800458201163071	-0.704734704569197	0.00109163785491672	red	CC
Vitvi01g02036	0.699999275831006	-0.69030781644097	0.00151922593848378	red	CC
Vitvi01g00663	0.784954590171111	-0.746285128086271	0.000375222655315206	red	CC
Vitvi01g00716	0.913724842118703	-0.841473864230068	1.20421e+09	red	CC
Vitvi01g02059	0.690067001745902	-0.644245841375264	0.0039042018768973	red	CC
Vitvi01g00932	0.906625332033121	-0.785471285053176	0.000112176178170967	red	CC
Vitvi01g00952	0.927328964489927	-0.628043575500748	0.00525579513480406	red	CC
Vitvi01g01291	0.855373805724776	-0.767680603350473	0.000199649703012732	red	CC
Vitvi02g00785	0.76561258137352	-0.584506336226018	0.0108492630739852	red	CC
Vitvi03g00330	0.727638036451242	-0.62117531396992	0.00593315965099179	red	CC
Vitvi03g00668	0.759994937208532	-0.622786132556254	0.00576827139553305	red	CC
Vitvi03g01742	0.52637820738559	-0.328593734724856	0.183074313621241	red	CC
Vitvi03g01095	0.841525881917305	-0.747528547004769	0.000362319387913942	red	CC
Vitvi03g01231	0.925955033396454	-0.75484504696896	0.000293704932908569	red	CC
Vitvi04g01863	0.9012687302123	-0.707651845332283	0.00101871683574221	red	CC
Vitvi04g00441	0.876197336168357	-0.692091660880377	0.00145983790919016	red	CC
Vitvi04g00582	0.898199636806779	-0.763224738035273	0.000228887909430415	red	CC
Vitvi04g01133	0.650698030826188	-0.550297282057788	0.0179657111582426	red	CC
Vitvi04g01183	0.856193805400628	-0.619524288373562	0.00610611205083152	red	CC
Vitvi04g02260	0.867568788873451	-0.632356284182884	0.00486362211844806	red	CC
Vitvi05g01774	0.823533559441663	-0.70598877454185	0.00105977471315486	red	CC
Vitvi05g00521	0.841283108628663	-0.582499483721988	0.0111915244964253	red	CC
Vitvi05g00711	0.822659903491333	-0.65046059545586	0.00346802959918793	red	CC
Vitvi05g01348	0.843336197064084	-0.816671118680026	3.54589e+09	red	CC
Vitvi06g00455	0.884002157498666	-0.815952712266842	3.64977e+09	red	CC
Vitvi06g00906	0.861286161315521	-0.767560863733007	0.000200391972918519	red	CC
Vitvi06g01358	0.85810295438568	-0.741539454740766	0.000428077794146548	red	CC
Vitvi06g01376	0.715488074128991	-0.510533744624321	0.0303942471271037	red	CC
Vitvi07g00449	0.847836231288273	-0.795243029073859	7.98652e+08	red	CC
Vitvi07g00709	0.814203767647454	-0.845480603371477	9.94357e+08	red	CC
Vitvi07g01119	0.893738359276435	-0.671766295352812	0.0022641426924204	red	CC
Vitvi07g01793	0.865020278750505	-0.713205201927022	0.000891079943852807	red	CC
Vitvi07g01849	0.845558252446443	-0.692277010520151	0.00145377921233174	red	CC
Vitvi07g02702	0.905375014876984	-0.595170929687632	0.009168307932502	red	CC
Vitvi07g02022	0.809865249909693	-0.563442035290324	0.0148914842990489	red	CC
Vitvi07g02041	0.880137666292385	-0.759206317580012	0.000258274903820396	red	CC
Vitvi08g00219	0.875375267607603	-0.736496163525614	0.000490959996515517	red	CC
Vitvi08g01056	0.867612842467825	-0.715256799346587	0.000847435699551278	red	CC
Vitvi08g01140	0.893758671764925	-0.60883230844979	0.00732772947208369	red	CC
Vitvi08g01429	0.868779404478039	-0.696045891550737	0.0013350300038011	red	CC
Vitvi08g01669	0.823104178455535	-0.626373274951167	0.00541442539431736	red	CC
Vitvi08g01731	0.770249053112003	-0.72580999290425	0.000650077684017821	red	CC
Vitvi09g01500	0.854477812244494	-0.861482469273695	4.3723e+08	red	CC
Vitvi09g01550	0.837612947813379	-0.836882183903408	1.49028e+09	red	CC
Vitvi09g00617	0.774757024636234	-0.643720221745891	0.00394305869824694	red	CC
Vitvi09g00734	0.876420202959607	-0.657166605488454	0.00304300204368799	red	CC
Vitvi09g00762	0.906275335797278	-0.599379982558275	0.00856552929867709	red	CC
Vitvi09g01164	0.782170915561674	-0.726089004796723	0.000645434107325162	red	CC
Vitvi10g00154	0.770746698081761	-0.581864106914521	0.0113016675079879	red	CC
Vitvi10g00541	0.834210275598487	-0.691864944372315	0.00146727725398937	red	CC
Vitvi10g00726	0.805850159301266	-0.622758088767462	0.00577110986737811	red	CC
Vitvi10g01915	0.89889551767075	-0.865098946454977	3.58072e+08	red	CC
Vitvi10g01534	0.873766700693249	-0.762158986552578	0.000236392181147616	red	CC
Vitvi10g01554	0.839522290957111	-0.726291382611066	0.00064208333226768	red	CC
Vitvi11g00237	0.946638736352809	-0.769579749644326	0.000188183498269959	red	CC
Vitvi11g00539	0.890705273664952	-0.726689678922097	0.000635531211228685	red	CC
Vitvi11g00704	0.817043839065664	-0.636908868622342	0.00447583912009786	red	CC
Vitvi12g00167	0.869376769140909	-0.664228688555253	0.00264261547554341	red	CC
Vitvi12g00403	0.73950208732	-0.518211474338322	0.0275870674566736	red	CC
Vitvi12g00686	0.870624422620855	-0.716686167217577	0.000818094420569346	red	CC
Vitvi12g01973	0.797310692352861	-0.732314544432922	0.000548806618433819	red	CC
Vitvi13g00002	0.68893252565101	-0.695799965259966	0.00134252467121111	red	CC
Vitvi13g00146	0.790851113430493	-0.699376157452327	0.00123691014982601	red	CC
Vitvi13g00151	0.622734589628318	-0.665301201861111	0.00258579011984674	red	CC
Vitvi13g00338	0.818126707657335	-0.704942206535231	0.00108631135284196	red	CC
Vitvi13g00627	0.849947852901562	-0.627949580345914	0.00526462038548422	red	CC
Vitvi13g00637	0.889737919763721	-0.718338585300064	0.00078523572107616	red	CC
Vitvi13g01674	0.645700166859991	-0.609998090285782	0.0071856526347781	red	CC
Vitvi14g00246	0.754847363097297	-0.559551760319099	0.0157541068515519	red	CC
Vitvi14g00254	0.797409369770312	-0.686567718006234	0.00165025776040233	red	CC
Vitvi14g01247	0.812882474165651	-0.688645076446572	0.00157637155819193	red	CC
Vitvi14g01534	0.930504764240736	-0.584089659826562	0.0109196271155405	red	CC
Vitvi14g01655	0.895037065430196	-0.665351981818553	0.00258312476335316	red	CC
Vitvi14g01938	0.926675551396272	-0.790691987268159	9.37609e+09	red	CC
Vitvi15g01572	0.783097181063374	-0.53379424802696	0.0225114833640115	red	CC
Vitvi15g01659	0.825335617633979	-0.778639048482005	0.000140831163358308	red	CC
Vitvi16g00895	0.875362786670575	-0.677672925747396	0.00199983806658471	red	CC
Vitvi16g01861	0.729922528692323	-0.592962530608954	0.00949794402435818	red	CC
Vitvi16g01087	0.83080699076078	-0.600527060994045	0.00840691605910565	red	CC
Vitvi16g01129	0.895526650152294	-0.734650229536499	0.000515831289404993	red	CC
Vitvi17g00190	0.720192583323383	-0.553964371497692	0.0170618172516113	red	CC
Vitvi17g00514	0.830250017492425	-0.622391576565402	0.00580831103279896	red	CC
Vitvi17g00758	0.853508687374231	-0.821053535185292	2.96521e+09	red	CC
Vitvi18g00041	0.49771779012646	-0.415897814247738	0.0860522051798729	red	CC
Vitvi18g02571	0.849634728019035	-0.630530462574065	0.00502663439501423	red	CC
Vitvi18g00693	0.693487757303451	-0.758507476259557	0.000263696648908011	red	CC
Vitvi18g00736	0.821853274653251	-0.634689689668266	0.00466158602070503	red	CC
Vitvi18g01254	0.882585408390871	-0.76453421616517	0.000219943496403077	red	CC
Vitvi18g01517	0.754113276172935	-0.694814948185004	0.00137289428810048	red	CC
Vitvi19g01829	0.856087569042322	-0.717096285333096	0.000809834015469003	red	CC
Vitvi19g01655	0.81765574569037	-0.677327235509415	0.00201456971512267	red	CC
Vitvi19g02336	0.828665741108821	-0.713576613484085	0.000883042836345621	red	CC
Vitvi07g02860	0.778626498389176	-0.538481765661058	0.0211376796481483	royalblue	CC
Vitvi01g00274	0.710914552045981	-0.447550858993481	0.0625500189104069	royalblue	CC
Vitvi01g00357	0.6992250434663	-0.625514190830447	0.00549751630043356	royalblue	CC
Vitvi01g00576	0.837605345314164	-0.577885217169566	0.0120112808229987	royalblue	CC
Vitvi01g00893	0.827362305902596	-0.542559779082853	0.0199968393193343	royalblue	CC
Vitvi02g00037	0.825209007270504	-0.653825563993414	0.00324906341006777	royalblue	CC
Vitvi02g00516	0.867847094089289	-0.572898218500142	0.0129504492927011	royalblue	CC
Vitvi02g00524	0.901371714288271	-0.61405444977863	0.00670854395709123	royalblue	CC
Vitvi02g01670	0.829160020914674	-0.56463944733616	0.0146336608335816	royalblue	CC
Vitvi04g01200	0.726853111691122	-0.607494231600204	0.00749359303160758	royalblue	CC
Vitvi05g00966	0.894462161935829	-0.581120182815948	0.0114317272487853	royalblue	CC
Vitvi06g01723	0.842352711405441	-0.708586783781251	0.000996222588597524	royalblue	CC
Vitvi06g00668	0.884506151864694	-0.709546497362397	0.000973563987290534	royalblue	CC
Vitvi06g00819	0.857997094581051	-0.60999345418963	0.00718621320417843	royalblue	CC
Vitvi07g02692	0.83191424675823	-0.803689447050489	5.86707e+09	royalblue	CC
Vitvi07g01959	0.857982538518299	-0.572060468822896	0.013113802820352	royalblue	CC
Vitvi08g01780	0.820893655509462	-0.552883554341605	0.0173244026497142	royalblue	CC
Vitvi10g00514	0.697255692935177	-0.509364395845796	0.0308405079759327	royalblue	CC
Vitvi10g00765	0.842486273298751	-0.547432777470917	0.0186977278940754	royalblue	CC
Vitvi15g01490	0.830243948171159	-0.635123906549499	0.00462475590413162	royalblue	CC
Vitvi15g01710	0.77720908684679	-0.648349961847599	0.00361143841420245	royalblue	CC
Vitvi16g00398	0.366904119440439	-0.312563819293017	0.206651987040584	royalblue	CC
Vitvi17g00327	0.81160463317477	-0.522645500250195	0.0260602888327778	royalblue	CC
Vitvi18g02747	0.72664452613284	-0.623356037744105	0.0057108331633801	royalblue	CC
Vitvi19g00931	0.88296234448491	-0.565492107955765	0.0144522391095608	royalblue	CC
Vitvi16g02142	0.952809774413691	-0.814475177098091	3.87157e+09	yellowgreen	CC
Vitvi07g02871	0.857630939263516	-0.589523290642944	0.0100301976651316	yellowgreen	CC
Vitvi07g03189	0.753009397072062	-0.594589769933114	0.00925414893523747	yellowgreen	CC
Vitvi02g01796	0.721511232988708	-0.648459120081606	0.00360390443256541	yellowgreen	CC
Vitvi10g02135	0.750670812221564	-0.657688493783164	0.00301180553047451	yellowgreen	CC
Vitvi07g03062	0.550869179259636	-0.480681131093042	0.0434611834649307	yellowgreen	CC
Vitvi10g02188	0.83498330658367	-0.574535492048905	0.0126358787196243	yellowgreen	CC
Vitvi01g00060	0.780412613627061	-0.528247687907244	0.0242263271839725	yellowgreen	CC
Vitvi01g00249	0.779382181027961	-0.623479015409851	0.00569849992222642	yellowgreen	CC
Vitvi01g00295	0.791235120911229	-0.660018750876224	0.00287569736212583	yellowgreen	CC
Vitvi01g02023	0.784873288586059	-0.686853689011051	0.00163991958040068	yellowgreen	CC
Vitvi01g01499	0.670168893711335	-0.519727784985642	0.0270573300696831	yellowgreen	CC
Vitvi01g01503	0.892252566233621	-0.755772935519115	0.000285843112430753	yellowgreen	CC
Vitvi01g01710	0.846889237543675	-0.664645356534058	0.00262041822217331	yellowgreen	CC
Vitvi01g01802	0.841294970447704	-0.818326723428609	3.31607e+09	yellowgreen	CC
Vitvi02g00310	0.857017165416196	-0.786267691931226	0.000109183505435614	yellowgreen	CC
Vitvi02g01407	0.826370522090235	-0.807696442828158	5.04253e+09	yellowgreen	CC
Vitvi02g00547	0.764437152279947	-0.741933238227979	0.000423466771760988	yellowgreen	CC
Vitvi02g01464	0.810729929188904	-0.706375565751703	0.00105010483853518	yellowgreen	CC
Vitvi02g01024	0.802186288922656	-0.719940285524156	0.000754444361832406	yellowgreen	CC
Vitvi03g01582	0.555998853513507	-0.553090807566516	0.0172738044688943	yellowgreen	CC
Vitvi03g00650	0.826378515804114	-0.73743839632235	0.000478657500264848	yellowgreen	CC
Vitvi04g00237	0.852821431103222	-0.637546458416509	0.00442360384831608	yellowgreen	CC
Vitvi04g00736	0.86732289969637	-0.788769536938487	0.000100218369814177	yellowgreen	CC
Vitvi05g00160	0.942467874101613	-0.727363295936535	0.000624577249223305	yellowgreen	CC
Vitvi05g00258	0.778510735114573	-0.690379947123402	0.00151678632073668	yellowgreen	CC
Vitvi05g00315	0.83906590405905	-0.748798855069158	0.000349524282196561	yellowgreen	CC
Vitvi05g00355	0.838374946958667	-0.678301946464699	0.00197326045761415	yellowgreen	CC
Vitvi05g01962	0.824644894855046	-0.772584041041627	0.000171182056591995	yellowgreen	CC
Vitvi05g02251	0.762041195512986	-0.60757529063272	0.0074834597288587	yellowgreen	CC
Vitvi06g00061	0.868470212832396	-0.874856101477415	2.0279e+07	yellowgreen	CC
Vitvi06g00136	0.774874277673788	-0.7318850379797	0.000555058508281485	yellowgreen	CC
Vitvi06g00910	0.823175719070267	-0.754477515483279	0.000296868885975993	yellowgreen	CC
Vitvi06g01502	0.881994336968769	-0.691951619981975	0.00146442942818388	yellowgreen	CC
Vitvi07g00765	0.694454331256689	-0.580796857162817	0.0114886258250374	yellowgreen	CC
Vitvi07g00906	0.763264001965612	-0.535240703694183	0.0220803088504664	yellowgreen	CC
Vitvi07g01147	0.497885096209417	-0.429759264137236	0.0750792216915314	yellowgreen	CC
Vitvi07g01557	0.868145885288774	-0.801864015600728	6.27911e+09	yellowgreen	CC
Vitvi07g01817	0.783932769758152	-0.827311404958029	2.27765e+09	yellowgreen	CC
Vitvi07g01989	0.820049325324919	-0.818804525598094	3.25215e+09	yellowgreen	CC
Vitvi07g02009	0.779046452687484	-0.864007986990734	3.80535e+08	yellowgreen	CC
Vitvi07g02042	0.872836171244424	-0.799832465012719	6.76634e+08	yellowgreen	CC
Vitvi08g02003	0.784005192238216	-0.592556281606163	0.00955960635644004	yellowgreen	CC
Vitvi08g00721	0.832853500322878	-0.66248762772195	0.00273704790746902	yellowgreen	CC
Vitvi08g01209	0.814846590548123	-0.722064940223595	0.000715161132887706	yellowgreen	CC
Vitvi09g00087	0.727698204093442	-0.744625303464835	0.000393046984645448	yellowgreen	CC
Vitvi09g00861	0.897265918705936	-0.818722246802588	3.26308e+09	yellowgreen	CC
Vitvi09g00972	0.801468530846442	-0.828425594828083	2.17078e+09	yellowgreen	CC
Vitvi09g01401	0.840496110429642	-0.748822606883674	0.000349288710755847	yellowgreen	CC
Vitvi10g00176	0.554440869777111	-0.49023901959139	0.0388837426374013	yellowgreen	CC
Vitvi10g00396	0.856229473439812	-0.881495924516817	1.33991e+07	yellowgreen	CC
Vitvi10g00605	0.841283250377226	-0.754796401316375	0.00029412206945634	yellowgreen	CC
Vitvi10g00618	0.789425582848502	-0.803044492488021	6.00994e+09	yellowgreen	CC
Vitvi11g00474	0.877145893041235	-0.71748728660183	0.000802023578393308	yellowgreen	CC
Vitvi11g00939	0.802725291184336	-0.663985222246855	0.0026556571520715	yellowgreen	CC
Vitvi11g01651	0.8220188877134	-0.667176815072354	0.00248883165069655	yellowgreen	CC
Vitvi11g01273	0.769009138835833	-0.703889908246152	0.00111354831518075	yellowgreen	CC
Vitvi12g02383	0.779098423633998	-0.767272565281086	0.000202188707601244	yellowgreen	CC
Vitvi12g00490	0.883940565297698	-0.855406134871455	6.04169e+06	yellowgreen	CC
Vitvi12g02509	0.849623159762015	-0.681239690044026	0.001852965649552	yellowgreen	CC
Vitvi12g00766	0.831498114359556	-0.710703060226056	0.000946829752809243	yellowgreen	CC
Vitvi13g00287	0.868133219880943	-0.804376620566655	5.71804e+09	yellowgreen	CC
Vitvi13g00579	0.953479286750299	-0.793161537707271	8.59864e+09	yellowgreen	CC
Vitvi13g00678	0.774108245884808	-0.712832595592488	0.000899204091617353	yellowgreen	CC
Vitvi13g00905	0.718684227517223	-0.586514397791619	0.0105152348920013	yellowgreen	CC
Vitvi13g00934	0.888533138947156	-0.857364721828758	5.45238e+08	yellowgreen	CC
Vitvi13g02230	0.44267750223242	-0.412402417771488	0.0889945503622764	yellowgreen	CC
Vitvi13g02236	0.807757572387323	-0.658816133942414	0.00294529550051438	yellowgreen	CC
Vitvi14g00430	0.96578690115213	-0.782498802862704	0.000123967660982882	yellowgreen	CC
Vitvi14g01208	0.79779543064073	-0.716504246756531	0.000821781020011808	yellowgreen	CC
Vitvi14g01736	0.796870339854281	-0.569198230949826	0.0136843368069164	yellowgreen	CC
Vitvi14g02027	0.878530985518545	-0.690755177740179	0.00150414751217529	yellowgreen	CC
Vitvi15g00638	0.849244849633275	-0.81728067809482	3.45975e+09	yellowgreen	CC
Vitvi15g01104	0.873488852356001	-0.817686616479003	3.40337e+09	yellowgreen	CC
Vitvi15g01139	0.732459244585616	-0.635830661661815	0.00456531671627759	yellowgreen	CC
Vitvi16g00936	0.843798485992592	-0.814779230794835	3.82501e+09	yellowgreen	CC
Vitvi16g01128	0.700634948396333	-0.551132157268008	0.0177566757136272	yellowgreen	CC
Vitvi16g01366	0.830687935071006	-0.804899901552256	5.60672e+09	yellowgreen	CC
Vitvi17g00110	0.855900129832239	-0.789413275935058	9.80153e+09	yellowgreen	CC
Vitvi17g00313	0.66694447933198	-0.664862843196826	0.00260889307737899	yellowgreen	CC
Vitvi17g00511	0.81807833941552	-0.725286252306879	0.000658869723282776	yellowgreen	CC
Vitvi17g01038	0.917321345609198	-0.735623342114611	0.000502591652822335	yellowgreen	CC
Vitvi18g00316	0.864977285213626	-0.775197892265736	0.000157464198207619	yellowgreen	CC
Vitvi18g00543	0.866866581649143	-0.670536366527762	0.00232264699600783	yellowgreen	CC
Vitvi19g00070	0.933030492948167	-0.736472721541497	0.000491269419855155	yellowgreen	CC
Vitvi19g00115	0.705192374680801	-0.57712883466744	0.0121501151036292	yellowgreen	CC
Vitvi19g01864	0.944900644394427	-0.814440133956884	3.87697e+09	yellowgreen	CC
Vitvi19g00255	0.829936527578369	-0.89074290043754	7.20959e+07	yellowgreen	CC
Vitvi19g00291	0.922273657690517	-0.666854387647892	0.00250528278447181	yellowgreen	CC
Vitvi19g00666	0.83214156959181	-0.780860737923555	0.000130902658439446	yellowgreen	CC
Vitvi19g00683	0.90429486764292	-0.83601085663552	1.55066e+09	yellowgreen	CC
Vitvi19g01005	0.826917093243353	-0.807174190828996	5.14406e+08	yellowgreen	CC
Vitvi07g02729	0.702463766686855	0.200380511900567	0.425308431388619	skyblue4	CC
Vitvi07g03051	0.724074477714273	0.356700203799029	0.146220408752231	skyblue4	CC
Vitvi19g02388	0.649499235251386	0.435088147549385	0.0711478815113319	skyblue4	CC
Vitvi00g01352	0.801635245718495	0.382653293549488	0.11705586444862	skyblue4	CC
Vitvi01g00215	0.577739212195263	0.363887622055638	0.1376875203645	skyblue4	CC
Vitvi01g00241	0.771047588683597	0.371074165116447	0.129508218164081	skyblue4	CC
Vitvi01g02004	0.809160668014002	0.743595933639453	0.000404454273007257	skyblue4	CC
Vitvi01g00542	0.832462429355568	0.454995356896548	0.0577985463218884	skyblue4	CC
Vitvi02g01574	0.524189695796003	0.234602170372188	0.348734841945161	skyblue4	CC
Vitvi03g01612	0.834781603189506	0.604716530567843	0.0078475912970165	skyblue4	CC
Vitvi03g01647	0.701562791147397	0.441238398766257	0.0668021624962974	skyblue4	CC
Vitvi03g01726	0.840323939901845	0.653540384207686	0.00326716931813953	skyblue4	CC
Vitvi04g00117	0.734433605358709	0.315640696739969	0.201979486347941	skyblue4	CC
Vitvi04g01227	0.640472601072792	0.571545972748662	0.0132149356456657	skyblue4	CC
Vitvi04g01434	0.787950670195205	0.586982331312427	0.0104385937994766	skyblue4	CC
Vitvi05g00265	0.76521677504343	0.62085014901041	0.00596690391411279	skyblue4	CC
Vitvi05g00333	0.730688385050451	0.492162682033556	0.0380089027444084	skyblue4	CC
Vitvi05g00358	0.745547759075009	0.669058799620573	0.00239457252702625	skyblue4	CC
Vitvi05g01946	0.789406689636046	0.63326491428755	0.00478411796837267	skyblue4	CC
Vitvi06g00325	0.802096825519297	0.632971016653421	0.00480971696603052	skyblue4	CC
Vitvi06g00449	0.766506196038179	0.324194403531117	0.189357167170164	skyblue4	CC
Vitvi06g00592	0.805428477214668	0.653940812314523	0.00324176974285182	skyblue4	CC
Vitvi06g00627	0.684479285689111	0.605614881087892	0.00773165764550921	skyblue4	CC
Vitvi06g00700	0.865369388647278	0.657915745664547	0.00299830358612686	skyblue4	CC
Vitvi06g01273	0.846427642669397	0.511561510750274	0.0300061619550597	skyblue4	CC
Vitvi06g01940	0.554431533684471	0.316379432076016	0.200868087409738	skyblue4	CC
Vitvi06g01415	0.593785224761586	0.435453434523734	0.0708840834839806	skyblue4	CC
Vitvi07g02133	0.860743779135564	0.360629902834745	0.14151104186038	skyblue4	CC
Vitvi07g00724	0.869180264875834	0.576085423476631	0.0123437329278851	skyblue4	CC
Vitvi07g00780	0.746202612014046	0.33361838099223	0.176070783815559	skyblue4	CC
Vitvi07g02462	0.7741491174341	0.643145199062626	0.00398592920636774	skyblue4	CC
Vitvi07g01198	0.515853319924888	0.336595559772635	0.172007288833947	skyblue4	CC
Vitvi07g02567	0.900593849162524	0.482532960433624	0.0425437651599388	skyblue4	CC
Vitvi07g01449	0.805438421464699	0.420004374837987	0.0826867027503338	skyblue4	CC
Vitvi07g01750	0.788788427347069	0.479701365287336	0.0439526247445541	skyblue4	CC
Vitvi07g01780	0.853874389995954	0.327905293449183	0.184048179488748	skyblue4	CC
Vitvi08g00027	0.781058034785861	0.423038660918543	0.0802625266168326	skyblue4	CC
Vitvi08g01050	0.889490642244488	0.5447713596017	0.0193987257718326	skyblue4	CC
Vitvi08g01341	0.724838331480089	0.313611322136817	0.205053388692662	skyblue4	CC
Vitvi08g01582	0.743045580498736	0.365704929081221	0.13558609597336	skyblue4	CC
Vitvi08g01629	0.619353109670557	0.163203751944746	0.517588899504322	skyblue4	CC
Vitvi08g01758	0.815639529431215	0.423274643352245	0.0800762010404336	skyblue4	CC
Vitvi08g01878	0.69425248904239	0.609147334621306	0.00728911456505538	skyblue4	CC
Vitvi09g00429	0.788956837810435	0.593394916188252	0.00943266595580264	skyblue4	CC
Vitvi09g01472	0.608324171749165	0.337668486320857	0.170558523423361	skyblue4	CC
Vitvi10g00169	0.831126248962592	0.535506045186022	0.022001920675879	skyblue4	CC
Vitvi10g00273	0.862878880291467	0.662621387441341	0.00272969598897695	skyblue4	CC
Vitvi10g00299	0.673129140472883	0.232551766956375	0.353084961216576	skyblue4	CC
Vitvi10g00663	0.842288521532795	0.485909470990622	0.0409090895972519	skyblue4	CC
Vitvi10g00821	0.867212244165423	0.423083819212053	0.080226846253463	skyblue4	CC
Vitvi10g01467	0.660165886392659	0.516804066735519	0.028085939932893	skyblue4	CC
Vitvi10g01521	0.558230276371999	0.17485446991132	0.487705752412816	skyblue4	CC
Vitvi11g00011	0.881651816947837	0.46308263920879	0.0529490407193921	skyblue4	CC
Vitvi11g01489	0.695405134033339	0.447847611440256	0.0623552180411615	skyblue4	CC
Vitvi11g01580	0.54889781907571	0.197172055520871	0.432910940193566	skyblue4	CC
Vitvi11g01596	0.768223794229411	0.31877406288281	0.19729317100812	skyblue4	CC
Vitvi12g00750	0.883234892453127	0.719355187384092	0.000765573316429777	skyblue4	CC
Vitvi13g00179	0.795356128591515	0.411889195519564	0.0894326453884819	skyblue4	CC
Vitvi13g00566	0.897651381924086	0.500105944034393	0.034555263818778	skyblue4	CC
Vitvi14g00135	0.94007460893041	0.416178535103444	0.0858190155424123	skyblue4	CC
Vitvi14g00141	0.726513725923915	0.336513844530597	0.172117967694926	skyblue4	CC
Vitvi14g01238	0.680374476986919	0.387163602800175	0.112443142436428	skyblue4	CC
Vitvi14g01519	0.653655317198604	0.387656853654642	0.111946654205496	skyblue4	CC
Vitvi15g00709	0.821794142979716	0.56966733040363	0.0135895015792655	skyblue4	CC
Vitvi15g00862	0.597971111918598	0.326219963976804	0.186446825901502	skyblue4	CC
Vitvi15g00895	0.745198661077675	0.468040307025644	0.0501317798901016	skyblue4	CC
Vitvi15g00975	0.818786013394629	0.332797903104649	0.177201889782424	skyblue4	CC
Vitvi15g01630	0.620448217532105	0.369779230344464	0.130956262085583	skyblue4	CC
Vitvi16g01202	0.805753314188759	0.443964995624582	0.0649399527310992	skyblue4	CC
Vitvi16g01290	0.833190106728735	0.645769677583847	0.00379331703784035	skyblue4	CC
Vitvi17g00197	0.877852049966329	0.523846181926981	0.0256584057792614	skyblue4	CC
Vitvi17g00733	0.777782192426391	0.618573583422454	0.00620754309988759	skyblue4	CC
Vitvi17g01540	0.871351823529921	0.509845062333686	0.0306564607208997	skyblue4	CC
Vitvi18g00035	0.891006677000588	0.513435679051287	0.0293083681645338	skyblue4	CC
Vitvi18g00038	0.691739747373385	0.408910055634779	0.0920066712450106	skyblue4	CC
Vitvi18g00345	0.677715921343436	0.268426153111572	0.281480532008269	skyblue4	CC
Vitvi18g00492	0.798293133622944	0.400419029886152	0.0996370978718966	skyblue4	CC
Vitvi18g01249	0.778830335295518	0.419182597591228	0.083352354328752	skyblue4	CC
Vitvi18g01624	0.870591511676956	0.562019300408822	0.0152024969684723	skyblue4	CC
Vitvi18g01866	0.570528257712039	0.32842146433506	0.18331768261942	skyblue4	CC
Vitvi18g02180	0.741234100966431	0.610986570417352	0.00706693597085434	skyblue4	CC
Vitvi18g02371	0.925622794594636	0.646479508452252	0.00374255176298394	skyblue4	CC
Vitvi19g01828	0.755043465776154	0.364151759823452	0.137380689330211	skyblue4	CC
Vitvi19g00453	0.688228287023959	0.373445016783572	0.126886179772792	skyblue4	CC
Vitvi19g00615	0.819899091251571	0.651414591583516	0.00340475862976494	skyblue4	CC
Vitvi19g00665	0.734558265338789	0.543002080828332	0.0198760752552599	skyblue4	CC
Vitvi19g01381	0.904336262312839	0.683832231302552	0.00175190392605715	skyblue4	CC
Vitvi01g00579	0.756192765848651	-0.719453193841218	0.000763699670690492	darkgreen	CC
Vitvi01g00916	0.763021236416169	-0.653543973903785	0.00326694089725365	darkgreen	CC
Vitvi01g00930	0.736632847954571	-0.667024510499795	0.00249659152908326	darkgreen	CC
Vitvi02g01615	0.782919431093023	-0.749329272601991	0.000344295279807712	darkgreen	CC
Vitvi04g00358	0.704183064185583	-0.708277987737551	0.00100360588690249	darkgreen	CC
Vitvi04g01604	0.657201608091627	-0.656490010242171	0.00308384074570111	darkgreen	CC
Vitvi11g00466	0.832215348195666	-0.651896041188728	0.00337318892790157	darkgreen	CC
Vitvi13g00312	0.817612763156924	-0.680147591153631	0.00189695613046235	darkgreen	CC
Vitvi13g02142	0.813288006208129	-0.680939568587122	0.00186496983299968	darkgreen	CC
Vitvi13g01265	0.763056690556692	-0.737254361148383	0.000481039865422598	darkgreen	CC
Vitvi13g01573	0.515595611754229	-0.370509649938532	0.130138094261612	darkgreen	CC
Vitvi13g02467	0.765264211521137	-0.670705571167125	0.00231452527413301	darkgreen	CC
Vitvi15g01538	0.890883623898508	-0.68853006894308	0.00158038911046598	darkgreen	CC
Vitvi16g01464	0.870051530761049	-0.692154067814671	0.00145779562213266	darkgreen	CC
Vitvi16g01343	0.679354468221141	-0.60302316457927	0.00806993525401499	darkgreen	CC
Vitvi18g00670	0.735293121323068	-0.657190273586863	0.00304158153537497	darkgreen	CC
Vitvi19g00341	0.698851358079585	-0.508785128488773	0.0310634442959498	darkgreen	CC
Vitvi19g02124	0.606232750468339	-0.557241225821652	0.016284885087305	darkgreen	CC
Vitvi02g01805	0.807614900349632	-0.713168558713506	0.000891876173662254	thistle2	CC
Vitvi07g02941	0.89574037112412	-0.707619013241391	0.00101951438303246	thistle2	CC
Vitvi07g03138	0.852498569227834	-0.661251825995216	0.00280574531893892	thistle2	CC
Vitvi01g00253	0.708569935198374	-0.641139458582914	0.00413845879459212	thistle2	CC
Vitvi01g00862	0.677485040469663	-0.72539823929458	0.000656981488074567	thistle2	CC
Vitvi01g00909	0.762574410448108	-0.708412170141338	0.0010003920144629	thistle2	CC
Vitvi02g01365	0.909100940866282	-0.791051205734315	9.25943e+09	thistle2	CC
Vitvi03g00100	0.74803845363042	-0.546422425023102	0.0189614558549885	thistle2	CC
Vitvi03g01464	0.901713385738397	-0.771085946503489	0.000179489884007506	thistle2	CC
Vitvi03g00519	0.866953566694263	-0.550386355169176	0.017943316988593	thistle2	CC
Vitvi03g00651	0.758384327439279	-0.718786428035913	0.000776522547197197	thistle2	CC
Vitvi03g01169	0.784861774945294	-0.407136701682125	0.0935641291304522	thistle2	CC
Vitvi04g00541	0.738643119186589	-0.712998393723051	0.000895581509594909	thistle2	CC
Vitvi04g01130	0.766137415038657	-0.740624111898625	0.000438959105879746	thistle2	CC
Vitvi05g00800	0.815673224269411	-0.638305684950189	0.00436205320362975	thistle2	CC
Vitvi05g01380	0.691591426780788	-0.555476954173034	0.016699627847674	thistle2	CC
Vitvi05g01479	0.68803790442168	-0.592655649066903	0.00954449429059743	thistle2	CC
Vitvi06g01603	0.788676271877067	-0.612101706773032	0.00693491684132722	thistle2	CC
Vitvi06g00172	0.758310441552781	-0.752400519347704	0.00031529342867416	thistle2	CC
Vitvi06g00403	0.561211053437324	-0.515611774884287	0.0285140204152793	thistle2	CC
Vitvi06g01298	0.688551996213254	-0.699462072797919	0.00123446039635636	thistle2	CC
Vitvi07g02290	0.708117645581482	-0.449258834143026	0.0614350188475931	thistle2	CC
Vitvi07g01340	0.680334487375822	-0.52168692764777	0.026384641337105	thistle2	CC
Vitvi07g01470	0.815811095093201	-0.906267195910492	2.225e+06	thistle2	CC
Vitvi07g01556	0.655517775405596	-0.433480482328903	0.0723175154033653	thistle2	CC
Vitvi07g02650	0.749135106104971	-0.382677721575869	0.117030526544797	thistle2	CC
Vitvi07g01955	0.50525836297499	-0.431214734516415	0.0739899505114507	thistle2	CC
Vitvi08g00793	0.84895393274269	-0.679268397621826	0.0019329945458845	thistle2	CC
Vitvi08g00853	0.875580872148954	-0.711997365505492	0.000917639627008389	thistle2	CC
Vitvi08g00896	0.77696000027201	-0.59155008945182	0.00971371589364998	thistle2	CC
Vitvi08g00940	0.95375095918646	-0.697391581826022	0.00129463190130805	thistle2	CC
Vitvi08g02371	0.845653891700073	-0.654323756616159	0.00321763089305619	thistle2	CC
Vitvi08g02381	0.791494200724829	-0.595995752047599	0.00904757653362836	thistle2	CC
Vitvi09g00205	0.856515721760845	-0.697545028364939	0.00129009056465837	thistle2	CC
Vitvi09g00211	0.490239744078044	-0.440846367213277	0.067073137445835	thistle2	CC
Vitvi09g01344	0.828996949219839	-0.562475442404968	0.0151022274418617	thistle2	CC
Vitvi10g00839	0.83814204758392	-0.729104268872187	0.00059699581430249	thistle2	CC
Vitvi10g02023	0.854552036556507	-0.547917124094818	0.0185723306545264	thistle2	CC
Vitvi11g00041	0.875122558663956	-0.724342092802557	0.000674970559745226	thistle2	CC
Vitvi11g01035	0.928987518674761	-0.709753688627609	0.000968729028635035	thistle2	CC
Vitvi11g01701	0.666588776878097	-0.464715507328958	0.0520082878813275	thistle2	CC
Vitvi12g00455	0.67195786130942	-0.526079792002983	0.0249236560317134	thistle2	CC
Vitvi12g00620	0.745959432085864	-0.679755318154181	0.00191296629588584	thistle2	CC
Vitvi12g00918	0.82293422717721	-0.815179554917414	3.76444e+09	thistle2	CC
Vitvi12g01869	0.822997712778646	-0.488673737602118	0.0396069085707493	thistle2	CC
Vitvi13g00107	0.781763455450815	-0.436510580802388	0.0701247229600934	thistle2	CC
Vitvi13g00652	0.880378966039669	-0.638898112729801	0.00431451198107898	thistle2	CC
Vitvi13g00683	0.858405456180673	-0.531305298412519	0.0232688264434577	thistle2	CC
Vitvi13g00707	0.706777141752017	-0.424186111469176	0.0793595052629178	thistle2	CC
Vitvi13g00818	0.832315928946511	-0.645586428055083	0.0038065136391119	thistle2	CC
Vitvi13g00918	0.883328101178501	-0.641150879905273	0.00413757694288871	thistle2	CC
Vitvi13g02260	0.891614335972101	-0.517790364626329	0.0277356068945333	thistle2	CC
Vitvi13g01264	0.851043136229909	-0.615884907506498	0.00650181465777335	thistle2	CC
Vitvi13g01306	0.744213151821404	-0.416160960279577	0.085833601096591	thistle2	CC
Vitvi13g02291	0.72598134029635	-0.585064335683066	0.0107556029146954	thistle2	CC
Vitvi14g02784	0.854632664192486	-0.721394531395121	0.000727367421947295	thistle2	CC
Vitvi14g01177	0.697839730844248	-0.584027999274594	0.0109300706746191	thistle2	CC
Vitvi15g00018	0.806962336233702	-0.66919187374927	0.00238802044184089	thistle2	CC
Vitvi15g01623	0.871223167991166	-0.836442292738191	1.52051e+09	thistle2	CC
Vitvi15g01680	0.477295487177106	-0.356393507329231	0.146592448620902	thistle2	CC
Vitvi16g01502	0.867438977773844	-0.611943244321078	0.00695355438419817	thistle2	CC
Vitvi16g00796	0.876044581475554	-0.515036544722013	0.0287223538940702	thistle2	CC
Vitvi16g01458	0.917848883087148	-0.774155078928807	0.000162821139334988	thistle2	CC
Vitvi16g01463	0.96707086980042	-0.735322538843873	0.000506653442815848	thistle2	CC
Vitvi16g01471	0.870018859268393	-0.67288544237965	0.00221196890703827	thistle2	CC
Vitvi16g01474	0.885876030029279	-0.638236720309233	0.00436761515600673	thistle2	CC
Vitvi16g01477	0.771589050250194	-0.63693577829253	0.00447362439254264	thistle2	CC
Vitvi16g01484	0.900290487174453	-0.687526396691807	0.00161581169559053	thistle2	CC
Vitvi16g01081	0.766298884135895	-0.536164034884901	0.0218084760132214	thistle2	CC
Vitvi17g00074	0.898281595365957	-0.623931183811902	0.00565333848194702	thistle2	CC
Vitvi17g00309	0.763473665503775	-0.471805248258509	0.0480691395684579	thistle2	CC
Vitvi17g00409	0.866702816772164	-0.779787354075087	0.000135622831303941	thistle2	CC
Vitvi17g00719	0.911342675489979	-0.535983244418869	0.0218614938216371	thistle2	CC
Vitvi17g01521	0.881558939124517	-0.764972175312386	0.000217018616570064	thistle2	CC
Vitvi17g01527	0.837631683216539	-0.384739164194884	0.11490627048572	thistle2	CC
Vitvi17g00795	0.909303010126559	-0.627746827323604	0.00528369800668296	thistle2	CC
Vitvi18g00164	0.924921305752758	-0.649934402129872	0.00350333789251866	thistle2	CC
Vitvi18g00357	0.570175256544078	-0.496446466752569	0.0361149854409568	thistle2	CC
Vitvi18g00386	0.840430565631634	-0.40193956878402	0.0982383138409284	thistle2	CC
Vitvi18g00790	0.560282161884003	-0.508430678474505	0.0312004711079591	thistle2	CC
Vitvi18g01304	0.71490344281163	-0.609486592877595	0.00724771342400675	thistle2	CC
Vitvi18g01682	0.850635631042873	-0.717880705507915	0.000794228398407788	thistle2	CC
Vitvi18g01700	0.715086411187644	-0.566229648118402	0.014296757188625	thistle2	CC
Vitvi18g03149	0.855500165581374	-0.789680751112465	9.71121e+08	thistle2	CC
Vitvi19g00140	0.810183162903574	-0.47550765723442	0.0461040926534655	thistle2	CC
Vitvi19g00659	0.778580434971447	-0.531728594643292	0.0231386378056798	thistle2	CC
Vitvi19g02341	0.76313477273604	-0.610228798169367	0.00715780140866233	thistle2	CC
Vitvi16g02119	0.866210016794515	0.6066520657067	0.00759953046018513	darkseagreen3	CC
Vitvi07g03070	0.772772770719876	0.666032257872672	0.00254763566244189	darkseagreen3	CC
Vitvi10g02216	0.735557977470354	0.591397614751711	0.0097372421054181	darkseagreen3	CC
Vitvi11g01709	0.877549771177125	0.805220910391729	5.53935e+09	darkseagreen3	CC
Vitvi02g01813	0.773763658906887	0.559258756578393	0.0158206464281264	darkseagreen3	CC
Vitvi10g02407	0.507507289598583	0.457965404033338	0.0559804073116996	darkseagreen3	CC
Vitvi01g00145	0.876259957231634	0.70637970248693	0.00105000181740494	darkseagreen3	CC
Vitvi01g00344	0.762427145841207	0.515071937743121	0.0287095014517307	darkseagreen3	CC
Vitvi01g01024	0.725936477530887	0.596615595595774	0.00895769252082629	darkseagreen3	CC
Vitvi01g01299	0.747360359849021	0.652210018619476	0.0033527302920503	darkseagreen3	CC
Vitvi02g00015	0.799469492287735	0.727295461251376	0.000625673134257089	darkseagreen3	CC
Vitvi02g00177	0.864097200344957	0.591251011763649	0.00975990544792091	darkseagreen3	CC
Vitvi02g00187	0.860548744538936	0.82186119234345	2.86758e+09	darkseagreen3	CC
Vitvi02g00422	0.807921838174774	0.354106165077039	0.149387737107336	darkseagreen3	CC
Vitvi02g00567	0.725682812342037	0.482150298883321	0.0427321189555439	darkseagreen3	CC
Vitvi03g00239	0.676201983595633	0.566622606638071	0.0142144615669661	darkseagreen3	CC
Vitvi03g00287	0.731128529406545	0.586847350799603	0.0104606556637147	darkseagreen3	CC
Vitvi03g01505	0.886367726035461	0.706676886068695	0.0010426227409817	darkseagreen3	CC
Vitvi04g00521	0.941529838352968	0.692731341171128	0.00143901621826531	darkseagreen3	CC
Vitvi04g00953	0.591242270630395	0.440031279531127	0.0676391421926213	darkseagreen3	CC
Vitvi04g02039	0.839162899929827	0.537896320178461	0.0213055690022219	darkseagreen3	CC
Vitvi05g00505	0.636695990511292	0.34291155794681	0.163597521541898	darkseagreen3	CC
Vitvi05g00849	0.832190280006069	0.717401934476637	0.000803723141625775	darkseagreen3	CC
Vitvi05g01170	0.643493906121855	0.45070729136128	0.0605011226998498	darkseagreen3	CC
Vitvi05g01350	0.892577086767846	0.562546993074164	0.0150865468385949	darkseagreen3	CC
Vitvi05g01601	0.820772434807413	0.554355419653909	0.0169675907881798	darkseagreen3	CC
Vitvi06g00159	0.336378384423349	0.0795211237175165	0.753782578208054	darkseagreen3	CC
Vitvi06g00508	0.768434988837614	0.60482518504332	0.00783349515818458	darkseagreen3	CC
Vitvi06g00541	0.844375023162925	0.803234690427593	5.9675e+09	darkseagreen3	CC
Vitvi06g01212	0.858270124514745	0.616778975108221	0.0064027327339739	darkseagreen3	CC
Vitvi07g00427	0.794120619519195	0.654211557866297	0.00322468800777164	darkseagreen3	CC
Vitvi07g00571	0.856591372277387	0.738663345438808	0.00046305105842852	darkseagreen3	CC
Vitvi07g01124	0.827799637279855	0.583633630312691	0.0109970549088398	darkseagreen3	CC
Vitvi07g01211	0.653460060493854	0.519972912513921	0.0269724407851082	darkseagreen3	CC
Vitvi07g01262	0.872463048495011	0.578264156507587	0.0119422042934339	darkseagreen3	CC
Vitvi08g00041	0.636366031727431	0.547668533349272	0.018636607651221	darkseagreen3	CC
Vitvi08g00142	0.919882356431599	0.681783093943204	0.00183139323885237	darkseagreen3	CC
Vitvi08g01047	0.46020639415362	0.412522631941493	0.0888921593552858	darkseagreen3	CC
Vitvi08g01822	0.554292434847444	0.429830275393059	0.0750258046170256	darkseagreen3	CC
Vitvi09g00598	0.712225611088125	0.66769084845061	0.00246278825009896	darkseagreen3	CC
Vitvi10g00281	0.47679417405587	0.268661778336256	0.281042105670931	darkseagreen3	CC
Vitvi10g01746	0.821996626128322	0.485581331921485	0.0410658133014989	darkseagreen3	CC
Vitvi10g01749	0.803810472119558	0.732191434553585	0.000550592543615918	darkseagreen3	CC
Vitvi10g00784	0.623560147268576	0.435291756104025	0.0710007528649085	darkseagreen3	CC
Vitvi11g00102	0.884501527655053	0.512744424902362	0.0295642567158163	darkseagreen3	CC
Vitvi11g00164	0.817389801500063	0.709340593080092	0.000978388808814736	darkseagreen3	CC
Vitvi11g00370	0.832946270874159	0.763592568946898	0.00022634500005632	darkseagreen3	CC
Vitvi11g00371	0.855620528440464	0.727879416396385	0.000616291671652009	darkseagreen3	CC
Vitvi11g01414	0.728711856268223	0.381707003268097	0.118040394161952	darkseagreen3	CC
Vitvi11g00444	0.868224456860674	0.513839114150616	0.0291598202263418	darkseagreen3	CC
Vitvi11g01483	0.918285444192335	0.448016853658902	0.0622443231036351	darkseagreen3	CC
Vitvi11g00649	0.879147705805684	0.788119331775387	0.000102486007460921	darkseagreen3	CC
Vitvi11g00653	0.826289938783842	0.780424678562	0.000132803160861212	darkseagreen3	CC
Vitvi11g00745	0.745419001524159	0.668114609157741	0.0024414876333123	darkseagreen3	CC
Vitvi11g01100	0.812587544897499	0.460774563131834	0.0543005999433932	darkseagreen3	CC
Vitvi11g01260	0.865468389018837	0.711558523264402	0.000927451470364651	darkseagreen3	CC
Vitvi12g02632	0.825434942319449	0.551212399177543	0.0177366864029005	darkseagreen3	CC
Vitvi12g01801	0.832408747748417	0.603318451368107	0.00803080193508834	darkseagreen3	CC
Vitvi12g02075	0.637407459369895	0.230355056230179	0.357779666697857	darkseagreen3	CC
Vitvi12g02076	0.796146929294954	0.560735371133097	0.0154875692784883	darkseagreen3	CC
Vitvi13g00714	0.905797092124293	0.753882854072964	0.000302048877602243	darkseagreen3	CC
Vitvi13g01022	0.901768415894745	0.753665160419305	0.000303964092283512	darkseagreen3	CC
Vitvi13g01710	0.798160706957995	0.688759729200063	0.00157237482295806	darkseagreen3	CC
Vitvi14g00081	0.808398051427042	0.456317277782906	0.0569839367333971	darkseagreen3	CC
Vitvi14g00238	0.774119091237827	0.520879068601104	0.0266604303916884	darkseagreen3	CC
Vitvi14g02622	0.6860825397514	0.28350863657958	0.254261373861773	darkseagreen3	CC
Vitvi14g02793	0.872309527302521	0.67239979980257	0.0022344860550613	darkseagreen3	CC
Vitvi14g02905	0.553255708434217	0.426146547542912	0.0778339515373734	darkseagreen3	CC
Vitvi14g01401	0.848829336763889	0.782311091763914	0.000124746229313973	darkseagreen3	CC
Vitvi14g02945	0.881709395334565	0.724106136549552	0.000679045305054978	darkseagreen3	CC
Vitvi14g01634	0.828856812467375	0.735636916674442	0.000502408999183051	darkseagreen3	CC
Vitvi14g01850	0.81539623153773	0.696972281126652	0.00130710907942095	darkseagreen3	CC
Vitvi14g01956	0.907054204390288	0.820794707943584	2.99709e+09	darkseagreen3	CC
Vitvi14g03095	0.657191106395487	0.525214930302212	0.0252061795356945	darkseagreen3	CC
Vitvi15g01491	0.837811800599127	0.667370054364163	0.00247901475143608	darkseagreen3	CC
Vitvi15g00879	0.912001977753428	0.473118748233074	0.047364876424117	darkseagreen3	CC
Vitvi15g00880	0.717659157911871	0.387761888864886	0.111841131371361	darkseagreen3	CC
Vitvi16g00784	0.648443823989648	0.521138138106655	0.0265717452915192	darkseagreen3	CC
Vitvi16g00872	0.776557599704007	0.398403734250721	0.101513026981675	darkseagreen3	CC
Vitvi16g01355	0.846668434729428	0.745223515981495	0.000386542759487448	darkseagreen3	CC
Vitvi17g00014	0.707678788009201	0.593845764346747	0.009364984899992	darkseagreen3	CC
Vitvi17g00087	0.874488873299654	0.800946811778613	6.49525e+09	darkseagreen3	CC
Vitvi17g00090	0.877915334066337	0.774752816816104	0.000159732032266772	darkseagreen3	CC
Vitvi18g00232	0.813926505845589	0.698204346724743	0.00127072789553705	darkseagreen3	CC
Vitvi18g00252	0.779801091275852	0.440506186682566	0.0673089330122073	darkseagreen3	CC
Vitvi18g00349	0.872007036213398	0.670572701293132	0.00232090097159546	darkseagreen3	CC
Vitvi18g00569	0.918029959839793	0.741274774275168	0.000431200702457168	darkseagreen3	CC
Vitvi18g00614	0.877735815158531	0.570723536639717	0.0133778885150524	darkseagreen3	CC
Vitvi18g00711	0.694710601705743	0.673186160540648	0.00219811996228998	darkseagreen3	CC
Vitvi18g00808	0.839988744698605	0.523498025245053	0.0257744373618489	darkseagreen3	CC
Vitvi18g00836	0.687211536638341	0.50043596306587	0.0344171974968793	darkseagreen3	CC
Vitvi18g00905	0.832237788548536	0.573095249571158	0.0129122666035353	darkseagreen3	CC
Vitvi18g00918	0.766367397249109	0.40607260949823	0.094507780602	darkseagreen3	CC
Vitvi18g02987	0.741153097043997	0.594073079315233	0.00933100879138411	darkseagreen3	CC
Vitvi18g01664	0.826042310382122	0.532280802104484	0.0229696589348347	darkseagreen3	CC
Vitvi18g03182	0.794272752157502	0.561746878463448	0.0152626324217494	darkseagreen3	CC
Vitvi19g00104	0.741954277641151	0.308564129343943	0.212830892886298	darkseagreen3	CC
Vitvi19g00154	0.698268032523808	0.575052826364693	0.0125377600835909	darkseagreen3	CC
Vitvi19g00210	0.585013126609668	0.429363072918847	0.0753777642830944	darkseagreen3	CC
Vitvi19g00241	0.857217363771079	0.674444758508561	0.00214093144133924	darkseagreen3	CC
Vitvi19g00473	0.834578288727847	0.365448297255762	0.135881486055837	darkseagreen3	CC
Vitvi19g00775	0.784676177938583	0.283359089071446	0.254522834430976	darkseagreen3	CC
Vitvi19g01288	0.783336922650217	0.345831151394266	0.159806269323145	darkseagreen3	CC
Vitvi04g02283	0.818313539381233	-0.636161745440178	0.00453768713721605	skyblue2	CC
Vitvi01g00927	0.773212869083736	-0.511727043963157	0.0299440171295916	skyblue2	CC
Vitvi02g00143	0.880653954277482	-0.573229006897321	0.0128863969143545	skyblue2	CC
Vitvi02g00198	0.772900331995011	-0.662352478808458	0.00274449270844201	skyblue2	CC
Vitvi03g00306	0.695118037062317	-0.587110405276848	0.0104176952653973	skyblue2	CC
Vitvi03g01841	0.804235132436668	-0.842829789550577	1.12932e+09	skyblue2	CC
Vitvi04g01113	0.654568198368433	-0.60310259586327	0.00805939342177916	skyblue2	CC
Vitvi04g01694	0.608291260923967	-0.392044335230744	0.10759884288076	skyblue2	CC
Vitvi05g00166	0.868515206903079	-0.540670560908019	0.0205191745153165	skyblue2	CC
Vitvi05g00177	0.82523862963731	-0.583997162812502	0.0109352965001373	skyblue2	CC
Vitvi05g00219	0.864435660552761	-0.649753100908462	0.00351557143739972	skyblue2	CC
Vitvi05g00321	0.809933951185689	-0.595230737575668	0.00915951037903098	skyblue2	CC
Vitvi05g00649	0.889264076870271	-0.616123269747785	0.00647527840505899	skyblue2	CC
Vitvi05g01551	0.622438826878321	-0.500599305258287	0.034349019246351	skyblue2	CC
Vitvi05g01648	0.661709596973598	-0.547671912086012	0.0186357328523943	skyblue2	CC
Vitvi06g01673	0.871537627759168	-0.677174513725641	0.00202110645787991	skyblue2	CC
Vitvi06g01759	0.85823991223877	-0.60399543597824	0.00794166092915112	skyblue2	CC
Vitvi06g01349	0.893338482566473	-0.602161511314764	0.00818500680023739	skyblue2	CC
Vitvi06g01420	0.635546854367667	-0.605431199149324	0.00775524897560961	skyblue2	CC
Vitvi07g00200	0.882070536684661	-0.706101996798774	0.00105693649016371	skyblue2	CC
Vitvi07g00341	0.87333374681603	-0.547965795687058	0.0185597663448766	skyblue2	CC
Vitvi07g00422	0.893954074942837	-0.622215154494144	0.00582628723270944	skyblue2	CC
Vitvi07g00903	0.882764321872168	-0.566415502943405	0.0142577873455051	skyblue2	CC
Vitvi07g02445	0.865842722828515	-0.674111600829511	0.00215594868351499	skyblue2	CC
Vitvi07g01259	0.773699432464204	-0.669865171003188	0.00235509572563026	skyblue2	CC
Vitvi07g02618	0.692612994732634	-0.710992369032599	0.000940238824049345	skyblue2	CC
Vitvi07g01593	0.8322472315411	-0.566709156244399	0.0141963865547488	skyblue2	CC
Vitvi07g01733	0.825622350489665	-0.795995022335741	7.77467e+09	skyblue2	CC
Vitvi08g02145	0.712045997407776	-0.529647489063526	0.0237842274241966	skyblue2	CC
Vitvi08g01593	0.803170691546935	-0.774940912955501	0.000158770262618503	skyblue2	CC
Vitvi08g01678	0.807036622089113	-0.717572723207661	0.000800325337802809	skyblue2	CC
Vitvi09g00994	0.900221829634326	-0.640103807947784	0.0042190630210864	skyblue2	CC
Vitvi10g00564	0.700207090006504	-0.466144928067312	0.0511951446569312	skyblue2	CC
Vitvi11g00728	0.846566575704689	-0.753357329322699	0.00030668975162192	skyblue2	CC
Vitvi12g00145	0.914952929629131	-0.604738828471004	0.00784469684166844	skyblue2	CC
Vitvi12g00336	0.818396974031496	-0.506911464385026	0.0317930876516995	skyblue2	CC
Vitvi13g01929	0.314171605027996	-0.341909641965487	0.164912538373271	skyblue2	CC
Vitvi13g02105	0.795342466967461	-0.712444285926684	0.000907736236036083	skyblue2	CC
Vitvi14g02452	0.724556288450885	-0.686186030049342	0.00166414023068222	skyblue2	CC
Vitvi14g00439	0.876307773682035	-0.573141701761323	0.0129032777080457	skyblue2	CC
Vitvi14g01754	0.81164942479789	-0.520029208722889	0.0269529743272484	skyblue2	CC
Vitvi15g01055	0.740565397819202	-0.442825128414033	0.0657137007392394	skyblue2	CC
Vitvi16g01467	0.904988424230198	-0.713120069212536	0.000892930726176355	skyblue2	CC
Vitvi16g01280	0.85149518338755	-0.694230363308514	0.00139118592533802	skyblue2	CC
Vitvi16g01374	0.852664561449138	-0.636130881235453	0.00454025703658234	skyblue2	CC
Vitvi17g00019	0.80486766540304	-0.747367594004562	0.000363968319633145	skyblue2	CC
Vitvi17g00116	0.900089422463368	-0.654350284224151	0.00321596420356972	skyblue2	CC
Vitvi17g01229	0.809002952667548	-0.525996310243886	0.0249508186777622	skyblue2	CC
Vitvi18g00548	0.77808185171726	-0.54631994880984	0.0189883676303481	skyblue2	CC
Vitvi18g00726	0.761250763394079	-0.459853271558362	0.0548472739263435	skyblue2	CC
Vitvi18g00766	0.862572471540739	-0.59376693433934	0.00937679057875629	skyblue2	CC
Vitvi19g01822	0.893518295800769	-0.695095727280815	0.00136417992628833	skyblue2	CC
Vitvi19g00161	0.634083969398805	-0.503973306586032	0.0329638536448853	skyblue2	CC
Vitvi19g01973	0.616317358916386	-0.575114822670999	0.0125260426373638	skyblue2	CC
Vitvi19g00518	0.898171007195999	-0.734267498309527	0.000521117984218477	skyblue2	CC
Vitvi19g02046	0.385042620236826	-0.369531053117314	0.13123507100997	skyblue2	CC
Vitvi19g01528	0.76050178699319	-0.460672932106649	0.0543607035612024	skyblue2	CC
Vitvi19g02280	0.594097736791796	-0.358026403443973	0.144619158285461	skyblue2	CC
Vitvi02g01762	0.768558672986496	-0.609108206951723	0.00729390174778762	lavenderblush2	CC
Vitvi01g00380	0.878200789608681	-0.669333243746929	0.0023810760849661	lavenderblush2	CC
Vitvi03g00051	0.818765555259465	-0.670659835108826	0.00231671826573165	lavenderblush2	CC
Vitvi06g00453	0.884345434411709	-0.616360378447683	0.00644896881332677	lavenderblush2	CC
Vitvi07g00328	0.865483255986461	-0.647231145866098	0.00368940392219948	lavenderblush2	CC
Vitvi07g00401	0.529734507698736	-0.346429206953078	0.159037123522072	lavenderblush2	CC
Vitvi07g02682	0.882131085984823	-0.609929626821936	0.007193934426918	lavenderblush2	CC
Vitvi07g01829	0.862710354557496	-0.628637766732188	0.00520028426812636	lavenderblush2	CC
Vitvi08g01430	0.782506177657425	-0.511685016913349	0.0299597855594239	lavenderblush2	CC
Vitvi09g00166	0.643281896051837	-0.536948217924081	0.0215796760742228	lavenderblush2	CC
Vitvi11g00650	0.564896082949393	-0.54487628346464	0.0193707035692945	lavenderblush2	CC
Vitvi11g01639	0.634171405245971	-0.387839979291399	0.111762724294595	lavenderblush2	CC
Vitvi13g01962	0.820275529100622	-0.648832725979838	0.00357821588644112	lavenderblush2	CC
Vitvi14g01023	0.788180870187677	-0.679583414813099	0.00192001742985744	lavenderblush2	CC
Vitvi15g01534	0.606723250290019	-0.671303090802833	0.00228603172634883	lavenderblush2	CC
Vitvi15g01625	0.762144590883802	-0.515929756520894	0.0283993602716952	lavenderblush2	CC
Vitvi15g01191	0.708898496009519	-0.588751234647894	0.0101529064932381	lavenderblush2	CC
Vitvi16g01412	0.789924506870486	-0.539949325044791	0.0207213875983766	lavenderblush2	CC
Vitvi18g00267	0.828455280288667	-0.664352317773848	0.00263601326884663	lavenderblush2	CC
Vitvi18g03129	0.671150198571388	-0.464596405615705	0.0520764772700662	lavenderblush2	CC
Vitvi18g03154	0.933465355942998	-0.621599602078722	0.00588936182182992	lavenderblush2	CC
Vitvi19g00272	0.718910015148926	-0.398161678212799	0.101740037981463	lavenderblush2	CC
Vitvi00g02111	0.765812108292555	-0.560524923296063	0.0155346968288295	lightcyan1	CC
Vitvi07g03150	0.749679461624897	-0.83064474548994	1.97064e+09	lightcyan1	CC
Vitvi01g00160	0.817831516525373	-0.830046497984235	2.02298e+09	lightcyan1	CC
Vitvi01g01965	0.567779640904711	-0.537373995735808	0.021456238746661	lightcyan1	CC
Vitvi01g00418	0.813429394328658	-0.842379454182247	1.15374e+09	lightcyan1	CC
Vitvi01g01137	0.651596417111395	-0.555425467962524	0.0167118554218241	lightcyan1	CC
Vitvi02g00848	0.687733471331368	-0.617061982021161	0.00637162566905307	lightcyan1	CC
Vitvi03g00062	0.804674877837398	-0.860098611554723	4.71266e+08	lightcyan1	CC
Vitvi04g01955	0.537686369033542	-0.448813011012998	0.0617246187265568	lightcyan1	CC
Vitvi04g01381	0.681058347945797	-0.681280820976014	0.00185132549292352	lightcyan1	CC
Vitvi04g01470	0.828551130068126	-0.716582234338183	0.000820198915933333	lightcyan1	CC
Vitvi04g01499	0.854805300177958	-0.723921374000414	0.000682250318921682	lightcyan1	CC
Vitvi04g01733	0.849385968391704	-0.782697356043792	0.000123148605002179	lightcyan1	CC
Vitvi05g00351	0.859797989506103	-0.743628698965007	0.000404086937675232	lightcyan1	CC
Vitvi05g00374	0.772105046169856	-0.649071977392274	0.0035618442337136	lightcyan1	CC
Vitvi05g00709	0.710213276986683	-0.847913099734905	8.82914e+07	lightcyan1	CC
Vitvi05g02116	0.830716829341083	-0.821840802631726	2.87001e+08	lightcyan1	CC
Vitvi05g02242	0.569571329744401	-0.50422254411407	0.032863267917396	lightcyan1	CC
Vitvi05g02252	0.721853657254036	-0.724334177164284	0.00067510692332729	lightcyan1	CC
Vitvi05g01710	0.822748352157855	-0.729434759270621	0.000591876908614677	lightcyan1	CC
Vitvi06g00096	0.87030287261453	-0.749275614128204	0.00034482125100997	lightcyan1	CC
Vitvi06g01664	0.839236418413221	-0.764436178859166	0.000220602766921483	lightcyan1	CC
Vitvi06g00509	0.698698390373467	-0.611477597533694	0.00700855594266158	lightcyan1	CC
Vitvi06g00723	0.895664307941646	-0.783027293999035	0.00012179770533011	lightcyan1	CC
Vitvi06g01064	0.794519390978779	-0.794499900214867	8.20066e+09	lightcyan1	CC
Vitvi06g01125	0.867574316767851	-0.765817370021571	0.000211466750325831	lightcyan1	CC
Vitvi06g01872	0.699493432451565	-0.591487587417964	0.00972335417211188	lightcyan1	CC
Vitvi06g01556	0.812528011075017	-0.841471017123094	1.20437e+08	lightcyan1	CC
Vitvi07g00196	0.778452152842097	-0.635386873416586	0.00460256672963761	lightcyan1	CC
Vitvi07g00240	0.913725086664794	-0.723624948478627	0.000687418725575332	lightcyan1	CC
Vitvi07g00296	0.779805151083992	-0.711205748528713	0.000935402222492806	lightcyan1	CC
Vitvi07g00412	0.762583031180598	-0.73987007849533	0.000448096299210266	lightcyan1	CC
Vitvi07g02304	0.624669873302816	-0.599661682779535	0.00852635558200601	lightcyan1	CC
Vitvi07g01231	0.768920808812058	-0.676079724164411	0.00206847989969057	lightcyan1	CC
Vitvi07g01324	0.646380145623994	-0.49157894184323	0.0382727642486836	lightcyan1	CC
Vitvi07g02530	0.843165682469778	-0.669695243588426	0.00236336979257452	lightcyan1	CC
Vitvi07g01361	0.622926169337646	-0.556952185627473	0.0163522677935554	lightcyan1	CC
Vitvi07g02684	0.82056687988689	-0.637830645917391	0.00440048227358863	lightcyan1	CC
Vitvi07g01927	0.656599184712699	-0.561281946888081	0.0153656988541926	lightcyan1	CC
Vitvi08g01319	0.81261777637713	-0.769641808037029	0.000187818409442748	lightcyan1	CC
Vitvi08g01390	0.801669066299587	-0.693013727908765	0.00142990316958712	lightcyan1	CC
Vitvi08g02342	0.890647343409639	-0.790268233478439	9.51531e+09	lightcyan1	CC
Vitvi09g00204	0.595740231840569	-0.460004035443564	0.054757532014513	lightcyan1	CC
Vitvi09g00378	0.731203763529899	-0.547831273245404	0.0185945089351647	lightcyan1	CC
Vitvi09g01787	0.824609055753179	-0.651160560430189	0.00342151333302171	lightcyan1	CC
Vitvi09g01143	0.861249334902228	-0.810356479037144	4.55146e+09	lightcyan1	CC
Vitvi09g01317	0.913798721904582	-0.657481131760844	0.00302416925782595	lightcyan1	CC
Vitvi10g00112	0.770226595943306	-0.545180380385385	0.0192896678738957	lightcyan1	CC
Vitvi10g00832	0.777802845989117	-0.597888393862822	0.00877537448113833	lightcyan1	CC
Vitvi11g00178	0.886430994010667	-0.872339781106149	2.35846e+08	lightcyan1	CC
Vitvi11g00822	0.730355082114295	-0.602626266060328	0.00812277687923106	lightcyan1	CC
Vitvi11g01169	0.873959647564919	-0.859350487802018	4.90596e+08	lightcyan1	CC
Vitvi11g01662	0.799185751634763	-0.666856211984068	0.00250518945063233	lightcyan1	CC
Vitvi12g00049	0.78043752907678	-0.570278440420418	0.0134667422196342	lightcyan1	CC
Vitvi12g00292	0.868167406472337	-0.756621396795636	0.000278810103401662	lightcyan1	CC
Vitvi13g01336	0.75909827729842	-0.738634093301615	0.000463418705871193	lightcyan1	CC
Vitvi14g00338	0.862129344377035	-0.782376547528225	0.000124474269983368	lightcyan1	CC
Vitvi14g00919	0.86036458461359	-0.714845786329877	0.00085603339021647	lightcyan1	CC
Vitvi14g02886	0.51880019654466	-0.44864416447439	0.0618345644371546	lightcyan1	CC
Vitvi14g01563	0.579779400166265	-0.488051464572098	0.0398972420714511	lightcyan1	CC
Vitvi14g03017	0.92079702478186	-0.678592012055819	0.00196110316914748	lightcyan1	CC
Vitvi14g01757	0.880382230432246	-0.801133474986982	6.45076e+09	lightcyan1	CC
Vitvi14g01772	0.717014766230038	-0.645004267680779	0.0038486869436734	lightcyan1	CC
Vitvi16g00154	0.866711828489497	-0.763703282786438	0.000225584288878974	lightcyan1	CC
Vitvi16g00178	0.829574892468696	-0.774862259483294	0.000159171834735868	lightcyan1	CC
Vitvi16g00931	0.608947670580126	-0.584307055233036	0.010882870173671	lightcyan1	CC
Vitvi17g00196	0.874863186114459	-0.861740598274498	4.31121e+07	lightcyan1	CC
Vitvi17g01370	0.838506599376164	-0.642294596735006	0.00405004336151917	lightcyan1	CC
Vitvi17g01479	0.80537006112765	-0.843588659995565	1.08917e+09	lightcyan1	CC
Vitvi17g01036	0.689805513125464	-0.605637502668452	0.00772875623551842	lightcyan1	CC
Vitvi18g00656	0.850298390764646	-0.850132133233282	7.90764e+08	lightcyan1	CC
Vitvi18g00754	0.752080768814506	-0.650328778863324	0.00347684718357479	lightcyan1	CC
Vitvi18g00799	0.881417632229953	-0.69038305093123	0.00151668141605649	lightcyan1	CC
Vitvi18g00919	0.877708376337695	-0.673610687752567	0.00217869105833113	lightcyan1	CC
Vitvi18g01610	0.812520275739395	-0.732439181947046	0.000547003477352419	lightcyan1	CC
Vitvi18g01634	0.820812945870467	-0.797500673933441	7.36482e+09	lightcyan1	CC
Vitvi18g01687	0.669080480591745	-0.607416884846548	0.00750327258574806	lightcyan1	CC
Vitvi18g02242	0.781041563775702	-0.910920904885903	1.50292e+07	lightcyan1	CC
Vitvi18g03258	0.847489976709836	-0.772288892313524	0.000172792605238581	lightcyan1	CC
Vitvi19g01820	0.846231764883721	-0.782429114230991	0.000124256226506759	lightcyan1	CC
Vitvi19g00395	0.869533359704481	-0.820084404851172	3.08609e+09	lightcyan1	CC
Vitvi19g02015	0.70599198642114	-0.625863255335685	0.00546363057706162	lightcyan1	CC
Vitvi19g00668	0.794873692815833	-0.69436223840179	0.00138704200058102	lightcyan1	CC
Vitvi07g03044	0.886996798275256	-0.822074982642185	2.8422e+09	skyblue1	CC
Vitvi07g02800	0.877475870648309	-0.742848272362376	0.000412912909984645	skyblue1	CC
Vitvi00g00786	0.938317154793708	-0.576604050789179	0.0122471898503395	skyblue1	CC
Vitvi07g02891	0.854425062821981	-0.76904680795053	0.000191343537841653	skyblue1	CC
Vitvi00g01011	0.963799498602491	-0.671756007051015	0.00226462698940135	skyblue1	CC
Vitvi00g01316	0.808178258444335	-0.740645910726298	0.000438697296501028	skyblue1	CC
Vitvi01g00141	0.810558940367138	-0.610457510685462	0.00713027726266208	skyblue1	CC
Vitvi01g00327	0.916219122473608	-0.779217007526362	0.000138188974405338	skyblue1	CC
Vitvi01g00417	0.831518585954366	-0.861769154518264	4.3045e+08	skyblue1	CC
Vitvi01g00658	0.8711114150601	-0.784066188641252	0.000117625715125964	skyblue1	CC
Vitvi01g01621	0.726896554790758	-0.485467921872537	0.0411200859824343	skyblue1	CC
Vitvi02g00008	0.788492561140452	-0.472232850647866	0.0478390056382642	skyblue1	CC
Vitvi02g00620	0.822090689286016	-0.701559932737538	0.0011758816007951	skyblue1	CC
Vitvi03g00238	0.815772772348784	-0.765684400256939	0.000212332163317202	skyblue1	CC
Vitvi03g01047	0.731353009306204	-0.855375952085395	6.05118e+08	skyblue1	CC
Vitvi04g00366	0.726032710802733	-0.76362357272944	0.000226131756288325	skyblue1	CC
Vitvi04g00909	0.810987619412329	-0.755005136602842	0.000292335678775266	skyblue1	CC
Vitvi04g01566	0.920824861528601	-0.665094546441594	0.00259666048032707	skyblue1	CC
Vitvi04g01740	0.748147749726814	-0.827958333546201	2.21506e+09	skyblue1	CC
Vitvi06g00021	0.807843811033962	-0.585415117614369	0.0106970564388058	skyblue1	CC
Vitvi06g00456	0.883427182663255	-0.752252133328872	0.000316645736594467	skyblue1	CC
Vitvi06g00646	0.925950925430467	-0.579348023389981	0.0117463771284721	skyblue1	CC
Vitvi06g00699	0.860804978697168	-0.748650212875266	0.000351001557097932	skyblue1	CC
Vitvi07g00405	0.765134013190009	-0.475296009673931	0.0462147528693797	skyblue1	CC
Vitvi07g00479	0.650731677616754	-0.646107535732313	0.00376908450464174	skyblue1	CC
Vitvi07g02301	0.814719430892247	-0.541415029798631	0.0203120773383349	skyblue1	CC
Vitvi07g02384	0.755981159837434	-0.738940212154524	0.00045958343476887	skyblue1	CC
Vitvi07g01496	0.554360170446716	-0.541470464930579	0.0202967223162	skyblue1	CC
Vitvi07g01619	0.881483946721186	-0.811389987705094	4.37197e+09	skyblue1	CC
Vitvi07g02060	0.771299083523651	-0.490825127163949	0.0386155767877312	skyblue1	CC
Vitvi08g01114	0.792938648128667	-0.719951029735226	0.000754241270033719	skyblue1	CC
Vitvi08g01190	0.765072433798756	-0.651492822752223	0.00339961243115211	skyblue1	CC
Vitvi08g01940	0.833299076829612	-0.537448751270419	0.021434623647092	skyblue1	CC
Vitvi09g01301	0.873619151247928	-0.803627127879873	5.88075e+09	skyblue1	CC
Vitvi09g01345	0.859848645213034	-0.691863181698497	0.00146733521624453	skyblue1	CC
Vitvi10g01787	0.896264437931139	-0.654619587995943	0.00319908430162012	skyblue1	CC
Vitvi10g01224	0.858988447304707	-0.734103244861737	0.000523400711655103	skyblue1	CC
Vitvi10g02058	0.850996493731609	-0.610561318930026	0.00711781284196499	skyblue1	CC
Vitvi11g00251	0.878333835682759	-0.658897511608738	0.00294054277199625	skyblue1	CC
Vitvi11g00321	0.845296627388034	-0.691103815426132	0.00149248277566455	skyblue1	CC
Vitvi11g00666	0.732331115178438	-0.535121172856095	0.0221156925367454	skyblue1	CC
Vitvi11g01055	0.864852624272853	-0.72142625252029	0.000726785971755393	skyblue1	CC
Vitvi13g00620	0.851183916104644	-0.64239893605762	0.00404213373902147	skyblue1	CC
Vitvi13g01654	0.863908887986021	-0.63579406807114	0.00456837892233614	skyblue1	CC
Vitvi14g02509	0.869340813921274	-0.57711485141268	0.0121526937415649	skyblue1	CC
Vitvi14g00262	0.623873664173731	-0.553269052274657	0.0172303818122948	skyblue1	CC
Vitvi14g01188	0.913378661348729	-0.599243127471928	0.0085846128342523	skyblue1	CC
Vitvi15g00070	0.560085553017623	-0.376362341047963	0.12371120531047	skyblue1	CC
Vitvi15g00071	0.69705624197154	-0.499010518205946	0.0350166036854167	skyblue1	CC
Vitvi15g00452	0.852020029180707	-0.873749334712472	2.16802e+08	skyblue1	CC
Vitvi15g00477	0.839599064507409	-0.858855455383146	5.03757e+08	skyblue1	CC
Vitvi16g01487	0.567074033502156	-0.394783566141855	0.104946327315078	skyblue1	CC
Vitvi16g01510	0.767052077376577	-0.699579211671949	0.00123112684370496	skyblue1	CC
Vitvi17g01393	0.667103011402723	-0.513747797347498	0.0291933925399888	skyblue1	CC
Vitvi17g01400	0.630623870113478	-0.449234704309602	0.0614506672023571	skyblue1	CC
Vitvi17g01422	0.910346466784113	-0.740336392045218	0.000442426998450608	skyblue1	CC
Vitvi18g00455	0.437519088225061	-0.383814472476469	0.115855726823669	skyblue1	CC
Vitvi18g02636	0.7338639062477	-0.622342152219751	0.00581334248869139	skyblue1	CC
Vitvi18g01662	0.866901825472051	-0.583139833825101	0.0110813898933999	skyblue1	CC
Vitvi18g01766	0.89887311426595	-0.669904089754614	0.00235320406602402	skyblue1	CC
Vitvi18g03148	0.804556207788149	-0.58377438301645	0.0109731102248432	skyblue1	CC
Vitvi18g02400	0.774919967656519	-0.804353674887244	5.72296e+09	skyblue1	CC
Vitvi19g01938	0.907843518877933	-0.771540513157549	0.00017693381148761	skyblue1	CC
Vitvi19g00935	0.749955545630073	-0.689717205726783	0.00153932427860348	skyblue1	CC
Vitvi19g01497	0.818424824334445	-0.896955619524793	4.60556e+06	skyblue1	CC
Vitvi02g01808	0.835904683877896	-0.53549994073369	0.0220037216207415	maroon	CC
Vitvi07g03101	0.782234348892902	-0.578215965235989	0.0119509713884135	maroon	CC
Vitvi00g01036	0.898766109700595	-0.839716017310408	1.30761e+09	maroon	CC
Vitvi00g02146	0.892292027308528	-0.632164932436651	0.00488050158467533	maroon	CC
Vitvi07g03137	0.874924287749627	-0.665837974467565	0.00255772997652401	maroon	CC
Vitvi01g01954	0.818833001107246	-0.697010757471138	0.00130595999059519	maroon	CC
Vitvi01g00852	0.867495049571485	-0.717238103819957	0.00080699382072723	maroon	CC
Vitvi01g01038	0.902229019063022	-0.539553065146846	0.0208331514804239	maroon	CC
Vitvi01g01165	0.824786006524655	-0.822617605054157	2.77865e+09	maroon	CC
Vitvi02g00092	0.742463231135242	-0.650852961576863	0.00344189148014564	maroon	CC
Vitvi02g00777	0.808822735283106	-0.553188086396226	0.0172500954145215	maroon	CC
Vitvi02g01143	0.934691361681281	-0.837294266475744	1.46243e+09	maroon	CC
Vitvi02g01171	0.842131424234665	-0.624994059758108	0.0055483251213579	maroon	CC
Vitvi02g01172	0.792833837422043	-0.718951735476714	0.000773326810078712	maroon	CC
Vitvi03g00167	0.884247066697897	-0.522411170179097	0.0261392907451046	maroon	CC
Vitvi03g00589	0.809236722997847	-0.742902296560225	0.000412296772122513	maroon	CC
Vitvi03g00670	0.899677285080603	-0.782445349905667	0.000124188947327071	maroon	CC
Vitvi03g01226	0.869793232424256	-0.690886454884837	0.00149974639806294	maroon	CC
Vitvi04g01786	0.669826240583566	-0.330713769687397	0.180096987296085	maroon	CC
Vitvi04g01806	0.663419849137281	-0.508475003438098	0.0311833099937182	maroon	CC
Vitvi04g00300	0.763621484781822	-0.463924243057373	0.0524625756580376	maroon	CC
Vitvi04g00476	0.924467158576866	-0.608717384269215	0.00734185758986336	maroon	CC
Vitvi04g00701	0.360354883380599	-0.258471358014352	0.300385340736112	maroon	CC
Vitvi04g01190	0.882081575038235	-0.612129247549807	0.00693168176169861	maroon	CC
Vitvi04g01536	0.742554213127723	-0.561396801807334	0.0153401865325261	maroon	CC
Vitvi04g01568	0.859151019487832	-0.652994972690928	0.00330202763917819	maroon	CC
Vitvi04g01571	0.869101480824226	-0.633715171775598	0.0047451151463221	maroon	CC
Vitvi04g02243	0.922370436757169	-0.580297539301437	0.0115769399497329	maroon	CC
Vitvi05g00626	0.843739666908001	-0.600625090786602	0.0083934714100378	maroon	CC
Vitvi05g00755	0.893909082272043	-0.790551593163319	9.42202e+09	maroon	CC
Vitvi05g00759	0.786355664416956	-0.561057472036359	0.0154156578122674	maroon	CC
Vitvi05g02139	0.927442035038093	-0.699567780414713	0.0012314518261892	maroon	CC
Vitvi05g01482	0.799442507275415	-0.741586440943287	0.000427525403078449	maroon	CC
Vitvi06g01608	0.856235618716659	-0.565039984590154	0.0145482140789713	maroon	CC
Vitvi06g00306	0.861510249067003	-0.583745825338368	0.0109779650457562	maroon	CC
Vitvi06g00336	0.839238035285234	-0.466621909231845	0.0509259552276341	maroon	CC
Vitvi06g00393	0.831097735979969	-0.504287175816083	0.0328372229740761	maroon	CC
Vitvi06g00671	0.849092045572458	-0.612694766708034	0.00686552243272577	maroon	CC
Vitvi06g00709	0.758855996145865	-0.605312593099357	0.00777051307346271	maroon	CC
Vitvi06g01777	0.875036226173105	-0.704020293348829	0.00111014300425697	maroon	CC
Vitvi06g01782	0.744767844962575	-0.536317504972069	0.0217635492282085	maroon	CC
Vitvi06g00920	0.79056658347799	-0.671851149006211	0.00226015166671517	maroon	CC
Vitvi06g00999	0.915085429676545	-0.601229391526951	0.00831097438107318	maroon	CC
Vitvi06g01035	0.847884269439199	-0.758396385671867	0.000264567280600751	maroon	CC
Vitvi06g01091	0.875721911912558	-0.753330589689517	0.000306927482826002	maroon	CC
Vitvi06g01203	0.841515765296793	-0.844304754368077	1.05241e+09	maroon	CC
Vitvi06g01239	0.854171846942706	-0.611745633901276	0.00697685305265031	maroon	CC
Vitvi06g01334	0.822782259133087	-0.893441425839219	5.95436e+07	maroon	CC
Vitvi06g01421	0.827172735030226	-0.720085015865764	0.000751712437485157	maroon	CC
Vitvi07g00209	0.629222325730617	-0.581201752915983	0.0114174082638327	maroon	CC
Vitvi07g00563	0.872868405700498	-0.685075876906167	0.00170506847390918	maroon	CC
Vitvi07g00669	0.667397382943762	-0.564441935624221	0.0146759425501332	maroon	CC
Vitvi07g01128	0.894093087558616	-0.694314890416634	0.00138852864129766	maroon	CC
Vitvi07g02490	0.623730853282843	-0.525115817869869	0.0252387153717829	maroon	CC
Vitvi07g01368	0.661147957843909	-0.604732097617142	0.00784557047233586	maroon	CC
Vitvi07g01379	0.617357409684404	-0.343771264471222	0.162474853982375	maroon	CC
Vitvi07g01630	0.770559982891295	-0.611241603706474	0.0070365652445462	maroon	CC
Vitvi08g00055	0.847900433042175	-0.743501363551184	0.000405516080765993	maroon	CC
Vitvi08g00070	0.855320963187638	-0.764086710942189	0.000222966410642467	maroon	CC
Vitvi08g00234	0.929068414291143	-0.826407033433427	2.36766e+09	maroon	CC
Vitvi08g00845	0.752069670547089	-0.801208807412139	6.43288e+09	maroon	CC
Vitvi08g01180	0.831948488706932	-0.6073489090896	0.00751178774085346	maroon	CC
Vitvi08g01347	0.759335476781371	-0.690901984928938	0.00149922645444795	maroon	CC
Vitvi08g01472	0.850817307862285	-0.575412643639597	0.0124698754887809	maroon	CC
Vitvi09g00028	0.620376503349574	-0.419316904233357	0.0832432972855527	maroon	CC
Vitvi09g00133	0.814499713178889	-0.523625337113612	0.0257319602886727	maroon	CC
Vitvi09g00555	0.787991357890129	-0.729192577635173	0.000595624402314493	maroon	CC
Vitvi09g00562	0.713892314268011	-0.563685052251622	0.014838869104392	maroon	CC
Vitvi09g01273	0.74802407786059	-0.69878613697889	0.00125384307994858	maroon	CC
Vitvi10g00100	0.922021766062195	-0.698809639038366	0.00125316493489421	maroon	CC
Vitvi10g00224	0.736463648852911	-0.474718413252793	0.0465177759683603	maroon	CC
Vitvi10g00619	0.862485876255454	-0.774755111977312	0.000159720267076074	maroon	CC
Vitvi10g01122	0.786884032753842	-0.739007790762669	0.00045874036044965	maroon	CC
Vitvi10g01386	0.920375327977569	-0.606313335025507	0.00764247941378095	maroon	CC
Vitvi10g01525	0.921206000705385	-0.715730871029724	0.000837608497915813	maroon	CC
Vitvi10g01526	0.817858444834112	-0.726340477808554	0.000641272658334091	maroon	CC
Vitvi10g01540	0.917677482612637	-0.711168233569895	0.000936251056223291	maroon	CC
Vitvi10g01558	0.83650210867975	-0.755004645463681	0.000292339871278256	maroon	CC
Vitvi11g00090	0.723873982090228	-0.492763605879506	0.0377387329564985	maroon	CC
Vitvi11g00293	0.880264712017807	-0.552783625937074	0.0173488406798841	maroon	CC
Vitvi11g00341	0.827684529477144	-0.723859174137732	0.000683332119776435	maroon	CC
Vitvi11g00655	0.892018223652182	-0.802910889246202	6.0399e+09	maroon	CC
Vitvi11g00677	0.943895924917218	-0.639564262187604	0.00426156075387167	maroon	CC
Vitvi11g00916	0.777198165511439	-0.657999276960177	0.00299335316640395	maroon	CC
Vitvi11g01270	0.709288193893056	-0.783965759654108	0.000118023657692926	maroon	CC
Vitvi11g01301	0.855080662686947	-0.827255902653887	2.28309e+09	maroon	CC
Vitvi12g00028	0.580834324797559	-0.277825510490018	0.264316080615764	maroon	CC
Vitvi12g02293	0.929562685556959	-0.532493810606532	0.0229047358031015	maroon	CC
Vitvi12g02013	0.847491687036351	-0.780362800321804	0.000133074731006174	maroon	CC
Vitvi12g02014	0.870791442886488	-0.739333916971223	0.000454689999965207	maroon	CC
Vitvi13g00686	0.832292825036227	-0.624024279178297	0.00564407653833288	maroon	CC
Vitvi13g02118	0.613726902646768	-0.632512233751678	0.00484990073390213	maroon	CC
Vitvi13g00832	0.820078758874104	-0.677912181447873	0.00198969432939547	maroon	CC
Vitvi13g01779	0.885566429332204	-0.469434577921566	0.0493602710825813	maroon	CC
Vitvi13g01823	0.869631193497816	-0.731664114893753	0.000558297420198234	maroon	CC
Vitvi14g00022	0.606487279428467	-0.557947058261686	0.016121260998687	maroon	CC
Vitvi14g00346	0.864924724706449	-0.440800734138356	0.0671047322762389	maroon	CC
Vitvi14g01060	0.796265628890561	-0.505090978567138	0.032514639968398	maroon	CC
Vitvi14g01486	0.752848222171811	-0.620435325035786	0.00601017848230465	maroon	CC
Vitvi14g01602	0.88230236801216	-0.638438632527675	0.00435134738185941	maroon	CC
Vitvi14g01720	0.882508503621629	-0.754058342908782	0.000300512373959424	maroon	CC
Vitvi14g03022	0.726594354128752	-0.423653274276197	0.0797779064945587	maroon	CC
Vitvi14g01800	0.876117389146847	-0.742489226859721	0.000417027444474086	maroon	CC
Vitvi14g01801	0.894667630281764	-0.735994045186545	0.000497623574270239	maroon	CC
Vitvi14g01960	0.897507363250167	-0.639644184961022	0.00425524361807716	maroon	CC
Vitvi15g01322	0.889064157822047	-0.757244842514601	0.000273735666634808	maroon	CC
Vitvi15g00528	0.779555160865677	-0.525588185660349	0.0250839437746239	maroon	CC
Vitvi15g01673	0.773317174872551	-0.748835970563142	0.00034915622794148	maroon	CC
Vitvi16g00692	0.814294134140855	-0.842956466050245	1.12253e+09	maroon	CC
Vitvi16g01804	0.743316561186995	-0.567114218483409	0.0141120360798698	maroon	CC
Vitvi16g01187	0.818526208760788	-0.757441372149984	0.000272152264030841	maroon	CC
Vitvi16g01320	0.851011353673773	-0.582347740963867	0.0112177508210155	maroon	CC
Vitvi16g02061	0.928253254324462	-0.789362057840131	9.81891e+09	maroon	CC
Vitvi17g01385	0.737505462599525	-0.856279667458848	5.77244e+08	maroon	CC
Vitvi17g00451	0.909451746158092	-0.732226185918043	0.000550087921635081	maroon	CC
Vitvi17g01440	0.916733114518169	-0.737450568132289	0.000478500283678068	maroon	CC
Vitvi17g00584	0.929479991023876	-0.734499674661711	0.000517905526562316	maroon	CC
Vitvi17g00609	0.657605081976614	-0.316841785894625	0.200174546398846	maroon	CC
Vitvi18g00096	0.854432350583135	-0.611952937559759	0.00695241315298342	maroon	CC
Vitvi18g02534	0.840758848233711	-0.487726658198737	0.040049431841629	maroon	CC
Vitvi18g00351	0.711607407676774	-0.704087917923212	0.00110838024475528	maroon	CC
Vitvi18g00408	0.768301667647855	-0.752015672848916	0.000318810789889629	maroon	CC
Vitvi18g02600	0.77033993276786	-0.691563923972716	0.00147720330927304	maroon	CC
Vitvi18g00806	0.798133493942477	-0.587717082143392	0.0103191556090287	maroon	CC
Vitvi18g01617	0.897407772063662	-0.827846748865206	2.22575e+09	maroon	CC
Vitvi18g01619	0.716802213799336	-0.585994728722796	0.0106008772719163	maroon	CC
Vitvi18g01719	0.862712187873414	-0.496232011958527	0.0362080387188809	maroon	CC
Vitvi18g01978	0.837406370367576	-0.48295071102976	0.0423388632064553	maroon	CC
Vitvi18g02131	0.854995878559709	-0.55707976536101	0.0163224985193193	maroon	CC
Vitvi18g03257	0.823814180775569	-0.676051105937092	0.00206973044465106	maroon	CC
Vitvi19g00127	0.864825229282106	-0.745822840401186	0.000380117355935175	maroon	CC
Vitvi19g00239	0.721870380228572	-0.484835929721091	0.0414235313190225	maroon	CC
Vitvi19g01911	0.865865327350807	-0.535908265257781	0.0218835115028174	maroon	CC
Vitvi19g00604	0.893851074672888	-0.694272404381148	0.0013898637506476	maroon	CC
Vitvi00g01216	0.657206033391688	-0.302339741346269	0.222683703629765	darkorange2	CC
Vitvi01g01081	0.671648138131393	-0.365163010359911	0.136210384690816	darkorange2	CC
Vitvi01g01655	0.772439626194783	-0.713997207679195	0.000874014512852146	darkorange2	CC
Vitvi04g00101	0.741687617931138	-0.630234821666351	0.0050534431526548	darkorange2	CC
Vitvi05g01756	0.890048894139618	-0.523703625711066	0.0257058667313472	darkorange2	CC
Vitvi05g00629	0.930006922206035	-0.712375082427258	0.000909263873194881	darkorange2	CC
Vitvi05g00670	0.910195807332683	-0.50024316772282	0.0344978033986603	darkorange2	CC
Vitvi06g00846	0.554318917561629	-0.430842872602411	0.0742671363061933	darkorange2	CC
Vitvi06g01521	0.583601985011338	-0.529372378261029	0.0238706138812938	darkorange2	CC
Vitvi07g00306	0.677064611085725	-0.555810821734973	0.0166205085507913	darkorange2	CC
Vitvi07g00921	0.802833620649499	-0.654069543357114	0.00323363868231296	darkorange2	CC
Vitvi08g02167	0.86284458967302	-0.753444139639461	0.00030591902431708	darkorange2	CC
Vitvi08g02246	0.8432726986873	-0.587010142381917	0.0104340528608618	darkorange2	CC
Vitvi08g02273	0.536203554030971	-0.407056459509519	0.0936350503703013	darkorange2	CC
Vitvi09g00409	0.605386198280242	-0.420778220409501	0.0820634366690323	darkorange2	CC
Vitvi10g01606	0.943264923820678	-0.610599774116393	0.00711319994060913	darkorange2	CC
Vitvi11g00921	0.869486947662295	-0.594077674635792	0.00933032296504893	darkorange2	CC
Vitvi12g00001	0.877204437448877	-0.600706789741228	0.00838227974986837	darkorange2	CC
Vitvi12g00278	0.46094829484465	-0.342302913144003	0.164395516048805	darkorange2	CC
Vitvi12g01199	0.770232352136079	-0.655466050808814	0.00314650073990187	darkorange2	CC
Vitvi13g02036	0.277458505493264	-0.22152137053703	0.377013357538784	darkorange2	CC
Vitvi13g00719	0.874192192310473	-0.66443909906496	0.0026313869731622	darkorange2	CC
Vitvi14g00277	0.787069972820664	-0.539632711997353	0.0208106494010912	darkorange2	CC
Vitvi14g02630	0.766834891308396	-0.542251000319374	0.0200814883915478	darkorange2	CC
Vitvi14g00429	0.813061310356287	-0.640607376928087	0.00417971185797131	darkorange2	CC
Vitvi14g01037	0.837511737700118	-0.518804830908549	0.0273788211860297	darkorange2	CC
Vitvi15g01282	0.753168113850296	-0.564271643447832	0.0147124751578793	darkorange2	CC
Vitvi15g00953	0.60102723309843	-0.580114145993307	0.0116095125567954	darkorange2	CC
Vitvi16g00671	0.788188818233678	-0.636925758791273	0.00447444891598648	darkorange2	CC
Vitvi18g02495	0.710306060482134	-0.559204562473995	0.0158329779848511	darkorange2	CC
Vitvi18g00482	0.833251525063722	-0.523407720431346	0.0258046003017777	darkorange2	CC
Vitvi18g01926	0.725847976751895	-0.35338292637919	0.150279166505349	darkorange2	CC
Vitvi18g02303	0.500427099473038	-0.397505134933015	0.102357608618019	darkorange2	CC
Vitvi19g01944	0.72358174289524	-0.571699717987994	0.0131846495866894	darkorange2	CC
Vitvi19g01446	0.852254848240456	-0.495359821315078	0.0365883871938316	darkorange2	CC
Vitvi19g01738	0.822991083601022	-0.756679241124859	0.000278335979205147	darkorange2	CC
Vitvi02g01768	0.892571041155696	-0.784151688012471	0.000117287826304146	plum	CC
Vitvi07g02885	0.848328248604705	-0.83522787835526	1.60669e+09	plum	CC
Vitvi07g02869	0.793763612933568	-0.761351587279805	0.000242214487791316	plum	CC
Vitvi07g03027	0.769154113733161	-0.808124552062743	4.96059e+09	plum	CC
Vitvi00g00950	0.923370002850833	-0.938453517330026	852588	plum	CC
Vitvi10g02198	0.898959315538321	-0.727068319122311	0.000629354386157493	plum	CC
Vitvi00g01060	0.547984795682021	-0.493591733138129	0.03736883074246	plum	CC
Vitvi00g02141	0.805075411692161	-0.789681444277655	9.71098e+09	plum	CC
Vitvi00g01355	0.856931691422986	-0.917726319333008	8.13477e+06	plum	CC
Vitvi01g00034	0.906149995508696	-0.709605940958053	0.000972174776362647	plum	CC
Vitvi01g00189	0.809671926786984	-0.660204055375792	0.00286509453986419	plum	CC
Vitvi01g00861	0.917441455342239	-0.678246617601093	0.00197558646660964	plum	CC
Vitvi01g01440	0.87809254267624	-0.709396131114545	0.000977085465048832	plum	CC
Vitvi02g00420	0.887693612473594	-0.843854975449044	1.07537e+08	plum	CC
Vitvi02g00623	0.7097923456162	-0.692983314042899	0.00143088236541633	plum	CC
Vitvi02g00706	0.796651896241907	-0.598360999973872	0.00870844271292703	plum	CC
Vitvi02g01269	0.85142545184708	-0.596199465165344	0.00901795627911177	plum	CC
Vitvi03g00088	0.943544114752006	-0.851888998028529	7.23777e+08	plum	CC
Vitvi03g00510	0.84385640239323	-0.653687407287034	0.00325782459989951	plum	CC
Vitvi03g00521	0.76369635372437	-0.603985040554564	0.00794302367252844	plum	CC
Vitvi03g00628	0.920278218667142	-0.794923539255944	8.078e+09	plum	CC
Vitvi03g00849	0.850951172913613	-0.70367855822433	0.00111908666648757	plum	CC
Vitvi04g00179	0.839158647453328	-0.685734171680786	0.00168069971185367	plum	CC
Vitvi04g00278	0.598329639703843	-0.465204960695411	0.0517287675642701	plum	CC
Vitvi04g00301	0.7445967663773	-0.787502706714345	0.00010467656949609	plum	CC
Vitvi04g00591	0.811480063553355	-0.866729934668201	3.26617e+08	plum	CC
Vitvi04g00735	0.853793509110727	-0.620488578802376	0.00600460883052313	plum	CC
Vitvi04g00770	0.616303122874425	-0.511261971628185	0.0301188694967247	plum	CC
Vitvi04g01993	0.826167164914899	-0.676094565586428	0.00206783161230687	plum	CC
Vitvi04g00860	0.831678450794148	-0.811228499771951	4.39961e+09	plum	CC
Vitvi04g00980	0.831352651763573	-0.672604723713717	0.00222496167889687	plum	CC
Vitvi04g01218	0.778094270682724	-0.694199136907664	0.0013921686581836	plum	CC
Vitvi04g01576	0.834261843216233	-0.712989289562393	0.000895780113431116	plum	CC
Vitvi05g01755	0.728015594447886	-0.650073517653754	0.00349397454632336	plum	CC
Vitvi05g00113	0.914777542806515	-0.74260299595768	0.000415719982220553	plum	CC
Vitvi05g00142	0.733319090321653	-0.788592842397726	0.000100830353438181	plum	CC
Vitvi05g00162	0.875636867761104	-0.800767120854215	6.53833e+09	plum	CC
Vitvi05g00569	0.857423674337286	-0.821005881208324	2.97106e+09	plum	CC
Vitvi05g01956	0.900323063304878	-0.830850322755491	1.95293e+09	plum	CC
Vitvi05g00799	0.792235314648014	-0.831432920761754	1.90346e+09	plum	CC
Vitvi05g00979	0.790788536562209	-0.702249559447792	0.00115713738051784	plum	CC
Vitvi05g02100	0.787090153669614	-0.667545134282923	0.0024701479316388	plum	CC
Vitvi05g01480	0.819034369059331	-0.712826978553723	0.000899327033879622	plum	CC
Vitvi05g01583	0.858522847526092	-0.927217006883937	314587	plum	CC
Vitvi06g01599	0.849272782311799	-0.680296621957857	0.00189090271247031	plum	CC
Vitvi06g00235	0.931506716842008	-0.836514353927181	1.51552e+09	plum	CC
Vitvi06g00320	0.703297736519405	-0.809074156236843	4.78285e+09	plum	CC
Vitvi06g01698	0.673252648922962	-0.658849906089089	0.002943322328672	plum	CC
Vitvi06g00488	0.802672714501461	-0.684021096829015	0.00174472352516431	plum	CC
Vitvi06g01737	0.706528871689361	-0.670901836219799	0.00230513400430511	plum	CC
Vitvi06g00648	0.872399399175117	-0.693341541712343	0.0014193842018805	plum	CC
Vitvi06g00810	0.935433720941631	-0.758850612243251	0.00026102267408423	plum	CC
Vitvi06g01075	0.948408375456381	-0.834502431267149	1.66014e+09	plum	CC
Vitvi06g01215	0.825390506366767	-0.833224439071904	1.758e+09	plum	CC
Vitvi06g01930	0.781210756117613	-0.713008799202272	0.000895354562937589	plum	CC
Vitvi06g01393	0.525170729548275	-0.452714745601466	0.0592244053608161	plum	CC
Vitvi06g01459	0.934392992292818	-0.842800830218816	1.13087e+09	plum	CC
Vitvi06g01543	0.862774625133846	-0.884059469746406	1.13431e+08	plum	CC
Vitvi07g01167	0.85443992882021	-0.664973269316474	0.0026030573138854	plum	CC
Vitvi07g01257	0.666575977464362	-0.677767507594795	0.00199582298258244	plum	CC
Vitvi07g02564	0.623319360554754	-0.499890272732582	0.0346457219303539	plum	CC
Vitvi07g01490	0.727534479068921	-0.791186680750257	9.21575e+09	plum	CC
Vitvi07g01492	0.808677813128413	-0.767772563995137	0.000199081212926252	plum	CC
Vitvi07g01569	0.809241732968965	-0.922748196729796	4.99507e+06	plum	CC
Vitvi07g01590	0.873793768445478	-0.862153809649947	4.21494e+08	plum	CC
Vitvi07g01592	0.855638009807889	-0.969256137022956	3644.2	plum	CC
Vitvi07g01694	0.847840508483768	-0.668683882330097	0.00241311177100086	plum	CC
Vitvi07g01730	0.913319028948327	-0.741030985097689	0.000434094013862688	plum	CC
Vitvi07g01808	0.909754698252553	-0.727654229664029	0.000619895341631943	plum	CC
Vitvi07g01929	0.800963178381088	-0.753244928160116	0.000307690109127754	plum	CC
Vitvi08g01974	0.85596906335658	-0.715389000791181	0.000844685629006751	plum	CC
Vitvi08g00180	0.82315593556742	-0.659929193127326	0.00288083325412599	plum	CC
Vitvi08g00227	0.881369197321238	-0.811377142278947	4.37417e+08	plum	CC
Vitvi08g00630	0.890132034368928	-0.797816818874485	7.28113e+09	plum	CC
Vitvi08g00642	0.823698024826938	-0.582742744367458	0.011149583128815	plum	CC
Vitvi08g00854	0.910847128520498	-0.705590212234342	0.00106981626856457	plum	CC
Vitvi08g02336	0.856821202260946	-0.632514676158109	0.00484968608729997	plum	CC
Vitvi08g01741	0.831483890729539	-0.855228382301409	6.09778e+08	plum	CC
Vitvi09g00042	0.770750721342874	-0.648654906350219	0.00359042371764376	plum	CC
Vitvi09g01546	0.709718156778939	-0.723295686229722	0.000693197988851468	plum	CC
Vitvi09g01589	0.854692141825119	-0.737322390179041	0.000480158062894029	plum	CC
Vitvi09g00394	0.806870369753692	-0.722325623765718	0.000710461253279281	plum	CC
Vitvi09g00439	0.802074587743334	-0.66551941121773	0.00257435268055903	plum	CC
Vitvi09g00496	0.968298786753426	-0.902759931088665	2.9514e+07	plum	CC
Vitvi09g00759	0.88379535929474	-0.931068508622084	2.06159e+06	plum	CC
Vitvi09g01773	0.856245291204925	-0.732829454376608	0.000541389436551891	plum	CC
Vitvi10g00073	0.813747904811208	-0.850165554802801	7.89442e+08	plum	CC
Vitvi10g00336	0.847811034552715	-0.692619677413518	0.00144263303969025	plum	CC
Vitvi10g01781	0.852090221702078	-0.729220656372275	0.000595188899735328	plum	CC
Vitvi10g00521	0.936710468467999	-0.722445605077537	0.000708306791508851	plum	CC
Vitvi11g00261	0.907941322117532	-0.700715495163771	0.00119917667107801	plum	CC
Vitvi11g00512	0.779197957464566	-0.71573007520775	0.000837624914776998	plum	CC
Vitvi11g00864	0.413001121044724	-0.397516725016864	0.102346683254965	plum	CC
Vitvi11g00865	0.822839946904524	-0.955479495617103	67469.8	plum	CC
Vitvi11g00989	0.80245122421337	-0.722071787282232	0.000715037355516652	plum	CC
Vitvi11g01128	0.805147129929857	-0.864414463539628	3.72028e+08	plum	CC
Vitvi11g01200	0.514225846144768	-0.360313929952439	0.141885767013325	plum	CC
Vitvi11g01236	0.903744480169985	-0.779325320604612	0.000137698509289678	plum	CC
Vitvi11g01272	0.930258436470081	-0.829732666664671	2.0509e+09	plum	CC
Vitvi11g01300	0.957385654556648	-0.947031299905879	26371.6	plum	CC
Vitvi12g00032	0.784160008281668	-0.658035562322871	0.00299120483345253	plum	CC
Vitvi12g02204	0.768372494140996	-0.819992867959861	3.09772e+09	plum	CC
Vitvi12g01449	0.855456812152041	-0.864450605324364	3.71279e+08	plum	CC
Vitvi12g01811	0.812350369569041	-0.745121647961294	0.000387643914077158	plum	CC
Vitvi12g01842	0.813014328803513	-0.662462817195381	0.00273841337214593	plum	CC
Vitvi12g01971	0.705506328122107	-0.721755568307792	0.000720772497742835	plum	CC
Vitvi12g02051	0.830149395368603	-0.885246416960172	1.04872e+08	plum	CC
Vitvi12g02074	0.731597625953607	-0.634911041846368	0.00464278125325372	plum	CC
Vitvi13g00036	0.886291485430477	-0.753564413539559	0.000304853891793362	plum	CC
Vitvi13g00398	0.818558690738099	-0.905134971831407	2.44037e+07	plum	CC
Vitvi13g00584	0.417720835790067	-0.376621305516032	0.123432099214612	plum	CC
Vitvi13g00587	0.645507448515124	-0.542366056961259	0.0200499137177733	plum	CC
Vitvi13g02061	0.737474153936905	-0.60900607940633	0.00730640879438251	plum	CC
Vitvi13g00639	0.875641928545526	-0.722174414214966	0.000713184265693585	plum	CC
Vitvi13g00792	0.808593248870549	-0.842027316992997	1.17314e+09	plum	CC
Vitvi13g02146	0.422057998229204	-0.395218477954395	0.104529530838309	plum	CC
Vitvi13g01009	0.839262206634327	-0.775610543395658	0.000155385959685021	plum	CC
Vitvi13g01234	0.684285997806645	-0.534398113753711	0.0223306820907353	plum	CC
Vitvi13g01343	0.721515306089595	-0.628444563434421	0.00521828123313418	plum	CC
Vitvi13g01386	0.933180370631273	-0.804428276627484	5.70697e+09	plum	CC
Vitvi13g01819	0.778855366120228	-0.662859480868394	0.00271664968893187	plum	CC
Vitvi13g01836	0.731973505376063	-0.679415400057257	0.00192692980006794	plum	CC
Vitvi14g00024	0.593206194584468	-0.510753012061795	0.03031112727957	plum	CC
Vitvi14g00111	0.796476623714077	-0.662309716083387	0.00274685179648181	plum	CC
Vitvi14g00340	0.941549512461231	-0.743998774699747	0.000399957396321567	plum	CC
Vitvi14g00363	0.820117894863608	-0.624447321122123	0.00560214373647893	plum	CC
Vitvi14g02666	0.827445982522065	-0.640184319254914	0.00421275126551699	plum	CC
Vitvi14g00920	0.921173172818417	-0.724505452223431	0.000672161485478062	plum	CC
Vitvi14g01138	0.865992883138738	-0.798927621037142	6.99347e+09	plum	CC
Vitvi14g01379	0.821686124137883	-0.778432398064219	0.00014178619836795	plum	CC
Vitvi14g01500	0.817370003623985	-0.761035155165832	0.000244529077553562	plum	CC
Vitvi14g01590	0.799107954655066	-0.67285418181801	0.00221341266618994	plum	CC
Vitvi14g03016	0.762469062289856	-0.721021985844859	0.000734225337606353	plum	CC
Vitvi14g01765	0.848706772200564	-0.817998081828419	3.36065e+08	plum	CC
Vitvi14g01965	0.813089307531263	-0.753197559800198	0.000308112503800153	plum	CC
Vitvi15g00079	0.953815432506313	-0.796732738888726	7.5715e+09	plum	CC
Vitvi15g00364	0.873585671934236	-0.833918345531736	1.70427e+09	plum	CC
Vitvi15g00511	0.953944437547657	-0.823284983347465	2.70214e+09	plum	CC
Vitvi15g01471	0.856186350031039	-0.780287067580092	0.00013340774510753	plum	CC
Vitvi15g00690	0.643022932742596	-0.622664951952162	0.00578054491405393	plum	CC
Vitvi15g00791	0.798146257983891	-0.744601372792451	0.00039330907757475	plum	CC
Vitvi16g00341	0.86149754954104	-0.91560738779126	9.90215e+06	plum	CC
Vitvi16g01460	0.867039190952883	-0.803504128558822	5.90782e+08	plum	CC
Vitvi16g01155	0.875652565786077	-0.776362761204019	0.000151657207252398	plum	CC
Vitvi16g01233	0.80194628962971	-0.69811282487548	0.00127340116621115	plum	CC
Vitvi16g01985	0.861510540997987	-0.653612854299123	0.00326256040994963	plum	CC
Vitvi17g00178	0.800059523178986	-0.850788668615239	7.65135e+08	plum	CC
Vitvi17g00382	0.735176458131622	-0.57302431995935	0.0129260017167434	plum	CC
Vitvi17g00649	0.622171342440706	-0.606394846803041	0.00763212636735621	plum	CC
Vitvi17g00755	0.860908906442449	-0.771862663667886	0.000175141007717767	plum	CC
Vitvi17g00863	0.872705353429337	-0.750277599235461	0.000335110298228373	plum	CC
Vitvi18g00117	0.858348022275976	-0.719420180605778	0.000764330375559323	plum	CC
Vitvi18g00190	0.587325612487093	-0.578709204935699	0.0118614823111889	plum	CC
Vitvi18g00226	0.896614596562081	-0.801665568308568	6.32535e+09	plum	CC
Vitvi18g00490	0.83268270666934	-0.783755872392773	0.000118859003925749	plum	CC
Vitvi18g00533	0.908845704009415	-0.748579008203675	0.000351711079444333	plum	CC
Vitvi18g01407	0.67903967714079	-0.588677919140646	0.010164621400039	plum	CC
Vitvi18g01648	0.7460246811332	-0.696429983560809	0.00132339419023185	plum	CC
Vitvi18g01958	0.859017588232874	-0.766674744410472	0.000205957818424854	plum	CC
Vitvi18g02322	0.861854734637943	-0.831734000849685	1.87832e+09	plum	CC
Vitvi19g00020	0.691763991970639	-0.656093395006011	0.00310798848380628	plum	CC
Vitvi19g01870	0.902079725584938	-0.856252518641275	5.78065e+08	plum	CC
Vitvi19g00375	0.755614775006729	-0.650489476501936	0.00346610011316043	plum	CC
Vitvi19g00383	0.796032051187385	-0.804132337175179	5.77064e+09	plum	CC
Vitvi19g01975	0.415600299502218	-0.39301752318975	0.10665103829095	plum	CC
Vitvi15g01720	0.952254299305792	0.416507978551976	0.0855459406876278	floralwhite	CC
Vitvi08g02423	0.547790194903063	0.391226420154137	0.108400064998128	floralwhite	CC
Vitvi04g02269	0.957721263017675	0.740749401094946	0.000437456138344817	floralwhite	CC
Vitvi04g02267	0.913718239892648	0.441680071031502	0.0664978501814383	floralwhite	CC
Vitvi04g02266	0.783791823416205	0.580818631169964	0.0114847869577295	floralwhite	CC
Vitvi04g02264	0.682242054291595	0.444748223549228	0.0644122355419163	floralwhite	CC
Vitvi04g02263	0.906736924189034	0.354992910876087	0.14829975297025	floralwhite	CC
Vitvi07g02930	0.687480928067645	0.348108821800828	0.15689053557544	floralwhite	CC
Vitvi18g03296	0.819388152853157	0.375478663349807	0.124666957980711	floralwhite	CC
Vitvi09g02088	0.957130394767475	0.447921333247634	0.0623068941741833	floralwhite	CC
Vitvi09g02090	0.94732920697716	0.43773068304992	0.0692558114238451	floralwhite	CC
Vitvi09g02091	0.940965278259305	0.438695401037567	0.0685744404267897	floralwhite	CC
Vitvi09g02096	0.759862345281084	0.439473312018233	0.0680286379690797	floralwhite	CC
Vitvi09g02097	0.962610851199728	0.439849007760774	0.067766196741681	floralwhite	CC
Vitvi09g02098	0.814249880774887	0.294850560875467	0.234922914142452	floralwhite	CC
Vitvi09g02099	0.948754333990025	0.44066236280957	0.0672006035362315	floralwhite	CC
Vitvi09g02102	0.979124041309415	0.517792595737723	0.0277348182727238	floralwhite	CC
Vitvi09g02106	0.979450428876287	0.488350800225702	0.0397573787658019	floralwhite	CC
Vitvi07g02868	0.791525753030036	0.55409871207301	0.0170294001903157	floralwhite	CC
Vitvi07g02741	0.840827631967428	0.328971667932702	0.182541158708804	floralwhite	CC
Vitvi18g03358	0.857546779199741	0.821628388890762	2.89544e+09	floralwhite	CC
MissingGeneID	0.951298048185153	0.547249519541843	0.0187453469814848	floralwhite	CC
Vitvi01g02305	0.962659994307744	0.45382455677041	0.0585272906938362	floralwhite	CC
Vitvi01g02310	0.912021577273389	0.460376873594989	0.0545360749701512	floralwhite	CC
Vitvi00g01835	0.958345593531511	0.476794677893753	0.0454354975581086	floralwhite	CC
Vitvi00g00670	0.970615918233847	0.473103527719389	0.0473729921921906	floralwhite	CC
Vitvi00g00673	0.978722269392316	0.557312302748484	0.0162683489493806	floralwhite	CC
Vitvi00g01892	0.955342813026419	0.451137702200258	0.060225670038225	floralwhite	CC
Vitvi10g02280	0.832326184076889	0.384773892505677	0.11487072001902	floralwhite	CC
Vitvi07g02746	0.927863069954416	0.449937719419881	0.0609959754701456	floralwhite	CC
Vitvi09g02051	0.937704107496663	0.446696846611755	0.0631131611666317	floralwhite	CC
Vitvi09g02052	0.950391149049789	0.447104792739165	0.0628436889706609	floralwhite	CC
Vitvi09g02057	0.962997190783091	0.469775552268156	0.0491729699288745	floralwhite	CC
Vitvi09g02058	0.95377143163351	0.444988285961789	0.0642511290695558	floralwhite	CC
Vitvi00g02040	0.783363601458553	0.500912440392054	0.0342186090312314	floralwhite	CC
Vitvi00g00960	0.957967752150466	0.451923066448427	0.0597254730587341	floralwhite	CC
Vitvi10g02197	0.85498710957277	0.399105487813538	0.100856947519412	floralwhite	CC
Vitvi00g02081	0.700491850217754	0.465827139859567	0.0513750870906343	floralwhite	CC
Vitvi00g02120	0.928995104634004	0.701157846195794	0.00118692639624868	floralwhite	CC
Vitvi00g01079	0.96454717595402	0.625342133531405	0.00551428163003762	floralwhite	CC
Vitvi14g03138	0.780316219933593	0.609666929102944	0.00722578370199907	floralwhite	CC
Vitvi00g01439	0.700927282312445	0.383088618160461	0.116604907202004	floralwhite	CC
Vitvi00g02192	0.976335117019442	0.553814915049084	0.0170979391559056	floralwhite	CC
Vitvi00g01259	0.93162633774923	0.619307692425495	0.00612910166990458	floralwhite	CC
Vitvi00g02294	0.933947545165876	0.425454132504272	0.0783702874169122	floralwhite	CC
Vitvi00g01433	0.929340128811471	0.570962592894743	0.0133303592222077	floralwhite	CC
Vitvi01g00041	0.71575035287512	0.402703029130694	0.0975413464084372	floralwhite	CC
Vitvi01g01864	0.711271047681374	0.620798228977694	0.00597230634599852	floralwhite	CC
Vitvi01g01950	0.923370984838001	0.628748567430544	0.00518998594197987	floralwhite	CC
Vitvi01g01161	0.80819485427651	0.544781907114246	0.0193959073868567	floralwhite	CC
Vitvi01g02199	0.806269599404273	0.524057562944375	0.0255881568951169	floralwhite	CC
Vitvi01g01507	0.540050438063564	0.258954339323219	0.29945092341511	floralwhite	CC
Vitvi01g01513	0.949608888592879	0.435518970501197	0.0708368322158746	floralwhite	CC
Vitvi01g01626	0.508922256245531	0.098652658457744	0.69694176293213	floralwhite	CC
Vitvi02g00683	0.769566669559087	0.360656414780194	0.141479631486258	floralwhite	CC
Vitvi02g00893	0.636682020367211	0.229279940367732	0.360090209266243	floralwhite	CC
Vitvi02g00902	0.80161792909789	0.339077909623398	0.168667954104869	floralwhite	CC
Vitvi02g01065	0.958315572476604	0.491463255408681	0.0383252229356695	floralwhite	CC
Vitvi02g01626	0.963766158729214	0.435584966376584	0.0707892729033519	floralwhite	CC
Vitvi02g01647	0.670265714860369	0.179703137446048	0.475522553651848	floralwhite	CC
Vitvi02g01191	0.574557104084109	0.333552012696002	0.176162097755044	floralwhite	CC
Vitvi02g01199	0.756587698757488	0.537567406486558	0.0214003503130227	floralwhite	CC
Vitvi02g01659	0.727528035824645	0.664102937304035	0.00264934495506257	floralwhite	CC
Vitvi02g01251	0.735661831823129	0.613632933079728	0.00675689502349528	floralwhite	CC
Vitvi03g01398	0.725455291894053	0.661668873597691	0.00278240528201579	floralwhite	CC
Vitvi03g00141	0.58480469631048	0.298777863855676	0.228452253696919	floralwhite	CC
Vitvi03g00163	0.508830645299929	0.39133314987648	0.108295272696623	floralwhite	CC
Vitvi03g01408	0.978213273714226	0.487912854612582	0.0399621343131511	floralwhite	CC
Vitvi03g00237	0.759373090162008	0.277940781024196	0.264109719783395	floralwhite	CC
Vitvi03g00493	0.788553648729303	0.677676378562952	0.00199969137425742	floralwhite	CC
Vitvi03g01591	0.773140126885227	0.407731785065204	0.0930393830296068	floralwhite	CC
Vitvi03g01594	0.518073914200495	0.120269126050372	0.634531513929432	floralwhite	CC
Vitvi03g01610	0.563074732181444	0.382383719819659	0.117335737114629	floralwhite	CC
Vitvi03g00715	0.724756110180521	0.594949633849101	0.00920091894582083	floralwhite	CC
Vitvi03g01664	0.543307249338862	0.30213768589395	0.223008395548935	floralwhite	CC
Vitvi03g01678	0.884631323971387	0.84234633919901	1.15555e+09	floralwhite	CC
Vitvi03g01706	0.640233612081116	0.28003328182799	0.260381094261753	floralwhite	CC
Vitvi03g01111	0.897424889881532	0.437543133373233	0.0693888559788953	floralwhite	CC
Vitvi04g00086	0.778682265342745	0.447739045275117	0.0624264329047592	floralwhite	CC
Vitvi04g00357	0.773851547899944	0.689669199043213	0.00154096756908199	floralwhite	CC
Vitvi04g00454	0.477010771305413	0.140480296297768	0.578218498004673	floralwhite	CC
Vitvi04g00507	0.663712073153477	0.326212849671745	0.186456995290914	floralwhite	CC
Vitvi04g01911	0.455434462044217	0.0100218118704355	0.968517944994043	floralwhite	CC
Vitvi04g01912	0.624066727802069	0.305939192184876	0.216950737746586	floralwhite	CC
Vitvi04g01328	0.723745274675548	0.466917226634454	0.0507598262354257	floralwhite	CC
Vitvi04g01378	0.583840955116215	0.277731807350442	0.264483904734589	floralwhite	CC
Vitvi04g01419	0.90265242861039	0.554137522345802	0.0170200441465671	floralwhite	CC
Vitvi04g02162	0.700368770326401	0.28452224573137	0.252493682433136	floralwhite	CC
Vitvi04g01494	0.752760073100065	0.600469455039146	0.0084148247239007	floralwhite	CC
Vitvi04g01603	0.876323761059775	0.760260220793234	0.000250276322723532	floralwhite	CC
Vitvi04g01696	0.692569665015084	0.303294061955784	0.221154291272851	floralwhite	CC
Vitvi04g01730	0.805017955769232	0.337843136630693	0.170323477361349	floralwhite	CC
Vitvi04g01732	0.975963022931336	0.512257385456145	0.0297455865234939	floralwhite	CC
Vitvi05g01785	0.503210435670154	0.25258085066455	0.311922431968533	floralwhite	CC
Vitvi05g00341	0.678244453596755	0.458143632420614	0.0558726861473469	floralwhite	CC
Vitvi05g00365	0.547262774698282	0.235539221493985	0.346757081767597	floralwhite	CC
Vitvi05g00460	0.817424500093876	0.507961919804382	0.0313824059147591	floralwhite	CC
Vitvi05g00653	0.534736685251385	0.155916813318091	0.536702985293288	floralwhite	CC
Vitvi05g00885	0.842640041153574	0.721396080238768	0.000727339022526372	floralwhite	CC
Vitvi05g00896	0.858357750310648	0.628776167862696	0.00518742321389842	floralwhite	CC
Vitvi05g00929	0.892224841907983	0.72906406752743	0.000597621005459871	floralwhite	CC
Vitvi05g02059	0.784987410395011	0.729958892107547	0.000583834061868805	floralwhite	CC
Vitvi05g02075	0.69912712973133	0.343363153146743	0.163007139827824	floralwhite	CC
Vitvi05g02175	0.938687080072145	0.476536436241191	0.0455690571834494	floralwhite	CC
Vitvi05g01522	0.692238320192846	0.243789183960904	0.329624131896126	floralwhite	CC
Vitvi06g00042	0.547770489492029	0.220640988019467	0.378961169710438	floralwhite	CC
Vitvi06g00065	0.803542261072031	0.616521794805224	0.00643110764216662	floralwhite	CC
Vitvi06g00076	0.549001770972588	0.447836898772029	0.0623622424076558	floralwhite	CC
Vitvi06g01595	0.606349247310271	0.466875230792472	0.0507834257419204	floralwhite	CC
Vitvi06g01607	0.665714734737075	0.601181508916834	0.00831748722001082	floralwhite	CC
Vitvi06g01658	0.649787912471099	0.502049331458087	0.0337483359324259	floralwhite	CC
Vitvi06g01735	0.752986752814795	0.513521084175165	0.0292768724774743	floralwhite	CC
Vitvi06g00620	0.766898301545869	0.339410385479442	0.168224055112555	floralwhite	CC
Vitvi06g00637	0.667773036821521	0.574310617024637	0.0126787194288601	floralwhite	CC
Vitvi06g01749	0.879733825553473	0.455126236789168	0.0577175069836413	floralwhite	CC
Vitvi06g00739	0.585862309539332	0.137299347929114	0.586939296698565	floralwhite	CC
Vitvi06g00985	0.514532929898059	0.215000653817717	0.391572112497752	floralwhite	CC
Vitvi06g01912	0.898636111595708	0.552066055077853	0.017525127605186	floralwhite	CC
Vitvi07g02092	0.869415622386964	0.860974694808933	4.49465e+08	floralwhite	CC
Vitvi07g00222	0.530073667304674	0.36610063311033	0.135131507337887	floralwhite	CC
Vitvi07g02219	0.843502507451304	0.548897246452069	0.0183206060010399	floralwhite	CC
Vitvi07g02266	0.78438411657515	0.408457797904246	0.0924020719050508	floralwhite	CC
Vitvi07g00608	0.911679867503531	0.420174015918079	0.0825497762820819	floralwhite	CC
Vitvi07g00978	0.668994792538686	0.372852325348467	0.127538141543293	floralwhite	CC
Vitvi07g02404	0.756892743967049	0.491257314719174	0.0384187442683816	floralwhite	CC
Vitvi07g02435	0.905407110314785	0.375551011347493	0.124588514484448	floralwhite	CC
Vitvi07g02444	0.838839037593883	0.686033682730546	0.00166970821935122	floralwhite	CC
Vitvi07g01179	0.820915249344498	0.562012900386824	0.0152039075741582	floralwhite	CC
Vitvi07g02511	0.677160895478885	0.648442719593432	0.00360503555413768	floralwhite	CC
Vitvi07g01380	0.499923853133119	0.177027335696093	0.482227302151683	floralwhite	CC
Vitvi07g01416	0.498015589138068	0.216684708633421	0.387782990341619	floralwhite	CC
Vitvi07g01438	0.860137701502848	0.74195284715064	0.000423238254507681	floralwhite	CC
Vitvi07g01584	0.762648909907155	0.418868194823003	0.0836080575640452	floralwhite	CC
Vitvi07g01638	0.627868090400939	0.200234509811202	0.425652849873684	floralwhite	CC
Vitvi07g02678	0.977165302921701	0.445724586296546	0.0637588668524109	floralwhite	CC
Vitvi07g01813	0.84542274275047	0.644021138810257	0.00392077468711476	floralwhite	CC
Vitvi08g02024	0.858731841459293	0.387537446215955	0.112066702004747	floralwhite	CC
Vitvi08g00202	0.771709443371888	0.740183933835974	0.000444273878911644	floralwhite	CC
Vitvi08g00267	0.802884496231368	0.502672659341584	0.0334926207327909	floralwhite	CC
Vitvi08g00281	0.973407299447298	0.710269986299497	0.000956767794288175	floralwhite	CC
Vitvi08g00546	0.534812208160655	0.257646834185721	0.301984583087357	floralwhite	CC
Vitvi08g02089	0.598835030734604	0.318599422495977	0.197552459143876	floralwhite	CC
Vitvi08g02132	0.85324396558245	0.430385337772407	0.0746092317744696	floralwhite	CC
Vitvi08g02163	0.544857474278406	0.272013004665468	0.274851824109206	floralwhite	CC
Vitvi08g01320	0.477969122236107	0.0104126326146271	0.967290848277213	floralwhite	CC
Vitvi08g01326	0.87203546719003	0.499573605972126	0.0347788703754319	floralwhite	CC
Vitvi08g02234	0.462876804097106	0.137527290000814	0.586312552269441	floralwhite	CC
Vitvi08g01763	0.953174294285362	0.471750343024097	0.0480987499940825	floralwhite	CC
Vitvi08g02379	0.66258930799084	0.222693841763956	0.374427983050145	floralwhite	CC
Vitvi08g01962	0.832773515508044	0.568025012271658	0.0139238266459542	floralwhite	CC
Vitvi09g00070	0.504405357063714	0.313071508404946	0.20587618438233	floralwhite	CC
Vitvi09g00128	0.832987320349806	0.586674514526255	0.0104889593927122	floralwhite	CC
Vitvi09g00219	0.659634144061662	0.41984773141717	0.0828132854593384	floralwhite	CC
Vitvi09g00336	0.689643083735392	0.321010065007415	0.193993237787753	floralwhite	CC
Vitvi09g01621	0.763192842390649	0.494581075695892	0.0369305719033411	floralwhite	CC
Vitvi09g00538	0.813412326476894	0.448341057222067	0.0620323016110886	floralwhite	CC
Vitvi09g00724	0.925658853540644	0.39002088202192	0.109588749213779	floralwhite	CC
Vitvi09g01711	0.819943556447009	0.600844940867189	0.00836338225289914	floralwhite	CC
Vitvi09g01714	0.946950574659529	0.611547622789259	0.00700026225347831	floralwhite	CC
Vitvi09g00960	0.691547517876407	0.427220441664978	0.0770074660456101	floralwhite	CC
Vitvi09g01130	0.487205828023017	0.285860819944198	0.250171138749423	floralwhite	CC
Vitvi09g01871	0.64554203782862	0.477167719812825	0.0452430899562718	floralwhite	CC
Vitvi09g01915	0.737825068534342	0.270947383849814	0.27681102071274	floralwhite	CC
Vitvi09g01957	0.890281722396222	0.313147232967101	0.205760633087545	floralwhite	CC
Vitvi09g01359	0.920746194888066	0.374048286062225	0.126224988876611	floralwhite	CC
Vitvi10g00009	0.790988303153278	0.646470096777064	0.00374322120623074	floralwhite	CC
Vitvi10g01626	0.766736419679441	0.30613766913057	0.216637432038154	floralwhite	CC
Vitvi10g00702	0.507241557683989	0.329554235945606	0.181721359208654	floralwhite	CC
Vitvi10g00706	0.765847437567345	0.543541405971483	0.0197295974963716	floralwhite	CC
Vitvi10g00807	0.877890422586736	0.774461865735074	0.000161229418264982	floralwhite	CC
Vitvi10g01899	0.983768532699052	0.52851401850773	0.024141721240073	floralwhite	CC
Vitvi10g01075	0.665324582867973	0.471377336990607	0.0483002782818254	floralwhite	CC
Vitvi10g01139	0.86764309108064	0.458335699310714	0.0557567753452879	floralwhite	CC
Vitvi10g01197	0.925082356941062	0.362371280113717	0.139458176254905	floralwhite	CC
Vitvi10g01199	0.977449910518269	0.506063088765997	0.0321277865645717	floralwhite	CC
Vitvi10g01201	0.87894100881839	0.399334703584433	0.10064331216116	floralwhite	CC
Vitvi10g01289	0.904576616290129	0.596954600858367	0.008908837791705	floralwhite	CC
Vitvi10g01473	0.590799102685715	0.332488113794925	0.177630230459121	floralwhite	CC
Vitvi10g01586	0.866118988881289	0.618627668536105	0.00620173633672802	floralwhite	CC
Vitvi11g00276	0.930354774201314	0.576856316538523	0.0122004486590232	floralwhite	CC
Vitvi11g00337	0.407502701672074	0.0761838322734496	0.763831702074194	floralwhite	CC
Vitvi11g01430	0.736252610808239	0.518047388972312	0.0276448721217767	floralwhite	CC
Vitvi11g01451	0.880688179049517	0.852576272866587	6.98929e+08	floralwhite	CC
Vitvi11g01478	0.47126370578487	0.0765596627819897	0.762698187550971	floralwhite	CC
Vitvi11g00621	0.786916757317964	0.448713358941532	0.0617894902727727	floralwhite	CC
Vitvi11g01495	0.914935649780078	0.581026226146527	0.0114482383886732	floralwhite	CC
Vitvi11g00735	0.869150227737898	0.746463234236537	0.00037335105495281	floralwhite	CC
Vitvi11g01648	0.758118769359133	0.502327487427475	0.0336340394304533	floralwhite	CC
Vitvi11g01695	0.951177678427315	0.59857868233506	0.00867775247422677	floralwhite	CC
Vitvi11g01308	0.885472742537894	0.702746168748809	0.00114379382970748	floralwhite	CC
Vitvi12g02186	0.713515654041724	0.529078484387591	0.0239631690730442	floralwhite	CC
Vitvi12g02209	0.985888330152576	0.525235061876993	0.0251995749030189	floralwhite	CC
Vitvi12g02252	0.458011003583496	0.234683509875492	0.348562909216594	floralwhite	CC
Vitvi12g00211	0.954564622895716	0.436233065253685	0.0703234802092249	floralwhite	CC
Vitvi12g00271	0.960419678641009	0.608257105119676	0.0073986624083239	floralwhite	CC
Vitvi12g00690	0.521435991429499	0.368253723534344	0.132676625565328	floralwhite	CC
Vitvi12g01083	0.871908148613199	0.852993326169709	6.84211e+08	floralwhite	CC
Vitvi12g01168	0.95900760923138	0.471526163305788	0.0482197936428184	floralwhite	CC
Vitvi12g01218	0.646876659456984	0.256484265360631	0.30424816476289	floralwhite	CC
Vitvi12g01656	0.787880470530965	0.645862978182672	0.00378661244546123	floralwhite	CC
Vitvi12g01701	0.914608612084665	0.412217266450693	0.0891524184147342	floralwhite	CC
Vitvi12g01703	0.981531408005384	0.496495974527658	0.0360935298401897	floralwhite	CC
Vitvi12g01889	0.927241689331941	0.431135468053244	0.0740489716624094	floralwhite	CC
Vitvi12g01890	0.897650456540178	0.337149626622167	0.171258102588474	floralwhite	CC
Vitvi12g02665	0.895432029278048	0.350759332422412	0.153543576574334	floralwhite	CC
Vitvi12g02682	0.809038828755935	0.61132664473492	0.00702646160218586	floralwhite	CC
Vitvi12g01997	0.734057335545156	0.437814927750915	0.0691961111959123	floralwhite	CC
Vitvi12g02147	0.919624335046479	0.517143928670824	0.0279648350123692	floralwhite	CC
Vitvi13g00625	0.660713588302776	0.491507463778603	0.0383051698923367	floralwhite	CC
Vitvi13g02099	0.855928928430656	0.415004450028789	0.0867973787575238	floralwhite	CC
Vitvi13g00783	0.536123781776396	0.317457232872327	0.199253812399657	floralwhite	CC
Vitvi13g02155	0.946266715923654	0.402299570121751	0.0979092209574746	floralwhite	CC
Vitvi13g01020	0.948073445930087	0.45555883529921	0.0574502527933718	floralwhite	CC
Vitvi13g01056	0.652416322109665	0.310031584962159	0.210550085766346	floralwhite	CC
Vitvi13g01132	0.625706278061436	0.446446316425445	0.0632790772155241	floralwhite	CC
Vitvi13g02213	0.884062806750505	0.59269260702455	0.00953887852446458	floralwhite	CC
Vitvi13g02277	0.815011433112477	0.572654672919318	0.0129977703302167	floralwhite	CC
Vitvi13g01339	0.870429501369247	0.655715228394484	0.0031311572852399	floralwhite	CC
Vitvi13g02298	0.750396180388583	0.402234149433991	0.0979689657069882	floralwhite	CC
Vitvi13g01743	0.847941952625347	0.629610557998447	0.00511043385874311	floralwhite	CC
Vitvi13g02519	0.662300293709926	0.22850522161346	0.361760392969881	floralwhite	CC
Vitvi14g00127	0.623771386812327	0.243141423723435	0.330951130640518	floralwhite	CC
Vitvi14g00257	0.606267538400136	0.206277909024333	0.411519900105102	floralwhite	CC
Vitvi14g00283	0.624813748283647	0.412123838178086	0.0892321566002543	floralwhite	CC
Vitvi14g02665	0.647527940346829	0.344137095896252	0.161998719015817	floralwhite	CC
Vitvi14g02792	0.704465008308895	0.456749731217929	0.0567193239267492	floralwhite	CC
Vitvi14g02837	0.817543922811735	0.585547306248786	0.0106750601208681	floralwhite	CC
Vitvi14g02838	0.822816131145647	0.584442042253012	0.0108600966314865	floralwhite	CC
Vitvi14g01062	0.78290677257194	0.408561522823725	0.0923112785401497	floralwhite	CC
Vitvi14g01068	0.797096989764558	0.480472112382448	0.0435656724381394	floralwhite	CC
Vitvi14g02867	0.79948924721989	0.360350644083761	0.141842190958254	floralwhite	CC
Vitvi14g01243	0.701935395825252	0.427701435639754	0.0766393846744071	floralwhite	CC
Vitvi14g01270	0.967384042269567	0.706948538260356	0.00103591541744024	floralwhite	CC
Vitvi14g01297	0.675924985192014	0.453076971258102	0.0589961981766774	floralwhite	CC
Vitvi14g01518	0.740117893418441	0.235389349984667	0.347072970031337	floralwhite	CC
Vitvi14g02972	0.726559912889785	0.359915528739189	0.142359226571054	floralwhite	CC
Vitvi14g02989	0.725655767283138	0.415287151835536	0.086561065103528	floralwhite	CC
Vitvi14g03014	0.776042149837679	0.230640238865225	0.35716819431537	floralwhite	CC
Vitvi14g01795	0.913381633338887	0.53577368316547	0.0219230752344836	floralwhite	CC
Vitvi14g03034	0.546278406219956	0.401805070794214	0.0983614685243644	floralwhite	CC
Vitvi14g03046	0.641594894700009	0.417538386111427	0.0846959272027156	floralwhite	CC
Vitvi14g02041	0.953584578582878	0.434365865380296	0.0716716246639999	floralwhite	CC
Vitvi15g01274	0.825629683923594	0.34442208340252	0.161628462609566	floralwhite	CC
Vitvi15g00209	0.981721655378067	0.464550795661468	0.052102608214768	floralwhite	CC
Vitvi15g01308	0.611575323282971	0.334853662780809	0.174377009492022	floralwhite	CC
Vitvi15g00567	0.738515578576713	0.595423927666067	0.00913113907664063	floralwhite	CC
Vitvi15g00868	0.843506827225874	0.663391749507653	0.00268766945745944	floralwhite	CC
Vitvi15g00889	0.721535488168798	0.503829924183004	0.0330218265609592	floralwhite	CC
Vitvi15g00913	0.635501839547694	0.591406736508267	0.00973583337121946	floralwhite	CC
Vitvi15g00973	0.810628884519388	0.346465579951132	0.158990426704336	floralwhite	CC
Vitvi15g01675	0.454948598878855	0.290457015871829	0.24229913867096	floralwhite	CC
Vitvi15g01676	0.830725114393515	0.457829677189705	0.0560625451043826	floralwhite	CC
Vitvi16g00078	0.409565440397803	0.226637757566169	0.365804346418799	floralwhite	CC
Vitvi16g00140	0.67740411384943	0.369317594386002	0.131475208129999	floralwhite	CC
Vitvi16g00169	0.59235364012192	0.295765197416544	0.233405604765426	floralwhite	CC
Vitvi16g00174	0.721840737821084	0.609946363035839	0.00719190919198756	floralwhite	CC
Vitvi16g00176	0.947500291710276	0.43413134870892	0.0718422890221737	floralwhite	CC
Vitvi16g00217	0.724553361263196	0.476405361601859	0.045636961489877	floralwhite	CC
Vitvi16g00235	0.663555663917462	0.410688792267651	0.0904634424333019	floralwhite	CC
Vitvi16g01725	0.939226613410127	0.595439664662907	0.00912883110541512	floralwhite	CC
Vitvi16g00856	0.729360023387535	0.460038506864164	0.0547370284849761	floralwhite	CC
Vitvi16g00921	0.691798219035983	0.560686415410668	0.0154985222595285	floralwhite	CC
Vitvi16g00971	0.641681288379689	0.335731473238414	0.173180080935957	floralwhite	CC
Vitvi16g01869	0.772174106150829	0.456696562841512	0.056751807183107	floralwhite	CC
Vitvi16g01164	0.584538486746994	0.322463593975026	0.191867816085163	floralwhite	CC
Vitvi16g01305	0.705438877093234	0.534624836404308	0.0222630944297559	floralwhite	CC
Vitvi17g01371	0.808615931139248	0.393098304161569	0.106572633491286	floralwhite	CC
Vitvi17g00231	0.915269961754623	0.51936879201644	0.0271820266229766	floralwhite	CC
Vitvi17g00242	0.751520990316727	0.291733823147011	0.240140565088952	floralwhite	CC
Vitvi17g01416	0.560089280641643	0.0541876111953834	0.830898041844681	floralwhite	CC
Vitvi17g00379	0.58460527053346	0.00999819671800939	0.968592093895629	floralwhite	CC
Vitvi17g00406	0.751462538152595	0.554102052424459	0.0170285947674908	floralwhite	CC
Vitvi17g01476	0.899913358217454	0.812355176565484	4.20983e+08	floralwhite	CC
Vitvi17g00896	0.829636318838505	0.54158864254942	0.0202640186636387	floralwhite	CC
Vitvi17g01066	0.775100998098299	0.546833861384548	0.0188537089548077	floralwhite	CC
Vitvi17g01604	0.820722422446803	0.76972366203657	0.000187337778273043	floralwhite	CC
Vitvi17g01161	0.533989562356733	0.345890519138089	0.159729804569163	floralwhite	CC
Vitvi18g00360	0.73184909362405	0.494851602662212	0.0368114237022497	floralwhite	CC
Vitvi18g00581	0.803296878215827	0.459510675695388	0.0550516145471379	floralwhite	CC
Vitvi18g02623	0.826650342123472	0.376305295887263	0.123772746975367	floralwhite	CC
Vitvi18g00629	0.886551925882766	0.416517614465616	0.0855379630489015	floralwhite	CC
Vitvi18g00798	0.531407942472384	0.271801219464995	0.275240519596933	floralwhite	CC
Vitvi18g00807	0.879210403178443	0.532888177442457	0.0227849154801087	floralwhite	CC
Vitvi18g00848	0.506002012322115	0.449983299663148	0.0609665823590835	floralwhite	CC
Vitvi18g02735	0.891655652307767	0.326765665690644	0.185667886093393	floralwhite	CC
Vitvi18g02743	0.733693386695894	0.286081839008748	0.249788950885256	floralwhite	CC
Vitvi18g01121	0.840521228547636	0.331945681274393	0.178381917221744	floralwhite	CC
Vitvi18g01271	0.778967346960334	0.340711639892512	0.166494320015855	floralwhite	CC
Vitvi18g02863	0.94178492440397	0.495001878012894	0.036745365556961	floralwhite	CC
Vitvi18g01636	0.565863409438639	0.511989602887684	0.0298456512801454	floralwhite	CC
Vitvi18g01785	0.446541054971246	0.138125945754453	0.584667837513296	floralwhite	CC
Vitvi18g03029	0.676957384438453	0.597793866500978	0.00878881125139723	floralwhite	CC
Vitvi18g01850	0.609242347727274	0.141375892770396	0.575773123655941	floralwhite	CC
Vitvi18g03051	0.609774030730042	0.148153175176799	0.557412880474861	floralwhite	CC
Vitvi18g02154	0.943140557047362	0.754344514851311	0.000298020890178239	floralwhite	CC
Vitvi18g02217	0.781950574321863	0.564389843647949	0.0146871101325917	floralwhite	CC
Vitvi18g02257	0.877895161293816	0.558923282420995	0.0158971040449911	floralwhite	CC
Vitvi18g02452	0.598293553018541	0.288766717614697	0.24517564313773	floralwhite	CC
Vitvi18g02383	0.842544338299736	0.56682778970811	0.0141716408414977	floralwhite	CC
Vitvi18g02427	0.597566737009448	0.189487029630282	0.45140581705561	floralwhite	CC
Vitvi19g01803	0.934945835381091	0.542660022945406	0.0199694187465596	floralwhite	CC
Vitvi19g00196	0.57370423691146	0.412500546043381	0.0889109643375954	floralwhite	CC
Vitvi19g00242	0.453959705288838	0.132838011950763	0.599261997011994	floralwhite	CC
Vitvi19g00266	0.695244598940816	0.52988675148912	0.0237092964499937	floralwhite	CC
Vitvi19g02016	0.395191909019962	0.0229844472918321	0.927869739048561	floralwhite	CC
Vitvi19g00584	0.735954734255873	0.190802025930724	0.448212857215492	floralwhite	CC
Vitvi19g00592	0.936319614628751	0.507314150163696	0.0316351672924573	floralwhite	CC
Vitvi19g00618	0.671910778250965	0.347347614962149	0.157860906498355	floralwhite	CC
Vitvi19g01062	0.836560968782376	0.638775989561104	0.00432427736810303	floralwhite	CC
Vitvi19g01089	0.93685284378382	0.464880893534144	0.0519137109015443	floralwhite	CC
Vitvi19g01125	0.842447475386249	0.382082284889056	0.117649248947319	floralwhite	CC
Vitvi19g01247	0.691719334351294	0.347202140654702	0.158046819892938	floralwhite	CC
Vitvi19g01271	0.913043230142584	0.477263358809808	0.045193861141225	floralwhite	CC
Vitvi19g01275	0.890579071086929	0.532927382581085	0.0227730306704939	floralwhite	CC
Vitvi19g01452	0.697540665986529	0.536793405620376	0.0216246955789296	floralwhite	CC
Vitvi19g01536	0.732163861565581	0.359151427023488	0.143270343857327	floralwhite	CC
Vitvi19g01595	0.780612536282139	0.690626011730954	0.00150848829201425	floralwhite	CC
Vitvi19g01744	0.755204002369792	0.32961389754029	0.181637541774476	floralwhite	CC
Vitvi07g03042	0.839902740762176	0.733556009443486	0.000531066518349282	yellow3	CC
Vitvi16g02100	0.815045277007411	0.772954396708111	0.000169179085934584	yellow3	CC
Vitvi00g00756	0.829398768802749	0.722146424849769	0.000713689259067343	yellow3	CC
Vitvi07g03097	0.842050117924202	0.604912498075048	0.00782218253173436	yellow3	CC
Vitvi10g02261	0.911176995978197	0.446530068771566	0.0632235752884229	yellow3	CC
Vitvi04g02302	0.738724369101856	0.608878827244646	0.00732201696788876	yellow3	CC
Vitvi00g01047	0.802422798744376	0.486175290698277	0.0407824657902889	yellow3	CC
Vitvi07g03133	0.79354734396964	0.535337238535606	0.0220517648744775	yellow3	CC
Vitvi00g01360	0.781280283756367	0.72151253615972	0.000725206351451587	yellow3	CC
Vitvi01g00043	0.90067278532801	0.840364130204373	1.26863e+09	yellow3	CC
Vitvi01g00080	0.888343009161559	0.872797421344674	2.29511e+07	yellow3	CC
Vitvi01g00172	0.817382483788658	0.555265406632301	0.0167499139816098	yellow3	CC
Vitvi01g00176	0.867151014005945	0.545453175223664	0.0192172009212206	yellow3	CC
Vitvi01g00201	0.901273386118985	0.542917754965273	0.0198990548273893	yellow3	CC
Vitvi01g00413	0.879667076433636	0.831993500281854	1.85688e+09	yellow3	CC
Vitvi01g01991	0.910733669737321	0.676935185038502	0.0020313853389873	yellow3	CC
Vitvi01g00471	0.856528624590212	0.485959010747763	0.040885468484713	yellow3	CC
Vitvi01g01449	0.892126559794641	0.7081186558883	0.00100743328706806	yellow3	CC
Vitvi01g01749	0.883712197259146	0.619006165320974	0.00616122275491779	yellow3	CC
Vitvi02g00041	0.808450103128919	0.375615716193237	0.124518387515524	yellow3	CC
Vitvi02g00098	0.909636089093086	0.687431323436923	0.0016192009267329	yellow3	CC
Vitvi02g00153	0.917599288923209	0.690075389815182	0.00152710924849209	yellow3	CC
Vitvi02g00279	0.781124312304528	0.500762655623585	0.0342809416602466	yellow3	CC
Vitvi02g00385	0.92371208073015	0.858394239002598	5.16291e+08	yellow3	CC
Vitvi02g00414	0.783098510001351	0.346912332890664	0.158417634442483	yellow3	CC
Vitvi02g00589	0.585083102841837	0.43072458003229	0.0743554717860504	yellow3	CC
Vitvi02g01161	0.774316997132936	0.716666337677464	0.00081849559281782	yellow3	CC
Vitvi02g01225	0.706033821023087	0.390499650651331	0.109115566776449	yellow3	CC
Vitvi03g00060	0.922211110924883	0.653923798016796	0.00324284567320432	yellow3	CC
Vitvi03g00195	0.913870554116749	0.660398051517273	0.00285402883365588	yellow3	CC
Vitvi03g00349	0.636476511456651	0.341779099551663	0.165084402597535	yellow3	CC
Vitvi03g00492	0.842710018725529	0.374790571957881	0.125414759979946	yellow3	CC
Vitvi03g00577	0.838808839329993	0.520601400916022	0.0267557376728971	yellow3	CC
Vitvi03g00591	0.790159083871421	0.431369889450251	0.0738745238148094	yellow3	CC
Vitvi03g00777	0.550743001584208	0.505093370927649	0.0325136835296691	yellow3	CC
Vitvi03g01754	0.742604711848655	0.520946809602104	0.0266372189674901	yellow3	CC
Vitvi03g00948	0.680132647791531	0.414229860420314	0.0874472733429028	yellow3	CC
Vitvi03g01046	0.779857220652653	0.744107307429201	0.000398753062022993	yellow3	CC
Vitvi03g01289	0.808001349805798	0.523580318225263	0.0257469744121619	yellow3	CC
Vitvi04g00044	0.917078103731924	0.737559222847472	0.000477098767935418	yellow3	CC
Vitvi04g00112	0.864308130345328	0.732291537378245	0.000549140007050008	yellow3	CC
Vitvi04g00172	0.855670665368949	0.526867596499677	0.0246684611960372	yellow3	CC
Vitvi04g00206	0.821823252298626	0.756756260990548	0.000277705735829088	yellow3	CC
Vitvi04g00343	0.926255291194252	0.687661896631326	0.00161099146298989	yellow3	CC
Vitvi04g00540	0.800514836895771	0.73792086271706	0.000472458816499114	yellow3	CC
Vitvi04g01041	0.692821301476311	0.468988742182047	0.0496059872967063	yellow3	CC
[truncated: 21,891 more rows]

## Sheet: WGCNA gene tab merg. 0.25
genes	module_membership	gene_significance	gene_significance_pval	module	trait
Vitvi16g02142	0.706649081269033	-0.814475177098091	3.87157e+09	magenta	CC
Vitvi07g02871	0.69327648608613	-0.589523290642944	0.0100301976651316	magenta	CC
Vitvi00g01806	0.612576528611983	-0.460337372741172	0.0545595055878775	magenta	CC
Vitvi10g02221	0.781598362914913	-0.675331296419541	0.00210139019045851	magenta	CC
Vitvi07g02946	0.561100454433303	-0.556288534620499	0.0165078171562635	magenta	CC
Vitvi07g03136	0.698660298974563	-0.548132383660571	0.0185168132716268	magenta	CC
Vitvi01g00128	0.56477113475224	-0.648159758301037	0.00362459686086883	magenta	CC
Vitvi01g00133	0.749693135785848	-0.553217471339691	0.0172429386979955	magenta	CC
Vitvi01g00295	0.723094684539853	-0.660018750876224	0.00287569736212583	magenta	CC
Vitvi01g00358	0.58345745372503	-0.446737834207421	0.0630860476239493	magenta	CC
Vitvi01g02023	0.743019817894331	-0.686853689011051	0.00163991958040068	magenta	CC
Vitvi01g02036	0.605750630479865	-0.69030781644097	0.00151922593848378	magenta	CC
Vitvi01g00663	0.603038568654065	-0.746285128086271	0.000375222655315206	magenta	CC
Vitvi01g00716	0.770672087179945	-0.841473864230068	1.20421e+09	magenta	CC
Vitvi01g02059	0.590275119216442	-0.644245841375264	0.0039042018768973	magenta	CC
Vitvi01g00932	0.831722538541561	-0.785471285053176	0.000112176178170967	magenta	CC
Vitvi01g00952	0.858020302218165	-0.628043575500748	0.00525579513480406	magenta	CC
Vitvi01g02136	0.633488268653349	-0.634450701627468	0.00468195868028172	magenta	CC
Vitvi01g01056	0.540214054189116	-0.713694832843879	0.000880497362061496	magenta	CC
Vitvi01g01291	0.770454027752404	-0.767680603350473	0.000199649703012732	magenta	CC
Vitvi01g01499	0.553401658195269	-0.519727784985642	0.0270573300696831	magenta	CC
Vitvi01g01805	0.637238569572282	-0.603286421514314	0.00803503932528253	magenta	CC
Vitvi02g00310	0.660349164456068	-0.786267691931226	0.000109183505435614	magenta	CC
Vitvi02g01429	0.786122441488606	-0.692880005758885	0.00143421260192091	magenta	CC
Vitvi02g00571	0.692772202859459	-0.524685764085458	0.0253802696118652	magenta	CC
Vitvi02g01508	0.652506212327092	-0.526287783259354	0.0248560818182532	magenta	CC
Vitvi03g00252	0.818986186219937	-0.58387846063313	0.0109554315146513	magenta	CC
Vitvi03g00330	0.658252380589536	-0.62117531396992	0.00593315965099179	magenta	CC
Vitvi03g00348	0.660972552925125	-0.599999069353343	0.00847962802702806	magenta	CC
Vitvi03g01517	0.769316231776106	-0.586486870283047	0.0105197575233922	magenta	CC
Vitvi03g00650	0.77144661430319	-0.73743839632235	0.000478657500264848	magenta	CC
Vitvi03g00668	0.596270055225456	-0.622786132556254	0.00576827139553305	magenta	CC
Vitvi03g01742	0.490573123129608	-0.328593734724856	0.183074313621241	magenta	CC
Vitvi03g01231	0.746638530437181	-0.75484504696896	0.000293704932908569	magenta	CC
Vitvi04g00237	0.666540177258613	-0.637546458416509	0.00442360384831608	magenta	CC
Vitvi04g01863	0.863747672057723	-0.707651845332283	0.00101871683574221	magenta	CC
Vitvi04g00441	0.869283772236794	-0.692091660880377	0.00145983790919016	magenta	CC
Vitvi04g00582	0.8054972660273	-0.763224738035273	0.000228887909430415	magenta	CC
Vitvi04g01955	0.525035640688988	-0.448813011012998	0.0617246187265568	magenta	CC
Vitvi04g01133	0.540563228128838	-0.550297282057788	0.0179657111582426	magenta	CC
Vitvi04g01183	0.841790237005272	-0.619524288373562	0.00610611205083152	magenta	CC
Vitvi04g01318	0.786925627988431	-0.510856428724923	0.030271985256628	magenta	CC
Vitvi04g01470	0.788129194103288	-0.716582234338183	0.000820198915933333	magenta	CC
Vitvi04g01499	0.767390282275837	-0.723921374000414	0.000682250318921682	magenta	CC
Vitvi04g02260	0.783404997127341	-0.632356284182884	0.00486362211844806	magenta	CC
Vitvi05g00258	0.718540025323142	-0.690379947123402	0.00151678632073668	magenta	CC
Vitvi05g00355	0.797111195241129	-0.678301946464699	0.00197326045761415	magenta	CC
Vitvi05g00521	0.665110333318102	-0.582499483721988	0.0111915244964253	magenta	CC
Vitvi05g00711	0.716231969537998	-0.65046059545586	0.00346802959918793	magenta	CC
Vitvi05g00966	0.713670613549683	-0.581120182815948	0.0114317272487853	magenta	CC
Vitvi05g02251	0.710181473444806	-0.60757529063272	0.0074834597288587	magenta	CC
Vitvi05g01710	0.689455263931571	-0.729434759270621	0.000591876908614677	magenta	CC
Vitvi06g00105	0.77874887649765	-0.61338861376955	0.00678504910590852	magenta	CC
Vitvi06g00136	0.548498538726506	-0.7318850379797	0.000555058508281485	magenta	CC
Vitvi06g01662	0.558029313184785	-0.513807678905517	0.0291713739061915	magenta	CC
Vitvi06g01664	0.775624600977364	-0.764436178859166	0.000220602766921483	magenta	CC
Vitvi06g00366	0.745629186427607	-0.542497598253065	0.0200138630569135	magenta	CC
Vitvi06g00455	0.775256188622601	-0.815952712266842	3.64977e+09	magenta	CC
Vitvi06g01723	0.738285932118787	-0.708586783781251	0.000996222588597524	magenta	CC
Vitvi06g00578	0.632869609111541	-0.564925769905638	0.0145725390403049	magenta	CC
Vitvi06g00681	0.692759453072543	-0.625989891131499	0.00545137934863451	magenta	CC
Vitvi06g00769	0.666725653483196	-0.513994912859863	0.0291026104944017	magenta	CC
Vitvi06g00804	0.540820850905103	-0.646408148460414	0.00374762997460346	magenta	CC
Vitvi06g00906	0.755633258666099	-0.767560863733007	0.000200391972918519	magenta	CC
Vitvi06g01358	0.744043784045235	-0.741539454740766	0.000428077794146548	magenta	CC
Vitvi06g01376	0.731306588874533	-0.510533744624321	0.0303942471271037	magenta	CC
Vitvi06g01502	0.82946213040253	-0.691951619981975	0.00146442942818388	magenta	CC
Vitvi06g01556	0.596088354090526	-0.841471017123094	1.20437e+08	magenta	CC
Vitvi07g00449	0.711258159567894	-0.795243029073859	7.98652e+08	magenta	CC
Vitvi07g00456	0.72184167012185	-0.549448979192725	0.0181800931200572	magenta	CC
Vitvi07g00709	0.630612302499066	-0.845480603371477	9.94357e+08	magenta	CC
Vitvi07g02304	0.546544432735344	-0.599661682779535	0.00852635558200601	magenta	CC
Vitvi07g00923	0.507957154293978	-0.375682084877038	0.124446486138349	magenta	CC
Vitvi07g01119	0.719176553545492	-0.671766295352812	0.0022641426924204	magenta	CC
Vitvi07g01231	0.675502592182967	-0.676079724164411	0.00206847989969057	magenta	CC
Vitvi07g01793	0.832071385800632	-0.713205201927022	0.000891079943852807	magenta	CC
Vitvi07g01849	0.770133236633488	-0.692277010520151	0.00145377921233174	magenta	CC
Vitvi07g01876	0.757401161389601	-0.684469668354986	0.00172776700436938	magenta	CC
Vitvi07g02022	0.706576426086776	-0.563442035290324	0.0148914842990489	magenta	CC
Vitvi07g02041	0.789689523842559	-0.759206317580012	0.000258274903820396	magenta	CC
Vitvi07g02042	0.786638148144202	-0.799832465012719	6.76634e+08	magenta	CC
Vitvi08g00125	0.455773915028223	-0.447964300706961	0.062278742345868	magenta	CC
Vitvi08g02003	0.660076826543897	-0.592556281606163	0.00955960635644004	magenta	CC
Vitvi08g00219	0.810100661280428	-0.736496163525614	0.000490959996515517	magenta	CC
Vitvi08g00845	0.479434174110285	-0.801208807412139	6.43288e+09	magenta	CC
Vitvi08g01056	0.788740080202933	-0.715256799346587	0.000847435699551278	magenta	CC
Vitvi08g01140	0.819631533439103	-0.60883230844979	0.00732772947208369	magenta	CC
Vitvi08g01209	0.647151121353841	-0.722064940223595	0.000715161132887706	magenta	CC
Vitvi08g01390	0.725123502147017	-0.693013727908765	0.00142990316958712	magenta	CC
Vitvi08g01429	0.804022185823569	-0.696045891550737	0.0013350300038011	magenta	CC
Vitvi08g01624	0.787008724862148	-0.558477884101924	0.015999066399815	magenta	CC
Vitvi08g01669	0.677291041532674	-0.626373274951167	0.00541442539431736	magenta	CC
Vitvi08g01731	0.656894137816417	-0.72580999290425	0.000650077684017821	magenta	CC
Vitvi08g01955	0.817927145163022	-0.523567044301981	0.0257514026643825	magenta	CC
Vitvi09g01500	0.773189073541761	-0.861482469273695	4.3723e+08	magenta	CC
Vitvi09g00204	0.502318975545054	-0.460004035443564	0.054757532014513	magenta	CC
Vitvi09g01550	0.722535318412633	-0.836882183903408	1.49028e+09	magenta	CC
Vitvi09g01601	0.721790228630177	-0.545236752016051	0.0192746753454053	magenta	CC
Vitvi09g01628	0.918622113219741	-0.620947614011219	0.0059567731026384	magenta	CC
Vitvi09g00734	0.84442333421726	-0.657166605488454	0.00304300204368799	magenta	CC
Vitvi09g00762	0.764233382867093	-0.599379982558275	0.00856552929867709	magenta	CC
Vitvi09g01787	0.670616063041369	-0.651160560430189	0.00342151333302171	magenta	CC
Vitvi09g00972	0.657016808257247	-0.828425594828083	2.17078e+09	magenta	CC
Vitvi09g01810	0.357389923711187	-0.283208955459435	0.25478548941481	magenta	CC
Vitvi09g01164	0.767974228398146	-0.726089004796723	0.000645434107325162	magenta	CC
Vitvi09g01985	0.52160816042069	-0.49236071037452	0.0379197077626965	magenta	CC
Vitvi09g01401	0.797481775550002	-0.748822606883674	0.000349288710755847	magenta	CC
Vitvi10g00195	0.672173168969755	-0.555786158912772	0.0166263429347113	magenta	CC
Vitvi10g00514	0.609942418715305	-0.509364395845796	0.0308405079759327	magenta	CC
Vitvi10g00541	0.855353045741182	-0.691864944372315	0.00146727725398937	magenta	CC
Vitvi10g00724	0.735665768401392	-0.605498931334001	0.00774654298961096	magenta	CC
Vitvi10g00726	0.637651638598639	-0.622758088767462	0.00577110986737811	magenta	CC
Vitvi10g00728	0.563561708235703	-0.523520785279539	0.0257668395624711	magenta	CC
Vitvi10g01915	0.799347044619228	-0.865098946454977	3.58072e+08	magenta	CC
Vitvi10g01068	0.507811190554543	-0.413549780298415	0.0880207856123165	magenta	CC
Vitvi10g01534	0.691509349986422	-0.762158986552578	0.000236392181147616	magenta	CC
Vitvi11g00040	0.666110722803766	-0.586738730548486	0.0104784361988219	magenta	CC
Vitvi11g00178	0.679930207279673	-0.872339781106149	2.35846e+08	magenta	CC
Vitvi11g00237	0.863599870872266	-0.769579749644326	0.000188183498269959	magenta	CC
Vitvi11g00456	0.397993824734215	-0.305167186289453	0.218172183431016	magenta	CC
Vitvi11g00539	0.748592794215935	-0.726689678922097	0.000635531211228685	magenta	CC
Vitvi11g00869	0.68784621222377	-0.47720115515019	0.0452258749604703	magenta	CC
Vitvi11g01639	0.464331986165336	-0.387839979291399	0.111762724294595	magenta	CC
Vitvi12g00049	0.641358439275266	-0.570278440420418	0.0134667422196342	magenta	CC
Vitvi12g00167	0.702227975759649	-0.664228688555253	0.00264261547554341	magenta	CC
Vitvi12g00200	0.780906677581951	-0.482634581336385	0.0424938518150007	magenta	CC
Vitvi12g02260	0.657150573762795	-0.530844716279678	0.0234111329956177	magenta	CC
Vitvi12g00292	0.75462578571538	-0.756621396795636	0.000278810103401662	magenta	CC
Vitvi12g00403	0.648957508201873	-0.518211474338322	0.0275870674566736	magenta	CC
Vitvi12g02383	0.759440351744373	-0.767272565281086	0.000202188707601244	magenta	CC
Vitvi12g00686	0.854941125993181	-0.716686167217577	0.000818094420569346	magenta	CC
Vitvi12g02141	0.776342464618818	-0.57069185302004	0.0133841979827312	magenta	CC
Vitvi13g00002	0.656006870423232	-0.695799965259966	0.00134252467121111	magenta	CC
Vitvi13g00146	0.66556749073498	-0.699376157452327	0.00123691014982601	magenta	CC
Vitvi13g00151	0.521539402954451	-0.665301201861111	0.00258579011984674	magenta	CC
Vitvi13g00287	0.674739774007956	-0.804376620566655	5.71804e+09	magenta	CC
Vitvi13g00294	0.699837418404966	-0.571917120739544	0.0131419181138371	magenta	CC
Vitvi13g00338	0.664149834591392	-0.704942206535231	0.00108631135284196	magenta	CC
Vitvi13g00627	0.635167972609701	-0.627949580345914	0.00526462038548422	magenta	CC
Vitvi13g00637	0.761500755925824	-0.718338585300064	0.00078523572107616	magenta	CC
Vitvi13g02069	0.717580794784	-0.698449632261824	0.00126358630031541	magenta	CC
Vitvi13g00792	0.588163072023833	-0.842027316992997	1.17314e+09	magenta	CC
Vitvi13g00883	0.748374438784618	-0.61136326096964	0.00702211487752947	magenta	CC
Vitvi13g02230	0.322972842864805	-0.412402417771488	0.0889945503622764	magenta	CC
Vitvi13g01336	0.586431017084795	-0.738634093301615	0.000463418705871193	magenta	CC
Vitvi13g01674	0.567292013991629	-0.609998090285782	0.0071856526347781	magenta	CC
Vitvi13g01738	0.696826172706227	-0.601256990813516	0.00830722228187989	magenta	CC
Vitvi14g00246	0.609756734305436	-0.559551760319099	0.0157541068515519	magenta	CC
Vitvi14g00254	0.725538714222296	-0.686567718006234	0.00165025776040233	magenta	CC
Vitvi14g00338	0.758922931898677	-0.782376547528225	0.000124474269983368	magenta	CC
Vitvi14g00430	0.756472831338759	-0.782498802862704	0.000123967660982882	magenta	CC
Vitvi14g00919	0.797355924519412	-0.714845786329877	0.00085603339021647	magenta	CC
Vitvi14g01208	0.656802489384467	-0.716504246756531	0.000821781020011808	magenta	CC
Vitvi14g01534	0.927585927166531	-0.584089659826562	0.0109196271155405	magenta	CC
Vitvi14g01655	0.825610179266339	-0.665351981818553	0.00258312476335316	magenta	CC
Vitvi14g01736	0.638951178500961	-0.569198230949826	0.0136843368069164	magenta	CC
Vitvi14g03017	0.807938917792321	-0.678592012055819	0.00196110316914748	magenta	CC
Vitvi14g01835	0.623898719139205	-0.466442066361427	0.0510273256635489	magenta	CC
Vitvi14g01938	0.835747226331657	-0.790691987268159	9.37609e+09	magenta	CC
Vitvi15g00718	0.632159267418296	-0.569737315335378	0.0135753980673679	magenta	CC
Vitvi15g01625	0.67591887641517	-0.515929756520894	0.0283993602716952	magenta	CC
Vitvi15g01659	0.708580656515007	-0.778639048482005	0.000140831163358308	magenta	CC
Vitvi16g00178	0.774997523601966	-0.774862259483294	0.000159171834735868	magenta	CC
Vitvi16g01559	0.59200847207754	-0.433221103187619	0.0725075449444968	magenta	CC
Vitvi16g00398	0.288617619191412	-0.312563819293017	0.206651987040584	magenta	CC
Vitvi16g00895	0.794809924394015	-0.677672925747396	0.00199983806658471	magenta	CC
Vitvi16g00931	0.544751165331984	-0.584307055233036	0.010882870173671	magenta	CC
Vitvi16g00936	0.590204853016715	-0.814779230794835	3.82501e+09	magenta	CC
Vitvi16g01861	0.769548552397931	-0.592962530608954	0.00949794402435818	magenta	CC
Vitvi16g01903	0.744797650619944	-0.468508374630084	0.0498717692356377	magenta	CC
Vitvi16g01087	0.756705070584922	-0.600527060994045	0.00840691605910565	magenta	CC
Vitvi16g01128	0.531716081166719	-0.551132157268008	0.0177566757136272	magenta	CC
Vitvi16g01129	0.815779785429447	-0.734650229536499	0.000515831289404993	magenta	CC
Vitvi16g01412	0.613418687191136	-0.539949325044791	0.0207213875983766	magenta	CC
Vitvi17g00110	0.839890893810097	-0.789413275935058	9.80153e+09	magenta	CC
Vitvi17g00190	0.585897388142117	-0.553964371497692	0.0170618172516113	magenta	CC
Vitvi17g00514	0.62735171208521	-0.622391576565402	0.00580831103279896	magenta	CC
Vitvi17g00758	0.607800613815936	-0.821053535185292	2.96521e+09	magenta	CC
Vitvi17g01000	0.606085484096108	-0.469066425225401	0.049563106957607	magenta	CC
Vitvi17g01036	0.645371202843754	-0.605637502668452	0.00772875623551842	magenta	CC
Vitvi18g00041	0.345242327516987	-0.415897814247738	0.0860522051798729	magenta	CC
Vitvi18g00316	0.62837378322619	-0.775197892265736	0.000157464198207619	magenta	CC
Vitvi18g00693	0.550555694520589	-0.758507476259557	0.000263696648908011	magenta	CC
Vitvi18g00736	0.760857636510183	-0.634689689668266	0.00466158602070503	magenta	CC
Vitvi18g00799	0.772119526834801	-0.69038305093123	0.00151668141605649	magenta	CC
Vitvi18g00919	0.716265569383358	-0.673610687752567	0.00217869105833113	magenta	CC
Vitvi18g01187	0.625120439647361	-0.652414440856806	0.00333946497583806	magenta	CC
Vitvi18g02300	0.407785416271055	-0.277777396711333	0.264402245037906	magenta	CC
Vitvi19g01820	0.712222809944946	-0.782429114230991	0.000124256226506759	magenta	CC
Vitvi19g01829	0.806359553232766	-0.717096285333096	0.000809834015469003	magenta	CC
Vitvi19g00194	0.536126343625553	-0.34889288072358	0.155895306718478	magenta	CC
Vitvi19g01864	0.761903855071243	-0.814440133956884	3.87697e+09	magenta	CC
Vitvi19g00217	0.667972104707443	-0.463020712052753	0.0529849696953056	magenta	CC
Vitvi19g00291	0.793436211973306	-0.666854387647892	0.00250528278447181	magenta	CC
Vitvi19g00668	0.828711387597519	-0.69436223840179	0.00138704200058102	magenta	CC
Vitvi19g01655	0.773589621642728	-0.677327235509415	0.00201456971512267	magenta	CC
Vitvi19g01664	0.679419352771223	-0.552773619172985	0.0173512893875934	magenta	CC
Vitvi19g02336	0.812245351584675	-0.713576613484085	0.000883042836345621	magenta	CC
Vitvi07g02824	0.693077275831053	0.582477695413085	0.0111952872404788	lightyellow	CC
Vitvi10g02168	0.659386536696501	0.645777951179329	0.00379272210415854	lightyellow	CC
Vitvi02g01731	0.828783743753056	0.742100345480308	0.000421522663052136	lightyellow	CC
Vitvi07g03107	0.541643015952828	0.496232367156041	0.036207884444302	lightyellow	CC
Vitvi04g02304	0.800809004922054	0.757491662552123	0.000271748325697147	lightyellow	CC
Vitvi00g01247	0.827017820281794	0.721352317513651	0.000728141807628866	lightyellow	CC
Vitvi01g00014	0.797457153343178	0.699493903525931	0.00123355381246885	lightyellow	CC
Vitvi01g00362	0.877415051192887	0.7286659943616	0.00060384127128958	lightyellow	CC
Vitvi01g00452	0.678733451599133	0.607970548488779	0.00743420641223648	lightyellow	CC
Vitvi01g01995	0.63527024417233	0.578689380692203	0.0118650686923198	lightyellow	CC
Vitvi01g02188	0.877925156001604	0.787842104916719	0.000103465998691342	lightyellow	CC
Vitvi01g01414	0.847970438929599	0.791355891379079	9.16144e+09	lightyellow	CC
Vitvi02g00131	0.839167745415448	0.801490761336739	6.36632e+09	lightyellow	CC
Vitvi02g00277	0.912044650149218	0.7507152378604	0.00033094158590872	lightyellow	CC
Vitvi02g00660	0.832040162118344	0.755222473234285	0.000290485391998194	lightyellow	CC
Vitvi03g00023	0.860511430056609	0.763264698994665	0.000228610487752773	lightyellow	CC
Vitvi03g00274	0.844184616258	0.813645610351215	4.00106e+08	lightyellow	CC
Vitvi03g00499	0.873140017601764	0.829686638225032	2.05502e+09	lightyellow	CC
Vitvi03g00584	0.694070774470227	0.63923734936953	0.00428747986809429	lightyellow	CC
Vitvi03g00855	0.654589811225895	0.478440906247465	0.0445910661838622	lightyellow	CC
Vitvi03g01055	0.799242896298315	0.728127715214498	0.000612338473514706	lightyellow	CC
Vitvi03g01078	0.788998926689455	0.720999199473642	0.000734646541691169	lightyellow	CC
Vitvi04g00202	0.850991701088687	0.777629434102828	0.000145549286942912	lightyellow	CC
Vitvi04g00244	0.488439604638859	0.431925517422776	0.0734622560965383	lightyellow	CC
Vitvi04g00438	0.661430381508887	0.598006090425862	0.00875866739218616	lightyellow	CC
Vitvi04g01109	0.748489307330899	0.68038384060741	0.00188736742742999	lightyellow	CC
Vitvi05g00156	0.751346515116849	0.700680644576772	0.00120014625600897	lightyellow	CC
Vitvi05g00344	0.824165646794778	0.773873060152279	0.00016429605335354	lightyellow	CC
Vitvi05g00367	0.832168607603827	0.754294261543306	0.000298457144871638	lightyellow	CC
Vitvi05g00770	0.548090692632035	0.502670820366979	0.0334933729532316	lightyellow	CC
Vitvi05g01242	0.637583344802466	0.601545215360862	0.00826811989514733	lightyellow	CC
Vitvi05g01343	0.742059721597439	0.55686494039073	0.0163726502060903	lightyellow	CC
Vitvi05g02271	0.63718277180203	0.552915490418029	0.0173165982484475	lightyellow	CC
Vitvi06g01573	0.566539589659315	0.534760606120587	0.0222226973016924	lightyellow	CC
Vitvi06g01594	0.887829135551931	0.776947792544741	0.000148809773937839	lightyellow	CC
Vitvi06g00102	0.718828117093469	0.630890190301053	0.00499417048807647	lightyellow	CC
Vitvi06g00209	0.415782108744943	0.416650670773968	0.0854278602617572	lightyellow	CC
Vitvi06g00813	0.82263750531271	0.708610940264046	0.000995646920984722	lightyellow	CC
Vitvi06g01071	0.803737881834604	0.706456322514491	0.00104809519467394	lightyellow	CC
Vitvi06g01394	0.799185942926884	0.611457946698449	0.0070108847862669	lightyellow	CC
Vitvi07g00526	0.738199699546966	0.729200161812532	0.000595506745073611	lightyellow	CC
Vitvi07g01538	0.82758124193642	0.789775020099866	9.67955e+09	lightyellow	CC
Vitvi07g02625	0.626073287981222	0.600857083893883	0.00836172286782833	lightyellow	CC
Vitvi07g01641	0.823248839167573	0.792363039314085	8.84379e+09	lightyellow	CC
Vitvi08g00922	0.748402548764529	0.634896093333295	0.00464404923998895	lightyellow	CC
Vitvi08g00981	0.886112991705261	0.836943595409433	1.4861e+09	lightyellow	CC
Vitvi08g02161	0.784664626609225	0.637514856144752	0.00442618113033347	lightyellow	CC
Vitvi08g01256	0.762715924029688	0.759699164151883	0.000254508050549298	lightyellow	CC
Vitvi08g01308	0.848157565909958	0.830459567160225	1.98671e+09	lightyellow	CC
Vitvi08g01695	0.876199510879286	0.828059305529756	2.20543e+09	lightyellow	CC
Vitvi08g01925	0.602051455950719	0.530481218979342	0.0235239230349066	lightyellow	CC
Vitvi09g00027	0.694615384103406	0.661624021072295	0.00278490776456051	lightyellow	CC
Vitvi09g00402	0.720038356932441	0.608200510968994	0.00740567135087473	lightyellow	CC
Vitvi09g00604	0.70336131387371	0.582180727842704	0.0112466731956411	lightyellow	CC
Vitvi09g00620	0.730476453677247	0.623187053434744	0.00572781568815536	lightyellow	CC
Vitvi09g01453	0.635237077320992	0.59698466837054	0.00890451507192814	lightyellow	CC
Vitvi09g01479	0.639616777499591	0.535510028597216	0.0220007455461221	lightyellow	CC
Vitvi10g00043	0.625186011741544	0.607331528116356	0.00751396626468798	lightyellow	CC
Vitvi10g00174	0.698837319275833	0.553150768725548	0.0172591875337792	lightyellow	CC
Vitvi10g01740	0.866066139045137	0.802491613498324	6.13476e+09	lightyellow	CC
Vitvi10g00621	0.565582860703549	0.543693043046421	0.0196885670672532	lightyellow	CC
Vitvi10g01975	0.67595426024013	0.580925005282544	0.0114660474051791	lightyellow	CC
Vitvi10g01508	0.782831752249621	0.677449000392969	0.00200937049544374	lightyellow	CC
Vitvi10g01549	0.682577603665013	0.627425638240348	0.00531403467010247	lightyellow	CC
Vitvi11g00067	0.861634271905211	0.722610836394792	0.000705348729365872	lightyellow	CC
Vitvi11g00403	0.872121823518547	0.769768261045792	0.000187076338816226	lightyellow	CC
Vitvi11g00440	0.779436847112799	0.680761020800345	0.00187214178852616	lightyellow	CC
Vitvi11g01479	0.822311645071063	0.798381063163541	7.13378e+09	lightyellow	CC
Vitvi11g00904	0.745781424391448	0.681210892011143	0.00185411472840798	lightyellow	CC
Vitvi11g01110	0.644021400625372	0.597205524337119	0.00887281493418129	lightyellow	CC
Vitvi11g01241	0.533135404671675	0.483510331016089	0.0420655562689814	lightyellow	CC
Vitvi12g00144	0.644511973996444	0.589792013781049	0.00998776762717722	lightyellow	CC
Vitvi12g00215	0.833883381065905	0.646738288096698	0.00372418335959206	lightyellow	CC
Vitvi12g00562	0.626705164503431	0.588106034234762	0.010256374031	lightyellow	CC
Vitvi12g00910	0.757392126368759	0.630698023401187	0.00501149143359389	lightyellow	CC
Vitvi12g01937	0.809120696568047	0.764768376495149	0.000218375563687286	lightyellow	CC
Vitvi13g00076	0.51476738793151	0.458898582101747	0.0554181203443376	lightyellow	CC
Vitvi13g01964	0.690832120021198	0.662610089009027	0.00273031636318951	lightyellow	CC
Vitvi13g00280	0.826527732830005	0.639902298168654	0.00423489441564316	lightyellow	CC
Vitvi13g00332	0.883137933195382	0.808896040758508	4.81577e+09	lightyellow	CC
Vitvi13g02003	0.743574903856957	0.691903254415542	0.00146601796824316	lightyellow	CC
Vitvi13g00364	0.730053186373208	0.705637449289243	0.00106862203794261	lightyellow	CC
Vitvi13g00409	0.688123759851666	0.583607044580614	0.0110015823339969	lightyellow	CC
Vitvi13g02054	0.851891477999287	0.752775233661573	0.00031190010298153	lightyellow	CC
Vitvi13g00880	0.802763977495101	0.699543856345601	0.00123213220105904	lightyellow	CC
Vitvi13g01077	0.885461229393788	0.722477476631948	0.000707735403928334	lightyellow	CC
Vitvi13g01168	0.789752447293934	0.753674213403927	0.000303884243195641	lightyellow	CC
Vitvi13g01488	0.68822541192684	0.641671695202005	0.00409752704565657	lightyellow	CC
Vitvi14g00050	0.843123171334494	0.686457100896442	0.00165427113990037	lightyellow	CC
Vitvi14g00099	0.86637720346839	0.75730044111632	0.000273286934022026	lightyellow	CC
Vitvi14g00155	0.878527136743595	0.775592590799473	0.000155475889404759	lightyellow	CC
Vitvi14g02522	0.705280159594798	0.641067184844317	0.00414404268234376	lightyellow	CC
Vitvi14g02524	0.769253712653175	0.669700931968692	0.0023630924283238	lightyellow	CC
Vitvi14g00233	0.703089097525357	0.657304404658302	0.00303473927340047	lightyellow	CC
Vitvi14g00343	0.63409152517337	0.563869373665988	0.0147990604909708	lightyellow	CC
Vitvi14g01610	0.80958860702959	0.714109753072715	0.000871611751263353	lightyellow	CC
Vitvi14g02005	0.522109142693206	0.462554069835725	0.0532562977022998	lightyellow	CC
Vitvi15g00542	0.548084623580569	0.491948232583871	0.0381056753484365	lightyellow	CC
Vitvi15g00925	0.780502963868699	0.758635765031395	0.000262694237380349	lightyellow	CC
Vitvi15g00937	0.815987614607745	0.663548738677561	0.00267917065105629	lightyellow	CC
Vitvi15g01632	0.612177401244627	0.5757704163789	0.0124026676630556	lightyellow	CC
Vitvi15g01128	0.707590422712972	0.673958334098666	0.00216288638114781	lightyellow	CC
Vitvi16g00935	0.866639924045682	0.77272031723965	0.000170442725319628	lightyellow	CC
Vitvi16g01027	0.664082936536189	0.581018800186125	0.0114495441759091	lightyellow	CC
Vitvi16g01083	0.877223591004393	0.796115249203065	7.74125e+09	lightyellow	CC
Vitvi17g00220	0.74841189328237	0.701786867893309	0.00116968579251682	lightyellow	CC
Vitvi17g00333	0.831223971754218	0.786842411443712	0.000107066146035288	lightyellow	CC
Vitvi17g00522	0.824536168854494	0.685639302284058	0.00168419370314868	lightyellow	CC
Vitvi18g00039	0.736003834597661	0.687307416487137	0.00162362687309951	lightyellow	CC
Vitvi18g00076	0.881222491025311	0.798069359102738	7.21487e+09	lightyellow	CC
Vitvi18g00341	0.878720165506078	0.76174605849659	0.000239354959048796	lightyellow	CC
Vitvi18g00412	0.886932390708987	0.860205218836738	4.68566e+08	lightyellow	CC
Vitvi18g02784	0.79236765878778	0.753661961335181	0.000303992313050957	lightyellow	CC
Vitvi19g00023	0.469996554417092	0.409958561703947	0.0910946994922671	lightyellow	CC
Vitvi19g00456	0.867452250158503	0.808948008062338	4.80614e+09	lightyellow	CC
Vitvi19g00563	0.78149194810209	0.673362056461244	0.00219005264769153	lightyellow	CC
Vitvi19g00708	0.690956039984028	0.559288102867509	0.0158139720258556	lightyellow	CC
Vitvi00g00675	0.728999645076187	0.679952381520362	0.00190490948545538	tan	CC
Vitvi00g01928	0.875254397807249	0.743668939224633	0.000403636183474774	tan	CC
Vitvi10g02393	0.538516218788076	0.475274803680146	0.0462258515551274	tan	CC
Vitvi10g02419	0.693336822632659	0.44061166072687	0.0672357581607643	tan	CC
Vitvi01g01841	0.901872633524018	0.597893947215527	0.00877458560376288	tan	CC
Vitvi01g00085	0.800142532035137	0.549040418947635	0.0182840614310902	tan	CC
Vitvi01g00161	0.763461594074797	0.61824416277628	0.00624300608817531	tan	CC
Vitvi01g00252	0.782134711626113	0.612824398732261	0.00685042917049622	tan	CC
Vitvi01g00860	0.709133156388366	0.581104940099151	0.011434404578529	tan	CC
Vitvi01g00884	0.834820935557913	0.600257903309046	0.00844391988401023	tan	CC
Vitvi01g01718	0.909995372054112	0.614703390231118	0.00663465352019405	tan	CC
Vitvi02g00129	0.788345789485555	0.770891649949441	0.000180591910077171	tan	CC
Vitvi02g00152	0.535229465564172	0.507374731862414	0.0316114616740927	tan	CC
Vitvi02g00194	0.831632118705343	0.74459461186533	0.000393383151026067	tan	CC
Vitvi02g00247	0.933566874765382	0.70538167768873	0.00107510164639067	tan	CC
Vitvi02g00273	0.774125063222311	0.670119184591455	0.00234277187272596	tan	CC
Vitvi02g00482	0.89818315658616	0.672472885157723	0.00223108537215087	tan	CC
Vitvi03g00022	0.831818829310036	0.637111868897346	0.00445915378625048	tan	CC
Vitvi03g00107	0.807908776189716	0.563428080248768	0.0148945101717816	tan	CC
Vitvi03g00116	0.747463899288741	0.690944451671327	0.00149780543690911	tan	CC
Vitvi03g00182	0.551526125639682	0.489470077938558	0.0392377218543773	tan	CC
Vitvi03g00248	0.750200888148848	0.577301830107031	0.0121182493021497	tan	CC
Vitvi03g01481	0.818688717772964	0.763416663388666	0.000227558090944124	tan	CC
Vitvi03g00495	0.897005541997145	0.776599617987525	0.000150498889059673	tan	CC
Vitvi03g00515	0.793028900588107	0.578015305576975	0.0119875312478264	tan	CC
Vitvi03g00530	0.896538542771989	0.638689708429604	0.00433118757242847	tan	CC
Vitvi03g00847	0.868214678690962	0.768745763825005	0.000193148278244194	tan	CC
Vitvi03g01808	0.712147402218656	0.613231601937652	0.00680319238434974	tan	CC
Vitvi03g01242	0.822139678350893	0.625747180090993	0.00547487978456483	tan	CC
Vitvi04g00135	0.755845267882991	0.722129000126413	0.000714003792548005	tan	CC
Vitvi04g00144	0.77412897100867	0.588355358343144	0.0102162914317042	tan	CC
Vitvi04g00201	0.863281972608445	0.707391009024645	0.00102506734484655	tan	CC
Vitvi04g00266	0.858357773294711	0.547457037523126	0.0186914311375966	tan	CC
Vitvi04g00268	0.907431461516685	0.636372393423549	0.0045201792507098	tan	CC
Vitvi04g00514	0.926974129388357	0.600190385353078	0.00845322280981926	tan	CC
Vitvi04g00599	0.853305030379836	0.756784091913212	0.00027747829489292	tan	CC
Vitvi04g01143	0.857490178516188	0.752581122204588	0.000313654073984437	tan	CC
Vitvi04g01202	0.867138210362474	0.715625475034754	0.000839785029456472	tan	CC
Vitvi04g01335	0.761750766954249	0.676854785805032	0.00203484805986165	tan	CC
Vitvi04g01561	0.842002065131096	0.602039407994692	0.00820141981588764	tan	CC
Vitvi05g01734	0.634473231959658	0.49137708579171	0.0383643328421578	tan	CC
Vitvi05g00076	0.903060722865469	0.562357364170139	0.0151281330170109	tan	CC
Vitvi05g00277	0.818327120298085	0.783315268537244	0.000120628898552383	tan	CC
Vitvi05g00632	0.903778920834416	0.686886770924287	0.00163872709944361	tan	CC
Vitvi05g00661	0.763560533931199	0.486032454644415	0.0408504687846657	tan	CC
Vitvi05g01915	0.664132562591951	0.595273467971704	0.00915322902879761	tan	CC
Vitvi05g00788	0.677560330959181	0.623193572905383	0.00572715973709132	tan	CC
Vitvi05g02099	0.841561380657104	0.774657484368628	0.000160221362162748	tan	CC
Vitvi06g00335	0.802043309743426	0.599752818896526	0.0085137129704137	tan	CC
Vitvi06g01359	0.781322904560165	0.689315719847733	0.00155311213275524	tan	CC
Vitvi07g00038	0.750682918045212	0.722108884373041	0.000714367045802045	tan	CC
Vitvi07g00382	0.678796447140096	0.545341224777175	0.0192469141631371	tan	CC
Vitvi07g00580	0.881308026093177	0.593053391460439	0.00948419656507867	tan	CC
Vitvi07g00697	0.876108429520864	0.762287115305681	0.000235479162284013	tan	CC
Vitvi07g00710	0.896588987669247	0.702960209108703	0.00113808229943416	tan	CC
Vitvi07g00719	0.716230333455748	0.59515878580686	0.00917009508882601	tan	CC
Vitvi07g01480	0.834384500977395	0.764212098192052	0.000222115902445035	tan	CC
Vitvi07g02704	0.560580439075309	0.328325049254338	0.183453984014358	tan	CC
Vitvi08g00791	0.87977369262351	0.718276722408402	0.000786445707895853	tan	CC
Vitvi08g00859	0.765673470282579	0.525942753192899	0.0249682568150423	tan	CC
Vitvi08g00864	0.85750932800176	0.744706302211925	0.000392160960450868	tan	CC
Vitvi08g00869	0.846190774775787	0.731917716787022	0.000554580749160788	tan	CC
Vitvi08g01079	0.779294408737387	0.736817401364273	0.000486736238868136	tan	CC
Vitvi08g01111	0.766536051506568	0.742002192718444	0.000422663652143518	tan	CC
Vitvi08g01373	0.718657130183914	0.604539104551057	0.00787065340299602	tan	CC
Vitvi08g01391	0.75768149668738	0.493663080409388	0.0373370924737126	tan	CC
Vitvi08g01527	0.757610930827916	0.755040856020632	0.000292030903388377	tan	CC
Vitvi08g01682	0.796962033353008	0.654898966146131	0.00318164981326582	tan	CC
Vitvi08g02385	0.622615726265653	0.385636141164162	0.113990559340427	tan	CC
Vitvi09g00130	0.851292261076843	0.774927762791602	0.000158837342222412	tan	CC
Vitvi09g00159	0.901411980099761	0.708499553689298	0.000998303656921822	tan	CC
Vitvi09g00194	0.73529505933718	0.610178567416042	0.0071638578585343	tan	CC
Vitvi09g00629	0.839218660454986	0.765893676407877	0.000210971467643084	tan	CC
Vitvi09g01407	0.58551577845791	0.409658204434601	0.0913552720413121	tan	CC
Vitvi09g01462	0.782833161809268	0.73393863909219	0.00052569673510241	tan	CC
Vitvi10g01697	0.675058502030511	0.674308047954917	0.00214708325918345	tan	CC
Vitvi10g00306	0.849499071364763	0.72025003927875	0.000748607546778251	tan	CC
Vitvi10g00827	0.859776417368144	0.550113307295562	0.0180120347029528	tan	CC
Vitvi10g01103	0.730913831417034	0.550253626633227	0.0179766947670348	tan	CC
Vitvi12g00225	0.83276078271543	0.587575456290182	0.0103420920963504	tan	CC
Vitvi12g00422	0.860701080382687	0.634747226654671	0.00465669205889393	tan	CC
Vitvi12g00486	0.784875261255044	0.556766174307135	0.0163957484059412	tan	CC
Vitvi12g00689	0.759614533892464	0.632214032869867	0.00487616580744871	tan	CC
Vitvi12g00913	0.874154203617324	0.722139654061585	0.000713811464731728	tan	CC
Vitvi12g01729	0.436352800726085	0.423757704845843	0.0796957770761579	tan	CC
Vitvi12g02044	0.868311855613718	0.81646257183958	3.57578e+09	tan	CC
Vitvi12g02060	0.771206476266646	0.568822510038864	0.0137606733795643	tan	CC
Vitvi13g01892	0.804001436033981	0.646372675823299	0.00375015642107798	tan	CC
Vitvi13g00182	0.783181462916997	0.670390487365398	0.00232966794947839	tan	CC
Vitvi13g00212	0.740928281982129	0.6883752213634	0.00158581178832434	tan	CC
Vitvi13g01959	0.889341554055167	0.657313117841828	0.00303421742968909	tan	CC
Vitvi13g00298	0.680977185194883	0.629673792436484	0.00510463732008484	tan	CC
Vitvi13g00307	0.760471638064535	0.653966860300832	0.00324012311781246	tan	CC
Vitvi13g00643	0.679573581225575	0.564991499464635	0.0145585362935003	tan	CC
Vitvi13g01110	0.865171267602788	0.780528691675554	0.000132347726889895	tan	CC
Vitvi13g01459	0.673813880016458	0.433856003073837	0.072043048693225	tan	CC
Vitvi14g00055	0.717427472499044	0.679031422944043	0.00194280439290485	tan	CC
Vitvi14g00089	0.757717708555168	0.76358912623352	0.000226368689470547	tan	CC
Vitvi14g00231	0.877514615744291	0.738973523014688	0.000459167704132331	tan	CC
Vitvi14g00381	0.742489067471005	0.462337410711643	0.053382628751441	tan	CC
Vitvi14g00385	0.854157550446205	0.62304619510159	0.0057420029357453	tan	CC
Vitvi14g02643	0.778685841576215	0.662363393631322	0.00274389083815715	tan	CC
Vitvi14g00578	0.484002804202277	0.40992961902352	0.0911197849910159	tan	CC
Vitvi14g01026	0.681617706058224	0.613000988013521	0.00682991180731709	tan	CC
Vitvi14g01162	0.857822400324098	0.762432661574356	0.000234445638902406	tan	CC
Vitvi14g01310	0.825737788369178	0.643367560221848	0.00396930624158493	tan	CC
Vitvi14g01506	0.752367602132645	0.54553707447541	0.019194956557139	tan	CC
Vitvi14g01554	0.848338541957735	0.73624112639835	0.00049433516501721	tan	CC
Vitvi14g02991	0.769319813664064	0.524312343052016	0.0255036844454872	tan	CC
Vitvi14g01737	0.772513170290539	0.750431543302376	0.000333638903107464	tan	CC
Vitvi14g01867	0.826769227424145	0.617778129129188	0.00629345616628478	tan	CC
Vitvi15g01262	0.627858345490906	0.5373865599483	0.0214526046873236	tan	CC
Vitvi15g00613	0.875728092618965	0.765039981940496	0.000216568722126847	tan	CC
Vitvi15g00740	0.758242100227386	0.554532940706338	0.0169249515657145	tan	CC
Vitvi15g00948	0.862499057883332	0.689717232249976	0.00153932337110408	tan	CC
Vitvi16g00265	0.651686209765177	0.593327083821883	0.00944288283028665	tan	CC
Vitvi16g00919	0.30927170772344	0.276538178332436	0.266627515897333	tan	CC
Vitvi16g00941	0.782414428793723	0.703317850627808	0.00112859178737787	tan	CC
Vitvi16g01314	0.723160968771559	0.635348888342012	0.0046057665403164	tan	CC
Vitvi17g00238	0.863434606860119	0.777405731051739	0.000146612592939489	tan	CC
Vitvi17g00372	0.641469398583928	0.616366648351701	0.00644827428159003	tan	CC
Vitvi17g00713	0.823774583114884	0.580761780846851	0.0114948121137877	tan	CC
Vitvi17g00756	0.761938646539165	0.702952061212043	0.001138299285802	tan	CC
Vitvi17g00783	0.546285384384553	0.520128865989051	0.026918541014285	tan	CC
Vitvi17g01181	0.698383841805952	0.614060081618209	0.00670789984487766	tan	CC
Vitvi18g00027	0.849416165878481	0.632022680395117	0.00489308077468023	tan	CC
Vitvi18g00079	0.68040652135663	0.627686936778766	0.0052893440258213	tan	CC
Vitvi18g00413	0.815436076728254	0.742461186496759	0.000417350220907428	tan	CC
Vitvi18g00424	0.850584978492756	0.828762946751045	2.13928e+09	tan	CC
Vitvi18g02604	0.788209966051962	0.545598537379111	0.0191786736570997	tan	CC
Vitvi18g02609	0.788189093307667	0.523020005472997	0.0259344146992491	tan	CC
Vitvi18g00616	0.930256706785779	0.660021227908001	0.00287555541811174	tan	CC
Vitvi18g00937	0.792468404491639	0.667163203631144	0.0024895243409952	tan	CC
Vitvi18g00959	0.818005847031981	0.636113650625977	0.00454169225465823	tan	CC
Vitvi18g01088	0.760965367875234	0.68151833782526	0.0018418776159818	tan	CC
Vitvi18g01092	0.87260262639528	0.633661323844644	0.00474976594871726	tan	CC
Vitvi18g01240	0.759427469781342	0.514268783065277	0.0290022556455357	tan	CC
Vitvi18g01696	0.863969514596473	0.786201275831937	0.000109430464423902	tan	CC
Vitvi18g02398	0.866677100562428	0.768607561927668	0.000193981591054504	tan	CC
Vitvi19g00114	0.768152846175934	0.767980013299688	0.000197803801929353	tan	CC
Vitvi19g01791	0.789646633746336	0.521580319988476	0.0264209075508927	tan	CC
Vitvi19g01984	0.76565018119556	0.481027649292855	0.0432883787641979	tan	CC
Vitvi19g00674	0.825294784525764	0.731599200286526	0.000559252124033097	tan	CC
Vitvi19g00749	0.762574365481314	0.748188105527813	0.00035562776426033	tan	CC
Vitvi07g02972	0.741423796359893	0.469250526605525	0.049461596590995	green	CC
Vitvi19g02374	0.697243761586217	0.382533143730251	0.117180546072283	green	CC
Vitvi10g02090	0.936716312124773	0.766029286900266	0.000210093674791904	green	CC
Vitvi18g03367	0.940761933227093	0.591899151049141	0.00966002893435918	green	CC
Vitvi02g01784	0.741187519778114	0.49721134056418	0.0357845977226134	green	CC
Vitvi18g03341	0.955010573475583	0.431359983963441	0.0738818889800288	green	CC
Vitvi18g03345	0.950575384477057	0.43278913748297	0.0728248347539003	green	CC
Vitvi07g02945	0.475153768203267	0.0792276595357387	0.754664763493513	green	CC
Vitvi01g02303	0.853610894410562	0.847329000922787	9.08646e+08	green	CC
Vitvi07g03120	0.648238893219363	0.350808027166217	0.1534825488298	green	CC
Vitvi00g01106	0.876144145964763	0.759958158846447	0.000252547170442234	green	CC
Vitvi02g01827	0.528254250497095	0.376300765146247	0.123777635769358	green	CC
Vitvi04g02306	0.452880513520689	0.127353828025612	0.614552831389883	green	CC
Vitvi04g02308	0.380720252140875	0.208689906335026	0.405950341261662	green	CC
Vitvi00g01298	0.554826696004555	0.287945973631597	0.246580125847727	green	CC
Vitvi18g03399	0.952971174721127	0.507923241152045	0.0313974544441473	green	CC
Vitvi11g01712	0.429338639410622	0.0659336297978768	0.794915689274417	green	CC
Vitvi04g02318	0.479984306924006	0.187490096069876	0.456276716819345	green	CC
Vitvi10g02424	0.39425749935739	0.105368901622405	0.677329230165294	green	CC
Vitvi01g01843	0.409129575068428	0.0920997700913006	0.71625525303121	green	CC
Vitvi01g00136	0.732195640946014	0.543737315496727	0.0196766003637147	green	CC
Vitvi01g01882	0.64198178945561	0.281192445775155	0.258329803768701	green	CC
Vitvi01g00186	0.757216479648587	0.74789981229069	0.000358539779303636	green	CC
Vitvi01g00279	0.607010016521402	0.457787378557291	0.0560881614461423	green	CC
Vitvi01g01949	0.755821932556244	0.580884559795453	0.0114731696614997	green	CC
Vitvi01g00337	0.374404657656284	0.252166158739829	0.31274443620276	green	CC
Vitvi01g00372	0.588242286221548	0.196719999999227	0.433987766028757	green	CC
Vitvi01g00458	0.465432214438402	0.140802651677386	0.577337817582687	green	CC
Vitvi01g00466	0.446597376987768	0.393671708308577	0.106017280057914	green	CC
Vitvi01g01998	0.669185095483329	0.23767119022498	0.342281382174151	green	CC
Vitvi01g01999	0.655788033129328	0.300048557431598	0.226383427220422	green	CC
Vitvi01g02013	0.639437900319413	0.303162663662656	0.221364468294548	green	CC
Vitvi01g00612	0.683714251880301	0.702696953552816	0.00114511047005714	green	CC
Vitvi01g02040	0.482139130861755	0.427894303964052	0.0764921558225778	green	CC
Vitvi01g00697	0.903145335139692	0.296538634290515	0.232127438442902	green	CC
Vitvi01g00770	0.599897061866518	0.233610443711198	0.350835028928723	green	CC
Vitvi01g01048	0.557390874603831	0.358285201086001	0.144308105983935	green	CC
Vitvi01g01049	0.680731486769638	0.553077298025107	0.0172770990855597	green	CC
Vitvi01g02158	0.541551261043508	0.0167764814242056	0.947321388256601	green	CC
Vitvi01g01366	0.757513205287658	0.561193358668476	0.0153853996223734	green	CC
Vitvi01g01586	0.712682949391226	0.224938513408139	0.369506042522395	green	CC
Vitvi02g01326	0.417198688605826	0.194676908896464	0.438871924596939	green	CC
Vitvi02g00261	0.43051463236938	0.352044146996541	0.15193892349237	green	CC
Vitvi02g00274	0.666000775388995	0.331282587392264	0.179303709902956	green	CC
Vitvi02g00282	0.523487511239035	0.282983351483504	0.255180497644638	green	CC
Vitvi02g00403	0.632747977039328	-0.0711831268554627	0.77895664278261	green	CC
Vitvi02g00409	0.526614499444871	0.410027339926038	0.0910351074129386	green	CC
Vitvi02g00507	0.709411302106889	0.723174788698813	0.000695330167836131	green	CC
Vitvi02g00529	0.66669748691011	0.168465302970844	0.503988505751683	green	CC
Vitvi02g00532	0.924586183158911	0.655203825840828	0.00316271416942489	green	CC
Vitvi02g00641	0.462645526032873	0.177197605168559	0.481799281744697	green	CC
Vitvi02g00679	0.644905149364251	0.630840978823671	0.00499860151051152	green	CC
Vitvi02g01045	0.465386816295867	0.161837737866984	0.521147644207322	green	CC
Vitvi02g01609	0.970596070921669	0.407001652193346	0.0936835136153113	green	CC
Vitvi02g01613	0.847702237001198	0.293547596761811	0.237095286502513	green	CC
Vitvi02g01118	0.656803040446247	0.108180533623601	0.669176238657744	green	CC
Vitvi02g01173	0.611587086316416	0.581763445165031	0.0113191965677519	green	CC
Vitvi02g01273	0.935771298048443	0.291967564493402	0.239746730152139	green	CC
Vitvi03g00045	0.693064902279582	0.324677832177355	0.188659845637522	green	CC
Vitvi03g00078	0.485876633477034	0.0853952906136736	0.736186505428015	green	CC
Vitvi03g00206	0.716660117913735	0.121479840988706	0.631099766890541	green	CC
Vitvi03g01490	0.873680138047722	0.506801771385664	0.0318362111016248	green	CC
Vitvi03g00321	0.836856400417082	0.259399820066487	0.298590611239451	green	CC
Vitvi03g00332	0.387074129233404	-0.279358437790876	0.261579988153493	green	CC
Vitvi03g00360	0.752885595742443	0.597447234961558	0.00883822558637789	green	CC
Vitvi03g01513	0.523412270522194	0.208943527492407	0.405367074820277	green	CC
Vitvi03g00363	0.47244867268866	0.215856299317768	0.389644383290889	green	CC
Vitvi03g00370	0.687949165103182	0.63139160222612	0.00494920514873318	green	CC
Vitvi03g00372	0.481475278986328	0.298651923392168	0.228657957794878	green	CC
Vitvi03g00395	0.73364853349333	0.0985568418479976	0.69722292489095	green	CC
Vitvi03g00444	0.434541941487129	-0.0354300816106951	0.889000835493258	green	CC
Vitvi03g00579	0.648244435930399	0.407309602940656	0.093411444191992	green	CC
Vitvi03g01615	0.614533603775628	0.5887458710568	0.0101537631611702	green	CC
Vitvi03g00752	0.940405325808101	0.560771151485948	0.0154795679371606	green	CC
Vitvi03g00848	0.356593787853849	0.0227816239327407	0.928504695975344	green	CC
Vitvi03g00889	0.689625957317188	0.254898912122773	0.307351265808235	green	CC
Vitvi03g00891	0.382803115169873	0.245690663091168	0.325746773331039	green	CC
Vitvi03g00923	0.577343020390667	0.315519842765622	0.202161690657012	green	CC
Vitvi03g01094	0.700663874083334	0.656205849557962	0.00310112603348762	green	CC
Vitvi03g01240	0.62165861992246	0.463581393081915	0.0526603419078504	green	CC
Vitvi03g01276	0.770994794049056	0.185217372671255	0.461852594936268	green	CC
Vitvi03g01282	0.941774361815365	0.457194906425698	0.0564478909615073	green	CC
Vitvi03g01284	0.880469861230387	0.408965150528714	0.0919585866915728	green	CC
Vitvi04g00071	0.669852050875525	0.370749572321135	0.129870131593907	green	CC
Vitvi04g00072	0.618126909195493	0.301169015323812	0.22456923961553	green	CC
Vitvi04g00196	0.614761490997668	0.453708552370133	0.058599868494011	green	CC
Vitvi04g00200	0.674003857899504	0.40764920563621	0.093112074195979	green	CC
Vitvi04g00405	0.914852707388525	0.415743523592607	0.0861805680086885	green	CC
Vitvi04g01903	0.689107673767366	0.0715788686584142	0.777756864408561	green	CC
Vitvi04g00503	0.448026440534908	0.0157490239720033	0.95054377784523	green	CC
Vitvi04g01917	0.657595544608978	0.599023190318443	0.00861535331432372	green	CC
Vitvi04g00790	0.630066588411947	0.0688019868709063	0.786185546420046	green	CC
Vitvi04g01095	0.477477698366494	0.160500200593201	0.52464317828781	green	CC
Vitvi04g02152	0.690545638899285	0.547767416317451	0.0186110189531711	green	CC
Vitvi04g01495	0.625799829830912	0.370818925890684	0.129792744550088	green	CC
Vitvi04g01675	0.881289416036492	0.38313536916008	0.116556550661974	green	CC
Vitvi05g00016	0.68860900790995	0.423692027678656	0.079747421646315	green	CC
Vitvi05g00213	0.578196938603066	0.497997914289054	0.0354472651522549	green	CC
Vitvi05g00227	0.427478832620356	0.101918103139131	0.687382390696858	green	CC
Vitvi05g00284	0.369130993325343	0.183348137572709	0.46646414937649	green	CC
Vitvi05g01844	0.67959554987534	0.305725807336536	0.217287904256871	green	CC
Vitvi05g01865	0.513605987407688	0.37562654913873	0.124506649507598	green	CC
Vitvi05g00424	0.494326999085278	0.0225761813222974	0.929147894601452	green	CC
Vitvi05g00442	0.517412497735661	0.43078486297673	0.0743104455719842	green	CC
Vitvi05g01881	0.501604100205577	0.4301886588452	0.0747566433886314	green	CC
Vitvi05g00497	0.353925239393711	0.0754391209373589	0.76607911896668	green	CC
Vitvi05g01892	0.653529679931034	0.579242239895388	0.0117653757622132	green	CC
Vitvi05g00546	0.526851840297885	0.146568317426783	0.561683251232537	green	CC
Vitvi05g01909	0.883117206179809	0.357421857591423	0.145347575033538	green	CC
Vitvi05g01910	0.833372362234878	0.339785566100141	0.16772409061304	green	CC
Vitvi05g01911	0.631915687931091	0.289584955324234	0.243780500912939	green	CC
Vitvi05g01723	0.699562559983713	0.220174516677233	0.379995479966535	green	CC
Vitvi05g01940	0.445937497238974	0.218726415347046	0.383216324493606	green	CC
Vitvi05g00845	0.747783539523238	0.191400534972243	0.446763454270511	green	CC
Vitvi05g02086	0.753829569597585	0.662936286735173	0.00271245207558117	green	CC
Vitvi05g02140	0.569349114699555	0.477196788229228	0.0452281230931518	green	CC
Vitvi05g02181	0.75503302104018	0.277713765293701	0.264516226012269	green	CC
Vitvi05g01555	0.649653604501719	0.593801086739994	0.00937167440606428	green	CC
Vitvi06g00016	0.795532510559192	0.35094823307914	0.153306925657462	green	CC
Vitvi06g00056	0.8667956662225	0.601682108063355	0.00824960017795358	green	CC
Vitvi06g00111	0.680199278236536	0.317224462967816	0.199601716831781	green	CC
Vitvi06g00156	0.66002682728465	0.535981324855117	0.0218620572860818	green	CC
Vitvi06g00250	0.592620444658099	-0.0171099246656751	0.946275783265014	green	CC
Vitvi06g00280	0.496445292362849	-0.00113610133132611	0.996430278296288	green	CC
Vitvi06g00293	0.678201879196097	0.441227054063915	0.0668099925951508	green	CC
Vitvi06g00299	0.660602926936076	0.385983203089663	0.113637643186164	green	CC
Vitvi06g00328	0.604890144063875	0.480592696479472	0.0435053688300659	green	CC
Vitvi06g00345	0.702810370993686	0.519608898651789	0.0270985759658867	green	CC
Vitvi06g01727	0.87961866313194	0.566972614965915	0.0141414782836263	green	CC
Vitvi06g00560	0.938811466505099	0.388885858712027	0.110716371169919	green	CC
Vitvi06g00658	0.658060961400325	0.624946411364506	0.00555299864992624	green	CC
Vitvi06g00706	0.669285152267268	0.242130637875767	0.333028041027584	green	CC
Vitvi06g00744	0.449603607298411	0.210785128707158	0.401145425272248	green	CC
Vitvi06g00763	0.747520932994893	0.636051833132743	0.00454684436798482	green	CC
Vitvi06g00896	0.577028960168814	0.380642005737701	0.119155419683292	green	CC
Vitvi06g01003	0.296593346948905	-0.11249712330551	0.656727755308192	green	CC
Vitvi06g01021	0.644168943638896	0.382152533673886	0.117576132734139	green	CC
Vitvi06g01100	0.81790586540928	0.844900050811425	1.02267e+08	green	CC
Vitvi06g01130	0.422722257052143	0.296390883649499	0.232371261057075	green	CC
Vitvi06g01152	0.949362139489274	0.420652986506705	0.0821640680396395	green	CC
Vitvi06g01155	0.491270337964338	0.0875643258322274	0.729720102163653	green	CC
Vitvi06g01353	0.789576718645469	0.276600181330469	0.26651590134476	green	CC
Vitvi06g01415	0.502883383604924	0.435453434523734	0.0708840834839806	green	CC
Vitvi06g01454	0.806810824868125	0.0942755083149162	0.709823799078486	green	CC
Vitvi06g01515	0.875588375350723	0.645124499273147	0.0038399458733609	green	CC
Vitvi07g00004	0.722989447294237	0.304680427184808	0.218944607282787	green	CC
Vitvi07g00056	0.680524474901729	0.131918421561993	0.601815089374167	green	CC
Vitvi07g00125	0.764343419951494	0.370540457049997	0.130103665010288	green	CC
Vitvi07g02152	0.661163500602346	0.374661211412082	0.125555697409923	green	CC
Vitvi07g02167	0.369816159440195	0.208486942365448	0.406417434243664	green	CC
Vitvi07g02168	0.785558219750524	0.610169095491869	0.00716500037662955	green	CC
Vitvi07g00338	0.818822386151328	0.252731498086131	0.311624136510757	green	CC
Vitvi07g00350	0.709685315308743	0.323309305036766	0.19063831419355	green	CC
Vitvi07g00596	0.62263224270772	0.544853986442318	0.0193766558062208	green	CC
Vitvi07g00647	0.714815523459618	0.49897315621061	0.035032421888606	green	CC
Vitvi07g01113	0.667968722796673	0.650258852514801	0.00348153220476482	green	CC
Vitvi07g02458	0.834103147717473	0.355889909735305	0.147204756518437	green	CC
Vitvi07g02482	0.439293173635227	0.284393220909228	0.252718265826637	green	CC
Vitvi07g02496	0.704839211274477	0.325427387652598	0.187582031798514	green	CC
Vitvi07g01245	0.659909674675047	0.625330970703935	0.00551537077379336	green	CC
Vitvi07g02514	0.576047754093205	0.383740218458865	0.115932209961042	green	CC
Vitvi07g01326	0.658355227154851	0.517590969845044	0.0278061565565341	green	CC
Vitvi07g02593	0.807758287429369	0.692324908169888	0.00145221693182521	green	CC
Vitvi07g01475	0.855094080052986	0.808974712447116	4.8012e+09	green	CC
Vitvi07g01644	0.674341657419976	0.183497470880907	0.466094886583951	green	CC
Vitvi07g01653	0.968148918964401	0.600161362809507	0.00845722420160072	green	CC
Vitvi07g01657	0.978348125440968	0.607806878572431	0.00745456955628025	green	CC
Vitvi07g01658	0.823733885474275	0.337765736169282	0.170427616610068	green	CC
Vitvi07g01740	0.686742691400596	0.380685034430939	0.119110225937673	green	CC
Vitvi07g02681	0.978726047959928	0.514111000322972	0.0290600394795771	green	CC
Vitvi07g01885	0.47698995144394	0.443588684473119	0.0651946414720021	green	CC
Vitvi07g01907	0.749760404297228	0.61955307548188	0.00610306184267675	green	CC
Vitvi07g01921	0.787215033691331	0.729670147523192	0.000588253467149783	green	CC
Vitvi07g01930	0.385080381732484	0.175350940670736	0.486451334717241	green	CC
Vitvi07g01984	0.377546358418891	-0.0342552767000599	0.8926609198347	green	CC
Vitvi07g01995	0.408752377784637	0.0124194049452291	0.96099115418173	green	CC
Vitvi08g00297	0.598279738492579	0.437963430544746	0.069090967130764	green	CC
Vitvi08g00767	0.648025298590545	0.529421483414062	0.0238551766128028	green	CC
Vitvi08g00841	0.673511225796511	0.199513399120332	0.427356101068168	green	CC
Vitvi08g00846	0.727623741036489	0.0919723283694337	0.716632537817473	green	CC
Vitvi08g02104	0.60884671786153	0.237105683431624	0.343465302498773	green	CC
Vitvi08g00924	0.780965526949102	0.305324872874445	0.217922334626532	green	CC
Vitvi08g02184	0.624247961260663	0.536976414171206	0.0215714845106842	green	CC
Vitvi08g01205	0.816012490164906	0.265851397737031	0.286298633068662	green	CC
Vitvi08g02206	0.891706268318985	0.407902182471943	0.0928895192686429	green	CC
Vitvi08g01277	0.757165911573068	0.401378000493482	0.0987532576698199	green	CC
Vitvi08g01385	0.693678699280445	0.3347176814532	0.174562922507719	green	CC
Vitvi08g02262	0.449476530690147	0.284285712583931	0.25290549303757	green	CC
Vitvi08g01476	0.50855860417227	0.254450409509963	0.308232563559677	green	CC
Vitvi06g01941	0.413021422625274	0.165076238226897	0.512729216729823	green	CC
Vitvi08g02287	0.609068039028715	0.196554663580444	0.434381956824562	green	CC
Vitvi08g01656	0.540348890128305	0.00646406018867633	0.979691322194257	green	CC
Vitvi08g01707	0.507838604275967	0.441822851888885	0.0663996946988962	green	CC
Vitvi09g00043	0.740384988787649	0.486653330949126	0.0405555039662498	green	CC
Vitvi09g01543	0.838508224099905	0.320246674100587	0.195115726164235	green	CC
Vitvi09g00231	0.318315193436555	-0.131432054268144	0.603167195898272	green	CC
Vitvi09g01553	0.618723526437753	0.330939255927528	0.179782241569978	green	CC
Vitvi09g00323	0.572383058432972	0.399784492147848	0.100225042645142	green	CC
Vitvi09g00337	0.582872879584824	0.118388720824853	0.639875551619282	green	CC
Vitvi09g01642	0.576673852871839	0.568047673695188	0.0139191694005562	green	CC
Vitvi09g01646	0.813278119509382	0.698255700962907	0.00126922992694948	green	CC
Vitvi09g00550	0.536198296218086	0.384462633583597	0.115189626284446	green	CC
Vitvi09g00723	0.402119416785664	0.154058410609172	0.541628375141632	green	CC
Vitvi09g00758	0.606862438056812	0.52350716397278	0.0257713864440543	green	CC
Vitvi09g00776	0.907057757820192	0.525039560788939	0.025263770726876	green	CC
Vitvi09g00792	0.597529998895492	0.398646971734432	0.10128527466046	green	CC
Vitvi09g01151	0.321665888347598	0.00279407545100127	0.991220923823065	green	CC
Vitvi09g01884	0.562304106497287	0.147999539704304	0.557826223112154	green	CC
Vitvi09g01978	0.968415090025524	0.544636968009187	0.0194346645821168	green	CC
Vitvi09g01384	0.56843565598537	0.280539681703425	0.259483706938467	green	CC
Vitvi09g01990	0.444046057248712	0.0658133281215125	0.795282354552073	green	CC
Vitvi09g02011	0.754682304784551	0.421298871793912	0.0816460348670926	green	CC
Vitvi10g00015	0.49213378153345	0.0520147952471166	0.837591585437901	green	CC
Vitvi10g00034	0.733682910878847	0.253142061112001	0.310812046774127	green	CC
Vitvi10g01617	0.893001049941512	0.365720651287021	0.135568013851524	green	CC
Vitvi10g01623	0.743889353991259	0.397670412385582	0.102201889365066	green	CC
Vitvi10g01634	0.89385652625968	0.365674374493681	0.135621241635625	green	CC
Vitvi10g01666	0.657271037073101	0.480075684951161	0.0437643728187543	green	CC
Vitvi10g01713	0.499262954870091	0.186146293909505	0.459569450494659	green	CC
Vitvi10g00381	0.7379558694263	0.711490068837494	0.000928989859973325	green	CC
Vitvi10g00386	0.570411211403552	0.466403699150603	0.0510489714717313	green	CC
Vitvi10g00615	0.742680792831222	0.0535114062581605	0.832979983432334	green	CC
Vitvi10g00687	0.621136032742067	0.423626999827278	0.0797985797983635	green	CC
Vitvi10g01829	0.963473763239783	0.507665948100323	0.0314977003523022	green	CC
Vitvi10g00867	0.63316543234022	0.120681759698303	0.633361111027393	green	CC
Vitvi10g00906	0.539321199458171	0.333649617542045	0.176027817503164	green	CC
Vitvi10g01979	0.876717963413289	0.520962566333692	0.0266318221860742	green	CC
Vitvi10g01991	0.70825960239264	0.457921537482174	0.0560069441359617	green	CC
Vitvi10g01476	0.709611532569579	0.519486522367848	0.0271410837173558	green	CC
Vitvi11g00014	0.567204688472096	0.514340333973346	0.0289760813769606	green	CC
Vitvi11g00035	0.523081874259488	0.0903251330789862	0.721514567960892	green	CC
Vitvi11g01348	0.4963251194283	0.303598558817653	0.220667732133953	green	CC
Vitvi11g00131	0.596168134403562	0.540090227304283	0.0206817602702459	green	CC
Vitvi11g00154	0.573539443678726	0.529004912360622	0.0239863827442096	green	CC
Vitvi11g00168	0.324698973099108	0.0159806459745735	0.949817281993083	green	CC
Vitvi11g00279	0.675026703480089	0.23796552146849	0.341666116359672	green	CC
Vitvi11g00339	0.701955647923916	0.265569701387736	0.286828798780079	green	CC
Vitvi11g00410	0.687088099368488	0.314409449313928	0.203840823427303	green	CC
Vitvi11g00452	0.700039456747308	0.613319060789396	0.00679308136427093	green	CC
Vitvi11g01446	0.730533761746181	0.684728677558337	0.00171803841263819	green	CC
Vitvi11g00613	0.465981582687309	0.333139218663654	0.176730762587512	green	CC
Vitvi11g00730	0.84631328116092	0.72472713242383	0.000668365182046993	green	CC
Vitvi11g00745	0.653771958763916	0.668114609157741	0.0024414876333123	green	CC
Vitvi11g00746	0.672907171635953	0.273630638350415	0.271894098324799	green	CC
Vitvi11g00951	0.927016031944147	0.602635425261706	0.0081215543204405	green	CC
Vitvi11g01625	0.558738663621635	-0.0589578440074536	0.81624231456035	green	CC
Vitvi11g01646	0.508065746036616	0.166614574670728	0.508752889642131	green	CC
Vitvi11g01681	0.692482361749803	0.388491454807728	0.111110130860197	green	CC
Vitvi11g01283	0.578348600029148	0.304429864220114	0.219342908344042	green	CC
Vitvi12g02229	0.473476642819168	0.27128800740669	0.276183835981897	green	CC
Vitvi12g00153	0.861377677290776	0.254606658590018	0.307925366505552	green	CC
Vitvi12g00244	0.421042588297249	0.254980245332279	0.307191609280574	green	CC
Vitvi12g00280	0.504155987504446	0.0820936473623695	0.746061815069223	green	CC
Vitvi12g02348	0.686682249896671	0.117327140915474	0.642900006244913	green	CC
Vitvi12g02350	0.840682680306186	0.282397463772963	0.256208117270598	green	CC
Vitvi12g00435	0.363892317179689	0.102911817440269	0.684482211427121	green	CC
Vitvi12g02445	0.871572993720926	0.851214782816493	7.48884e+08	green	CC
Vitvi12g01431	0.692890573005127	0.451968808672951	0.0596964359873489	green	CC
Vitvi12g01480	0.80678540291904	0.359099724005922	0.143332140113947	green	CC
Vitvi12g01757	0.659633530024873	0.391208015570609	0.108418142804397	green	CC
Vitvi12g02698	0.924047563922453	0.711393283170381	0.000931168571209919	green	CC
Vitvi12g02156	0.509447825507036	0.130956923638054	0.604489253920589	green	CC
Vitvi13g00012	0.788560838268904	0.353696797512167	0.149891855710868	green	CC
Vitvi13g02004	0.44045897175427	0.247823545944774	0.321429559097679	green	CC
Vitvi13g00354	0.693178304051404	0.648916936251993	0.00357244647855846	green	CC
Vitvi13g02008	0.894432857357439	0.445002281512465	0.0642417458838223	green	CC
Vitvi13g00388	0.595392150774811	0.564972804628859	0.0145625178740477	green	CC
Vitvi13g02035	0.486011466287953	0.043242255113226	0.864719775160394	green	CC
Vitvi13g00546	0.933313726585197	0.548213820427184	0.018495844145775	green	CC
Vitvi13g02091	0.891247263597632	0.393722276067919	0.105968403691849	green	CC
Vitvi13g00797	0.688250400436781	0.66051261745774	0.0028475104046604	green	CC
Vitvi13g00921	0.743213732565957	0.557296375942703	0.0162720531849241	green	CC
Vitvi13g02154	0.470798517611797	0.223147555130823	0.373430178200223	green	CC
Vitvi13g02181	0.653991083725641	0.4334011315397	0.072375611270058	green	CC
Vitvi13g01050	0.469610525537279	0.436657975599917	0.0700193276558242	green	CC
Vitvi13g02252	0.720476109491003	0.293952822615298	0.236418304526506	green	CC
Vitvi13g02295	0.655927059305887	0.38572746342422	0.11389762130014	green	CC
Vitvi13g01409	0.665317637992788	0.617226707154818	0.00635357615517883	green	CC
Vitvi13g02534	0.833743461731931	0.695325167257053	0.00135709306667878	green	CC
Vitvi13g01815	0.773372388993029	0.564536705917254	0.0146556427986608	green	CC
Vitvi14g00060	0.484070611791338	0.12724248737223	0.614864867742011	green	CC
Vitvi14g00087	0.45802381831999	0.26899125174739	0.280429758485363	green	CC
Vitvi14g00316	0.572591506412527	0.190923300353748	0.447918973677218	green	CC
Vitvi14g00333	0.821742944015257	0.262841750556233	0.291993842877109	green	CC
Vitvi14g00334	0.857218599443291	0.556423122052355	0.0164761777101778	green	CC
Vitvi14g02693	0.706357690484294	0.717443233162572	0.000802900411922213	green	CC
Vitvi14g02885	0.424961292225864	0.130840199249815	0.604814220759177	green	CC
Vitvi14g01246	0.83073455151878	0.492031454642018	0.0380680981074466	green	CC
Vitvi14g02997	0.594530531144195	0.304160102858765	0.219772252009776	green	CC
Vitvi14g01704	0.664761847749383	0.547721826326587	0.0186228131783642	green	CC
Vitvi14g01783	0.537917812046704	0.111917859951942	0.658393374146889	green	CC
Vitvi14g01808	0.868833229726067	0.324170925480493	0.189391076656733	green	CC
Vitvi14g01816	0.754029022630043	0.641701645943184	0.00409523354519929	green	CC
Vitvi14g01873	0.584353834101447	0.177144807553131	0.481931983505983	green	CC
Vitvi14g02010	0.572592638615613	0.390760571498992	0.108858304719182	green	CC
Vitvi15g00183	0.823248873545741	0.438535416298806	0.0686870910348921	green	CC
Vitvi15g00556	0.657057587336014	0.389371192737387	0.11023319518086	green	CC
Vitvi15g00644	0.477305315040316	0.37787824678468	0.122083694487387	green	CC
Vitvi15g00819	0.495258941815152	0.253819201074931	0.30947542670617	green	CC
Vitvi15g00922	0.547161125562674	0.234039250184614	0.349926056005688	green	CC
Vitvi15g01093	0.747197769177026	0.25131814536228	0.314429375929751	green	CC
Vitvi15g01125	0.612004296804682	0.224323295964936	0.370851416788832	green	CC
Vitvi15g01169	0.497436928294422	0.333510319011148	0.176219479002685	green	CC
Vitvi15g01177	0.699099607462938	0.100204033908683	0.692394695511318	green	CC
Vitvi16g00107	0.857619444280829	0.378689927646528	0.121218489173639	green	CC
Vitvi16g00271	0.402821844381591	0.225082013390961	0.369192627221542	green	CC
Vitvi16g00717	0.936369840600091	0.432532075078142	0.0730141392889129	green	CC
Vitvi16g01796	0.749635616567703	0.72358832617496	0.0006880595287274	green	CC
Vitvi16g00929	0.501959083101339	0.105612239592653	0.676622248377965	green	CC
Vitvi16g01046	0.636679399910534	-0.000265609984049918	0.9991654297041	green	CC
Vitvi16g01905	0.703273484781122	0.648032736849472	0.00363340615282214	green	CC
Vitvi16g01923	0.511996134036693	0.0765149840372699	0.762832915789613	green	CC
Vitvi16g01927	0.66540258768369	0.45386093485919	0.0585045447239405	green	CC
Vitvi16g01114	0.691711142367729	0.620038462371579	0.00605181728960829	green	CC
Vitvi16g01931	0.652753607748732	0.24360939979336	0.329992124676953	green	CC
Vitvi16g01942	0.646665308259986	0.482775975651196	0.0424244771773321	green	CC
Vitvi16g01236	0.673276472793015	0.159435614136578	0.527433101808504	green	CC
Vitvi16g02025	0.51307734006362	-0.0141117752183253	0.955680130493868	green	CC
Vitvi16g02066	0.434519678836004	0.108782811380466	0.66743432392757	green	CC
Vitvi16g01354	0.351156453516637	0.215665290372459	0.390074265120383	green	CC
Vitvi16g01370	0.781265816291683	0.763470928765205	0.000227183279189884	green	CC
Vitvi16g01382	0.478126750699136	0.190041823245215	0.450057301332419	green	CC
Vitvi17g00033	0.523365023099197	-0.123596381753255	0.625117720238751	green	CC
Vitvi17g00065	0.41923078201925	0.301587490027757	0.223894078629869	green	CC
Vitvi17g00075	0.699369700645373	0.652896806718654	0.00330833387793319	green	CC
Vitvi17g00082	0.618138416425208	0.58270527253712	0.0111560355636196	green	CC
Vitvi17g01379	0.565857203206402	0.568702097904029	0.0137852095011911	green	CC
Vitvi17g01383	0.540079286122311	0.389107437666562	0.110495590697919	green	CC
Vitvi17g01402	0.423072785090839	0.171659030755849	0.495817109287244	green	CC
Vitvi17g00465	0.498810966161424	0.0704326866477568	0.781233071647188	green	CC
Vitvi17g00541	0.723032175152524	0.248234320976767	0.320601992184636	green	CC
Vitvi17g00730	0.482683861640192	0.178620404979532	0.478229978006726	green	CC
Vitvi17g01532	0.477427662976816	0.273928525135544	0.271351586756001	green	CC
Vitvi17g00796	0.487405535174232	0.149626184935658	0.553456727212241	green	CC
Vitvi17g01206	0.432663591744529	0.188797063177396	0.453085766141655	green	CC
Vitvi18g02478	0.295611229866964	0.144410200750887	0.567521094864556	green	CC
Vitvi18g00061	0.746576083703659	0.612499987123476	0.00688825150301722	green	CC
Vitvi18g00082	0.764019843978215	0.215816839653058	0.389733169292365	green	CC
Vitvi18g00110	0.557023329211978	0.302918828382297	0.221754835065461	green	CC
Vitvi18g00156	0.963752095148463	0.445673555401246	0.0637928932794128	green	CC
Vitvi18g00191	0.436635508660601	0.21491992786452	0.391754253508343	green	CC
Vitvi18g00289	0.674180753287269	0.168384368153535	0.504196413185566	green	CC
Vitvi18g00293	0.696515113276665	0.428168896709299	0.0762829004244341	green	CC
Vitvi18g00589	0.765217521213001	0.750414209972916	0.000333804302869473	green	CC
Vitvi18g00626	0.541105554067678	0.454757264311034	0.0579461891666156	green	CC
Vitvi18g02662	0.913816288130567	0.520145542998676	0.0269127821631202	green	CC
Vitvi18g00755	0.683430256017489	0.66529607027922	0.00258605959400398	green	CC
Vitvi18g02689	0.732204411559874	0.256350091921432	0.304510060027453	green	CC
Vitvi18g02695	0.848049970928969	0.324453479477116	0.188983250328305	green	CC
Vitvi18g02717	0.694111821137604	0.48567825321385	0.0410194747293944	green	CC
Vitvi18g02725	0.811010269016051	0.379268805416635	0.120604087830601	green	CC
Vitvi18g00981	0.485250922280855	0.217575122166566	0.385787743145032	green	CC
Vitvi18g01122	0.66073615850877	0.396423664410853	0.103380740821818	green	CC
Vitvi18g01175	0.404567838253392	0.321763169781352	0.192890073158133	green	CC
Vitvi18g02895	0.778546448615139	0.297893554196876	0.229899150789263	green	CC
Vitvi18g02902	0.902738375838232	0.412436590221049	0.0889654356666914	green	CC
Vitvi18g01545	0.505511802927455	0.433838188652706	0.0720560517774923	green	CC
Vitvi18g02935	0.888927458724849	0.266395547451827	0.285276210563503	green	CC
Vitvi18g02942	0.66898568138866	0.158544274713075	0.529774242791147	green	CC
Vitvi18g02944	0.922860157515157	0.384713243119757	0.114932810302504	green	CC
Vitvi18g02945	0.742131261794244	0.135874647335054	0.590862950454227	green	CC
Vitvi18g01585	0.752856810619587	0.217341642179964	0.38631037903373	green	CC
Vitvi18g02949	0.70087450792185	0.204430332976464	0.41581366780066	green	CC
Vitvi18g02953	0.494901533695407	0.104518721646104	0.679801311555998	green	CC
Vitvi18g01613	0.755369609652383	0.562033144907491	0.0151994459078414	green	CC
Vitvi18g02977	0.518468756524762	0.1298362384623	0.607612214387722	green	CC
Vitvi18g01635	0.505760998627723	0.348024413103642	0.156997936449641	green	CC
Vitvi18g03026	0.911883278145817	0.550383257214209	0.0179440954858325	green	CC
Vitvi18g01778	0.612762409388264	0.251790654261888	0.313489872484028	green	CC
Vitvi18g03028	0.848423865366847	0.305838208345432	0.217110258586595	green	CC
Vitvi18g01873	0.73367492088674	0.283658496704192	0.253999535966337	green	CC
Vitvi18g03054	0.7251781835388	0.167443035590403	0.506617528082212	green	CC
Vitvi18g03100	0.480428364744835	0.131229150622559	0.603731634671166	green	CC
Vitvi18g02095	0.786219586445309	0.506534871072672	0.0319413260269953	green	CC
Vitvi18g03166	0.51874888100611	0.263113366542613	0.29147705972888	green	CC
Vitvi18g02205	0.776958641065939	0.763014913736376	0.000230349240432618	green	CC
Vitvi18g02451	0.913376421689773	0.430140269936275	0.07479294392246	green	CC
Vitvi19g01857	0.527399911594604	0.189977173450497	0.450214336971562	green	CC
Vitvi19g00210	0.60447178899396	0.429363072918847	0.0753777642830944	green	CC
Vitvi19g01885	0.695016084428537	0.64718212033505	0.00369285154995534	green	CC
Vitvi19g01886	0.680238934428302	0.337948977555165	0.17018114224483	green	CC
Vitvi19g01912	0.823708851683481	0.835568782351519	1.58209e+09	green	CC
Vitvi19g00350	0.928463366107294	0.745338738091149	0.000385300420411913	green	CC
Vitvi19g00504	0.386276785337743	0.251669772009162	0.313730067370386	green	CC
Vitvi19g02022	0.569274043765497	0.325751466127496	0.18711729976358	green	CC
Vitvi19g00528	0.384025329957471	0.194577939642274	0.439109239010835	green	CC
Vitvi19g00564	0.630340164305739	0.246355187162355	0.324398063552162	green	CC
Vitvi19g02048	0.292193626542272	0.0408676144216456	0.872089200743598	green	CC
Vitvi19g02103	0.54870728138265	0.112764143981886	0.65596047934994	green	CC
Vitvi19g02110	0.549995088431643	0.54110323774693	0.0203986110699967	green	CC
Vitvi19g01189	0.549364993800376	0.211160562427254	0.40028772343382	green	CC
Vitvi19g01328	0.832931410321856	0.343279927737082	0.16311583338164	green	CC
Vitvi19g01549	0.60528670242466	0.0725663816125476	0.7747650921999	green	CC
Vitvi19g01561	0.602236789144471	0.490677195773925	0.0386831267922319	green	CC
Vitvi15g01720	0.929549684115925	0.416507978551976	0.0855459406876278	grey60	CC
Vitvi04g02269	0.924710133555709	0.740749401094946	0.000437456138344817	grey60	CC
Vitvi04g02267	0.90395990219142	0.441680071031502	0.0664978501814383	grey60	CC
Vitvi04g02266	0.819583716318598	0.580818631169964	0.0114847869577295	grey60	CC
Vitvi04g02263	0.916298350085633	0.354992910876087	0.14829975297025	grey60	CC
Vitvi07g02930	0.631199090753415	0.348108821800828	0.15689053557544	grey60	CC
Vitvi18g03296	0.710153553467244	0.375478663349807	0.124666957980711	grey60	CC
Vitvi09g02081	0.938800177170931	0.340172170623391	0.167209956898569	grey60	CC
Vitvi09g02082	0.786671202275284	0.272180911171768	0.274543900943519	grey60	CC
Vitvi09g02083	0.957982513073739	0.388033985054575	0.111568101164465	grey60	CC
Vitvi09g02085	0.944105219595382	0.387403329432621	0.112201647197496	grey60	CC
Vitvi09g02086	0.773876880883212	0.268050936781859	0.28217955856145	grey60	CC
Vitvi09g02087	0.957167292170356	0.37553050628637	0.12461074362086	grey60	CC
Vitvi09g02088	0.986440290823257	0.447921333247634	0.0623068941741833	grey60	CC
Vitvi09g02089	0.955164521951503	0.415172132352069	0.0866571545922641	grey60	CC
Vitvi09g02090	0.979213970178048	0.43773068304992	0.0692558114238451	grey60	CC
Vitvi09g02091	0.978590157711977	0.438695401037567	0.0685744404267897	grey60	CC
Vitvi09g02092	0.972298240911321	0.371178665301543	0.129391853366914	grey60	CC
Vitvi09g02093	0.966934480440269	0.372856702134173	0.127533318472905	grey60	CC
Vitvi09g02095	0.970856997398985	0.378637779796529	0.121273945368675	grey60	CC
Vitvi09g02096	0.788282002029413	0.439473312018233	0.0680286379690797	grey60	CC
Vitvi09g02097	0.982942099207813	0.439849007760774	0.067766196741681	grey60	CC
Vitvi09g02098	0.849505242725761	0.294850560875467	0.234922914142452	grey60	CC
Vitvi09g02099	0.96899578618899	0.44066236280957	0.0672006035362315	grey60	CC
Vitvi09g02100	0.964369695042784	0.363109001631587	0.138594763493523	grey60	CC
Vitvi09g02101	0.955408989647006	0.366318594787745	0.134881565106935	grey60	CC
Vitvi09g02102	0.970725383551939	0.517792595737723	0.0277348182727238	grey60	CC
Vitvi09g02103	0.98042191755877	0.377706138051659	0.122267710555087	grey60	CC
Vitvi09g02104	0.968850888080233	0.361070349089168	0.140989844024807	grey60	CC
Vitvi09g02105	0.915963064245079	0.281903929584996	0.257075762803679	grey60	CC
Vitvi09g02106	0.979698715900006	0.488350800225702	0.0397573787658019	grey60	CC
Vitvi09g02107	0.976939746407215	0.385017621052128	0.114621441032869	grey60	CC
Vitvi07g02868	0.740750680697532	0.55409871207301	0.0170294001903157	grey60	CC
Vitvi07g02745	0.980462677001994	0.397739102659209	0.102137221580927	grey60	CC
Vitvi07g02741	0.881894552559024	0.328971667932702	0.182541158708804	grey60	CC
Vitvi16g02107	0.546817880731925	0.299120788059704	0.227892743398346	grey60	CC
Vitvi03g01899	0.830723159497437	0.213837648444121	0.394200664861011	grey60	CC
Vitvi00g01766	0.558229646640617	0.171379319527603	0.496530211073328	grey60	CC
MissingGeneID	0.948879570826523	0.547249519541843	0.0187453469814848	grey60	CC
Vitvi01g02305	0.991840182777513	0.45382455677041	0.0585272906938362	grey60	CC
Vitvi01g02307	0.920950004736089	0.256025645122516	0.305143910844189	grey60	CC
Vitvi01g02309	0.970821197668	0.426085228927659	0.0778813390678719	grey60	CC
Vitvi01g02310	0.924979367007613	0.460376873594989	0.0545360749701512	grey60	CC
Vitvi01g02311	0.898895258060669	0.338861299293198	0.168957583613249	grey60	CC
Vitvi01g02312	0.923519974581648	0.539589255863885	0.0208229243972592	grey60	CC
Vitvi01g02314	0.977826431361419	0.422101974032964	0.0810052436892412	grey60	CC
Vitvi01g02315	0.973601506992495	0.444596878833203	0.0645139577566844	grey60	CC
Vitvi01g02317	0.985516163074439	0.415662477715241	0.0862480503574525	grey60	CC
Vitvi01g02318	0.973077247795097	0.387169693433949	0.112437002296012	grey60	CC
Vitvi07g02988	0.556914070440968	0.274107572239855	0.271025828275094	grey60	CC
Vitvi02g01732	0.912239274576622	0.362048757535999	0.139836820260711	grey60	CC
Vitvi00g00544	0.903664061994258	0.342367975578441	0.164310086646172	grey60	CC
Vitvi00g00610	0.976728707434015	0.373819385806993	0.126475580906348	grey60	CC
Vitvi00g00612	0.990373745120101	0.428329516308441	0.0761606944263375	grey60	CC
Vitvi00g00614	0.979223757215734	0.385550981598645	0.114077274163393	grey60	CC
Vitvi00g00615	0.97324724419312	0.359473391062266	0.142885942291953	grey60	CC
Vitvi00g00616	0.979491495193719	0.429663947744429	0.0751509659306663	grey60	CC
Vitvi00g01835	0.932944264632781	0.476794677893753	0.0454354975581086	grey60	CC
Vitvi00g00670	0.967929508721859	0.473103527719389	0.0473729921921906	grey60	CC
Vitvi00g00671	0.985264726487847	0.448921878389081	0.061653806312562	grey60	CC
Vitvi00g00672	0.956568483592015	0.342571166453317	0.164043483696138	grey60	CC
Vitvi00g00673	0.919786260126643	0.557312302748484	0.0162683489493806	grey60	CC
Vitvi00g00674	0.90264844926314	0.293373294851424	0.237386860085853	grey60	CC
Vitvi00g01892	0.988914203432966	0.451137702200258	0.060225670038225	grey60	CC
Vitvi00g01893	0.971941931795763	0.438227724803919	0.0689041323290589	grey60	CC
Vitvi10g02280	0.741813656139516	0.384773892505677	0.11487072001902	grey60	CC
Vitvi07g02746	0.953412735450252	0.449937719419881	0.0609959754701456	grey60	CC
Vitvi09g02051	0.95399015486573	0.446696846611755	0.0631131611666317	grey60	CC
Vitvi09g02052	0.98652296624526	0.447104792739165	0.0628436889706609	grey60	CC
Vitvi09g02053	0.924866628827638	0.295180808830288	0.234374333950148	grey60	CC
Vitvi09g02055	0.93396902702698	0.357999834443224	0.144651118129537	grey60	CC
Vitvi00g00824	0.724072678742035	0.0714844345300851	0.778043118908974	grey60	CC
Vitvi09g02056	0.832717936705502	0.198727090601601	0.429217424537758	grey60	CC
Vitvi09g02057	0.98184599553043	0.469775552268156	0.0491729699288745	grey60	CC
Vitvi09g02058	0.987924652594563	0.444988285961789	0.0642511290695558	grey60	CC
Vitvi09g02059	0.979653518156921	0.424233194087572	0.079322611976694	grey60	CC
Vitvi00g00903	0.953156929510535	0.333151930089353	0.176713232941206	grey60	CC
Vitvi00g02040	0.726038158558382	0.500912440392054	0.0342186090312314	grey60	CC
Vitvi00g00959	0.974451507050701	0.413753587937156	0.0878486281889164	grey60	CC
Vitvi00g00960	0.983276938455422	0.451923066448427	0.0597254730587341	grey60	CC
Vitvi00g00961	0.942931970667628	0.337103173766506	0.171320829415667	grey60	CC
Vitvi10g02197	0.800760368436249	0.399105487813538	0.100856947519412	grey60	CC
Vitvi00g02067	0.797127105667282	0.178055823797857	0.479644749884566	grey60	CC
Vitvi00g02081	0.674315497975067	0.465827139859567	0.0513750870906343	grey60	CC
Vitvi00g02120	0.86276779957667	0.701157846195794	0.00118692639624868	grey60	CC
Vitvi05g02285	0.677717654480266	0.396098996881761	0.103689320569426	grey60	CC
Vitvi00g01079	0.894208608255364	0.625342133531405	0.00551428163003762	grey60	CC
Vitvi14g03138	0.762320041917241	0.609666929102944	0.00722578370199907	grey60	CC
Vitvi00g01439	0.693540206115908	0.383088618160461	0.116604907202004	grey60	CC
Vitvi07g03134	0.572591067712687	0.406527254973264	0.0941037568119152	grey60	CC
Vitvi00g02192	0.981304454198771	0.553814915049084	0.0170979391559056	grey60	CC
Vitvi00g01191	0.770336607863703	0.292809348386453	0.238331799711321	grey60	CC
Vitvi00g01196	0.982364577194105	0.437731869692445	0.069254970241721	grey60	CC
Vitvi00g01223	0.861942346418395	0.495543762001231	0.0365079194111791	grey60	CC
Vitvi02g01835	0.575876222558061	0.190983566423311	0.447772968059265	grey60	CC
Vitvi00g01259	0.840040135554706	0.619307692425495	0.00612910166990458	grey60	CC
Vitvi00g02294	0.971977472531691	0.425454132504272	0.0783702874169122	grey60	CC
Vitvi00g01390	0.879810382021384	0.198957681227693	0.428671137850286	grey60	CC
Vitvi00g02317	0.802238849324234	0.124360810208709	0.622962634110762	grey60	CC
Vitvi00g01433	0.938345836746506	0.570962592894743	0.0133303592222077	grey60	CC
Vitvi01g01840	0.703001294324074	0.439997394822512	0.0676627485198821	grey60	CC
Vitvi01g00041	0.635332787257176	0.402703029130694	0.0975413464084372	grey60	CC
Vitvi01g00081	0.732210700018745	0.513112182692221	0.0294279054041231	grey60	CC
Vitvi01g01864	0.675370079202634	0.620798228977694	0.00597230634599852	grey60	CC
Vitvi01g01884	0.610264495320757	0.172539432065097	0.493575820497263	grey60	CC
Vitvi01g01887	0.539761644412122	0.548481440245113	0.0184270666519772	grey60	CC
Vitvi01g00241	0.599271177607235	0.371074165116447	0.129508218164081	grey60	CC
Vitvi01g00272	0.666379495892564	0.362016581031283	0.139874634834953	grey60	CC
Vitvi01g01950	0.889702060143874	0.628748567430544	0.00518998594197987	grey60	CC
Vitvi01g00429	0.785773624566129	0.142748349580865	0.572034292001008	grey60	CC
Vitvi01g00541	0.626091744777216	0.638618376573054	0.00433690730154888	grey60	CC
Vitvi01g00545	0.475728982371507	0.013467551274121	0.95770164666198	grey60	CC
Vitvi01g00687	0.472916059526428	-0.0621593067309944	0.806438499233483	grey60	CC
Vitvi01g00723	0.500801804722387	0.328478518657037	0.183237057172851	grey60	CC
Vitvi01g01132	0.519427778750889	0.437167799982852	0.0696556793719262	grey60	CC
Vitvi01g01161	0.681199098962812	0.544781907114246	0.0193959073868567	grey60	CC
Vitvi01g02199	0.707450144844088	0.524057562944375	0.0255881568951169	grey60	CC
Vitvi01g01507	0.50244701317428	0.258954339323219	0.29945092341511	grey60	CC
Vitvi01g01513	0.890316283173439	0.435518970501197	0.0708368322158746	grey60	CC
Vitvi01g01626	0.464146980431663	0.098652658457744	0.69694176293213	grey60	CC
Vitvi01g01732	0.973833520314327	0.386002763250035	0.113617776219127	grey60	CC
Vitvi01g01810	0.463256531515527	0.309787327490186	0.210928613702811	grey60	CC
Vitvi02g00082	0.669330059535926	0.163177598768023	0.517656927082178	grey60	CC
Vitvi02g00269	0.893259765497906	0.401140411383983	0.0989717048512755	grey60	CC
Vitvi02g00272	0.317988174873297	-0.0267633863473905	0.91604740054909	grey60	CC
Vitvi02g00395	0.530713350491484	0.0430175331987914	0.865416728432113	grey60	CC
Vitvi02g00418	0.462694823277112	0.0972206489444863	0.701147714627264	grey60	CC
Vitvi02g00440	0.448868365135086	0.258188534433609	0.300933328859046	grey60	CC
Vitvi02g00683	0.739524866953582	0.360656414780194	0.141479631486258	grey60	CC
Vitvi02g00886	0.823039867010057	0.361015679862666	0.141054463859494	grey60	CC
Vitvi02g00887	0.963888537098516	0.313333395057489	0.205476741288799	grey60	CC
Vitvi02g00888	0.910463790142792	0.225165131830664	0.369011158241034	grey60	CC
Vitvi02g00893	0.627144160710782	0.229279940367732	0.360090209266243	grey60	CC
Vitvi02g01545	0.69104771326375	0.252122108801043	0.312831827764991	grey60	CC
Vitvi02g01547	0.802445329662061	0.227641482395533	0.3636276476618	grey60	CC
Vitvi02g00902	0.80006209633	0.339077909623398	0.168667954104869	grey60	CC
Vitvi02g00903	0.799701466140727	0.335924838722937	0.172917166194579	grey60	CC
Vitvi02g01554	0.405027419389532	0.282351335184909	0.256289134632913	grey60	CC
Vitvi02g01574	0.379924291277132	0.234602170372188	0.348734841945161	grey60	CC
Vitvi02g01065	0.915209510326025	0.491463255408681	0.0383252229356695	grey60	CC
Vitvi02g01626	0.99262859106031	0.435584966376584	0.0707892729033519	grey60	CC
Vitvi02g01647	0.700687091985267	0.179703137446048	0.475522553651848	grey60	CC
Vitvi02g01191	0.51321653350393	0.333552012696002	0.176162097755044	grey60	CC
Vitvi02g01199	0.746813633417643	0.537567406486558	0.0214003503130227	grey60	CC
Vitvi02g01659	0.73120428732398	0.664102937304035	0.00264934495506257	grey60	CC
Vitvi02g01251	0.635674451078499	0.613632933079728	0.00675689502349528	grey60	CC
Vitvi03g00141	0.604611660427672	0.298777863855676	0.228452253696919	grey60	CC
Vitvi03g01400	0.494096120636861	0.105518272828905	0.67689522418978	grey60	CC
Vitvi03g01408	0.95920182993264	0.487912854612582	0.0399621343131511	grey60	CC
Vitvi03g01438	0.730731463214891	0.641726907272851	0.00409329995536532	grey60	CC
Vitvi03g00237	0.760731448244132	0.277940781024196	0.264109719783395	grey60	CC
Vitvi03g00311	0.776122343620107	0.363378743423198	0.138279993254184	grey60	CC
Vitvi03g00436	0.872901655997952	0.234763821163352	0.348393197597218	grey60	CC
Vitvi03g00493	0.762055407326736	0.677676378562952	0.00199969137425742	grey60	CC
Vitvi03g01591	0.728725934316741	0.407731785065204	0.0930393830296068	grey60	CC
Vitvi03g01594	0.492436690027176	0.120269126050372	0.634531513929432	grey60	CC
Vitvi03g01610	0.566025200534224	0.382383719819659	0.117335737114629	grey60	CC
Vitvi03g00715	0.758429343488399	0.594949633849101	0.00920091894582083	grey60	CC
Vitvi03g01648	0.776826901358472	0.574431787489619	0.0126556210025999	grey60	CC
Vitvi03g01664	0.476052019535987	0.30213768589395	0.223008395548935	grey60	CC
Vitvi03g00819	0.43413462609265	0.00504328476833301	0.984154486557546	grey60	CC
Vitvi03g01706	0.592729934163532	0.28003328182799	0.260381094261753	grey60	CC
Vitvi03g01752	0.847009951843094	0.233615073346821	0.35082520793938	grey60	CC
Vitvi03g01758	0.509295548077225	0.388814766099453	0.110787274122317	grey60	CC
Vitvi03g01022	0.904310767671208	0.403306508762002	0.0969929540110421	grey60	CC
Vitvi03g01041	0.807298145187299	0.399023934159107	0.100933036295988	grey60	CC
Vitvi03g01111	0.858262191850422	0.437543133373233	0.0693888559788953	grey60	CC
Vitvi04g00086	0.731140942957677	0.447739045275117	0.0624264329047592	grey60	CC
Vitvi04g00254	0.608131917778729	0.148478166524752	0.556538963824297	grey60	CC
Vitvi04g00357	0.726597112630016	0.689669199043213	0.00154096756908199	grey60	CC
Vitvi04g00391	0.626103005253483	0.441884678634222	0.0663572249695892	grey60	CC
Vitvi04g00454	0.459695492089408	0.140480296297768	0.578218498004673	grey60	CC
Vitvi04g00507	0.596847624949741	0.326212849671745	0.186456995290914	grey60	CC
Vitvi04g01911	0.419254955308493	0.0100218118704355	0.968517944994043	grey60	CC
Vitvi04g01912	0.642608730717562	0.305939192184876	0.216950737746586	grey60	CC
Vitvi04g01954	0.626596892099969	0.319053158409248	0.196879265369216	grey60	CC
Vitvi04g01282	0.653437205964474	0.138993693075782	0.582287280546958	grey60	CC
Vitvi04g01328	0.743471044018853	0.466917226634454	0.0507598262354257	grey60	CC
Vitvi04g01378	0.511145787179424	0.277731807350442	0.264483904734589	grey60	CC
Vitvi04g01419	0.824410647505171	0.554137522345802	0.0170200441465671	grey60	CC
Vitvi04g02151	0.737903992176264	0.156777954978227	0.534427589649803	grey60	CC
Vitvi04g01458	0.791324057178465	0.777379641564969	0.000146737028315837	grey60	CC
Vitvi04g02155	0.437246869248183	0.0642062563011723	0.800184406453154	grey60	CC
Vitvi04g02162	0.714870082952975	0.28452224573137	0.252493682433136	grey60	CC
Vitvi04g01494	0.724753069265399	0.600469455039146	0.0084148247239007	grey60	CC
Vitvi04g02176	0.453234318736576	0.305597165835945	0.217491333152338	grey60	CC
Vitvi04g01603	0.772848934428429	0.760260220793234	0.000250276322723532	grey60	CC
Vitvi04g01616	0.525282168184207	0.324906516415154	0.188330576227968	grey60	CC
Vitvi04g01696	0.668154345497299	0.303294061955784	0.221154291272851	grey60	CC
Vitvi04g01730	0.741513225635177	0.337843136630693	0.170323477361349	grey60	CC
Vitvi04g01732	0.94678802043459	0.512257385456145	0.0297455865234939	grey60	CC
Vitvi04g01737	0.833798371539569	0.271081170475074	0.276564577160762	grey60	CC
Vitvi04g02254	0.577075149278554	0.242331835100141	0.332614027441319	grey60	CC
Vitvi05g00012	0.719500549062438	0.61963106427505	0.00609480455834699	grey60	CC
Vitvi05g00118	0.480061767533153	0.023345255623674	0.926740298546239	grey60	CC
Vitvi05g00122	0.33727694591178	0.131705535450555	0.602406763322396	grey60	CC
Vitvi05g01785	0.514034582297591	0.25258085066455	0.311922431968533	grey60	CC
Vitvi05g00228	0.388038692634234	-0.13249983726591	0.600200368745373	grey60	CC
Vitvi05g00297	0.527269451907986	0.165090847306668	0.512691386229516	grey60	CC
Vitvi05g00333	0.597920982934144	0.492162682033556	0.0380089027444084	grey60	CC
Vitvi05g00341	0.595585592514256	0.458143632420614	0.0558726861473469	grey60	CC
Vitvi05g01863	0.857585865020452	0.435015013117018	0.0712007838245808	grey60	CC
Vitvi05g00365	0.491199805314864	0.235539221493985	0.346757081767597	grey60	CC
Vitvi05g00460	0.75814103752149	0.507961919804382	0.0313824059147591	grey60	CC
Vitvi05g00527	0.406330113508889	0.0435772948526982	0.863680858355336	grey60	CC
Vitvi05g00653	0.558558011044716	0.155916813318091	0.536702985293288	grey60	CC
Vitvi05g00885	0.740798570915642	0.721396080238768	0.000727339022526372	grey60	CC
Vitvi05g00896	0.824615533463587	0.628776167862696	0.00518742321389842	grey60	CC
Vitvi05g00929	0.790945506217682	0.72906406752743	0.000597621005459871	grey60	CC
Vitvi05g01032	0.976162260336746	0.398672150386461	0.101261719933405	grey60	CC
Vitvi05g01086	0.737453837525081	0.729880964703414	0.000585024039075183	grey60	CC
Vitvi05g01136	0.512568330991074	0.353751155047685	0.149824849429877	grey60	CC
Vitvi05g02059	0.748674967898015	0.729958892107547	0.000583834061868805	grey60	CC
Vitvi05g02075	0.624451547426284	0.343363153146743	0.163007139827824	grey60	CC
Vitvi05g02076	0.498824902624316	0.0892038989526178	0.724843612362446	grey60	CC
Vitvi05g01253	0.596157958280219	0.133240041429582	0.598147221592215	grey60	CC
Vitvi05g01298	0.946419818351877	0.341354870719143	0.165643756327333	grey60	CC
Vitvi05g01400	0.625696583381302	0.17672171709553	0.482996028558883	grey60	CC
Vitvi05g02175	0.956346611808529	0.476536436241191	0.0455690571834494	grey60	CC
Vitvi05g01522	0.622556989102601	0.243789183960904	0.329624131896126	grey60	CC
Vitvi06g00042	0.441126093754253	0.220640988019467	0.378961169710438	grey60	CC
Vitvi06g00065	0.691170527130442	0.616521794805224	0.00643110764216662	grey60	CC
Vitvi06g00090	0.89809215048729	0.449492809397164	0.0612834386074613	grey60	CC
Vitvi06g01595	0.518726675812115	0.466875230792472	0.0507834257419204	grey60	CC
Vitvi06g00240	0.579209186606096	0.326973943153755	0.185371162165319	grey60	CC
Vitvi06g00278	0.583698038745998	0.150404085482217	0.551372496445745	grey60	CC
Vitvi06g01658	0.585514752371635	0.502049331458087	0.0337483359324259	grey60	CC
Vitvi06g00567	0.563778107113356	0.0302041032834748	0.905297681922158	grey60	CC
Vitvi06g01735	0.766096099491835	0.513521084175165	0.0292768724774743	grey60	CC
Vitvi06g00620	0.680855889263774	0.339410385479442	0.168224055112555	grey60	CC
Vitvi06g00637	0.611658485396031	0.574310617024637	0.0126787194288601	grey60	CC
Vitvi06g01749	0.917807125320453	0.455126236789168	0.0577175069836413	grey60	CC
Vitvi06g00726	0.693267924096215	0.609621551780096	0.00723129673909689	grey60	CC
Vitvi06g00727	0.809295530296602	0.304454722564642	0.21930337194886	grey60	CC
Vitvi06g00739	0.601796742143418	0.137299347929114	0.586939296698565	grey60	CC
Vitvi06g00855	0.845353996492321	0.42263394860189	0.080582816119422	grey60	CC
Vitvi06g00985	0.451114428120889	0.215000653817717	0.391572112497752	grey60	CC
Vitvi06g01836	0.899074538595021	0.239000594246617	0.339507492936503	grey60	CC
Vitvi06g01851	0.939892629387131	0.31444787961261	0.203782556775101	grey60	CC
Vitvi06g01105	0.863035698802134	0.285296311442408	0.251148962953772	grey60	CC
Vitvi06g01912	0.818627537012113	0.552066055077853	0.017525127605186	grey60	CC
Vitvi07g02085	0.466245960562436	0.0686987209536732	0.786499432711628	grey60	CC
Vitvi07g00110	0.467045818006819	0.411064348799726	0.0901400266606313	grey60	CC
Vitvi07g02219	0.845783422044147	0.548897246452069	0.0183206060010399	grey60	CC
Vitvi07g02266	0.700477219347205	0.408457797904246	0.0924020719050508	grey60	CC
Vitvi07g00608	0.916371877268537	0.420174015918079	0.0825497762820819	grey60	CC
Vitvi07g00978	0.646179095850757	0.372852325348467	0.127538141543293	grey60	CC
Vitvi07g02404	0.682969371148439	0.491257314719174	0.0384187442683816	grey60	CC
Vitvi07g01063	0.733359919689448	0.184258362251377	0.464215675724908	grey60	CC
Vitvi07g02435	0.901512376790847	0.375551011347493	0.124588514484448	grey60	CC
Vitvi07g02444	0.852036205551081	0.686033682730546	0.00166970821935122	grey60	CC
Vitvi07g01179	0.810927375361646	0.562012900386824	0.0152039075741582	grey60	CC
Vitvi07g01380	0.42284256048893	0.177027335696093	0.482227302151683	grey60	CC
Vitvi07g01384	0.935483596083875	0.425416692160271	0.0783993653294009	grey60	CC
Vitvi07g01416	0.476108545007372	0.216684708633421	0.387782990341619	grey60	CC
Vitvi07g02585	0.586979865306891	0.539338875812417	0.020893759733705	grey60	CC
Vitvi07g01564	0.489663522234631	0.123293630520055	0.625972041875327	grey60	CC
Vitvi07g01584	0.677593759221601	0.418868194823003	0.0836080575640452	grey60	CC
Vitvi07g02634	0.441662508882626	0.382079664509091	0.117651976908959	grey60	CC
Vitvi07g01638	0.645417450336624	0.200234509811202	0.425652849873684	grey60	CC
Vitvi07g01656	0.91048084531314	0.25643933989892	0.304335840448198	grey60	CC
Vitvi07g01686	0.645343942489739	0.594078569699674	0.00933018938639765	grey60	CC
Vitvi07g02678	0.984751980756978	0.445724586296546	0.0637588668524109	grey60	CC
Vitvi07g01813	0.737176546765901	0.644021138810257	0.00392077468711476	grey60	CC
Vitvi07g01982	0.858678783775537	0.195974000173755	0.435767837313769	grey60	CC
Vitvi07g02716	0.651461661153661	0.357731971338701	0.144973603348453	grey60	CC
Vitvi08g01981	0.520205697513856	0.173706788825693	0.49061158237226	grey60	CC
Vitvi08g00063	0.731056167865088	0.574631828305303	0.0126175611550434	grey60	CC
Vitvi08g00089	0.933524605315982	0.269426515065021	0.2796220489647	grey60	CC
Vitvi08g02024	0.874123710449806	0.387537446215955	0.112066702004747	grey60	CC
Vitvi08g00245	0.717698760815803	0.682455611525813	0.00180498310892883	grey60	CC
Vitvi08g00267	0.686086617402946	0.502672659341584	0.0334926207327909	grey60	CC
Vitvi08g00281	0.912534914081163	0.710269986299497	0.000956767794288175	grey60	CC
Vitvi08g00546	0.509400114111141	0.257646834185721	0.301984583087357	grey60	CC
Vitvi08g01969	0.768463503570135	0.445018165668533	0.0642310977361905	grey60	CC
Vitvi08g02089	0.537658066441396	0.318599422495977	0.197552459143876	grey60	CC
Vitvi08g00898	0.729806835280837	0.0733995767429632	0.772243185917302	grey60	CC
Vitvi08g02110	0.968727380360249	0.33876338978309	0.16908860874076	grey60	CC
Vitvi08g02132	0.834339358935003	0.430385337772407	0.0746092317744696	grey60	CC
Vitvi08g02163	0.480157172222407	0.272013004665468	0.274851824109206	grey60	CC
Vitvi08g01179	0.641582631102351	0.270504758505604	0.277627327245717	grey60	CC
Vitvi08g01320	0.435563784950501	0.0104126326146271	0.967290848277213	grey60	CC
Vitvi08g01326	0.762874786716204	0.499573605972126	0.0347788703754319	grey60	CC
Vitvi08g02234	0.388408401727059	0.137527290000814	0.586312552269441	grey60	CC
Vitvi08g01445	0.545235169469067	-0.0971868230470353	0.701247165166645	grey60	CC
Vitvi08g01485	0.394049938474579	-0.0481719370396863	0.849455586329481	grey60	CC
Vitvi08g01763	0.929098921188089	0.471750343024097	0.0480987499940825	grey60	CC
Vitvi08g01822	0.485844815396365	0.429830275393059	0.0750258046170256	grey60	CC
Vitvi08g02379	0.686283627954229	0.222693841763956	0.374427983050145	grey60	CC
Vitvi08g02390	0.392748106492789	0.0623045582499771	0.805994335772428	grey60	CC
Vitvi08g01942	0.816294642651284	0.137281530001546	0.58698830027563	grey60	CC
Vitvi08g01962	0.835901202409192	0.568025012271658	0.0139238266459542	grey60	CC
Vitvi09g00016	0.905978735653222	0.247900207559473	0.321275017501449	grey60	CC
Vitvi09g01494	0.582998620086483	0.237311059160791	0.343035064176974	grey60	CC
Vitvi09g00070	0.522655862042489	0.313071508404946	0.20587618438233	grey60	CC
Vitvi09g00128	0.75707626069652	0.586674514526255	0.0104889593927122	grey60	CC
Vitvi09g00131	0.468941107568515	0.214300762841738	0.393152810073358	grey60	CC
Vitvi09g01537	0.420521677975981	0.134300574511076	0.595210589035323	grey60	CC
Vitvi09g00219	0.675183610256885	0.41984773141717	0.0828132854593384	grey60	CC
Vitvi09g00240	0.665779520662737	0.0686519514433723	0.786641603265922	grey60	CC
Vitvi09g00291	0.804935851833745	0.13491503805132	0.593511853288416	grey60	CC
Vitvi09g00336	0.71246667299838	0.321010065007415	0.193993237787753	grey60	CC
Vitvi09g01607	0.909373922376948	0.274904799933497	0.269578288181064	grey60	CC
Vitvi09g01621	0.755177028768938	0.494581075695892	0.0369305719033411	grey60	CC
Vitvi09g00538	0.804911669447698	0.448341057222067	0.0620323016110886	grey60	CC
Vitvi09g00724	0.952359525220393	0.39002088202192	0.109588749213779	grey60	CC
Vitvi09g01710	0.630773677907482	0.529637444101086	0.0237873772981196	grey60	CC
Vitvi09g01711	0.850757292621084	0.600844940867189	0.00836338225289914	grey60	CC
Vitvi09g01714	0.891407646762519	0.611547622789259	0.00700026225347831	grey60	CC
Vitvi09g00960	0.573879464674011	0.427220441664978	0.0770074660456101	grey60	CC
Vitvi09g01816	0.875512719727013	0.274833717975	0.269707158156575	grey60	CC
Vitvi09g01821	0.641337706793749	0.377465033171644	0.122525824957876	grey60	CC
Vitvi09g01062	0.875796578197059	0.242084792745977	0.333122420821148	grey60	CC
Vitvi09g01846	0.64424355866845	0.101244210852611	0.68935152998157	grey60	CC
Vitvi09g01868	0.990164693888551	0.399329542049198	0.100648119270187	grey60	CC
Vitvi09g01871	0.654904193763761	0.477167719812825	0.0452430899562718	grey60	CC
Vitvi09g01915	0.75134656429376	0.270947383849814	0.27681102071274	grey60	CC
Vitvi09g01957	0.908383772347296	0.313147232967101	0.205760633087545	grey60	CC
Vitvi09g01359	0.948245020818826	0.374048286062225	0.126224988876611	grey60	CC
Vitvi09g01472	0.519052426313275	0.337668486320857	0.170558523423361	grey60	CC
Vitvi10g01602	0.953263257174622	0.303217711698236	0.221276400962954	grey60	CC
Vitvi10g00009	0.772380699569023	0.646470096777064	0.00374322120623074	grey60	CC
Vitvi10g01626	0.737509759396443	0.30613766913057	0.216637432038154	grey60	CC
Vitvi10g00246	0.633328424105754	0.277005247293634	0.265787436758492	grey60	CC
Vitvi10g00264	0.671548415645228	0.136594387074629	0.588879411461616	grey60	CC
Vitvi10g00612	0.625598434740679	0.349089575226914	0.155646316324214	grey60	CC
Vitvi10g00681	0.608138748743899	0.10660061088876	0.673753333768223	grey60	CC
Vitvi10g00706	0.779521660127371	0.543541405971483	0.0197295974963716	grey60	CC
Vitvi10g00823	0.463572982318446	0.0106822979317579	0.966444195277675	grey60	CC
Vitvi10g01895	0.68113373513315	0.0892225751142152	0.72478812251038	grey60	CC
Vitvi10g01898	0.602533832288088	0.480944401066517	0.0433298458656595	grey60	CC
Vitvi10g01899	0.971472170752957	0.52851401850773	0.024141721240073	grey60	CC
Vitvi10g00951	0.878828247147043	0.25766592791367	0.30194749126439	grey60	CC
Vitvi10g00953	0.822896490803104	0.243093620877079	0.331049182724908	grey60	CC
Vitvi10g01075	0.609265837238205	0.471377336990607	0.0483002782818254	grey60	CC
Vitvi10g01139	0.845719278413905	0.458335699310714	0.0557567753452879	grey60	CC
Vitvi10g01961	0.845075780973986	0.189249239269731	0.451984435973222	grey60	CC
Vitvi10g01194	0.584038598671003	0.141921583215153	0.574285312720218	grey60	CC
Vitvi10g01195	0.885070884797271	0.226981242570244	0.365058633191012	grey60	CC
Vitvi10g01962	0.930666712400747	0.305629184639768	0.217440688257452	grey60	CC
Vitvi10g01963	0.924661266578335	0.283345431569365	0.25454672085741	grey60	CC
Vitvi10g01965	0.889137814609519	0.317367813338099	0.199387414021067	grey60	CC
Vitvi10g01197	0.95539658437654	0.362371280113717	0.139458176254905	grey60	CC
Vitvi10g01966	0.856710081853742	0.284353886577654	0.252786756987478	grey60	CC
Vitvi10g01198	0.782958409992014	0.17171885344504	0.495664660117537	grey60	CC
Vitvi10g01199	0.933120012576369	0.506063088765997	0.0321277865645717	grey60	CC
Vitvi10g01201	0.868103246033107	0.399334703584433	0.10064331216116	grey60	CC
Vitvi10g01202	0.922099319289144	0.361837207887553	0.140085568392401	grey60	CC
Vitvi10g01289	0.857820072245791	0.596954600858367	0.008908837791705	grey60	CC
Vitvi10g02014	0.578605677833257	0.130577737191548	0.605545187079136	grey60	CC
Vitvi10g01473	0.546288720639533	0.332488113794925	0.177630230459121	grey60	CC
Vitvi10g01586	0.849889100258604	0.618627668536105	0.00620173633672802	grey60	CC
Vitvi11g00028	0.620410077546849	0.566250069711447	0.0142924710756725	grey60	CC
Vitvi11g00161	0.815508951280946	0.181894100115058	0.470067256448598	grey60	CC
Vitvi11g00276	0.894717801124507	0.576856316538523	0.0122004486590232	grey60	CC
Vitvi11g00337	0.381147098990631	0.0761838322734496	0.763831702074194	grey60	CC
Vitvi11g01406	0.707317003832496	0.4389959775586	0.0683631648142825	grey60	CC
Vitvi11g00361	0.885563973895198	0.342548717979103	0.164072923462367	grey60	CC
Vitvi11g00434	0.696640696150748	0.172515832796007	0.4936358345914	grey60	CC
Vitvi11g01430	0.735545659300116	0.518047388972312	0.0276448721217767	grey60	CC
Vitvi11g01478	0.370847220255734	0.0765596627819897	0.762698187550971	grey60	CC
Vitvi11g00621	0.745239552848707	0.448713358941532	0.0617894902727727	grey60	CC
Vitvi11g01493	0.828593097131336	0.320071818460597	0.195373437111104	grey60	CC
Vitvi11g01495	0.894181195795396	0.581026226146527	0.0114482383886732	grey60	CC
Vitvi11g00735	0.772101117240896	0.746463234236537	0.00037335105495281	grey60	CC
Vitvi11g00825	0.857102704463685	0.230578567229524	0.357300376763277	grey60	CC
Vitvi11g01604	0.936467657555883	0.313003057753696	0.205980672705908	grey60	CC
Vitvi11g01162	0.674453039873021	0.128863949859957	0.610326894419465	grey60	CC
Vitvi11g01168	0.885532134319275	0.301760491533816	0.223615343570224	grey60	CC
Vitvi11g01648	0.723494440495742	0.502327487427475	0.0336340394304533	grey60	CC
Vitvi11g01695	0.947810636361348	0.59857868233506	0.00867775247422677	grey60	CC
Vitvi11g01308	0.883089603061597	0.702746168748809	0.00114379382970748	grey60	CC
Vitvi12g02186	0.602117309374502	0.529078484387591	0.0239631690730442	grey60	CC
Vitvi12g02209	0.9586499631587	0.525235061876993	0.0251995749030189	grey60	CC
Vitvi12g00131	0.560428135662346	0.551974302301467	0.0175477703220632	grey60	CC
Vitvi12g00156	0.406174151544948	0.0739406747150376	0.770606557028484	grey60	CC
Vitvi12g02252	0.431336341948262	0.234683509875492	0.348562909216594	grey60	CC
Vitvi12g00211	0.989207940032568	0.436233065253685	0.0703234802092249	grey60	CC
Vitvi12g00271	0.915131948691222	0.608257105119676	0.0073986624083239	grey60	CC
Vitvi12g00447	0.512194519448615	0.113231204764651	0.6546191820136	grey60	CC
Vitvi12g02416	0.947244316187105	0.299875220392308	0.226664925734311	grey60	CC
Vitvi12g00536	0.810300462818075	0.308869745197572	0.21235456505205	grey60	CC
Vitvi12g02431	0.60069771606876	0.405641223012739	0.0948922930339731	grey60	CC
Vitvi12g02486	0.822889760803806	0.422860131562137	0.0804036996489366	grey60	CC
Vitvi12g00690	0.535906633542799	0.368253723534344	0.132676625565328	grey60	CC
Vitvi12g00718	0.677751479063241	0.217128293489202	0.386788292680096	grey60	CC
Vitvi12g00758	0.67243251536839	0.269013243361551	0.280388914817411	grey60	CC
Vitvi12g00810	0.563650194368535	0.0400233334430221	0.874711778126679	grey60	CC
Vitvi12g02523	0.827511048023324	0.375267508869244	0.124896101414291	grey60	CC
Vitvi12g00846	0.691939668009201	0.108737096040228	0.667566485782096	grey60	CC
Vitvi12g00952	0.917205525576669	0.380985110570987	0.118795387903749	grey60	CC
Vitvi12g01168	0.957125948689611	0.471526163305788	0.0482197936428184	grey60	CC
Vitvi12g01579	0.436986812833797	0.322357475724054	0.192022462302684	grey60	CC
Vitvi12g01656	0.806341329019981	0.645862978182672	0.00378661244546123	grey60	CC
Vitvi12g01701	0.914256018110577	0.412217266450693	0.0891524184147342	grey60	CC
Vitvi12g01703	0.973565760471467	0.496495974527658	0.0360935298401897	grey60	CC
Vitvi12g01704	0.916802351759842	0.23815623174788	0.341267799567983	grey60	CC
Vitvi12g01889	0.914661941176939	0.431135468053244	0.0740489716624094	grey60	CC
Vitvi12g01890	0.908287363821402	0.337149626622167	0.171258102588474	grey60	CC
Vitvi12g01891	0.903384288439939	0.298777091428197	0.228453514974139	grey60	CC
Vitvi12g02665	0.875525008620332	0.350759332422412	0.153543576574334	grey60	CC
Vitvi12g02682	0.784314205955461	0.61132664473492	0.00702646160218586	grey60	CC
Vitvi12g01997	0.677338346850118	0.437814927750915	0.0691961111959123	grey60	CC
Vitvi12g02071	0.518519549651924	0.308714988889992	0.212595678765617	grey60	CC
Vitvi12g02147	0.883767395373329	0.517143928670824	0.0279648350123692	grey60	CC
Vitvi12g02149	0.716661841894053	0.0445190191900009	0.860761832145286	grey60	CC
Vitvi13g00108	0.912021207526759	0.305094279353738	0.218287764654587	grey60	CC
Vitvi13g01918	0.626802779457818	-0.0518588039639158	0.83807254380835	grey60	CC
Vitvi13g01920	0.813264936755447	0.140973153527334	0.576872234323631	grey60	CC
Vitvi13g00264	0.702359847408939	0.378259768212209	0.121676473894584	grey60	CC
Vitvi13g00353	0.420067484034558	0.243403540588442	0.330413784049233	grey60	CC
Vitvi13g00384	0.967654554476347	0.390465509522365	0.109149261213105	grey60	CC
Vitvi13g00625	0.66599575733	0.491507463778603	0.0383051698923367	grey60	CC
Vitvi13g02099	0.785603658466843	0.415004450028789	0.0867973787575238	grey60	CC
Vitvi13g00783	0.45613717649537	0.317457232872327	0.199253812399657	grey60	CC
Vitvi13g02155	0.985199002757489	0.402299570121751	0.0979092209574746	grey60	CC
Vitvi13g01020	0.979022342761022	0.45555883529921	0.0574502527933718	grey60	CC
Vitvi13g01054	0.757329633880729	0.163842223903263	0.515929453199076	grey60	CC
Vitvi13g01056	0.614157157350966	0.310031584962159	0.210550085766346	grey60	CC
Vitvi13g02201	0.939399626410868	0.358913165327979	0.143555271322327	grey60	CC
Vitvi13g01132	0.554165613403349	0.446446316425445	0.0632790772155241	grey60	CC
Vitvi13g02213	0.788509173925086	0.59269260702455	0.00953887852446458	grey60	CC
Vitvi13g01182	0.894324545419814	0.221842911805104	0.376303351806208	grey60	CC
Vitvi13g02277	0.694601706490475	0.572654672919318	0.0129977703302167	grey60	CC
Vitvi13g01339	0.822919628547217	0.655715228394484	0.0031311572852399	grey60	CC
Vitvi13g02298	0.712255080631086	0.402234149433991	0.0979689657069882	grey60	CC
Vitvi13g01390	0.658364411093327	0.122748945453555	0.62751020815467	grey60	CC
Vitvi13g01422	0.605165986768646	0.114113788326172	0.652087341718722	grey60	CC
Vitvi13g01699	0.685941135200664	0.248008965378896	0.321055848550384	grey60	CC
Vitvi13g01743	0.82683111475244	0.629610557998447	0.00511043385874311	grey60	CC
Vitvi13g02519	0.658752138109593	0.22850522161346	0.361760392969881	grey60	CC
Vitvi13g01790	0.885525233439496	0.205314897625104	0.413754968137561	grey60	CC
Vitvi14g02438	0.414913562555065	0.254671225026563	0.307798477599762	grey60	CC
Vitvi14g00034	0.435325291283153	0.367997628652517	0.132966971953099	grey60	CC
Vitvi14g02447	0.830545130236104	0.504274468731801	0.0328423423495774	grey60	CC
Vitvi14g00211	0.795964323628083	0.199289926792403	0.42788466516221	grey60	CC
Vitvi14g00248	0.56436189662289	0.514163611476405	0.0290407620945055	grey60	CC
Vitvi14g00257	0.544783771245781	0.206277909024333	0.411519900105102	grey60	CC
Vitvi14g00283	0.62579184844284	0.412123838178086	0.0892321566002543	grey60	CC
Vitvi14g02567	0.884571115690181	0.543161326297477	0.0198327363421626	grey60	CC
Vitvi14g02604	0.951639617517438	0.306625335714466	0.215868874413977	grey60	CC
Vitvi14g00342	0.819288741514553	0.160781239934423	0.523907808808093	grey60	CC
Vitvi14g02665	0.66032211892597	0.344137095896252	0.161998719015817	grey60	CC
Vitvi14g00724	0.859472990953583	0.291896808310765	0.239865905106138	grey60	CC
Vitvi14g02754	0.966566967760071	0.353959727884766	0.149567933957721	grey60	CC
Vitvi14g00816	0.559510360765775	0.195691999009145	0.436441724128964	grey60	CC
Vitvi14g02792	0.673020661539894	0.456749731217929	0.0567193239267492	grey60	CC
Vitvi14g00975	0.372189997642041	0.00538117185757495	0.983093016919753	grey60	CC
Vitvi14g02837	0.733118915223932	0.585547306248786	0.0106750601208681	grey60	CC
Vitvi14g02838	0.732988419536049	0.584442042253012	0.0108600966314865	grey60	CC
Vitvi14g02858	0.546546806906249	0.167106231605153	0.507485128387608	grey60	CC
Vitvi14g01062	0.782652762847996	0.408561522823725	0.0923112785401497	grey60	CC
Vitvi14g01068	0.790739295850235	0.480472112382448	0.0435656724381394	grey60	CC
Vitvi14g02867	0.752247369143038	0.360350644083761	0.141842190958254	grey60	CC
Vitvi14g01196	0.786911362676861	0.240540628315811	0.336310433590934	grey60	CC
Vitvi14g01241	0.715789011414907	0.35168988230362	0.152380222719995	grey60	CC
Vitvi14g01243	0.72331554669363	0.427701435639754	0.0766393846744071	grey60	CC
Vitvi14g01270	0.895678740782835	0.706948538260356	0.00103591541744024	grey60	CC
Vitvi14g02902	0.785610662978511	0.314147530516802	0.204238226740243	grey60	CC
Vitvi14g02905	0.486895726700794	0.426146547542912	0.0778339515373734	grey60	CC
Vitvi14g01297	0.544587608746065	0.453076971258102	0.0589961981766774	grey60	CC
Vitvi14g01314	0.665560998114325	0.280731058929416	0.25914507270167	grey60	CC
Vitvi14g01518	0.746161649723606	0.235389349984667	0.347072970031337	grey60	CC
Vitvi14g02960	0.835165898430055	0.167646172202345	0.506094592765459	grey60	CC
Vitvi14g02972	0.739491567783645	0.359915528739189	0.142359226571054	grey60	CC
Vitvi14g01581	0.688963807212563	0.47388880856438	0.0469556445833586	grey60	CC
Vitvi14g02989	0.73476006420197	0.415287151835536	0.086561065103528	grey60	CC
Vitvi14g01691	0.593855422754314	0.189987563154927	0.450189098283039	grey60	CC
Vitvi14g03014	0.795711625225916	0.230640238865225	0.35716819431537	grey60	CC
Vitvi14g01791	0.389976920401402	0.147763347757141	0.558461939024152	grey60	CC
Vitvi14g01795	0.861468866302558	0.53577368316547	0.0219230752344836	grey60	CC
Vitvi14g01820	0.633442640356613	0.472435822302023	0.0477300597240704	grey60	CC
Vitvi14g03034	0.526867077711855	0.401805070794214	0.0983614685243644	grey60	CC
Vitvi14g03046	0.604483173064245	0.417538386111427	0.0846959272027156	grey60	CC
Vitvi14g03063	0.637557431128591	0.431836507877458	0.073528185451546	grey60	CC
Vitvi14g03095	0.639378058613368	0.525214930302212	0.0252061795356945	grey60	CC
Vitvi14g02003	0.58024189718997	0.233963000049378	0.350087590407797	grey60	CC
Vitvi14g02041	0.995060322887267	0.434365865380296	0.0716716246639999	grey60	CC
Vitvi15g01274	0.821045095188623	0.34442208340252	0.161628462609566	grey60	CC
Vitvi15g00209	0.967304061070516	0.464550795661468	0.052102608214768	grey60	CC
Vitvi15g00225	0.536017648317904	0.00670649054650978	0.978929815459015	grey60	CC
Vitvi15g00260	0.615214100507133	0.140918124682997	0.577022482146468	grey60	CC
Vitvi15g00405	0.812215785123707	0.419331677812024	0.0832313075012811	grey60	CC
Vitvi15g00429	0.671309440280765	0.12128067631274	0.631663804350038	grey60	CC
Vitvi15g00440	0.554616539849591	0.084702251701909	0.738256201312186	grey60	CC
Vitvi15g00526	0.705299389473426	0.17944998032965	0.476154904473047	grey60	CC
Vitvi15g00567	0.682268001009806	0.595423927666067	0.00913113907664063	grey60	CC
Vitvi15g00820	0.603235251554983	0.40150510386513	0.098636537325775	grey60	CC
Vitvi15g00868	0.777541437433511	0.663391749507653	0.00268766945745944	grey60	CC
Vitvi15g00889	0.643776199373892	0.503829924183004	0.0330218265609592	grey60	CC
Vitvi15g00913	0.606811254622615	0.591406736508267	0.00973583337121946	grey60	CC
Vitvi15g00973	0.798947607247599	0.346465579951132	0.158990426704336	grey60	CC
Vitvi15g01630	0.586330406322494	0.369779230344464	0.130956262085583	grey60	CC
Vitvi15g01675	0.423336263047896	0.290457015871829	0.24229913867096	grey60	CC
Vitvi15g01676	0.857113145511723	0.457829677189705	0.0560625451043826	grey60	CC
Vitvi16g00078	0.373536907741506	0.226637757566169	0.365804346418799	grey60	CC
Vitvi16g00140	0.613117700253778	0.369317594386002	0.131475208129999	grey60	CC
Vitvi16g00169	0.620612362004269	0.295765197416544	0.233405604765426	grey60	CC
Vitvi16g00174	0.66157812201834	0.609946363035839	0.00719190919198756	grey60	CC
Vitvi16g00176	0.968810740049476	0.43413134870892	0.0718422890221737	grey60	CC
Vitvi16g00204	0.618322514823287	0.228757602574938	0.361215814921494	grey60	CC
Vitvi16g00217	0.748919637851375	0.476405361601859	0.045636961489877	grey60	CC
Vitvi16g00221	0.75869737750069	0.0818612214288331	0.746758448142563	grey60	CC
Vitvi16g00235	0.654406796206236	0.410688792267651	0.0904634424333019	grey60	CC
Vitvi16g00291	0.814254257359859	0.146323677180743	0.562343699388317	grey60	CC
Vitvi16g00309	0.708854094379252	0.143155407685186	0.570927395424512	grey60	CC
Vitvi16g00530	0.902263228043006	0.294871556639335	0.234888013343831	grey60	CC
Vitvi16g01725	0.871643187326644	0.595439664662907	0.00912883110541512	grey60	CC
Vitvi16g00637	0.95253311546284	0.386960650359196	0.112647880922396	grey60	CC
Vitvi16g00638	0.931652878275451	0.308288483220582	0.213261106965744	grey60	CC
Vitvi16g00816	0.515054242820233	0.237480021561845	0.342681340705056	grey60	CC
Vitvi16g00856	0.711685220974868	0.460038506864164	0.0547370284849761	grey60	CC
Vitvi16g00921	0.615028287169483	0.560686415410668	0.0154985222595285	grey60	CC
Vitvi16g00971	0.600346071381591	0.335731473238414	0.173180080935957	grey60	CC
Vitvi16g01869	0.777020098151641	0.456696562841512	0.056751807183107	grey60	CC
Vitvi16g01164	0.555507605159495	0.322463593975026	0.191867816085163	grey60	CC
Vitvi16g01305	0.669378446999387	0.534624836404308	0.0222630944297559	grey60	CC
Vitvi17g00020	0.851328104088217	0.404673307791952	0.0957591470523698	grey60	CC
Vitvi17g01341	0.745157086721216	0.200103128200456	0.425962904253444	grey60	CC
Vitvi17g01371	0.847736043065592	0.393098304161569	0.106572633491286	grey60	CC
Vitvi17g00231	0.881871935156916	0.51936879201644	0.0271820266229766	grey60	CC
Vitvi17g00242	0.779273525329421	0.291733823147011	0.240140565088952	grey60	CC
Vitvi17g00310	0.954719618665163	0.358960427299292	0.143498721507528	grey60	CC
Vitvi17g01416	0.557109890854512	0.0541876111953834	0.830898041844681	grey60	CC
Vitvi17g00379	0.557420900855177	0.00999819671800939	0.968592093895629	grey60	CC
Vitvi17g00406	0.751117306130187	0.554102052424459	0.0170285947674908	grey60	CC
Vitvi17g01427	0.679251182926773	0.320754664129522	0.194368301496378	grey60	CC
Vitvi17g00473	0.526246070075939	0.126331939125325	0.617419070479144	grey60	CC
Vitvi17g01476	0.846703256280445	0.812355176565484	4.20983e+08	grey60	CC
Vitvi17g01477	0.754588723511686	0.307023468060295	0.215242737107516	grey60	CC
Vitvi17g00685	0.949980047578475	0.336529128291505	0.17209726301646	grey60	CC
Vitvi17g00896	0.833944528715919	0.54158864254942	0.0202640186636387	grey60	CC
Vitvi17g01066	0.699983247458	0.546833861384548	0.0188537089548077	grey60	CC
Vitvi17g01161	0.48473473807735	0.345890519138089	0.159729804569163	grey60	CC
Vitvi18g00081	0.700410188802295	0.597513322386023	0.00882878723553771	grey60	CC
Vitvi18g00166	0.893811515727614	0.27002931656229	0.278505801497022	grey60	CC
Vitvi18g00284	0.529094351023171	0.0515659866150354	0.838975516978099	grey60	CC
Vitvi18g02545	0.650181568194502	0.0113574476170994	0.964324617522194	grey60	CC
Vitvi18g00360	0.673379859855145	0.494851602662212	0.0368114237022497	grey60	CC
Vitvi18g00435	0.696193845923443	0.408004632590567	0.0927994990107776	grey60	CC
Vitvi18g00510	0.681264114293511	0.222611441573866	0.374609356759398	grey60	CC
Vitvi18g00581	0.793686557931387	0.459510675695388	0.0550516145471379	grey60	CC
Vitvi18g02623	0.850469839960611	0.376305295887263	0.123772746975367	grey60	CC
Vitvi18g00619	0.75165963431647	0.0922191016187775	0.715902034744829	grey60	CC
Vitvi18g00629	0.921100566046576	0.416517614465616	0.0855379630489015	grey60	CC
Vitvi18g00630	0.971522615282769	0.383281422607814	0.116405572926377	grey60	CC
Vitvi18g02638	0.628434147860661	0.285948654800945	0.250019209940176	grey60	CC
Vitvi18g00798	0.445538345285782	0.271801219464995	0.275240519596933	grey60	CC
Vitvi18g00807	0.842459705681877	0.532888177442457	0.0227849154801087	grey60	CC
Vitvi18g00848	0.458572092072495	0.449983299663148	0.0609665823590835	grey60	CC
Vitvi18g02735	0.91976278484924	0.326765665690644	0.185667886093393	grey60	CC
Vitvi18g02743	0.753205297813181	0.286081839008748	0.249788950885256	grey60	CC
Vitvi18g00995	0.626534187596748	0.19216079163242	0.444925825633394	grey60	CC
Vitvi18g01026	0.679631573423621	0.121625972578755	0.630686043255378	grey60	CC
Vitvi18g01121	0.840223155836519	0.331945681274393	0.178381917221744	grey60	CC
Vitvi18g01271	0.743859224512662	0.340711639892512	0.166494320015855	grey60	CC
Vitvi18g02863	0.944298724837972	0.495001878012894	0.036745365556961	grey60	CC
Vitvi18g02868	0.782670790855163	0.330289456931311	0.180690266729525	grey60	CC
Vitvi18g01605	0.543755455272422	0.162258444811928	0.520050406756136	grey60	CC
Vitvi18g01636	0.537476423310752	0.511989602887684	0.0298456512801454	grey60	CC
Vitvi18g01785	0.445127611264636	0.138125945754453	0.584667837513296	grey60	CC
Vitvi18g01850	0.616621894882644	0.141375892770396	0.575773123655941	grey60	CC
Vitvi18g03051	0.642306007771598	0.148153175176799	0.557412880474861	grey60	CC
Vitvi18g02087	0.46388692833723	-0.0679055298473619	0.788911451376832	grey60	CC
Vitvi18g02154	0.860532521529381	0.754344514851311	0.000298020890178239	grey60	CC
Vitvi18g02180	0.714439794076737	0.610986570417352	0.00706693597085434	grey60	CC
Vitvi18g02217	0.765751915440501	0.564389843647949	0.0146871101325917	grey60	CC
Vitvi18g02257	0.847312172336852	0.558923282420995	0.0158971040449911	grey60	CC
Vitvi18g03222	0.622090275397573	0.391605155628583	0.108028531570386	grey60	CC
Vitvi18g03229	0.605127690068445	0.0793753507561244	0.754220751415354	grey60	CC
Vitvi18g02383	0.844155324465162	0.56682778970811	0.0141716408414977	grey60	CC
Vitvi18g03253	0.85180863892704	0.48362836090434	0.0420080851495387	grey60	CC
Vitvi18g02427	0.556072646109936	0.189487029630282	0.45140581705561	grey60	CC
Vitvi19g01803	0.849428118242088	0.542660022945406	0.0199694187465596	grey60	CC
Vitvi19g00154	0.679090047601572	0.575052826364693	0.0125377600835909	grey60	CC
Vitvi19g00196	0.575106962887448	0.412500546043381	0.0889109643375954	grey60	CC
Vitvi19g00211	0.896486052719776	0.351160818513312	0.153040902340375	grey60	CC
Vitvi19g00242	0.396028605921132	0.132838011950763	0.599261997011994	grey60	CC
Vitvi19g00266	0.691901777739317	0.52988675148912	0.0237092964499937	grey60	CC
Vitvi19g00284	0.795079643383527	0.490571632493873	0.0387313855318123	grey60	CC
Vitvi19g01909	0.628061102718381	0.446425008216309	0.0632932037659059	grey60	CC
Vitvi19g02016	0.364623754957842	0.0229844472918321	0.927869739048561	grey60	CC
Vitvi19g00519	0.513779046037299	0.0645075783254263	0.799264736621367	grey60	CC
Vitvi19g00584	0.773514657898614	0.190802025930724	0.448212857215492	grey60	CC
Vitvi19g00592	0.893934712910091	0.507314150163696	0.0316351672924573	grey60	CC
Vitvi19g00609	0.404419988488225	0.0767301063943769	0.762184276439363	grey60	CC
Vitvi19g00618	0.633658101568695	0.347347614962149	0.157860906498355	grey60	CC
Vitvi19g02065	0.547418574131771	-0.254183211053431	0.308758318919187	grey60	CC
Vitvi19g01062	0.78558534126299	0.638775989561104	0.00432427736810303	grey60	CC
Vitvi19g02166	0.588971560881376	0.142654508892983	0.572289599676665	grey60	CC
Vitvi19g01089	0.882315580865501	0.464880893534144	0.0519137109015443	grey60	CC
Vitvi19g01125	0.875699128295486	0.382082284889056	0.117649248947319	grey60	CC
Vitvi19g01136	0.674919864016206	0.102742680880289	0.684975545403034	grey60	CC
Vitvi19g01247	0.653792272268589	0.347202140654702	0.158046819892938	grey60	CC
Vitvi19g01255	0.525685309647634	0.204278700557238	0.416167118049734	grey60	CC
Vitvi19g02174	0.78153100371777	0.637028556116079	0.00446599541805948	grey60	CC
Vitvi19g01269	0.676044229999541	0.209639269103707	0.403769362776296	grey60	CC
Vitvi19g01271	0.932371924482748	0.477263358809808	0.045193861141225	grey60	CC
Vitvi19g01275	0.874536680429785	0.532927382581085	0.0227730306704939	grey60	CC
Vitvi19g01536	0.661627415129593	0.359151427023488	0.143270343857327	grey60	CC
Vitvi19g01556	0.986335706940548	0.415680909115006	0.0862327001858935	grey60	CC
Vitvi19g01595	0.728668955517731	0.690626011730954	0.00150848829201425	grey60	CC
Vitvi19g01675	0.896921233159288	0.293565158393319	0.237065921938901	grey60	CC
Vitvi19g01744	0.704769676229021	0.32961389754029	0.181637541774476	grey60	CC
Vitvi19g01770	0.372449978243144	0.114415599565454	0.651222373259516	grey60	CC
Vitvi07g02810	0.904374781666778	0.885218372478826	1.05068e+08	brown	CC
Vitvi07g02809	0.773553076257328	0.755605407960284	0.000287249281478099	brown	CC
Vitvi07g02808	0.808054761501219	0.806355481841689	5.30672e+09	brown	CC
Vitvi07g03014	0.628812721071608	0.659740364540303	0.00289168675530268	brown	CC
Vitvi02g01682	0.84540492721311	0.832052789020543	1.85201e+09	brown	CC
Vitvi18g03362	0.913377638897015	0.934106047602913	1.4516e+06	brown	CC
Vitvi18g03359	0.973078901100278	0.981117382508961	76.5991	brown	CC
Vitvi18g03358	0.830244469548721	0.821628388890762	2.89544e+09	brown	CC
Vitvi02g01735	0.79095195115908	0.770415613005397	0.000183316116255928	brown	CC
Vitvi02g01730	0.757070172112702	0.762834574271631	0.000231611502980398	brown	CC
Vitvi07g03058	0.479768917465113	0.476742800784484	0.0454623039020227	brown	CC
Vitvi04g02281	0.683645537631257	0.662683963455177	0.00272626216405508	brown	CC
Vitvi04g02278	0.833926086208667	0.835523672350391	1.58532e+09	brown	CC
Vitvi07g03106	0.873172345506918	0.863875000214686	3.83354e+08	brown	CC
Vitvi07g02940	0.776873536566961	0.761438487566492	0.000241582085314793	brown	CC
Vitvi07g03090	0.826725167179958	0.820151928921124	3.07753e+09	brown	CC
Vitvi07g03091	0.898118127436035	0.906548112472255	2.17418e+07	brown	CC
Vitvi07g03093	0.716655038648028	0.704730212259178	0.00109175341075365	brown	CC
Vitvi00g00756	0.742448879413488	0.722146424849769	0.000713689259067343	brown	CC
Vitvi00g00757	0.957117539495746	0.945300226579662	339214	brown	CC
Vitvi10g02268	0.525970175298693	0.551872308394807	0.0175729674545156	brown	CC
Vitvi02g01811	0.651427813176428	0.634057161280454	0.00471566433458608	brown	CC
Vitvi00g01970	0.884956473495472	0.875066475409438	2.00217e+08	brown	CC
Vitvi07g02805	0.90512014394108	0.911552138474034	1.4227e+07	brown	CC
Vitvi07g03052	0.728629769408906	0.720478942977035	0.000744318495316228	brown	CC
Vitvi00g00859	0.928741822205508	0.922515311219545	5.11298e+06	brown	CC
Vitvi00g01999	0.805569924020334	0.798990594249	6.97746e+09	brown	CC
Vitvi10g02206	0.664292280817751	0.656590216205554	0.00307776418196593	brown	CC
Vitvi07g03026	0.863658311118323	0.855019047581764	6.16441e+08	brown	CC
Vitvi07g03030	0.796709428845962	0.800776850638531	6.53599e+09	brown	CC
Vitvi00g00922	0.914720002449355	0.914573209945394	1.08793e+07	brown	CC
Vitvi07g03100	0.833103174145717	0.822224440415093	2.82457e+09	brown	CC
Vitvi18g03336	0.63600798739792	0.631856783185374	0.00490778422104384	brown	CC
Vitvi00g02044	0.826850531468876	0.798207292768677	7.17889e+08	brown	CC
Vitvi00g00936	0.920000907529269	0.927464532873756	306372	brown	CC
Vitvi10g02201	0.97698198146559	0.979519795627445	145.957	brown	CC
Vitvi10g02210	0.601743665515231	0.576238421170221	0.0123151893016911	brown	CC
Vitvi11g01709	0.776475438725029	0.805220910391729	5.53935e+09	brown	CC
Vitvi10g02274	0.528533484392185	0.555054693165434	0.0168001208443345	brown	CC
Vitvi00g01013	0.92030602391409	0.900539096027763	3.51041e+07	brown	CC
Vitvi07g03031	0.795241059248174	0.782347559277852	0.00012459465001205	brown	CC
Vitvi04g02302	0.638592679215393	0.608878827244646	0.00732201696788876	brown	CC
Vitvi07g03117	0.663054253863582	0.637397737807163	0.00443574324898731	brown	CC
Vitvi00g02142	0.728960491240684	0.722920491741717	0.000699832905719054	brown	CC
Vitvi05g02286	0.505540965471414	0.510091395596721	0.0305624697664799	brown	CC
Vitvi00g01101	0.871643841789634	0.872871609922894	2.28498e+08	brown	CC
Vitvi00g02165	0.797872531713693	0.785138170095842	0.000113448385608475	brown	CC
Vitvi00g01109	0.868189166357584	0.875875506514957	1.90581e+08	brown	CC
Vitvi19g02388	0.43544740590139	0.435088147549385	0.0711478815113319	brown	CC
Vitvi00g02204	0.879210993677291	0.901830341953836	3.17523e+06	brown	CC
Vitvi10g02407	0.438837947438018	0.457965404033338	0.0559804073116996	brown	CC
Vitvi07g03146	0.788314202753914	0.772826813369197	0.000169866838164028	brown	CC
Vitvi00g02255	0.593724388693142	0.603953845742096	0.00794711415454885	brown	CC
Vitvi00g01285	0.853074334931284	0.817911526340671	3.37247e+09	brown	CC
Vitvi04g02313	0.573084979225283	0.596469145214681	0.00897886432273036	brown	CC
Vitvi00g02295	0.696527436023896	0.67874301247056	0.00195479893854613	brown	CC
Vitvi07g03163	0.853136685171621	0.839977553965069	1.29176e+09	brown	CC
Vitvi00g01360	0.719385250166798	0.72151253615972	0.000725206351451587	brown	CC
Vitvi00g01364	0.879243573735624	0.880445653168353	1.43298e+08	brown	CC
Vitvi18g03403	0.702031192454729	0.723342320344284	0.000692376999719134	brown	CC
Vitvi02g01852	0.753608263213146	0.735405424693302	0.000505531486959076	brown	CC
Vitvi01g00043	0.850430005415575	0.840364130204373	1.26863e+09	brown	CC
Vitvi01g00052	0.643689285310204	0.651811738502645	0.00337869944404127	brown	CC
Vitvi01g00064	0.824111029404696	0.803460925939743	5.91736e+09	brown	CC
Vitvi01g00068	0.814518137074704	0.834934304544347	1.62814e+09	brown	CC
Vitvi01g00080	0.884337367163396	0.872797421344674	2.29511e+07	brown	CC
Vitvi01g00092	0.903793899550493	0.894793255861411	5.3999e+07	brown	CC
Vitvi01g00097	0.685468387322482	0.682066777881401	0.00182021412614081	brown	CC
Vitvi01g01867	0.920500758896984	0.929982306488371	2.32816e+06	brown	CC
Vitvi01g00112	0.873210914625238	0.860517219792948	4.60739e+08	brown	CC
Vitvi01g00114	0.921054836903342	0.919351419917724	69711.3	brown	CC
Vitvi01g00130	0.863947909167078	0.84752625563486	8.99886e+08	brown	CC
Vitvi01g00138	0.805241343399918	0.793674766523509	8.44413e+09	brown	CC
Vitvi01g00156	0.822920854491295	0.81547934081773	3.71962e+09	brown	CC
Vitvi01g01889	0.603084098182614	0.582919088565156	0.0111192577444737	brown	CC
Vitvi01g01898	0.961018326554191	0.969041340475001	3850.33	brown	CC
Vitvi01g00214	0.686478403057413	0.66401514336586	0.00265405153007497	brown	CC
Vitvi01g00215	0.366564476200026	0.363887622055638	0.1376875203645	brown	CC
Vitvi01g00221	0.831703475704281	0.844518929436643	1.04163e+09	brown	CC
Vitvi01g00238	0.949365526911606	0.952830895401102	106229	brown	CC
Vitvi01g00239	0.977697477349897	0.981890397233509	54.9604	brown	CC
Vitvi01g00250	0.757798120490873	0.761257389517951	0.000242901572253655	brown	CC
Vitvi01g00251	0.753094157063807	0.744298778686535	0.00039663582552556	brown	CC
Vitvi01g00277	0.893966568383264	0.906093672746437	2.2569e+07	brown	CC
Vitvi01g00282	0.847656451564843	0.875254169950293	1.97945e+07	brown	CC
Vitvi01g00296	0.59313915428691	0.611276650708037	0.00703239992196106	brown	CC
Vitvi01g00342	0.683610139386388	0.662415978508439	0.00274099269880927	brown	CC
Vitvi01g00359	0.772496140376233	0.74939317146637	0.000343669810374158	brown	CC
Vitvi01g00366	0.694712793890779	0.683346248445166	0.00177049276726383	brown	CC
Vitvi01g00388	0.705373242512618	0.716526645626363	0.000821326362341562	brown	CC
Vitvi01g00393	0.962057984011633	0.962176840691707	18702.3	brown	CC
Vitvi01g00413	0.826057890270334	0.831993500281854	1.85688e+09	brown	CC
Vitvi01g00414	0.937480108854027	0.941530865669642	571201	brown	CC
Vitvi01g00424	0.946712423681042	0.957106479042893	50350.2	brown	CC
Vitvi01g00455	0.848775485524139	0.849595544507521	8.12254e+08	brown	CC
Vitvi01g00457	0.946722024170306	0.949851247733284	171773	brown	CC
Vitvi01g00479	0.843794860277724	0.851362150554889	7.43333e+08	brown	CC
Vitvi01g00481	0.956937546456322	0.953595360110555	93438.5	brown	CC
Vitvi01g00497	0.864414948583858	0.86629808104102	3.34705e+08	brown	CC
Vitvi01g00498	0.499129977261427	0.50303675770513	0.0333439451151189	brown	CC
Vitvi01g00503	0.92733847273534	0.924908351244575	4.00883e+06	brown	CC
Vitvi01g00505	0.841756461747731	0.821892682783185	2.86383e+09	brown	CC
Vitvi01g00588	0.85295591276541	0.836905157653318	1.48872e+09	brown	CC
Vitvi01g00616	0.552503426445186	0.533033817022575	0.0227407901634508	brown	CC
Vitvi01g00640	0.584194338603033	0.586054819920611	0.0105909456610155	brown	CC
Vitvi01g00659	0.867823097366591	0.867815653089254	3.07022e+08	brown	CC
Vitvi01g00670	0.898408096917414	0.910407185072856	1.57106e+07	brown	CC
Vitvi01g00691	0.479147577572455	0.478321257983328	0.0446520343491202	brown	CC
Vitvi01g02049	0.910545425884317	0.925414169260944	380400	brown	CC
Vitvi01g00712	0.907627717696619	0.897552013994505	4.40511e+07	brown	CC
Vitvi01g02061	0.928769218961382	0.926491213462296	3.39785e+06	brown	CC
Vitvi01g00772	0.878077202338191	0.860044419910899	4.72644e+07	brown	CC
Vitvi01g00830	0.95602470829914	0.96188308032943	19878	brown	CC
Vitvi01g00898	0.927024963804877	0.915985043318422	9.56479e+06	brown	CC
Vitvi01g00928	0.943000349905904	0.943170149863421	457358	brown	CC
Vitvi01g02116	0.835524260999783	0.843445546059051	1.09665e+09	brown	CC
Vitvi01g02117	0.769013001718475	0.794802715918879	8.11282e+09	brown	CC
Vitvi01g00955	0.919623596697978	0.915081546270346	1.0389e+07	brown	CC
Vitvi01g01009	0.898214703781246	0.89614982985432	4.88888e+07	brown	CC
Vitvi01g01023	0.857241388418851	0.858891911637461	5.02778e+08	brown	CC
Vitvi01g01079	0.967386069305512	0.980076329375098	117.291	brown	CC
Vitvi01g02159	0.784126039841538	0.783297654202737	0.00012070011633639	brown	CC
Vitvi01g02181	0.941086351830206	0.957691164689955	45198.1	brown	CC
Vitvi01g01404	0.758760850836743	0.765008612255292	0.000216776760902128	brown	CC
Vitvi01g01417	0.79394405436011	0.801430374973909	6.38052e+09	brown	CC
Vitvi01g01430	0.666127381277478	0.651490826819697	0.00339974364819391	brown	CC
Vitvi01g01435	0.715932687590583	0.736199565898883	0.000494887016630657	brown	CC
Vitvi01g02197	0.92246964532447	0.935664908383524	1.20456e+06	brown	CC
Vitvi01g02198	0.833900199091054	0.79576896563429	7.83785e+08	brown	CC
Vitvi01g02200	0.839962016600074	0.847100684864687	9.18878e+08	brown	CC
Vitvi01g01478	0.508085301541775	0.494940855735431	0.0367721787879172	brown	CC
Vitvi01g01506	0.795522423521053	0.788139871188068	0.000102413715241408	brown	CC
Vitvi01g01514	0.833255026988109	0.833630355788404	1.7264e+09	brown	CC
Vitvi01g01548	0.740043747013728	0.723197150199933	0.000694935382241013	brown	CC
Vitvi01g01559	0.861516980906883	0.847431579929021	9.04081e+08	brown	CC
Vitvi01g01565	0.889046957587556	0.880168155880556	1.45849e+08	brown	CC
Vitvi01g01615	0.776559142719878	0.794944868402981	8.07186e+09	brown	CC
Vitvi01g01645	0.86859214539771	0.857019444382746	5.55253e+08	brown	CC
Vitvi01g01708	0.927643462640319	0.946148204680299	300167	brown	CC
Vitvi01g01714	0.915283853615096	0.911109521246003	1.47855e+07	brown	CC
Vitvi01g02291	0.652648370206196	0.671151788369996	0.00229321930241632	brown	CC
Vitvi01g01758	0.743370815207119	0.738847021141057	0.000460748167328992	brown	CC
Vitvi01g01808	0.937276461998337	0.946931243951664	26764.2	brown	CC
Vitvi02g00015	0.707302867457517	0.727295461251376	0.000625673134257089	brown	CC
Vitvi02g00025	0.959378978158198	0.958808872545296	36613.2	brown	CC
Vitvi02g00070	0.951332647300499	0.965023590668139	10091.1	brown	CC
Vitvi02g01331	0.843010803265751	0.861234754272439	4.43163e+08	brown	CC
Vitvi02g00128	0.85289660724915	0.871917759857072	2.41821e+08	brown	CC
Vitvi02g00138	0.808344405014476	0.800198757079837	6.67619e+09	brown	CC
Vitvi02g00142	0.84142446693837	0.838899025198554	1.35819e+09	brown	CC
Vitvi02g01340	0.552254472724353	0.555285771560111	0.0167450679109413	brown	CC
Vitvi02g00187	0.817557030386297	0.82186119234345	2.86758e+09	brown	CC
Vitvi02g00204	0.752028624320763	0.741860747084487	0.000424312463969569	brown	CC
Vitvi02g00235	0.913628483986361	0.91411426966	1.13389e+07	brown	CC
Vitvi02g00276	0.919383553086735	0.893753311716815	5.82226e+07	brown	CC
Vitvi02g00320	0.872309949619828	0.861374628135764	4.39805e+08	brown	CC
Vitvi02g00349	0.671730463392694	0.649665611971529	0.00352148737504745	brown	CC
Vitvi02g01388	0.809992276614337	0.805514569411678	5.47832e+09	brown	CC
Vitvi02g00354	0.671001028891356	0.646415950492694	0.00374707448198695	brown	CC
Vitvi02g01391	0.891918554049355	0.88862193479917	8.35045e+07	brown	CC
Vitvi02g00383	0.845496622425652	0.860731396169752	4.55431e+08	brown	CC
Vitvi02g00430	0.774487311506292	0.754401787284126	0.000297524356257342	brown	CC
Vitvi02g00448	0.699456157388514	0.705169637532374	0.00108049813371407	brown	CC
Vitvi02g00463	0.78749415834209	0.779035011153687	0.000139016422408468	brown	CC
Vitvi02g00495	0.62989678550882	0.625697472466106	0.00547970285560427	brown	CC
Vitvi02g00563	0.840054074977654	0.816042896659819	3.63658e+09	brown	CC
Vitvi02g00600	0.547916361021954	0.531376953255452	0.0232467481403533	brown	CC
Vitvi02g00619	0.646157425003245	0.629164771099759	0.0051514501636877	brown	CC
Vitvi02g01473	0.757710477052403	0.750857703527869	0.000329593981045203	brown	CC
Vitvi02g01480	0.938314579298882	0.940615911157802	644866	brown	CC
Vitvi02g00639	0.895169789386349	0.899823836487125	3.70891e+07	brown	CC
Vitvi02g00666	0.526973436514146	0.523868290295933	0.0256510514072406	brown	CC
Vitvi02g00995	0.747632727243198	0.748972935875435	0.000347800835670758	brown	CC
Vitvi02g01047	0.609560260945851	0.60786722249072	0.00744705657578059	brown	CC
Vitvi02g01604	0.944482245625717	0.937585556378832	95102.2	brown	CC
Vitvi02g01098	0.712569639954613	0.698696268036488	0.00125643903389392	brown	CC
Vitvi02g01100	0.768760076614536	0.782358582566785	0.000124548861791187	brown	CC
Vitvi02g01113	0.8737826114959	0.889360319974941	7.93679e+07	brown	CC
Vitvi02g01121	0.866172888784804	0.873568195931389	2.19172e+07	brown	CC
Vitvi02g01641	0.85067933694695	0.853357956095218	6.71561e+08	brown	CC
Vitvi02g01192	0.626171580604415	0.613557538290415	0.00676557302005427	brown	CC
Vitvi02g01193	0.931862019094083	0.940744736068673	634020	brown	CC
Vitvi02g01211	0.830447073742346	0.810744834977008	4.48329e+09	brown	CC
Vitvi02g01227	0.704477376875471	0.6923752818207	0.00145057539357534	brown	CC
Vitvi02g01231	0.830361223725414	0.822114903381999	2.83748e+09	brown	CC
Vitvi02g01235	0.831130440119737	0.827572704122835	2.25219e+09	brown	CC
Vitvi03g00063	0.723892137223485	0.697026710234306	0.0013054838103135	brown	CC
Vitvi03g01398	0.675300759777431	0.661668873597691	0.00278240528201579	brown	CC
Vitvi03g00164	0.870566828202984	0.85452660616585	6.32361e+07	brown	CC
Vitvi03g00171	0.937653334357252	0.923614591207429	4.57682e+06	brown	CC
Vitvi03g00223	0.892420039188885	0.864073455234048	3.79153e+08	brown	CC
Vitvi03g00227	0.513093532303191	0.522083150306239	0.0262501924018719	brown	CC
Vitvi03g00270	0.677287484525529	0.686180549985186	0.00166434024918173	brown	CC
Vitvi03g01476	0.550367578234127	0.519988723037295	0.0269669726184178	brown	CC
Vitvi03g00329	0.815841210272626	0.804454477376658	5.70136e+09	brown	CC
Vitvi03g01497	0.52835202287904	0.510470073057589	0.0304184167629381	brown	CC
Vitvi03g00378	0.675083715005737	0.664069544160326	0.00265113432967045	brown	CC
Vitvi03g01516	0.880897302302187	0.88032007221163	1.44448e+08	brown	CC
Vitvi03g00405	0.767591727953248	0.781486695471865	0.000128214787919105	brown	CC
Vitvi03g00467	0.914504903344005	0.908357475452321	1.87029e+07	brown	CC
Vitvi03g00509	0.650328708628835	0.651322225228866	0.0034108428847519	brown	CC
Vitvi03g00511	0.877350296295831	0.865948361497774	3.4138e+08	brown	CC
Vitvi03g00543	0.778936916877801	0.776640804351063	0.00015029823803246	brown	CC
Vitvi03g00573	0.892769921434139	0.902779733471988	2.94678e+07	brown	CC
Vitvi03g00600	0.792766970556428	0.782659860609357	0.000123302926247548	brown	CC
Vitvi03g00619	0.818489728021474	0.827970214625008	2.21393e+08	brown	CC
Vitvi03g00666	0.89793985049256	0.882129901095602	1.28629e+08	brown	CC
Vitvi03g00681	0.770793083898937	0.749828775100674	0.00033943133978525	brown	CC
Vitvi03g00682	0.773289452574733	0.766884168714867	0.000204630759760554	brown	CC
Vitvi03g00690	0.895637592047524	0.875929975567048	1.89947e+08	brown	CC
Vitvi03g01618	0.62016703234822	0.576672000226355	0.012234585763567	brown	CC
Vitvi03g00717	0.709393399906717	0.681078169368958	0.00185941815004218	brown	CC
Vitvi03g00777	0.514542602597926	0.505093370927649	0.0325136835296691	brown	CC
Vitvi03g00792	0.759351846789057	0.749477706778165	0.000342843810889071	brown	CC
Vitvi03g00801	0.481305605745706	0.457847788468743	0.0560515794759095	brown	CC
Vitvi03g01676	0.680791314000857	0.671202605926082	0.00229080315526323	brown	CC
Vitvi03g01678	0.861525234378078	0.84234633919901	1.15555e+09	brown	CC
Vitvi03g01690	0.763729356094019	0.764551273216616	0.0002198289629421	brown	CC
Vitvi03g00845	0.883836073735948	0.892276889204018	6.47073e+07	brown	CC
Vitvi03g01727	0.71448827127488	0.713997717101871	0.000874003624621793	brown	CC
Vitvi03g01308	0.804337820188429	0.809964282713013	4.6212e+09	brown	CC
Vitvi04g00007	0.771218513579992	0.75848477071463	0.000263874398733728	brown	CC
Vitvi04g00092	0.972847022291357	0.977688022138637	287.977	brown	CC
Vitvi04g00127	0.7845740484289	0.790392692496414	9.47424e+09	brown	CC
Vitvi04g01794	0.875366687489805	0.869891872463993	2.72351e+08	brown	CC
Vitvi04g01796	0.961212864068042	0.970225886718597	2828.61	brown	CC
Vitvi04g01799	0.912369440997602	0.901683344867717	3.21194e+07	brown	CC
Vitvi04g00165	0.670276669364291	0.646746145909508	0.00372362676140468	brown	CC
Vitvi04g00187	0.866742961270445	0.858241227885573	5.20508e+08	brown	CC
Vitvi04g00189	0.704580741969322	0.705488708569487	0.00107238620574443	brown	CC
Vitvi04g00206	0.759213324877305	0.756756260990548	0.000277705735829088	brown	CC
Vitvi04g00270	0.677067489927744	0.672759951964087	0.00221776934496548	brown	CC
Vitvi04g00291	0.580705814141999	0.546935475933951	0.0188271725945418	brown	CC
Vitvi04g00295	0.79876297368913	0.811381025362953	4.3735e+09	brown	CC
Vitvi04g00365	0.848916221918729	0.844454285880572	1.04487e+09	brown	CC
Vitvi04g00387	0.724776238703161	0.713617692882036	0.000882157628781299	brown	CC
Vitvi04g00390	0.91884362742422	0.906971070510824	2.09957e+07	brown	CC
Vitvi04g00397	0.516563877770218	0.520371226820511	0.0268349439800416	brown	CC
Vitvi04g00419	0.43543693919703	0.443231606829951	0.0654369990541713	brown	CC
Vitvi04g01890	0.464952692796912	0.452520344069002	0.0593471530762043	brown	CC
Vitvi04g00437	0.73031101122639	0.695793952273788	0.00134270835491576	brown	CC
Vitvi04g01900	0.618241445580288	0.612639635157847	0.00687194963551796	brown	CC
Vitvi04g00489	0.539534101845008	0.531035569934761	0.0233520823742595	brown	CC
Vitvi04g00504	0.752192572257723	0.732984813180768	0.000539168082999834	brown	CC
Vitvi04g00512	0.853521081981175	0.83355826047171	1.73197e+08	brown	CC
Vitvi04g00540	0.739148464780251	0.73792086271706	0.000472458816499114	brown	CC
Vitvi04g01920	0.753232793361727	0.782792146749093	0.000122759200861216	brown	CC
Vitvi04g00661	0.522565027366117	0.516370258700645	0.0282411126241354	brown	CC
Vitvi04g00705	0.934900924851584	0.914593211046378	1.08596e+07	brown	CC
Vitvi04g00744	0.941197577208382	0.944867648645521	360781	brown	CC
Vitvi04g00907	0.723547778742092	0.703882601171265	0.00111373941326148	brown	CC
Vitvi04g01014	0.837981307469052	0.834168413051067	1.68525e+09	brown	CC
Vitvi04g01084	0.736600939296664	0.736791994572572	0.000487069183684554	brown	CC
Vitvi04g01262	0.899939595971568	0.905573574208818	2.35489e+07	brown	CC
Vitvi04g01275	0.878449832808307	0.883772354927598	1.15589e+08	brown	CC
Vitvi04g01281	0.825213382418904	0.821234669231487	2.94307e+09	brown	CC
Vitvi04g01322	0.816596881998976	0.820732206803128	3.00483e+09	brown	CC
Vitvi04g01407	0.669626361753903	0.644622982278721	0.00387651482876432	brown	CC
Vitvi04g01434	0.581699771155922	0.586982331312427	0.0104385937994766	brown	CC
Vitvi04g01448	0.815794333925608	0.798296240945522	7.15577e+09	brown	CC
Vitvi04g01449	0.698920580133435	0.693312030773567	0.0014203285192712	brown	CC
Vitvi04g01450	0.574419952099277	0.577696504197253	0.0120457999564147	brown	CC
Vitvi04g01474	0.708478861475376	0.692902542927949	0.00143348554816721	brown	CC
Vitvi04g01483	0.875981442898689	0.884391623021958	1.10977e+08	brown	CC
Vitvi04g01525	0.859516641855812	0.855192286555365	6.10922e+08	brown	CC
Vitvi04g01526	0.755606219456437	0.749319055213491	0.000344395380683773	brown	CC
Vitvi04g01542	0.903252862622475	0.898817321771408	4.00463e+07	brown	CC
Vitvi04g01558	0.716258451228811	0.748677510959976	0.000350729863321569	brown	CC
Vitvi04g01592	0.935790358380274	0.942256041478271	518122	brown	CC
Vitvi04g01610	0.676741587434254	0.65266735152921	0.00332311273194478	brown	CC
Vitvi04g01665	0.86105372397367	0.839227839457018	1.33763e+09	brown	CC
Vitvi04g01742	0.708217140791424	0.716948573625955	0.000812801097297836	brown	CC
Vitvi04g01754	0.639247937651488	0.656435064232464	0.00308717688996776	brown	CC
Vitvi05g00015	0.842665956324133	0.831212039154874	1.92209e+09	brown	CC
Vitvi05g01743	0.724671305499885	0.721715542954323	0.000721501154410691	brown	CC
Vitvi05g00042	0.771068929760094	0.751004657819261	0.000328208756668617	brown	CC
Vitvi05g01746	0.969712839041296	0.962646644243032	1694.79	brown	CC
Vitvi05g00060	0.948576350384053	0.95273300351248	107972	brown	CC
Vitvi05g00063	0.755015002432586	0.734277598163961	0.000520977893255133	brown	CC
Vitvi05g00138	0.703386507178011	0.720141568304911	0.000750647202944002	brown	CC
Vitvi05g00141	0.681517086934941	0.685871892256787	0.00167563821163565	brown	CC
Vitvi05g01784	0.848627374938173	0.855035561915456	6.15913e+08	brown	CC
Vitvi05g00149	0.930250504414119	0.93824929545188	874914	brown	CC
Vitvi05g00198	0.688436960563127	0.683313856162451	0.00177173754854423	brown	CC
Vitvi05g01822	0.412694136154589	0.418675305145935	0.0837652176767187	brown	CC
Vitvi05g01824	0.826348689634059	0.81851987425509	3.2901e+09	brown	CC
Vitvi05g01826	0.773689923452959	0.762368965128743	0.000234897475365341	brown	CC
Vitvi05g00231	0.692092806396249	0.699910701064657	0.00122173377895775	brown	CC
Vitvi05g00249	0.655935828071231	0.648728563554083	0.00358536280731402	brown	CC
Vitvi05g01845	0.718277392449028	0.737189306590882	0.000481884382143875	brown	CC
Vitvi05g00310	0.534009172165492	0.544539300490417	0.0194608155652569	brown	CC
Vitvi05g00313	0.819506421505504	0.813322778725482	4.05245e+09	brown	CC
Vitvi05g00328	0.751078791770115	0.721501982143301	0.000725399412886347	brown	CC
Vitvi05g01848	0.827048945266979	0.839683207762683	1.30961e+09	brown	CC
Vitvi05g01849	0.625137249329101	0.620392760706166	0.00601463317089537	brown	CC
Vitvi05g00358	0.682729529152981	0.669058799620573	0.00239457252702625	brown	CC
Vitvi05g00359	0.957848232605513	0.948785485886496	202557	brown	CC
Vitvi05g00366	0.850552407298737	0.834042536735932	1.6948e+09	brown	CC
Vitvi05g00391	0.798977902665571	0.767417464116479	0.000201283976295219	brown	CC
Vitvi05g00406	0.938043490443174	0.921900145103248	5.43614e+06	brown	CC
Vitvi05g00408	0.427798142535731	0.435917108860714	0.0705502759050438	brown	CC
Vitvi05g00416	0.777146034569381	0.786701217193369	0.000107583076096194	brown	CC
Vitvi05g00475	0.684280943209186	0.711055428368927	0.000938807315192689	brown	CC
Vitvi05g00560	0.766078471689245	0.773234379727239	0.000167678051113647	brown	CC
Vitvi05g00570	0.945077111781343	0.944271460128925	392454	brown	CC
Vitvi05g01902	0.921787403323982	0.910477641497122	1.56156e+07	brown	CC
Vitvi05g00599	0.883700537024071	0.882399851578418	1.26403e+08	brown	CC
Vitvi05g00638	0.829611850904442	0.839595428912235	1.31497e+09	brown	CC
Vitvi05g00657	0.6854080384721	0.676797257440691	0.00203732874340585	brown	CC
Vitvi05g00712	0.891382973062673	0.904871967090169	2.4929e+07	brown	CC
Vitvi05g01946	0.652826482285329	0.63326491428755	0.00478411796837267	brown	CC
Vitvi05g00736	0.902630965585145	0.924018631851789	4.39239e+06	brown	CC
Vitvi05g01972	0.716948285162735	0.683150447250513	0.00177802812212202	brown	CC
Vitvi05g00832	0.773792775271578	0.805547391729561	5.47153e+09	brown	CC
Vitvi05g00855	0.792264689538469	0.774690547946874	0.000160051507477953	brown	CC
Vitvi05g00866	0.938423983774096	0.929667376036791	2.41083e+06	brown	CC
Vitvi05g02009	0.65954605972782	0.635161628116382	0.00462156760698797	brown	CC
Vitvi05g01005	0.620114278860885	0.597398234177165	0.00884522892913929	brown	CC
Vitvi05g01237	0.611720280883655	0.635434323713792	0.00459857212800006	brown	CC
Vitvi05g01266	0.870655478143276	0.884615795387075	1.09347e+08	brown	CC
Vitvi05g01306	0.864185177433966	0.843180546359227	1.11061e+08	brown	CC
Vitvi05g01342	0.917534764328748	0.900220846657585	3.59757e+07	brown	CC
Vitvi05g01362	0.67173474253096	0.639358257461607	0.00427787877853543	brown	CC
Vitvi05g01372	0.675251610436163	0.64226321856524	0.00405242450987207	brown	CC
Vitvi05g01392	0.78169233951877	0.777796944765966	0.000144757352752956	brown	CC
Vitvi05g01486	0.836546840834771	0.813045800214252	4.09698e+09	brown	CC
Vitvi05g01489	0.638144275015837	0.634159570788195	0.00470687426648518	brown	CC
Vitvi05g01492	0.835869108144128	0.864792068972659	3.64272e+08	brown	CC
Vitvi05g02180	0.821560514052038	0.826661772825765	2.34201e+09	brown	CC
Vitvi05g01505	0.837189897580314	0.808765767889206	4.83997e+09	brown	CC
Vitvi05g02187	0.616845221346135	0.608319322856473	0.00739096319334973	brown	CC
Vitvi05g02190	0.673230162764484	0.688596140534351	0.00157807999907195	brown	CC
Vitvi05g01638	0.975906648717578	0.975942078384817	523.282	brown	CC
Vitvi05g01667	0.916522076241391	0.911127811998517	1.4762e+07	brown	CC
Vitvi05g02276	0.745994286277617	0.721349517244851	0.000728193201052655	brown	CC
Vitvi05g01698	0.920507551180024	0.911928642734664	1.37664e+07	brown	CC
Vitvi06g00019	0.752104024565372	0.742770370087503	0.000413802734725726	brown	CC
Vitvi06g00051	0.833828086657211	0.850369282140668	7.81423e+08	brown	CC
Vitvi06g00073	0.609913289512027	0.61952627414677	0.00610590160370441	brown	CC
Vitvi06g00076	0.459074950427787	0.447836898772029	0.0623622424076558	brown	CC
Vitvi06g01607	0.622024890437725	0.601181508916834	0.00831748722001082	brown	CC
Vitvi06g00100	0.667560371700264	0.646371998524125	0.00375020467350717	brown	CC
Vitvi06g00140	0.831764479165067	0.837937294344239	1.41987e+09	brown	CC
Vitvi06g00162	0.792042836433345	0.806121259878242	5.35405e+09	brown	CC
Vitvi06g00163	0.928289626056988	0.915143737392802	1.03304e+07	brown	CC
Vitvi06g00171	0.760544391177945	0.746028975303645	0.000377928214526886	brown	CC
Vitvi06g00200	0.785217655508726	0.75646996925506	0.000280054509628505	brown	CC
Vitvi06g01635	0.797919145700796	0.811652787162446	4.32731e+09	brown	CC
Vitvi06g00229	0.700046489392089	0.691745218697421	0.0014712185273189	brown	CC
Vitvi06g00271	0.863871942531	0.846186165124087	9.60857e+08	brown	CC
Vitvi06g00276	0.828769360862534	0.806899079415717	5.19824e+09	brown	CC
Vitvi06g00292	0.930438474660941	0.950303777554988	159987	brown	CC
Vitvi06g00294	0.887690793820982	0.882735620444769	1.2368e+08	brown	CC
Vitvi06g00313	0.906747793628109	0.902667045192353	2.97313e+07	brown	CC
Vitvi06g00325	0.647977968932818	0.632971016653421	0.00480971696603052	brown	CC
Vitvi06g00337	0.756388061771532	0.75982526725691	0.000253551712043928	brown	CC
Vitvi06g01665	0.964482378631038	0.965051982342279	10026.7	brown	CC
Vitvi06g00347	0.870790234256829	0.862152412230856	4.21527e+08	brown	CC
Vitvi06g00349	0.802252080912715	0.816702546770497	3.54141e+09	brown	CC
Vitvi06g00350	0.909866971383624	0.888400587962769	8.47802e+07	brown	CC
Vitvi06g00386	0.897161887654769	0.889069968667687	8.09729e+07	brown	CC
Vitvi06g00407	0.814729505698964	0.781709243921677	0.000127270491352221	brown	CC
Vitvi06g00419	0.822410359461723	0.80845735476424	4.89767e+08	brown	CC
Vitvi06g00430	0.742683040708668	0.738704198357958	0.00046253801919702	brown	CC
Vitvi06g00434	0.577009285932093	0.575708962804107	0.0124141911499881	brown	CC
Vitvi06g00441	0.954801297030169	0.946435937496136	287837	brown	CC
Vitvi06g00443	0.9613522973052	0.95961846496339	31317.2	brown	CC
Vitvi06g00451	0.903875493420333	0.912641581608166	1.29294e+07	brown	CC
Vitvi06g00495	0.856205844453903	0.876917479264668	1.78762e+07	brown	CC
Vitvi06g00505	0.670822312870614	0.666823752648236	0.00250685051220992	brown	CC
Vitvi06g00541	0.789492825562022	0.803234690427593	5.9675e+09	brown	CC
Vitvi06g00576	0.752583193029785	0.74546767944606	0.000383914137621093	brown	CC
Vitvi06g00582	0.863089263351535	0.861559866714417	4.35391e+08	brown	CC
Vitvi06g00592	0.664286421938973	0.653940812314523	0.00324176974285182	brown	CC
Vitvi06g00623	0.775876850960381	0.781065379508456	0.000130018726320507	brown	CC
Vitvi06g00627	0.610383366196319	0.605614881087892	0.00773165764550921	brown	CC
Vitvi06g00641	0.868922182127604	0.855046339589775	6.15569e+08	brown	CC
Vitvi06g00647	0.706585901423127	0.714021041589591	0.000873505215930719	brown	CC
Vitvi06g00654	0.756693727183534	0.756047620049222	0.000283550048478324	brown	CC
Vitvi06g00701	0.535761278617781	0.550825008022816	0.0178333550236561	brown	CC
Vitvi06g00704	0.774825553821373	0.756989176432576	0.000275807127785363	brown	CC
Vitvi06g00733	0.827309309849857	0.835270096796666	1.60363e+09	brown	CC
Vitvi06g00759	0.862636597922628	0.862769123474119	4.07501e+08	brown	CC
Vitvi06g00843	0.560580603182107	0.572367628634419	0.0130537199740918	brown	CC
Vitvi06g00973	0.786689089035907	0.77032335546969	0.000183848071568983	brown	CC
Vitvi06g01052	0.825295237706148	0.833286409937219	1.75314e+09	brown	CC
Vitvi06g01088	0.707299411036848	0.72060317066643	0.000741999400666371	brown	CC
Vitvi06g01097	0.969969863574285	0.977548177904206	302.604	brown	CC
Vitvi06g01113	0.778499710953678	0.78579741549705	0.000110942376604158	brown	CC
Vitvi06g01126	0.7891137495115	0.795844293401469	7.81675e+09	brown	CC
Vitvi06g01862	0.501282566750175	0.475218099362435	0.0462555391127455	brown	CC
Vitvi06g01166	0.942702052382274	0.942676893676434	489327	brown	CC
Vitvi06g01883	0.834880874790767	0.857771246792153	5.33645e+08	brown	CC
Vitvi06g01175	0.736012236112138	0.74701866021294	0.000367564745751906	brown	CC
Vitvi06g01254	0.712842417584644	0.732994346251749	0.00053903202610397	brown	CC
Vitvi06g01263	0.728781126984436	0.706840692513637	0.00103857390861088	brown	CC
Vitvi06g01282	0.870377962482277	0.86240909250015	4.1564e+08	brown	CC
Vitvi06g01386	0.561093457043069	0.546909167917201	0.0188340400352291	brown	CC
Vitvi06g01388	0.972548119415883	0.961740682650547	20470.7	brown	CC
Vitvi06g01390	0.860294550191017	0.853883937838059	6.53668e+08	brown	CC
Vitvi06g01942	0.760289791839677	0.783389495158544	0.000120329178395849	brown	CC
Vitvi06g01396	0.875465567091601	0.873000679983452	2.26745e+08	brown	CC
Vitvi06g01397	0.860779119235757	0.866520150480128	3.30525e+08	brown	CC
Vitvi06g01948	0.821268813926193	0.831181251164052	1.92469e+09	brown	CC
Vitvi06g01442	0.498331075362859	0.494505889881279	0.0369637385071985	brown	CC
Vitvi06g01443	0.797954570690919	0.800054854629384	6.71148e+09	brown	CC
Vitvi06g01457	0.793791341794581	0.786188984104621	0.000109476221364364	brown	CC
Vitvi06g01536	0.691715796476143	0.675383895777031	0.00209906323322089	brown	CC
Vitvi06g01982	0.746658570307648	0.741630811545199	0.000427004311588868	brown	CC
Vitvi07g02076	0.597877974055888	0.596966593478081	0.00890711344491504	brown	CC
Vitvi07g02092	0.853631050611036	0.860974694808933	4.49465e+08	brown	CC
Vitvi07g00067	0.891481432028072	0.871931799631665	2.4162e+08	brown	CC
Vitvi07g02098	0.572984011903029	0.57422771292503	0.0126945425913592	brown	CC
Vitvi07g00074	0.769414455804865	0.783903570964052	0.00011827064710147	brown	CC
Vitvi07g00080	0.914074778286928	0.901162571989858	3.34494e+07	brown	CC
Vitvi07g00092	0.631545051272734	0.625397331570635	0.0055088985917173	brown	CC
Vitvi07g00106	0.861475328799535	0.865846989386336	3.43337e+08	brown	CC
Vitvi07g00126	0.670697637533964	0.654588459736092	0.00320103169143742	brown	CC
Vitvi07g00154	0.948215528033534	0.959934990095362	29435.9	brown	CC
Vitvi07g00155	0.913388160992372	0.901637632408568	3.22343e+07	brown	CC
Vitvi07g00164	0.841704700793455	0.824384767364984	2.58e+09	brown	CC
Vitvi07g00184	0.564477165331188	0.557289410839732	0.0162736733292631	brown	CC
Vitvi07g00189	0.919876698397658	0.908490971457825	1.8494e+06	brown	CC
Vitvi07g00195	0.86828348632199	0.879465219737516	1.52484e+08	brown	CC
Vitvi07g00197	0.896782526548526	0.89638807835406	4.80359e+07	brown	CC
Vitvi07g00199	0.821660534559263	0.787523943292061	0.000104600472054442	brown	CC
Vitvi07g00207	0.974391995707897	0.984690477355983	14.4638	brown	CC
Vitvi07g00216	0.661573167164611	0.638747989390007	0.00432651889809224	brown	CC
Vitvi07g00262	0.888754377689155	0.885193787156512	1.0524e+07	brown	CC
Vitvi07g02173	0.749002958984952	0.768506877902866	0.000194590592803567	brown	CC
Vitvi07g02191	0.854039351879121	0.847677293489175	8.93226e+08	brown	CC
Vitvi07g00309	0.835936971783787	0.853772802690002	6.57414e+08	brown	CC
Vitvi07g00331	0.851120560353465	0.836067270460597	1.54669e+09	brown	CC
Vitvi07g00385	0.686677258498362	0.680525617645037	0.00188163235287804	brown	CC
Vitvi07g00395	0.832810059282546	0.822212219896339	2.82601e+09	brown	CC
Vitvi07g00406	0.766093436463293	0.743238968349201	0.000408474449452432	brown	CC
Vitvi07g00411	0.900769742507291	0.894730934896322	5.42444e+07	brown	CC
Vitvi07g00416	0.838144112059669	0.851311873346057	7.45223e+07	brown	CC
Vitvi07g00439	0.785473003606095	0.790967027675372	9.28665e+09	brown	CC
Vitvi07g00452	0.623112095532584	0.6033496247447	0.00802667958301072	brown	CC
Vitvi07g00463	0.90739255841469	0.896691187427342	4.69693e+07	brown	CC
Vitvi07g02249	0.965760615989613	0.966972369054893	6418.41	brown	CC
Vitvi07g00556	0.721238103410708	0.736369707309674	0.000492631098590639	brown	CC
Vitvi07g00581	0.8053373834911	0.803559918606039	5.89553e+09	brown	CC
Vitvi07g00615	0.65011248947794	0.660460548173022	0.00285047145921121	brown	CC
Vitvi07g00620	0.690620612926008	0.681597053273308	0.00183875530385983	brown	CC
Vitvi07g00640	0.562578338206157	0.572019361567249	0.0131218604058502	brown	CC
Vitvi07g02282	0.797684453270744	0.813376917265444	4.04379e+08	brown	CC
Vitvi07g02284	0.749652364891114	0.718932622786889	0.000773695735867533	brown	CC
Vitvi07g00658	0.835715525437312	0.817046175037999	3.49267e+09	brown	CC
Vitvi07g00668	0.834567260501531	0.827601507405104	2.2494e+08	brown	CC
Vitvi07g00696	0.844773807429411	0.853381661289851	6.70746e+08	brown	CC
Vitvi07g00740	0.739304685191913	0.721541931370855	0.000724668859985781	brown	CC
Vitvi07g02339	0.96579403115421	0.966593072699594	7023.94	brown	CC
Vitvi07g02340	0.975113371516482	0.98463097643297	14.9169	brown	CC
Vitvi07g02341	0.878498574696239	0.896665532774133	4.70588e+07	brown	CC
Vitvi07g02362	0.921103406074292	0.906714466852959	2.14457e+07	brown	CC
Vitvi07g00979	0.824492950286486	0.798597478116947	7.07794e+09	brown	CC
Vitvi07g02416	0.960641272776153	0.973208975376725	1227.03	brown	CC
Vitvi07g01111	0.668042280760703	0.684241589861028	0.00173637151270126	brown	CC
Vitvi07g01114	0.598746680899945	0.60612621536261	0.00766628891000795	brown	CC
Vitvi07g01137	0.788374927938202	0.794659039370365	8.1544e+09	brown	CC
Vitvi07g01155	0.832818761216126	0.830281391910928	2.00229e+09	brown	CC
Vitvi07g02461	0.821995804276864	0.811750161374712	4.31085e+09	brown	CC
Vitvi07g01178	0.728341018092786	0.729377950283893	0.000592754188495487	brown	CC
Vitvi07g02480	0.64867126342767	0.654046095662583	0.00323511846582829	brown	CC
Vitvi07g01219	0.726171635745558	0.724433369501075	0.000673399788762507	brown	CC
Vitvi07g01221	0.758872423623173	0.765479018954267	0.000213674727708491	brown	CC
Vitvi07g01226	0.731566361743538	0.703433259727286	0.00112554332973532	brown	CC
Vitvi07g02495	0.585411195038079	0.574645991342174	0.0126148699538961	brown	CC
Vitvi07g01253	0.86122577293532	0.855793912606608	5.92086e+08	brown	CC
Vitvi07g01273	0.773609173207175	0.769890754321797	0.000186359867925544	brown	CC
Vitvi07g02508	0.801071172529989	0.768616831573805	0.000193925603266939	brown	CC
Vitvi07g02511	0.634288411848046	0.648442719593432	0.00360503555413768	brown	CC
Vitvi07g02516	0.746971236376941	0.770973861316516	0.000180124921804369	brown	CC
Vitvi07g01302	0.741483496840705	0.743418971320851	0.000406443065894714	brown	CC
Vitvi07g01312	0.61504178925327	0.610414798227908	0.00713541093631607	brown	CC
Vitvi07g01317	0.918433819307973	0.929774205747412	2.38251e+06	brown	CC
Vitvi07g01338	0.944433518265746	0.929153083585606	2.55132e+06	brown	CC
Vitvi07g01347	0.953920050890261	0.940258810065476	675780	brown	CC
Vitvi07g01358	0.8438476685338	0.826734942874603	2.33468e+09	brown	CC
Vitvi07g01371	0.846705597263204	0.837659143564366	1.43815e+09	brown	CC
Vitvi07g01403	0.808637274551729	0.782616472762515	0.000123481703452422	brown	CC
Vitvi07g01417	0.582288602256676	0.554599900035477	0.0169088904632163	brown	CC
Vitvi07g01437	0.926301256942735	0.913487301385115	1.1994e+07	brown	CC
Vitvi07g01438	0.755327972510753	0.74195284715064	0.000423238254507681	brown	CC
Vitvi07g02586	0.949722248523635	0.944846944366515	361843	brown	CC
Vitvi07g02591	0.843491597769375	0.824427753829699	2.57532e+09	brown	CC
Vitvi07g02612	0.904119815690231	0.891625430071308	6.77611e+06	brown	CC
Vitvi07g01524	0.820211021292029	0.82395606947312	2.62704e+09	brown	CC
Vitvi07g01540	0.725466989490734	0.724383520529433	0.000674257255225314	brown	CC
Vitvi07g02624	0.567751750402708	0.561927651356415	0.0152227069092794	brown	CC
Vitvi07g02627	0.563152901691509	0.563657082376398	0.014844917288665	brown	CC
Vitvi07g01582	0.670059800476589	0.659216537678535	0.0029219712895929	brown	CC
Vitvi07g01603	0.781942008006777	0.812595860696543	4.1702e+09	brown	CC
Vitvi07g01607	0.840664938937515	0.854942903853616	6.1888e+08	brown	CC
Vitvi07g01626	0.891392760415377	0.86701301653889	3.21408e+08	brown	CC
Vitvi07g01684	0.672498168662076	0.694174693315924	0.00139293832955295	brown	CC
Vitvi07g01690	0.791620931683427	0.776712914637372	0.000149947477207434	brown	CC
Vitvi07g01722	0.819175998694171	0.79652803169078	7.62742e+07	brown	CC
Vitvi07g01746	0.819862712240234	0.832076868747909	1.85003e+09	brown	CC
Vitvi07g01794	0.911047049622041	0.921368073065779	5.72977e+06	brown	CC
Vitvi07g01795	0.935195881935631	0.926410131781781	3.42706e+06	brown	CC
Vitvi07g01800	0.837993083717165	0.82816517173042	2.19537e+09	brown	CC
Vitvi07g01816	0.720364788329287	0.722049767976333	0.000715435472238904	brown	CC
Vitvi07g01878	0.862360898391457	0.853228966582713	6.76013e+06	brown	CC
Vitvi07g02700	0.889470183090682	0.885409062999589	1.03744e+08	brown	CC
Vitvi07g01888	0.777259523329519	0.770787719848539	0.000181183731466469	brown	CC
Vitvi07g01889	0.801064228345355	0.818591516013275	3.28051e+09	brown	CC
Vitvi07g01890	0.919890598984973	0.923881338597553	4.45433e+06	brown	CC
Vitvi07g01905	0.734316157613604	0.736103444570998	0.00049616532055702	brown	CC
Vitvi07g01951	0.908998555402274	0.904280252166055	2.61467e+07	brown	CC
Vitvi07g01954	0.954513831298121	0.954934418661788	74240.1	brown	CC
Vitvi07g01956	0.745997119975899	0.742900510563014	0.00041231712880735	brown	CC
Vitvi07g01975	0.891329556882997	0.891625080231173	6.77628e+07	brown	CC
Vitvi07g02000	0.826200272153905	0.823673078261755	2.65849e+08	brown	CC
Vitvi07g02006	0.97834178176155	0.97292444403464	1334.04	brown	CC
Vitvi07g02722	0.87497436051994	0.874514999779098	2.07023e+08	brown	CC
Vitvi07g02026	0.990867964201395	0.997470695330258	8.35466e-06	brown	CC
Vitvi07g02028	0.830791995551402	0.842033844740716	1.17278e+09	brown	CC
Vitvi08g00008	0.842887359565642	0.854011348236271	6.49395e+08	brown	CC
Vitvi08g00021	0.654327294634223	0.664585159396942	0.00262361560512211	brown	CC
Vitvi08g00030	0.79124894576472	0.803690456590298	5.86685e+09	brown	CC
Vitvi08g01983	0.956797364478809	0.95742422701064	47490.3	brown	CC
Vitvi08g01984	0.66328872553961	0.634576712542823	0.00467120778976345	brown	CC
Vitvi08g00056	0.745440549033519	0.730500621962631	0.000575617537768421	brown	CC
Vitvi08g00060	0.852500607071885	0.855494601948771	6.01394e+08	brown	CC
Vitvi08g00061	0.855641159426113	0.861545305693575	4.35736e+08	brown	CC
Vitvi08g00067	0.97821881578153	0.986905590162213	0.417144	brown	CC
Vitvi08g00092	0.965800553007095	0.968715917509549	4181.99	brown	CC
Vitvi08g00133	0.920944439251781	0.907186263566425	2.06246e+07	brown	CC
Vitvi08g02007	0.855052085855412	0.857352532432159	5.45589e+08	brown	CC
Vitvi08g00183	0.877479923251678	0.886740312336584	9.48966e+07	brown	CC
Vitvi08g00202	0.72921371281446	0.740183933835974	0.000444273878911644	brown	CC
Vitvi08g00310	0.840965077338881	0.833791062921959	1.71402e+09	brown	CC
Vitvi08g00667	0.855087858269408	0.871956075461565	2.41273e+07	brown	CC
Vitvi08g00689	0.840547761581726	0.823170563033133	2.71513e+09	brown	CC
Vitvi08g00766	0.877101888919087	0.890970698911736	7.09547e+07	brown	CC
Vitvi08g00773	0.886087166391706	0.878524928531835	1.61766e+08	brown	CC
Vitvi08g00785	0.919516088129763	0.916350422585295	9.24791e+06	brown	CC
Vitvi08g02080	0.937882892117592	0.939457776857522	74984.5	brown	CC
[truncated: 21,882 more rows]
