# Supplementary material for: The Transcriptional Landscape of Berry Skin in Red and White PIWI (“Pilzwiderstandsfähig”) Grapevines Possessing QTLs for Partial Resistance to Downy and Powdery Mildews
Source: Plants (Basel). 2024 Sep 13;13(18):2574. doi: 10.3390/plants13182574 (PMC11434962; doi:10.3390/plants13182574)
Supplement: Supplementary file 1 [file plants-13-02574-s001.zip › MDPI_Plants__Supplementary Table S6 - Module-genotype-trait associations.xlsx]

## Sheet: Corr. mod-trait; merge-cut=0.25
Supplementary Table S6. Module-genotype/trait associations
Eigengenes	CC	CC p-val	SN	SN p-val	SR	SR p-val	CV	CV p-val	SB	SB p-val	CS	CS p-val	T/S	T/S p-val	GC	GC p-val
greenyellow	0.465206	0.0517279	-0.317316	0.199465	-0.446614	0.0631681	-0.227659	0.363591	-0.231019	0.356357	0.757401	0.00027248	-0.416141	0.0858499	-0.741591	0.000427474
lightcyan	-0.317979	0.198476	-0.289789	0.243434	-0.354969	0.148329	0.480805	0.0433996	-0.275109	0.269209	0.75704	0.000275392	-0.381	0.11878	-0.685628	0.00168462
orange	-0.287363	0.247581	-0.184047	0.464738	-0.0240268	0.924607	-0.268384	0.281559	-0.214666	0.392328	0.978486	2.15769e-12	-0.603853	0.00796039	-0.315091	0.202809
magenta	-0.503041	0.0333421	0.48914	0.0393904	-0.252972	0.311149	-0.4485	0.0619284	0.0953213	0.706739	0.620052	0.00605042	-0.565552	0.0144395	0.247078	0.322935
yellow	-0.343896	0.162312	-0.334967	0.174223	-0.285922	0.250066	-0.289623	0.243716	0.594824	0.00921943	0.659583	0.00290077	-0.991696	1.10779e-15	-0.0194271	0.939012
lightyellow	0.593943	0.00935051	-0.382755	0.11695	-0.402051	0.0981363	0.562676	0.0150584	-0.454512	0.0580985	0.0827002	0.744245	0.293943	0.236434	-0.923733	4.52188e-08
tan	0.5086	0.0311349	-0.223774	0.372055	0.103478	0.682831	0.59301	0.00949076	-0.367656	0.133355	-0.613658	0.006754	0.775797	0.000154454	-0.363698	0.137908
darkred	-0.164127	0.51519	-0.275983	0.267628	-0.177624	0.480728	0.987608	2.68939e-14	-0.281595	0.257619	-0.0882784	0.727595	0.292411	0.239001	-0.547988	0.0185541
lightgreen	-0.0803512	0.751289	-0.0750671	0.767203	-0.233162	0.351787	0.707718	0.00101711	-0.131704	0.602411	-0.187434	0.456415	0.252301	0.312478	-0.327907	0.184046
green	0.549245	0.0182319	-0.0191206	0.939973	0.0136209	0.95722	-0.126365	0.617326	-0.199991	0.426227	-0.217389	0.386204	0.329968	0.18114	-0.153164	0.544006
grey60	0.482614	0.0425038	-0.0827878	0.743982	0.204801	0.414949	-0.230817	0.35679	-0.0839604	0.740474	-0.289851	0.243328	0.295524	0.233805	0.0283632	0.911047
brown	0.996766	5.94958e-19	-0.213295	0.39543	-0.209479	0.404136	-0.170964	0.49759	-0.233429	0.351221	-0.169599	0.50108	0.318622	0.19752	-0.489105	0.0394067
royalblue	0.642742	0.00401618	-0.112882	0.655622	0.572295	0.0130679	-0.333976	0.175579	-0.253113	0.31087	-0.515067	0.0287115	0.607299	0.00751806	0.153767	0.542402
darkturquoise	0.532464	0.0229137	-0.13077	0.605011	-0.276421	0.266838	0.213719	0.394468	0.238101	0.341383	-0.577094	0.0121565	0.267998	0.282279	-0.126032	0.618261
red	0.555468	0.0167018	-0.125032	0.621073	-0.433275	0.0724678	-0.566339	0.0142737	0.552694	0.0173709	0.0164852	0.948235	-0.449975	0.0609718	-0.00418417	0.986853
salmon	-0.407032	0.0936569	0.64952	0.00353133	-0.0924781	0.715136	0.572865	0.0129569	-0.347029	0.158268	-0.375847	0.124268	0.571483	0.0132273	0.156535	0.53507
midnightblue	0.518739	0.0274018	0.726748	0.000634583	-0.278694	0.262764	-0.346465	0.158991	-0.340285	0.167059	-0.280043	0.260364	0.490413	0.0388042	0.0803259	0.751365
purple	-0.304914	0.218573	0.949143	1.91724e-09	-0.159345	0.527671	-0.313592	0.205083	0.0973376	0.700804	-0.26863	0.281102	0.135418	0.592122	0.661232	0.00280685
turquoise	-0.302785	0.221969	0.666952	0.0025003	0.585489	0.0106848	-0.328002	0.183911	-0.230542	0.357378	-0.391111	0.108513	0.49146	0.0383266	0.761678	0.000239845
darkgrey	-0.410428	0.0906887	-0.21855	0.383611	0.685457	0.00169092	0.553883	0.0170814	-0.292077	0.239563	-0.318286	0.198018	0.482534	0.0425431	0.130311	0.606288
black	-0.253615	0.309878	-0.168449	0.504031	0.975675	5.71053e-12	-0.225051	0.369261	-0.0989773	0.69599	-0.229584	0.359436	0.25975	0.297915	0.527898	0.0243378
darkorange	-0.107564	0.670962	-0.113486	0.653887	0.778292	0.000142438	-0.228353	0.36209	-0.169243	0.501993	-0.159646	0.526881	0.26001	0.297415	0.369371	0.131416
darkgreen	-0.713567	0.000883252	-0.167033	0.507673	-0.199242	0.427999	0.613637	0.00675644	0.47809	0.04477	-0.0118851	0.962668	-0.368567	0.132321	0.0833421	0.742323
cyan	-0.461939	0.0536158	0.238276	0.341017	0.474608	0.046576	-0.572489	0.0130301	0.559695	0.0157216	-0.238152	0.341276	-0.254202	0.308721	0.948525	2.10779e-09
blue	-0.299643	0.227042	-0.0829783	0.743412	-0.132804	0.599356	-0.247565	0.32195	0.979382	1.53911e-12	-0.216391	0.388441	-0.603197	0.00804684	0.569154	0.0136933
pink	-0.162886	0.518416	-0.035954	0.887369	-0.10086	0.690475	-0.213429	0.395126	0.751019	0.000328078	-0.237889	0.341825	-0.405664	0.0948718	0.457801	0.0560798
																				CC	SN	SR	CV	SB	CS	T/S	GC
																			orange
																			yellow
																			tan
																			royalblue
																			blue

## Sheet: Corr. mod-trait; merge-cut=0.10
eigengenes	CC	CC p-val	SN	SN p-val	SR	SR p-val	CV	CV p-val	SB	SB p-val	CS	CS p-val	T/S	T/S p-val	GC	GC p-val
tan	0.539962	0.0207177	0.355228	0.148012	-0.0872076	0.730782	-0.508098	0.0313296	-0.62018	0.00603694	0.320295	0.195044	0.23708	0.34352	-0.262484	0.292675
darkorange	0.776252	0.000152203	-0.397413	0.102445	-0.315015	0.202924	-0.421207	0.0817194	0.325625	0.187299	0.0317583	0.900447	-0.282536	0.255965	-0.288306	0.245964
darkviolet	0.792324	8.85585e-05	-0.281739	0.257366	-0.263558	0.290633	-0.395201	0.104546	-0.280858	0.258921	0.429032	0.0756283	-0.117142	0.643429	-0.615779	0.00651361
diumpurple2	0.830001	2.02704e-05	-0.178999	0.477283	-0.571356	0.0132524	-0.00895076	0.971881	-0.172015	0.494911	0.10132	0.689131	0.0558893	0.825664	-0.687494	0.00161698
darkslateblue	0.297935	0.229831	-0.111791	0.658758	-0.353035	0.150709	-0.606279	0.00764682	0.00345467	0.989145	0.769716	0.000187384	-0.611245	0.00703617	-0.343886	0.162325
lightsteelblue1	0.385411	0.11422	-0.40194	0.098238	-0.441578	0.0665682	-0.378002	0.121952	0.292915	0.238155	0.543194	0.019824	-0.661002	0.00281983	-0.410395	0.0907167
magenta	0.388938	0.110664	0.0177423	0.944293	-0.791605	9.08195e-05	-0.0876804	0.729375	-0.0976786	0.699802	0.570284	0.0134657	-0.373627	0.126686	-0.649609	0.00352535
cyan	0.143704	0.569438	-0.337199	0.171191	-0.247423	0.322238	-0.102277	0.686333	-0.376547	0.123512	0.919742	6.71378e-08	-0.429434	0.0753245	-0.716413	0.000823637
sienna3	0.571615	0.0132013	-0.488323	0.0397706	-0.356866	0.146019	0.13875	0.582956	-0.420675	0.0821468	0.555498	0.0166946	-0.106587	0.673791	-0.943519	4.35864e-09
darkolivegreen2	-0.21088	0.400929	0.247668	0.321744	-0.421087	0.0818161	-0.235927	0.34594	-0.260411	0.296642	0.880637	1.41559e-06	-0.490332	0.0388413	-0.323358	0.190568
lightblue4	-0.301201	0.224518	-0.158859	0.528947	-0.159293	0.527807	-0.236804	0.344097	-0.129865	0.607533	0.986022	7.01517e-14	-0.676852	0.00203498	-0.333932	0.17564
grey60	-0.0664421	0.793366	-0.509692	0.0307148	-0.500959	0.0341993	0.094066	0.710442	0.187287	0.456774	0.795741	7.84577e-05	-0.777151	0.000147829	-0.6137	0.00674921
violet	-0.375263	0.124901	-0.313143	0.205767	-0.256426	0.304362	0.339539	0.168053	-0.240643	0.336098	0.845937	9.72599e-06	-0.478526	0.0445475	-0.603896	0.00795466
midnightblue	-0.333122	0.176755	0.501442	0.033999	-0.429381	0.0753645	-0.546958	0.0188213	0.366027	0.135216	0.441991	0.0662841	-0.638795	0.00432278	0.326532	0.186001
red	-0.714526	0.000862781	0.553707	0.017124	-0.272583	0.273808	-0.0464478	0.854789	-0.0393236	0.876886	0.519172	0.0272504	-0.379354	0.120514	0.180228	0.474213
royalblue	-0.477108	0.0452741	0.216452	0.388306	-0.724992	0.00066386	0.287102	0.24803	0.22287	0.374041	0.475676	0.046016	-0.552249	0.01748	-0.212926	0.396267
yellowgreen	-0.752495	0.000314438	-0.0795118	0.753811	0.106313	0.674588	-0.235793	0.346222	0.291795	0.240038	0.669693	0.0023635	-0.760122	0.000251311	0.237467	0.342708
diumpurple4	-0.249368	0.318324	-0.228438	0.361905	-0.3213	0.193568	-0.40484	0.0956092	0.42938	0.0753651	0.774567	0.000160686	-0.951804	1.25799e-09	-0.08971	0.72334
thistle1	-0.425891	0.0780313	-0.235342	0.347172	-0.147699	0.558634	-0.358471	0.144086	0.827329	2.27592e-05	0.340075	0.16734	-0.922914	4.91276e-08	0.331152	0.179485
coral1	-0.27918	0.261897	0.385888	0.113734	-0.171286	0.496769	-0.524534	0.0254304	0.287239	0.247794	0.301873	0.223435	-0.465734	0.0514281	0.374051	0.126222
salmon	-0.296993	0.231379	-0.169737	0.500727	-0.204539	0.415561	-0.101579	0.688373	0.0698557	0.782985	0.702992	0.00113724	-0.61099	0.00706656	-0.226901	0.365232
brown2	-0.185645	0.460801	0.102312	0.686233	0.349855	0.15468	-0.896572	4.73861e-07	0.388028	0.111574	0.242022	0.333252	-0.498099	0.0354043	0.626244	0.00542682
turquoise	-0.341106	0.165973	0.459795	0.0548821	0.224493	0.370481	-0.621918	0.00585665	-0.289548	0.243844	0.568284	0.0138706	-0.220361	0.379583	0.294222	0.23597
paleturquoise	-0.230266	0.357971	-0.411	0.0901958	0.455543	0.0574599	-0.40643	0.0941901	-0.141781	0.574668	0.733933	0.000525775	-0.468137	0.0500778	-0.0724765	0.775037
skyblue4	0.526656	0.0247368	-0.473417	0.047206	0.389045	0.110558	-0.390648	0.108969	-0.312148	0.207288	0.260513	0.296447	0.0408213	0.872233	-0.295549	0.233763
sienna4	-0.17709	0.482069	-0.0194353	0.938986	-0.119536	0.636614	-0.19095	0.447853	0.69855	0.00126068	-0.191538	0.446431	-0.400828	0.0992594	0.417085	0.0850689
darkgreen	-0.472861	0.0475025	-0.18166	0.47065	-0.176282	0.484103	0.180066	0.474618	0.891233	6.96614e-07	-0.240496	0.336403	-0.514453	0.028935	0.397492	0.10237
orangered1	-0.239957	0.33752	-0.186651	0.458332	-0.13025	0.606458	-0.245109	0.32693	0.993859	9.97628e-17	-0.191892	0.445574	-0.63401	0.00471969	0.504575	0.0327215
brown4	-0.437332	0.0695386	0.117168	0.643354	0.255733	0.305716	-0.408872	0.0920396	0.804233	5.74885e-05	-0.33093	0.179795	-0.374179	0.126082	0.877384	1.73675e-06
darkturquoise	-0.356154	0.146883	0.434348	0.0716846	-0.233918	0.350182	-0.381995	0.11774	0.782943	0.000122143	-0.245223	0.326698	-0.425105	0.0786418	0.732962	0.000539488
honeydew	0.0762627	0.763594	0.138924	0.582479	-0.296479	0.232226	-0.405485	0.0950319	0.646185	0.00376351	-0.159408	0.527506	-0.384831	0.114812	0.364203	0.137321
blue2	0.388726	0.110876	-0.298315	0.229209	0.00141351	0.995559	-0.435229	0.0710462	0.758119	0.000266751	-0.414715	0.0870397	-0.271485	0.275822	0.343772	0.162474
indianred4	0.12324	0.626124	-0.19538	0.437188	-0.544556	0.0194565	-0.349798	0.154752	0.839249	1.33634e-05	0.127245	0.614858	-0.76408	0.00022301	0.0740236	0.770356
yellow4	-0.18935	0.451739	0.82709	2.29941e-05	-0.112837	0.655752	-0.198144	0.4306	-0.091856	0.716977	-0.234903	0.348099	0.258326	0.300667	0.463908	0.0524722
darkolivegreen	-0.350251	0.154182	0.832827	1.78944e-05	-0.255003	0.307147	-0.348717	0.156118	0.363721	0.137881	-0.242577	0.332109	-0.0957727	0.705409	0.701786	0.0011697
diumorchid	-0.200394	0.425276	0.724463	0.000672899	0.190031	0.450084	-0.578964	0.0118154	0.286867	0.248434	-0.422002	0.081085	0.106833	0.673079	0.895441	5.15031e-07
green	-0.248948	0.319166	0.990888	2.32212e-15	-0.145209	0.565357	-0.229399	0.359835	-0.170368	0.499113	-0.196964	0.433406	0.290401	0.242393	0.503347	0.0332175
magenta4	0.245182	0.326782	0.857313	5.46722e-06	-0.268575	0.281204	-0.366349	0.134847	-0.237937	0.341726	-0.229635	0.359327	0.369648	0.131104	0.261472	0.294608
blue	-0.0743907	0.769246	0.779282	0.000137895	-0.404853	0.0955975	0.401279	0.0988446	-0.42497	0.0787471	-0.276347	0.266972	0.554439	0.0169474	-0.0376711	0.882025
thistle2	-0.623643	0.00568207	0.634412	0.00468529	-0.140902	0.577068	0.269261	0.279928	0.295824	0.233308	-0.434953	0.071246	0.10999	0.663946	0.588335	0.0102195
darkseagreen3	0.59151	0.00971982	0.391036	0.108587	-0.32935	0.182008	-0.64827	0.00361696	0.281804	0.257251	-0.286731	0.248669	0.00389473	0.987763	0.256023	0.30515
lavenderblush3	0.206402	0.411232	0.622477	0.00579961	0.095738	0.705511	0.0777129	0.759223	-0.162823	0.518581	-0.839507	1.32037e-05	0.792411	8.82877e-05	0.413965	0.0876702
lightpink4	0.337794	0.170389	0.486355	0.0406969	0.46494	0.0518798	-0.604545	0.00786989	-0.228109	0.362617	-0.456436	0.0569112	0.54118	0.0203772	0.539032	0.0209809
pink	-0.0803053	0.751427	-0.00695137	0.978161	0.595486	0.0091221	-0.18868	0.45337	-0.0995919	0.694188	-0.219957	0.380479	0.252625	0.311834	0.364436	0.137051
skyblue2	-0.54078	0.0204885	0.61948	0.00611077	0.41691	0.0852134	0.250012	0.317035	-0.348798	0.156016	-0.396824	0.103001	0.589466	0.0100393	0.512501	0.0296546
darkgrey	-0.227273	0.364427	0.375559	0.12458	0.818532	3.28853e-05	-0.255018	0.307117	-0.31987	0.195671	-0.39193	0.107711	0.562727	0.0150471	0.651606	0.0033922
plum3	-0.294783	0.235035	0.793572	8.47492e-05	0.425989	0.077956	-0.357946	0.144716	-0.223983	0.371597	-0.342848	0.163681	0.448119	0.0621773	0.74206	0.000421994
lavenderblush2	-0.505223	0.0324617	0.148455	0.556601	0.724672	0.000669304	-0.390221	0.10939	-0.00227352	0.992856	0.0245912	0.922841	-0.0176437	0.944602	0.649096	0.0035602
antiquewhite4	-0.459121	0.0552849	0.351353	0.1528	0.640408	0.00419526	-0.401861	0.0983104	0.306503	0.216061	-0.437283	0.0695738	0.10339	0.683087	0.967669	5.4237e-11
lightcyan1	-0.75605	0.000283526	0.544959	0.0193487	0.321426	0.193383	-0.402952	0.0973144	0.195746	0.436314	0.0968725	0.702171	-0.231335	0.355681	0.791665	9.06285e-05
lightslateblue	-0.390068	0.109542	-0.478621	0.0444993	0.605761	0.00771288	-0.296178	0.232722	0.58738	0.0103739	-0.0282739	0.911326	-0.442012	0.0662698	0.532572	0.022881
palevioletred3	-0.218925	0.382774	-0.213962	0.39392	0.996919	4.0419e-19	-0.188661	0.453419	-0.140589	0.577922	-0.234783	0.348352	0.296758	0.231767	0.478793	0.0444118
diumpurple1	-0.203042	0.419056	-0.117546	0.642275	0.824248	2.59493e-05	-0.371257	0.129304	-0.193851	0.440855	0.0614484	0.808613	0.104673	0.679352	0.382257	0.117468
orangered3	-0.15964	0.526898	-0.102996	0.684237	0.813565	4.01379e-05	0.114096	0.652138	-0.357452	0.145311	-0.307574	0.21438	0.525749	0.0250313	0.263198	0.291316
honeydew1	-0.169286	0.501883	0.104861	0.678807	0.49146	0.0383267	-0.229696	0.359196	0.0429856	0.865516	-0.240325	0.336757	0.15601	0.536455	0.476511	0.0455824
orange	0.0635434	0.802208	-0.105808	0.676053	0.694084	0.00139581	-0.444613	0.0645031	0.30977	0.210956	-0.516976	0.0280247	0.163811	0.516011	0.669363	0.00237959
saddlebrown	-0.0851697	0.73686	-0.0463141	0.855203	0.625259	0.00552241	-0.21454	0.392613	-0.0501679	0.843289	-0.229067	0.360548	0.220755	0.378709	0.394127	0.105578
ivory	-0.138349	0.584056	0.240167	0.337084	0.322713	0.191504	0.653042	0.003299	-0.57313	0.0129055	-0.504444	0.0327742	0.851897	7.23476e-06	-0.00763964	0.975999
palevioletred2	-0.242775	0.331703	-0.147913	0.55806	0.767365	0.000201611	0.428933	0.0757029	-0.359426	0.142942	-0.446184	0.0634534	0.636891	0.00447735	0.193812	0.440948
diumpurple3	0.0139653	0.95614	0.0404594	0.873357	0.535145	0.0221085	0.0212619	0.933264	0.2318	0.354687	-0.842633	1.13996e-05	0.482905	0.0423612	0.601804	0.00823309
skyblue1	-0.64387	0.00393193	0.00391692	0.987693	0.563122	0.0149611	0.276704	0.266329	0.327746	0.184274	-0.527618	0.0244272	0.158013	0.531172	0.666933	0.00250126
indianred3	-0.113694	0.653292	-0.572727	0.0129836	0.507578	0.0315321	0.290858	0.241621	-0.506471	0.0319664	0.394457	0.10526	0.0885551	0.726772	-0.426061	0.0778999
antiquewhite2	-0.380169	0.119653	-0.354212	0.149258	0.507931	0.0313943	0.611015	0.00706359	-0.114024	0.652345	-0.270541	0.27756	0.304025	0.219987	0.0295874	0.907223
maroon	-0.749227	0.000345296	-0.224222	0.371072	0.551275	0.0177211	0.394634	0.10509	-0.222777	0.374245	0.250317	0.316425	-0.0217728	0.931664	0.0777226	0.759194
coral2	0.0200231	0.937144	0.106682	0.673518	-0.122548	0.628079	0.457187	0.0564529	-0.505127	0.0325002	0.0437834	0.863042	0.364724	0.136717	-0.388325	0.111276
pink4	-0.445345	0.0640124	0.130761	0.605035	0.187009	0.457455	0.213162	0.395732	-0.703833	0.00111505	0.618246	0.00624282	0.0676623	0.789651	-0.287754	0.246909
lightsteelblue	-0.08092	0.749581	0.253731	0.30965	-0.591977	0.00964804	0.439325	0.0681322	-0.546045	0.0190606	0.525886	0.0249866	0.015937	0.949954	-0.659112	0.00292804
lightgreen	0.186317	0.45915	-0.303756	0.220417	-0.066335	0.793693	0.687944	0.00160101	-0.728854	0.000600904	0.224683	0.370064	0.398581	0.101347	-0.819105	3.21253e-05
darkmagenta	-0.413179	0.088335	-0.289555	0.243832	-0.241709	0.333897	0.810869	4.46171e-05	-0.263009	0.291676	0.396582	0.10323	-0.105599	0.676661	-0.592016	0.00964216
white	0.0954082	0.706483	-0.477847	0.0448941	-0.461125	0.0540938	0.629538	0.00511709	-0.297112	0.231182	0.511138	0.0301654	-0.169203	0.502097	-0.921323	5.75519e-08
darkorange2	-0.490364	0.0388264	-0.488492	0.0396917	-0.348321	0.156621	0.392642	0.107016	0.507157	0.0316966	0.427377	0.0768876	-0.738814	0.000461159	-0.24571	0.325707
plum	-0.878865	1.58355e-06	0.0486415	0.848004	-0.114032	0.652322	0.565707	0.0144068	0.143556	0.569838	0.234992	0.347911	-0.299269	0.227652	0.0582613	0.818379
purple	-0.098418	0.69763	-0.0892165	0.724806	-0.170106	0.499782	0.665847	0.00255728	-0.137	0.587764	-0.171106	0.497227	0.243579	0.330054	-0.295401	0.234009
bisque4	-0.450891	0.0603831	-0.246178	0.324758	-0.192455	0.444215	0.769441	0.000189	0.434538	0.0715467	-0.314455	0.203772	-0.0949342	0.70788	-0.00305245	0.990409
darkseagreen4	-0.422978	0.0803108	0.341425	0.165551	-0.198229	0.430399	0.831017	1.93866e-05	-0.225202	0.368931	-0.326034	0.186713	0.43579	0.0706417	-0.0611236	0.809607
coral3	-0.290378	0.242432	-0.255531	0.306112	0.156952	0.533968	0.922733	5.0027e-08	-0.161516	0.521986	-0.37226	0.128193	0.421987	0.0810968	-0.193863	0.440825
yellow	-0.132335	0.600658	-0.242558	0.33215	-0.245487	0.326161	0.989407	7.71057e-15	-0.2567	0.303828	-0.112328	0.657215	0.291742	0.240127	-0.5551	0.0167894
navajowhite1	0.467409	0.0504843	0.00212589	0.99332	0.0120603	0.962118	-0.0919099	0.716817	-0.169271	0.501921	-0.220414	0.379464	0.308073	0.213598	-0.115593	0.647851
floralwhite	0.581747	0.011322	-0.0920341	0.71645	-0.0335022	0.895008	-0.172717	0.493124	-0.0789285	0.755564	-0.204565	0.415499	0.224122	0.371293	-0.152399	0.546043
skyblue	0.309604	0.211213	-0.0811132	0.749002	0.473495	0.0471643	-0.242576	0.332111	-0.111516	0.659551	-0.347894	0.157163	0.363196	0.138494	0.209346	0.404443
plum2	0.155706	0.537262	0.0627177	0.804731	-0.674578	0.00213493	0.187927	0.455209	0.149857	0.552838	0.118371	0.639926	-0.212053	0.398253	-0.344357	0.161713
plum1	0.341614	0.165302	0.0785874	0.756591	0.214754	0.392129	-0.0860648	0.734189	-0.0461405	0.85574	-0.50275	0.0334609	0.433936	0.0719845	0.184253	0.46423
firebrick4	0.303624	0.220627	-0.136549	0.589005	-0.0776958	0.759274	0.110794	0.66163	0.498711	0.0351438	-0.698884	0.00125102	0.158251	0.530546	0.212028	0.398309
yellow3	0.738066	0.000470611	-0.143569	0.569804	-0.388884	0.110718	-0.165182	0.512456	0.253908	0.3093	-0.294339	0.235774	0.0319635	0.899807	-0.207615	0.408427
lightcoral	0.403587	0.0967385	-0.239576	0.338311	-0.069737	0.783345	0.770933	0.000180356	-0.420099	0.0826102	-0.445108	0.0641707	0.684006	0.00174528	-0.543672	0.0196943
salmon4	0.661491	0.00279233	-0.267038	0.284072	-0.458493	0.055662	0.525549	0.0250967	-0.432576	0.072982	-0.0289336	0.909265	0.364855	0.136566	-0.863202	3.97902e-06
skyblue3	0.38656	0.113053	-0.261311	0.294916	-0.5061	0.032113	0.7322	0.000550469	-0.187874	0.455338	-0.163474	0.516886	0.277765	0.264424	-0.712028	0.000916959
thistle3	0.27655	0.266606	0.0172628	0.945797	-0.208355	0.406721	0.644951	0.0038526	0.040579	0.872986	-0.770987	0.000180048	0.577439	0.0120931	-0.112186	0.657622
orangered4	0.29839	0.229087	-0.390786	0.108834	0.164535	0.514132	0.56866	0.0137938	-0.0818234	0.746872	-0.558975	0.0158852	0.506596	0.0319173	-0.229625	0.359348
steelblue	0.738205	0.000468836	-0.206547	0.410897	-0.225671	0.367909	0.368349	0.132569	-0.190274	0.449493	-0.484063	0.0417971	0.53311	0.0227177	-0.463978	0.0524317
darkred	0.475148	0.046292	-0.622562	0.00579101	-0.526034	0.0249385	0.356889	0.145991	0.387946	0.111657	-0.0713874	0.778337	-0.250261	0.316537	-0.566955	0.0141451
lightpink3	0.0738519	0.770875	-0.824355	2.5832e-05	0.131552	0.602835	0.687876	0.00160342	-0.0999377	0.693175	0.0310141	0.902769	0.0544889	0.829971	-0.590875	0.00981829
lightyellow	0.771077	0.000179541	-0.0897123	0.723334	-0.138087	0.584774	-0.23047	0.357534	-0.18743	0.456425	-0.125378	0.620099	0.247296	0.322493	-0.309494	0.211385
coral	0.706454	0.00104816	0.130659	0.605318	0.19125	0.447128	0.0801223	0.751976	-0.593073	0.00948126	-0.515412	0.0285861	0.876335	1.85294e-06	-0.202114	0.421231
thistle	0.848074	8.75934e-06	-0.0709606	0.779631	0.233343	0.351402	-0.423643	0.0797861	-0.188285	0.454333	-0.398529	0.101396	0.463917	0.0524666	-0.0193068	0.939389
black	0.997752	3.25325e-20	-0.180463	0.473627	-0.180841	0.472686	-0.231497	0.355335	-0.188345	0.454187	-0.216607	0.387958	0.320143	0.195269	-0.409684	0.0913328
salmon2	0.888071	8.67102e-07	-0.401775	0.0983893	-0.0569595	0.822375	0.129911	0.607404	-0.463844	0.0525088	-0.0954038	0.706496	0.442124	0.0661929	-0.687649	0.00161144
firebrick3	0.739973	0.000446835	0.0310216	0.902746	-0.26754	0.283133	0.227676	0.363552	-0.044299	0.861444	-0.686832	0.00164068	0.57801	0.0119885	-0.209309	0.404528
greenyellow	0.770019	0.000185615	0.395108	0.104635	-0.44241	0.0659972	-0.0685364	0.786993	-0.359535	0.142813	-0.294645	0.235264	0.517175	0.0279539	-0.303238	0.221244
navajowhite2	0.416891	0.085229	-0.310616	0.209647	0.207656	0.408333	0.420661	0.0821574	-0.517422	0.0278661	-0.217171	0.386692	0.580747	0.0114975	-0.462405	0.0533432
lightcyan	0.437142	0.0696738	-0.23474	0.348444	0.781962	0.000126207	-0.284757	0.252085	-0.325544	0.187415	-0.374063	0.126209	0.553088	0.0172745	0.165229	0.512333
brown	0.355886	0.147209	-0.374004	0.126273	0.519743	0.0270522	0.438112	0.0689861	-0.55635	0.0164935	-0.383387	0.116297	0.742927	0.000412019	-0.306051	0.216774
darkolivegreen4	0.666484	0.00252428	-0.441957	0.0663072	0.317382	0.199367	0.170585	0.498559	-0.0711956	0.778919	-0.641298	0.00412626	0.563275	0.0149277	-0.145919	0.563436
