# Supplementary material for: The Transcriptional Landscape of Berry Skin in Red and White PIWI (“Pilzwiderstandsfähig”) Grapevines Possessing QTLs for Partial Resistance to Downy and Powdery Mildews
Source: Plants (Basel). 2024 Sep 13;13(18):2574. doi: 10.3390/plants13182574 (PMC11434962; doi:10.3390/plants13182574)
Supplement: Supplementary file 1 [file plants-13-02574-s001.zip › MDPI_Plants__Supplementary Table S7 - GSEA on WGCNA modules cutoff 0.25.xlsx]

## Sheet: greenyellow
Supplementary Table S7. Gene Set Enrichment Analysis on WGCNA modules(cutoff 0,25)
query	significant	p_value	term_size	query_size	intersection_size	precision	recall	term_id	source	term_name	effective_domain_size	source_order	parents	evidence_codes	intersection	highlighted	fold_change
query_1	TRUE	0.0074133	10	850	5	0.00588235	0.5	GO:0034045	GO:CC	phagophore assembly site membrane	18221	1454		IBA,IBA,IBA,IBA,IBA	Vitvi07g00280,Vitvi07g00282,Vitvi09g00111,Vitvi13g00009,Vitvi14g00191	FALSE	10.7182
query_1	TRUE	0.00236588	19	850	7	0.00823529	0.368421	GO:0000407	GO:CC	phagophore assembly site	18221	69		IBA,IBA,IBA,IBA,IBA,IBA,IBA IEA	Vitvi04g01623,Vitvi07g00280,Vitvi07g00282,Vitvi09g00111,Vitvi13g00009,Vitvi14g00191,Vitvi15g00986	TRUE	7.89765
query_1	TRUE	0.0381928	46	850	9	0.0105882	0.195652	GO:0000793	GO:CC	condensed chromosome	18221	96		IEA,IBA IEA,IEA,IEA,IBA IEA,IBA IEA,IBA IEA,IEA,IEA	Vitvi02g01666,Vitvi06g00126,Vitvi09g01764,Vitvi10g00525,Vitvi12g00454,Vitvi12g01883,Vitvi14g00166,Vitvi15g01621,Vitvi16g00351	TRUE	4.19409
query_1	TRUE	0.0453585	264	850	26	0.0305882	0.0984848	GO:0005773	GO:CC	vacuole	18221	340		IEA,IBA,IEA,IEA,IEA,IBA,IBA,IEA,IBA,IBA,IBA,IBA,IEA,IBA,IBA,IEA,IBA IEA,IBA,IBA,IBA,IBA,IBA,IEA,IBA,IEA,IBA IEA	Vitvi01g00243,Vitvi01g00657,Vitvi01g02268,Vitvi02g00640,Vitvi03g00228,Vitvi03g00665,Vitvi03g01079,Vitvi04g00908,Vitvi04g01389,Vitvi04g01623,Vitvi06g00644,Vitvi07g02049,Vitvi08g00152,Vitvi09g00348,Vitvi10g00116,Vitvi12g00385,Vitvi12g00772,Vitvi13g01897,Vitvi13g02066,Vitvi13g02067,Vitvi14g01624,Vitvi14g03060,Vitvi15g00571,Vitvi17g00971,Vitvi18g00899,Vitvi19g02059	TRUE	2.11117

## Sheet: lightcyan
query	significant	p_value	term_size	query_size	intersection_size	precision	recall	term_id	source	term_name	effective_domain_size	source_order	parents	evidence_codes	intersection	highlighted	fold_change
query_1	TRUE	3.06364e-05	146	961	25	0.0260146	0.171233	GO:0005774	GO:CC	vacuolar membrane	18221	341		IBA IEA,IBA,IBA,IBA,IBA,IBA,IEA,IBA,IBA,IBA,IBA IEA,IEA,IEA,IEA,IEA,IBA,IBA,IEA,IEA,IBA,IBA,IEA,IEA,IEA,IEA	Vitvi01g00487,Vitvi01g00571,Vitvi02g00311,Vitvi02g00384,Vitvi02g00415,Vitvi03g00244,Vitvi05g01471,Vitvi07g01577,Vitvi07g01642,Vitvi08g00641,Vitvi08g01039,Vitvi09g00042,Vitvi10g00537,Vitvi10g00862,Vitvi11g00026,Vitvi11g00545,Vitvi12g00099,Vitvi13g00515,Vitvi13g00662,Vitvi13g01094,Vitvi13g01096,Vitvi18g01058,Vitvi18g01243,Vitvi18g01247,Vitvi19g00189	TRUE	3.24665
query_1	TRUE	0.0114039	264	961	30	0.0312175	0.113636	GO:0005773	GO:CC	vacuole	18221	340		IBA IEA,IBA,IBA,IBA,IBA,IBA,IBA,IBA,IEA,IBA,IBA,IBA,IBA IEA,IEA,IEA,IEA,IEA,IBA,IBA,IBA,IEA,IEA,IBA,IBA,IBA,IBA,IEA,IEA,IEA,IEA	Vitvi01g00487,Vitvi01g00571,Vitvi02g00311,Vitvi02g00384,Vitvi02g00415,Vitvi03g00021,Vitvi03g00244,Vitvi04g01366,Vitvi05g01471,Vitvi07g01577,Vitvi07g01642,Vitvi08g00641,Vitvi08g01039,Vitvi09g00042,Vitvi10g00537,Vitvi10g00862,Vitvi11g00026,Vitvi11g00545,Vitvi12g00099,Vitvi12g00205,Vitvi13g00515,Vitvi13g00662,Vitvi13g01094,Vitvi13g01096,Vitvi15g01110,Vitvi18g00740,Vitvi18g01058,Vitvi18g01243,Vitvi18…	FALSE	2.1546
query_1	TRUE	0.00420757	6542	961	405	0.421436	0.0619077	GO:0016020	GO:CC	membrane	18221	722		IEA,IEA,IEA,IEA,IBA IEA,IBA IEA,IBA IEA,IEA,IEA,IEA,IEA,IEA,IBA IEA,IEA,IBA IEA,IBA IEA,IEA,IEA,IBA IEA,IEA,IEA,IEA,IEA,IBA IEA,IBA IEA,IEA,IBA IEA,IEA,IEA,IBA IEA,IEA,IEA,IEA,IBA IEA,IEA,IEA,IEA,IEA,IBA IEA,IBA IEA,IBA IEA,IBA IEA,IEA,IEA,IEA,IEA,IEA,IEA,IBA,IBA,IEA,IBA IEA,IBA IEA,IBA,IEA,IBA IEA,IBA IEA,IEA,IEA,IBA IEA,IEA,IEA,IEA,IEA,IEA,IEA,IBA IEA,IEA,IEA,IEA,IEA,IEA,IEA,IEA,IEA,IEA,IEA,IEA…	Vitvi18g03383,Vitvi10g02151,Vitvi10g02267,Vitvi07g02804,Vitvi01g00023,Vitvi01g00048,Vitvi01g00049,Vitvi01g00053,Vitvi01g00178,Vitvi01g00255,Vitvi01g00343,Vitvi01g00353,Vitvi01g00368,Vitvi01g00391,Vitvi01g00476,Vitvi01g00487,Vitvi01g00520,Vitvi01g00528,Vitvi01g00571,Vitvi01g02026,Vitvi01g02030,Vitvi01g00669,Vitvi01g00717,Vitvi01g00792,Vitvi01g00814,Vitvi01g00960,Vitvi01g01015,Vitvi01g01037,Vitvi01…	TRUE	1.1738

## Sheet: lightyellow
query	significant	p_value	term_size	query_size	intersection_size	precision	recall	term_id	source	term_name	effective_domain_size	source_order	parents	evidence_codes	intersection	highlighted	fold_change
query_1	TRUE	0.0104356	6	842	4	0.00475059	0.666667	GO:0016514	GO:CC	SWI/SNF complex	18221	752		IBA IEA,IBA,IBA,IEA	Vitvi05g00615,Vitvi16g00046,Vitvi17g00351,Vitvi19g00509	TRUE	14.4268
query_1	TRUE	0.0016432	540	842	55	0.0653207	0.101852	GO:0009451	GO:BP	RNA modification	18221	3555		IEA,IBA IEA,IEA,IBA IEA,IEA,IBA IEA,IBA IEA,IBA IEA,IBA IEA,IBA IEA,IBA IEA,IBA IEA,IEA,IBA IEA,IBA IEA,IEA,IEA,IBA IEA,IBA IEA,IEA,IBA,IEA,IEA,IEA,IEA,IBA IEA,IBA IEA,IBA IEA,IBA IEA,IEA,IEA,IBA IEA,IBA IEA,IEA,IBA IEA,IEA,IBA IEA,IEA,IBA IEA,IEA,IBA IEA,IBA IEA,IEA,IEA,IBA IEA,IEA,IBA,IBA,IBA IEA,IEA,IBA,IBA IEA,IBA IEA,IEA,IEA	Vitvi01g01756,Vitvi02g00474,Vitvi02g00655,Vitvi04g01369,Vitvi04g01570,Vitvi05g00325,Vitvi05g00518,Vitvi05g00538,Vitvi05g00770,Vitvi06g00774,Vitvi06g00943,Vitvi07g00048,Vitvi07g01695,Vitvi08g00798,Vitvi08g01119,Vitvi08g01122,Vitvi08g01550,Vitvi08g02299,Vitvi08g01917,Vitvi08g01925,Vitvi09g00056,Vitvi10g00011,Vitvi10g00634,Vitvi10g01893,Vitvi10g01435,Vitvi11g00084,Vitvi11g00727,Vitvi11g01110,Vitvi12…	FALSE	2.20409
query_1	TRUE	0.0110781	2709	842	179	0.212589	0.066076	GO:0016070	GO:BP	RNA metabolic process	18221	5184		IEA,IEA,IBA,IEA,IEA,IBA IEA,IBA IEA,IEA,IEA,IBA IEA,IBA IEA,IEA,IBA IEA,IEA,IBA IEA,IEA,IBA IEA,IBA,IBA,IEA,IBA,IBA IEA,IEA,IEA,IBA,IEA,IBA,IBA IEA,IEA,IEA,IEA,IBA IEA,IEA,IBA IEA,IBA IEA,IBA IEA,IBA IEA,IBA IEA,IBA IEA,IBA IEA,IBA,IBA,IBA IEA,IEA,IEA,IEA,IBA IEA,IEA,IEA,IBA IEA,IBA,IBA IEA,IBA,IBA IEA,IBA IEA,IBA,IBA IEA,IBA IEA,IEA,IBA,IBA,IEA,IBA,IEA,IBA IEA,IBA IEA,IBA,IEA,IBA IEA,IEA,IBA IEA…	Vitvi02g01717,Vitvi02g01847,Vitvi01g00446,Vitvi01g01995,Vitvi01g01756,Vitvi02g00009,Vitvi02g00100,Vitvi02g00199,Vitvi02g00277,Vitvi02g00341,Vitvi02g00363,Vitvi02g00378,Vitvi02g01400,Vitvi02g00425,Vitvi02g00474,Vitvi02g00560,Vitvi02g00655,Vitvi02g01253,Vitvi03g00147,Vitvi03g01475,Vitvi03g00525,Vitvi03g01617,Vitvi03g01141,Vitvi03g01239,Vitvi04g00158,Vitvi04g00243,Vitvi04g00275,Vitvi04g01369,Vitvi04…	FALSE	1.42989
query_1	TRUE	1.06335e-06	3322	842	219	0.260095	0.0659241	GO:0005634	GO:CC	nucleus	18221	243		IEA,IEA,IBA IEA,IBA IEA,IBA IEA,IEA,IEA,IBA,IBA,IBA,IBA,IBA,IBA IEA,IEA,IEA,IBA IEA,IBA,IEA,IEA,IBA,IEA,IBA,IBA IEA,IBA IEA,IBA IEA,IEA,IBA,IEA,IBA IEA,IBA,IBA,IBA,IBA,IEA,IBA IEA,IEA,IBA,IEA,IBA,IEA,IBA,IBA,IBA,IBA IEA,IBA IEA,IBA,IBA IEA,IBA IEA,IBA,IBA,IEA,IBA IEA,IBA IEA,IEA,IEA,IBA,IBA IEA,IBA,IBA,IEA,IBA IEA,IEA,IEA,IEA,IEA,IBA IEA,IEA,IBA,IEA,IBA,IEA,IBA,IBA,IEA,IBA IEA,IBA,IBA,IBA IEA,IBA…	Vitvi02g01717,Vitvi02g01847,Vitvi01g00014,Vitvi01g00446,Vitvi01g00530,Vitvi01g00977,Vitvi01g01533,Vitvi01g01550,Vitvi01g01723,Vitvi01g01793,Vitvi02g00009,Vitvi02g00100,Vitvi02g00111,Vitvi02g00199,Vitvi02g00341,Vitvi02g00363,Vitvi02g01400,Vitvi02g00425,Vitvi02g00645,Vitvi02g00655,Vitvi02g00660,Vitvi02g00700,Vitvi02g00734,Vitvi03g00023,Vitvi03g00147,Vitvi03g01475,Vitvi03g00272,Vitvi03g00486,Vitvi03…	TRUE	1.42661
query_1	TRUE	0.0038299	3269	842	211	0.250594	0.0645457	GO:0090304	GO:BP	nucleic acid metabolic process	18221	19056		IEA,IEA,IBA,IEA,IEA,IBA IEA,IEA,IBA IEA,IBA IEA,IEA,IEA,IBA IEA,IBA IEA,IEA,IBA IEA,IEA,IBA IEA,IEA,IBA IEA,IEA,IBA IEA,IBA,IBA IEA,IBA,IEA,IBA,IBA IEA,IEA,IEA,IBA,IEA,IBA,IBA IEA,IEA,IEA,IEA,IBA IEA,IEA,IBA IEA,IBA IEA,IBA IEA,IBA IEA,IBA IEA,IBA IEA,IBA IEA,IBA,IBA,IBA IEA,IEA,IEA,IEA,IBA IEA,IEA,IBA IEA,IEA,IBA IEA,IBA IEA,IBA IEA,IBA,IBA IEA,IBA IEA,IBA,IBA IEA,IBA,IBA,IBA IEA,IBA,IBA IEA,IEA…	Vitvi02g01717,Vitvi02g01847,Vitvi01g00446,Vitvi01g01995,Vitvi01g00977,Vitvi01g01550,Vitvi01g01756,Vitvi02g00009,Vitvi02g00100,Vitvi02g00199,Vitvi02g00277,Vitvi02g00341,Vitvi02g00363,Vitvi02g00378,Vitvi02g01400,Vitvi02g00425,Vitvi02g00474,Vitvi02g00560,Vitvi02g00655,Vitvi02g00711,Vitvi02g00734,Vitvi02g01253,Vitvi03g00023,Vitvi03g00147,Vitvi03g01475,Vitvi03g00525,Vitvi03g01617,Vitvi03g01141,Vitvi03…	FALSE	1.39678
query_1	TRUE	0.0103094	3464	842	219	0.260095	0.0632217	GO:0005515	GO:MF	protein binding	18221	1495		IEA,IEA,IEA,IBA IEA,IEA,IEA,IBA IEA,IEA,IEA,IEA,IEA,IBA,IEA,IEA,IBA IEA,IBA,IBA IEA,IEA,IBA IEA,IEA,IBA,IEA,IEA,IBA IEA,IEA,IBA,IEA,IBA,IEA,IEA,IEA,IEA,IEA,IEA,IEA,IBA,IEA,IEA,IEA,IEA,IBA,IEA,IEA,IEA,IEA,IEA,IEA,IEA,IEA,IEA,IEA,IEA,IEA,IEA,IEA,IEA,IEA,IEA,IEA,IEA,IEA,IEA,IEA,IEA,IEA,IEA,IBA,IEA,IPI IBA IEA,IBA,IEA,IBA,IEA,IEA,IEA,IEA,IEA,IEA,IBA,IEA,IEA,IEA,IBA,IEA,IEA,IEA,IEA,IEA,IEA,IEA,IEA,IEA…	Vitvi02g01847,Vitvi01g00014,Vitvi01g00365,Vitvi01g00451,Vitvi01g00452,Vitvi01g00484,Vitvi01g00486,Vitvi01g00875,Vitvi01g02188,Vitvi01g01578,Vitvi01g01756,Vitvi02g00009,Vitvi02g00100,Vitvi02g00111,Vitvi02g00205,Vitvi02g00363,Vitvi02g00373,Vitvi02g00474,Vitvi02g00645,Vitvi02g00802,Vitvi02g00836,Vitvi02g01180,Vitvi02g01253,Vitvi03g00147,Vitvi03g00183,Vitvi03g00386,Vitvi03g00499,Vitvi03g00626,Vitvi03…	TRUE	1.36813
query_1	TRUE	0.000672732	6491	842	377	0.447743	0.0580804	GO:0043170	GO:BP	macromolecule metabolic process	18221	11075		IEA,IEA,IEA,IEA,IEA,IBA IEA,IBA,IBA,IBA,IEA,IBA,IEA,IEA,IBA IEA,IEA,IBA IEA,IEA,IBA IEA,IEA,IBA IEA,IEA,IEA,IBA,IEA,IEA,IEA,IBA IEA,IBA IEA,IEA,IBA IEA,IEA,IBA IEA,IEA,IBA IEA,IBA IEA,IBA IEA,IEA,IBA IEA,IBA,IBA IEA,IEA,IBA,IBA IEA,IEA,IBA IEA,IBA IEA,IBA IEA,IBA IEA,IBA,IBA IEA,IBA IEA,IBA IEA,IBA,IEA,IBA,IEA,IBA,IEA,IEA,IBA IEA,IEA,IBA,IEA,IEA,IBA,IEA,IBA IEA,IEA,IEA,IEA,IBA IEA,IEA,IBA IEA,IEA…	Vitvi02g01717,Vitvi02g01733,Vitvi10g02322,Vitvi02g01847,Vitvi01g00014,Vitvi01g00196,Vitvi01g00446,Vitvi01g00484,Vitvi01g00486,Vitvi01g01995,Vitvi01g00530,Vitvi01g00882,Vitvi01g00977,Vitvi01g01550,Vitvi01g01578,Vitvi01g01723,Vitvi01g01756,Vitvi02g00009,Vitvi02g00097,Vitvi02g00100,Vitvi02g00184,Vitvi02g00199,Vitvi02g00205,Vitvi02g01364,Vitvi02g00250,Vitvi02g00277,Vitvi02g00341,Vitvi02g00363,Vitvi02…	TRUE	1.25687
query_1	TRUE	0.0170318	6851	842	386	0.458432	0.0563421	GO:0006807	GO:BP	nitrogen compound metabolic process	18221	2527		IEA,IEA,IEA,IEA,IEA,IBA IEA,IBA IEA,IEA,IBA,IBA,IBA,IEA,IEA,IEA,IBA IEA,IEA,IBA IEA,IEA,IBA IEA,IEA,IBA IEA,IEA,IBA,IEA,IEA,IBA IEA,IBA IEA,IEA,IBA IEA,IBA IEA,IEA,IEA,IBA IEA,IEA,IBA IEA,IBA IEA,IBA IEA,IEA,IBA IEA,IBA,IBA IEA,IEA,IBA,IBA IEA,IEA,IBA IEA,IBA IEA,IBA IEA,IEA,IBA,IBA IEA,IBA IEA,IBA,IEA,IBA,IEA,IBA IEA,IBA,IEA,IEA,IBA IEA,IEA,IEA,IBA,IEA,IEA,IBA,IEA,IBA IEA,IEA,IEA,IBA IEA,IEA,IBA…	Vitvi02g01717,Vitvi02g01733,Vitvi10g02322,Vitvi02g01847,Vitvi01g00014,Vitvi01g00175,Vitvi01g00196,Vitvi01g00362,Vitvi01g00446,Vitvi01g00484,Vitvi01g00486,Vitvi01g01995,Vitvi01g00882,Vitvi01g00977,Vitvi01g01550,Vitvi01g01578,Vitvi01g01723,Vitvi01g01756,Vitvi02g00009,Vitvi02g00097,Vitvi02g00100,Vitvi02g00199,Vitvi02g00205,Vitvi02g01364,Vitvi02g00277,Vitvi02g00341,Vitvi02g00363,Vitvi02g00378,Vitvi02…	TRUE	1.21925

## Sheet: brown
query	significant	p_value	term_size	query_size	intersection_size	precision	recall	term_id	source	term_name	effective_domain_size	source_order	parents	evidence_codes	intersection	highlighted	fold_change
query_1	TRUE	0.0292585	3	998	3	0.00300601	1	GO:0032301	GO:CC	MutSalpha complex	18221	1292		IBA,IBA,IBA	Vitvi07g00406,Vitvi11g00352,Vitvi17g00373	TRUE	18.2575
query_1	TRUE	0.0211028	128	998	23	0.0230461	0.179688	GO:0006260	GO:BP	DNA replication	18221	2107		IBA IEA,IBA IEA,IBA IEA,IBA IEA,IBA IEA,IBA IEA,IEA,IEA,IBA IEA,IBA IEA,IEA,IEA,IBA IEA,IBA IEA,IEA,IEA,IBA IEA,IEA,IBA,IBA,IBA,IEA,IEA	Vitvi01g00366,Vitvi01g01435,Vitvi01g01559,Vitvi02g00383,Vitvi02g01098,Vitvi03g01308,Vitvi04g01322,Vitvi06g01635,Vitvi06g00576,Vitvi07g00411,Vitvi09g00391,Vitvi11g00017,Vitvi11g00688,Vitvi13g00045,Vitvi13g02248,Vitvi14g00232,Vitvi15g00419,Vitvi16g00109,Vitvi16g01009,Vitvi17g00436,Vitvi18g00778,Vitvi18g00810,Vitvi19g00180	FALSE	3.28065
query_1	TRUE	5.66371e-05	315	998	46	0.0460922	0.146032	GO:0006281	GO:BP	DNA repair	18221	2125		IBA IEA,IBA IEA,IBA IEA,IBA,IBA,IBA,IBA,IEA,IEA,IBA IEA,IBA,IBA,IBA IEA,IBA IEA,IBA,IEA,IEA,IBA IEA,IEA,IBA IEA,IEA,IEA,IBA IEA,IEA,IBA,IBA,IBA IEA,IEA,IBA IEA,IEA,IBA,IBA,IEA,IEA,IEA,IEA,IBA,IEA,IBA IEA,IBA IEA,IBA,IBA IEA,IEA,IBA IEA,IBA,IEA	Vitvi10g02268,Vitvi01g00092,Vitvi01g00413,Vitvi01g00479,Vitvi02g00383,Vitvi03g01308,Vitvi04g00189,Vitvi04g01665,Vitvi05g00042,Vitvi05g00570,Vitvi06g00325,Vitvi06g00576,Vitvi06g01052,Vitvi07g00406,Vitvi07g00411,Vitvi07g00452,Vitvi07g00668,Vitvi07g01219,Vitvi08g00773,Vitvi08g01730,Vitvi09g00287,Vitvi09g00369,Vitvi09g00391,Vitvi09g00429,Vitvi10g00077,Vitvi10g01542,Vitvi11g00017,Vitvi11g00085,Vitvi11…	FALSE	2.66618
query_1	TRUE	9.51995e-05	331	998	47	0.0470942	0.141994	GO:0006974	GO:BP	DNA damage response	18221	2643		IBA IEA,IBA IEA,IBA IEA,IBA,IEA,IBA,IBA,IBA,IEA,IEA,IBA IEA,IBA,IBA,IBA IEA,IBA IEA,IBA,IEA,IEA,IBA IEA,IEA,IBA IEA,IEA,IEA,IBA IEA,IEA,IBA,IBA,IBA IEA,IEA,IBA IEA,IEA,IBA,IBA,IEA,IEA,IEA,IEA,IBA,IEA,IBA IEA,IBA IEA,IBA,IBA IEA,IEA,IBA IEA,IBA,IEA	Vitvi10g02268,Vitvi01g00092,Vitvi01g00413,Vitvi01g00479,Vitvi01g01435,Vitvi02g00383,Vitvi03g01308,Vitvi04g00189,Vitvi04g01665,Vitvi05g00042,Vitvi05g00570,Vitvi06g00325,Vitvi06g00576,Vitvi06g01052,Vitvi07g00406,Vitvi07g00411,Vitvi07g00452,Vitvi07g00668,Vitvi07g01219,Vitvi08g00773,Vitvi08g01730,Vitvi09g00287,Vitvi09g00369,Vitvi09g00391,Vitvi09g00429,Vitvi10g00077,Vitvi10g01542,Vitvi11g00017,Vitvi11…	FALSE	2.59246
query_1	TRUE	0.000539529	577	998	66	0.0661323	0.114385	GO:0033554	GO:BP	cellular response to stress	18221	8667		IBA IEA,IBA IEA,IBA IEA,IBA,IEA,IEA,IBA,IBA,IBA,IBA,IBA,IBA,IBA,IBA,IEA,IEA,IBA,IEA,IBA IEA,IBA,IBA,IBA,IBA IEA,IEA,IBA IEA,IBA,IEA,IEA,IBA IEA,IEA,IBA IEA,IEA,IEA,IBA IEA,IEA,IBA,IBA,IBA IEA,IEA,IBA IEA,IEA,IEA,IBA,IBA,IBA,IEA,IEA,IBA,IEA,IEA,IEA,IEA,IBA,IEA,IBA IEA,IBA,IBA IEA,IBA,IBA,IBA IEA,IBA,IEA,IBA IEA,IBA,IBA,IEA	Vitvi10g02268,Vitvi01g00092,Vitvi01g00413,Vitvi01g00479,Vitvi01g01023,Vitvi01g01435,Vitvi02g00025,Vitvi02g00187,Vitvi02g00383,Vitvi03g00845,Vitvi03g01308,Vitvi04g00092,Vitvi04g00189,Vitvi04g01014,Vitvi04g01665,Vitvi05g00042,Vitvi05g00328,Vitvi05g00408,Vitvi05g00570,Vitvi06g00325,Vitvi06g00443,Vitvi06g00576,Vitvi06g01052,Vitvi07g00184,Vitvi07g00406,Vitvi07g00411,Vitvi07g00452,Vitvi07g00668,Vitvi07…	FALSE	2.08838
query_1	TRUE	0.00197788	648	998	70	0.0701403	0.108025	GO:0006259	GO:BP	DNA metabolic process	18221	2106		IBA IEA,IBA IEA,IEA,IBA IEA,IBA IEA,IBA,IBA IEA,IBA IEA,IEA,IBA IEA,IBA IEA,IBA IEA,IBA,IEA,IBA,IEA,IEA,IEA,IBA IEA,IEA,IBA IEA,IBA IEA,IBA IEA,IBA IEA,IBA IEA,IEA,IEA,IBA IEA,IEA,IEA,IEA,IEA,IBA IEA,IEA,IEA,IBA IEA,IEA,IBA,IBA,IBA IEA,IEA,IBA IEA,IBA IEA,IEA,IBA,IBA IEA,IEA,IBA,IEA,IEA,IEA,IBA IEA,IEA,IEA,IBA IEA,IEA,IBA IEA,IBA IEA,IBA,IEA,IBA IEA,IBA,IBA,IEA,IBA,IEA,IBA IEA,IEA,IBA,IEA	Vitvi10g02268,Vitvi01g00092,Vitvi01g00130,Vitvi01g00366,Vitvi01g00413,Vitvi01g00479,Vitvi01g01435,Vitvi01g01559,Vitvi01g01565,Vitvi02g00383,Vitvi02g01098,Vitvi03g01308,Vitvi04g00189,Vitvi04g01084,Vitvi04g01275,Vitvi04g01322,Vitvi04g01665,Vitvi05g00042,Vitvi05g00570,Vitvi06g01635,Vitvi06g00325,Vitvi06g00576,Vitvi06g01052,Vitvi07g00406,Vitvi07g00411,Vitvi07g00452,Vitvi07g00668,Vitvi07g01219,Vitvi07…	FALSE	1.97226
query_1	TRUE	0.0261874	464	998	45	0.0450902	0.0969828	GO:0031981	GO:CC	nuclear lumen	18221	1230		IBA,IBA,IBA,IBA,IBA,IEA,IBA,IEA,IBA IEA,IBA,IBA,IEA,IBA IEA,IBA,IEA,IEA,IBA IEA,IBA IEA,IBA IEA,IBA IEA,IBA IEA,IBA,IBA,IBA IEA,IBA,IBA,IBA IEA,IBA IEA,IBA,IBA,IEA,IEA,IBA,IBA,IBA IEA,IBA IEA,IEA,IBA IEA,IBA,IEA,IBA IEA,IBA,IBA,IBA IEA,IEA	Vitvi01g00366,Vitvi01g01435,Vitvi01g01559,Vitvi03g00543,Vitvi04g01450,Vitvi05g00042,Vitvi05g00060,Vitvi05g00063,Vitvi05g01845,Vitvi05g00570,Vitvi06g00073,Vitvi06g00627,Vitvi07g00195,Vitvi07g00452,Vitvi08g00998,Vitvi08g01120,Vitvi08g01492,Vitvi08g01588,Vitvi09g00157,Vitvi09g00288,Vitvi09g00520,Vitvi11g00017,Vitvi11g00185,Vitvi12g00264,Vitvi12g00750,Vitvi13g00045,Vitvi13g00569,Vitvi13g01070,Vitvi13…	FALSE	1.77066
query_1	TRUE	0.0295212	592	998	54	0.0541082	0.0912162	GO:0043233	GO:CC	organelle lumen	18221	1889		IBA,IBA,IBA,IBA,IBA,IBA,IBA,IBA,IEA,IBA,IEA,IBA IEA,IBA,IEA,IBA,IEA,IBA IEA,IBA,IEA,IEA,IEA,IBA IEA,IBA IEA,IBA IEA,IBA IEA,IBA IEA,IBA,IBA,IBA IEA,IBA,IBA,IBA IEA,IEA,IBA IEA,IBA,IBA,IEA,IEA,IEA,IBA,IBA,IBA IEA,IBA IEA,IEA,IBA IEA,IBA,IEA,IBA IEA,IBA,IBA,IBA IEA,IEA,IBA,IBA	Vitvi01g00366,Vitvi01g00424,Vitvi01g01435,Vitvi01g01559,Vitvi02g00187,Vitvi02g01098,Vitvi03g00543,Vitvi04g01450,Vitvi05g00042,Vitvi05g00060,Vitvi05g00063,Vitvi05g01845,Vitvi05g00570,Vitvi05g00712,Vitvi06g00073,Vitvi06g00627,Vitvi07g00195,Vitvi07g00452,Vitvi08g00689,Vitvi08g00998,Vitvi08g01120,Vitvi08g01492,Vitvi08g01588,Vitvi09g00157,Vitvi09g00288,Vitvi09g00520,Vitvi11g00017,Vitvi11g00185,Vitvi12…	FALSE	1.66538
query_1	TRUE	0.0295212	592	998	54	0.0541082	0.0912162	GO:0031974	GO:CC	membrane-enclosed lumen	18221	1224		IBA,IBA,IBA,IBA,IBA,IBA,IBA,IBA,IEA,IBA,IEA,IBA IEA,IBA,IEA,IBA,IEA,IBA IEA,IBA,IEA,IEA,IEA,IBA IEA,IBA IEA,IBA IEA,IBA IEA,IBA IEA,IBA,IBA,IBA IEA,IBA,IBA,IBA IEA,IEA,IBA IEA,IBA,IBA,IEA,IEA,IEA,IBA,IBA,IBA IEA,IBA IEA,IEA,IBA IEA,IBA,IEA,IBA IEA,IBA,IBA,IBA IEA,IEA,IBA,IBA	Vitvi01g00366,Vitvi01g00424,Vitvi01g01435,Vitvi01g01559,Vitvi02g00187,Vitvi02g01098,Vitvi03g00543,Vitvi04g01450,Vitvi05g00042,Vitvi05g00060,Vitvi05g00063,Vitvi05g01845,Vitvi05g00570,Vitvi05g00712,Vitvi06g00073,Vitvi06g00627,Vitvi07g00195,Vitvi07g00452,Vitvi08g00689,Vitvi08g00998,Vitvi08g01120,Vitvi08g01492,Vitvi08g01588,Vitvi09g00157,Vitvi09g00288,Vitvi09g00520,Vitvi11g00017,Vitvi11g00185,Vitvi12…	FALSE	1.66538
query_1	TRUE	0.0295212	592	998	54	0.0541082	0.0912162	GO:0070013	GO:CC	intracellular organelle lumen	18221	2404		IBA,IBA,IBA,IBA,IBA,IBA,IBA,IBA,IEA,IBA,IEA,IBA IEA,IBA,IEA,IBA,IEA,IBA IEA,IBA,IEA,IEA,IEA,IBA IEA,IBA IEA,IBA IEA,IBA IEA,IBA IEA,IBA,IBA,IBA IEA,IBA,IBA,IBA IEA,IEA,IBA IEA,IBA,IBA,IEA,IEA,IEA,IBA,IBA,IBA IEA,IBA IEA,IEA,IBA IEA,IBA,IEA,IBA IEA,IBA,IBA,IBA IEA,IEA,IBA,IBA	Vitvi01g00366,Vitvi01g00424,Vitvi01g01435,Vitvi01g01559,Vitvi02g00187,Vitvi02g01098,Vitvi03g00543,Vitvi04g01450,Vitvi05g00042,Vitvi05g00060,Vitvi05g00063,Vitvi05g01845,Vitvi05g00570,Vitvi05g00712,Vitvi06g00073,Vitvi06g00627,Vitvi07g00195,Vitvi07g00452,Vitvi08g00689,Vitvi08g00998,Vitvi08g01120,Vitvi08g01492,Vitvi08g01588,Vitvi09g00157,Vitvi09g00288,Vitvi09g00520,Vitvi11g00017,Vitvi11g00185,Vitvi12…	FALSE	1.66538
query_1	TRUE	3.52602e-05	3269	998	254	0.254509	0.0776996	GO:0090304	GO:BP	nucleic acid metabolic process	18221	19056		IEA,IBA IEA,IEA,IEA,IBA IEA,IEA,IBA IEA,IEA,IBA IEA,IBA IEA,IBA,IBA IEA,IBA IEA,IBA IEA,IBA IEA,IEA,IBA IEA,IEA,IBA IEA,IBA IEA,IBA IEA,IBA IEA,IEA,IEA,IEA,IBA IEA,IEA,IEA,IBA IEA,IBA IEA,IBA IEA,IBA,IBA IEA,IBA IEA,IBA IEA,IBA IEA,IEA,IEA,IEA,IBA,IBA,IEA,IEA,IEA,IBA IEA,IEA,IEA,IEA,IBA IEA,IBA IEA,IEA,IBA IEA,IEA,IBA,IEA,IBA,IEA,IEA,IEA,IEA,IBA IEA,IEA,IBA IEA,IBA IEA,IBA IEA,IBA IEA,IBA IEA,IEA…	Vitvi02g01735,Vitvi10g02268,Vitvi00g00859,Vitvi07g03030,Vitvi01g00092,Vitvi01g00130,Vitvi01g00156,Vitvi01g00296,Vitvi01g00366,Vitvi01g00413,Vitvi01g00479,Vitvi01g00503,Vitvi01g00505,Vitvi01g00772,Vitvi01g01435,Vitvi01g01506,Vitvi01g01559,Vitvi01g01565,Vitvi02g00383,Vitvi02g00563,Vitvi02g01098,Vitvi02g01192,Vitvi03g00063,Vitvi03g00329,Vitvi03g01497,Vitvi03g00511,Vitvi03g00543,Vitvi03g01618,Vitvi03…	TRUE	1.4186
query_1	TRUE	0.000778645	3538	998	264	0.264529	0.0746184	GO:0006139	GO:BP	nucleobase-containing compound metabolic process	18221	2013		IEA,IBA IEA,IEA,IEA,IBA IEA,IBA,IEA,IBA IEA,IEA,IBA IEA,IBA IEA,IBA,IBA IEA,IBA IEA,IBA IEA,IBA IEA,IEA,IBA IEA,IEA,IBA IEA,IBA IEA,IBA IEA,IBA IEA,IEA,IEA,IEA,IBA IEA,IEA,IEA,IBA IEA,IBA IEA,IBA IEA,IBA,IBA IEA,IBA IEA,IBA IEA,IBA IEA,IEA,IEA,IEA,IBA,IBA,IEA,IEA,IEA,IBA IEA,IEA,IEA,IEA,IBA IEA,IBA IEA,IEA,IBA IEA,IEA,IBA,IEA,IBA,IEA,IEA,IEA,IEA,IBA IEA,IEA,IEA,IBA IEA,IBA IEA,IBA IEA,IBA IEA,IBA…	Vitvi02g01735,Vitvi10g02268,Vitvi00g00859,Vitvi07g03030,Vitvi01g00092,Vitvi01g00112,Vitvi01g00130,Vitvi01g00156,Vitvi01g00296,Vitvi01g00366,Vitvi01g00413,Vitvi01g00479,Vitvi01g00503,Vitvi01g00505,Vitvi01g00772,Vitvi01g01435,Vitvi01g01506,Vitvi01g01559,Vitvi01g01565,Vitvi02g00383,Vitvi02g00563,Vitvi02g01098,Vitvi02g01192,Vitvi03g00063,Vitvi03g00329,Vitvi03g01497,Vitvi03g00511,Vitvi03g00543,Vitvi03…	FALSE	1.36235
query_1	TRUE	0.00522097	3464	998	255	0.255511	0.0736143	GO:0005515	GO:MF	protein binding	18221	1495		IEA,IEA,IEA,IEA,IEA,IEA,IEA,IBA,IEA,IBA,IEA,IEA,IEA,IEA,IEA,IEA,IEA,IEA,IBA IEA,IEA,IBA IEA,IEA,IBA,IEA,IEA,IEA,IEA,IEA,IEA,IEA,IEA,IEA,IEA,IEA,IBA,IEA,IBA IEA,IEA,IBA,IBA,IBA,IEA,IEA,IEA,IEA,IEA,IEA,IEA,IEA,IEA,IEA,IEA,IEA,IEA,IBA,IBA,IEA,IEA,IEA,IBA,IEA,IEA,IEA,IEA,IEA,IBA IEA,IEA,IEA,IEA,IEA,IEA,IBA,IBA,IEA,IEA,IEA,IEA,IEA,IEA,IEA,IEA,IEA,IEA,IEA,IEA,IEA,IEA,IEA,IEA,IEA,IEA,IEA,IEA,IEA,IBA IEA…	Vitvi07g02940,Vitvi10g02201,Vitvi02g01852,Vitvi01g00043,Vitvi01g00156,Vitvi01g01889,Vitvi01g00296,Vitvi01g00424,Vitvi01g00497,Vitvi01g00498,Vitvi01g00640,Vitvi01g00659,Vitvi01g02049,Vitvi01g00772,Vitvi01g00898,Vitvi01g01023,Vitvi01g01404,Vitvi01g01417,Vitvi01g01478,Vitvi01g01708,Vitvi02g00025,Vitvi02g01340,Vitvi02g00187,Vitvi02g00320,Vitvi02g00495,Vitvi02g00563,Vitvi02g01192,Vitvi02g01193,Vitvi03…	TRUE	1.34401
query_1	TRUE	0.00200451	3721	998	273	0.273547	0.0733674	GO:0046483	GO:BP	heterocycle metabolic process	18221	12812		IEA,IBA IEA,IEA,IEA,IBA IEA,IBA,IEA,IBA IEA,IEA,IBA IEA,IBA IEA,IBA,IBA IEA,IBA IEA,IBA IEA,IBA IEA,IEA,IBA IEA,IEA,IBA IEA,IBA IEA,IBA IEA,IBA IEA,IEA,IEA,IEA,IBA IEA,IEA,IEA,IBA IEA,IBA,IBA IEA,IBA IEA,IBA,IBA IEA,IBA IEA,IBA IEA,IBA IEA,IEA,IEA,IEA,IBA,IBA,IEA,IEA,IEA,IBA IEA,IEA,IEA,IEA,IBA IEA,IBA IEA,IEA,IBA IEA,IEA,IBA,IEA,IBA,IEA,IEA,IEA,IEA,IBA IEA,IEA,IBA IEA,IEA,IBA IEA,IBA IEA,IBA IEA…	Vitvi02g01735,Vitvi10g02268,Vitvi00g00859,Vitvi07g03030,Vitvi01g00092,Vitvi01g00112,Vitvi01g00130,Vitvi01g00156,Vitvi01g00296,Vitvi01g00366,Vitvi01g00413,Vitvi01g00479,Vitvi01g00503,Vitvi01g00505,Vitvi01g00772,Vitvi01g01435,Vitvi01g01506,Vitvi01g01559,Vitvi01g01565,Vitvi02g00383,Vitvi02g00563,Vitvi02g01098,Vitvi02g01192,Vitvi03g00063,Vitvi03g00329,Vitvi03g01497,Vitvi03g00511,Vitvi03g00543,Vitvi03…	FALSE	1.33951
query_1	TRUE	0.0121307	3827	998	275	0.275551	0.0718579	GO:0006725	GO:BP	cellular aromatic compound metabolic process	18221	2468		IEA,IBA IEA,IEA,IEA,IBA IEA,IBA,IEA,IBA IEA,IEA,IBA IEA,IBA IEA,IBA,IBA IEA,IBA IEA,IBA IEA,IBA IEA,IEA,IBA IEA,IEA,IEA,IBA IEA,IBA IEA,IBA IEA,IBA IEA,IEA,IEA,IEA,IBA IEA,IEA,IEA,IBA IEA,IBA IEA,IBA IEA,IBA,IBA IEA,IBA IEA,IBA IEA,IBA IEA,IEA,IEA,IEA,IBA,IBA,IEA,IEA,IEA,IBA IEA,IEA,IEA,IEA,IBA IEA,IBA IEA,IEA,IBA IEA,IEA,IEA,IBA,IEA,IBA,IEA,IEA,IEA,IEA,IBA IEA,IEA,IEA,IBA IEA,IBA IEA,IBA IEA,IBA…	Vitvi02g01735,Vitvi10g02268,Vitvi00g00859,Vitvi07g03030,Vitvi01g00092,Vitvi01g00112,Vitvi01g00130,Vitvi01g00156,Vitvi01g00296,Vitvi01g00366,Vitvi01g00413,Vitvi01g00479,Vitvi01g00503,Vitvi01g00505,Vitvi01g00772,Vitvi01g01435,Vitvi01g01506,Vitvi01g01559,Vitvi01g01565,Vitvi02g00070,Vitvi02g00383,Vitvi02g00563,Vitvi02g01098,Vitvi02g01192,Vitvi03g00063,Vitvi03g00329,Vitvi03g01497,Vitvi03g00511,Vitvi03…	FALSE	1.31195
query_1	TRUE	0.01697	3891	998	278	0.278557	0.0714469	GO:1901360	GO:BP	organic cyclic compound metabolic process	18221	22264		IEA,IBA IEA,IEA,IEA,IBA IEA,IBA,IEA,IBA IEA,IEA,IBA IEA,IBA IEA,IBA,IBA IEA,IBA IEA,IBA IEA,IBA IEA,IEA,IBA IEA,IEA,IEA,IBA IEA,IBA IEA,IBA IEA,IBA IEA,IEA,IEA,IEA,IBA IEA,IEA,IEA,IBA IEA,IBA,IBA IEA,IBA IEA,IBA,IBA IEA,IBA IEA,IBA IEA,IBA IEA,IEA,IEA,IEA,IBA,IBA,IEA,IEA,IEA,IBA IEA,IEA,IEA,IEA,IBA IEA,IBA IEA,IEA,IBA IEA,IEA,IEA,IBA,IEA,IBA,IEA,IEA,IEA,IEA,IBA IEA,IEA,IBA IEA,IEA,IBA IEA,IBA IEA…	Vitvi02g01735,Vitvi10g02268,Vitvi00g00859,Vitvi07g03030,Vitvi01g00092,Vitvi01g00112,Vitvi01g00130,Vitvi01g00156,Vitvi01g00296,Vitvi01g00366,Vitvi01g00413,Vitvi01g00479,Vitvi01g00503,Vitvi01g00505,Vitvi01g00772,Vitvi01g01435,Vitvi01g01506,Vitvi01g01559,Vitvi01g01565,Vitvi02g00070,Vitvi02g00383,Vitvi02g00563,Vitvi02g01098,Vitvi02g01192,Vitvi03g00063,Vitvi03g00329,Vitvi03g01497,Vitvi03g00511,Vitvi03…	FALSE	1.30444
query_1	TRUE	0.00608461	3322	998	231	0.231463	0.0695364	GO:0005634	GO:CC	nucleus	18221	243		IBA IEA,IBA,IEA,IBA IEA,IEA,IBA,IBA,IBA IEA,IBA,IBA,IBA,IBA IEA,IBA,IEA,IBA IEA,IBA,IEA,IBA IEA,IEA,IBA,IBA,IEA,IEA,IEA,IEA,IEA,IBA,IBA,IBA,IBA IEA,IBA,IEA,IEA,IEA,IEA,IEA,IBA,IBA,IEA,IBA IEA,IBA IEA,IBA IEA,IBA,IBA IEA,IBA,IEA,IEA,IBA IEA,IBA,IBA,IEA,IBA IEA,IEA,IBA,IBA IEA,IEA,IBA,IBA IEA,IBA,IBA,IBA,IEA,IBA,IEA,IBA,IEA,IBA IEA,IBA IEA,IEA,IBA IEA,IBA IEA,IBA IEA,IEA,IEA,IEA,IBA,IBA IEA,IBA,IBA…	Vitvi02g01735,Vitvi07g02940,Vitvi00g00859,Vitvi07g03030,Vitvi10g02201,Vitvi01g00092,Vitvi01g00138,Vitvi01g00366,Vitvi01g00479,Vitvi01g00503,Vitvi01g00505,Vitvi01g00772,Vitvi01g00830,Vitvi01g02117,Vitvi01g01435,Vitvi01g01478,Vitvi01g01506,Vitvi01g01559,Vitvi01g01645,Vitvi02g00187,Vitvi02g00383,Vitvi02g00495,Vitvi02g00600,Vitvi02g00666,Vitvi02g01047,Vitvi02g01100,Vitvi03g00227,Vitvi03g00543,Vitvi03…	TRUE	1.26956

## Sheet: purple
query	significant	p_value	term_size	query_size	intersection_size	precision	recall	term_id	source	term_name	effective_domain_size	source_order	parents	evidence_codes	intersection	highlighted	fold_change
query_1	TRUE	0.0135067	21	967	7	0.00723888	0.333333	GO:0009654	GO:CC	photosystem II oxygen evolving complex	18221	644		IEA,IEA,IEA,IEA,IEA,IEA,IEA	Vitvi01g01035,Vitvi07g01275,Vitvi13g00254,Vitvi14g02511,Vitvi14g00286,Vitvi18g00894,Vitvi18g01218	FALSE	6.28094
query_1	TRUE	0.000873337	229	967	30	0.0310238	0.131004	GO:0009579	GO:CC	thylakoid	18221	643		IEA,IBA,IBA,IEA,IBA,IBA IEA,IEA,IBA,IEA,IEA,IBA,IBA,IBA,IBA,IEA,IBA,IEA,IBA,IEA,IEA,IBA,IEA,IEA,IEA,IEA,IBA,IEA,IEA,IEA,IEA	Vitvi01g01035,Vitvi01g01457,Vitvi05g00563,Vitvi05g01629,Vitvi06g00513,Vitvi07g00035,Vitvi07g00132,Vitvi07g00520,Vitvi07g01275,Vitvi08g00071,Vitvi08g02103,Vitvi08g01027,Vitvi09g00004,Vitvi09g00328,Vitvi09g01126,Vitvi09g01280,Vitvi09g01304,Vitvi10g01563,Vitvi11g01345,Vitvi13g00254,Vitvi13g01777,Vitvi14g02511,Vitvi14g00286,Vitvi14g00416,Vitvi16g00792,Vitvi18g02496,Vitvi18g00216,Vitvi18g00894,Vitvi18…	TRUE	2.46849
query_1	TRUE	0.0114434	176	967	23	0.0237849	0.130682	GO:0009570	GO:CC	chloroplast stroma	18221	635		IBA,IBA,IBA,IBA,IEA,IBA,IBA,IBA IEA,IEA,IBA,IBA,IEA,IBA,IBA,IEA,IBA,IBA,IBA,IBA,IEA,IBA,IBA,IEA	Vitvi01g01339,Vitvi04g01843,Vitvi04g01846,Vitvi05g00169,Vitvi05g00977,Vitvi05g01620,Vitvi06g00032,Vitvi06g00513,Vitvi07g00132,Vitvi08g02233,Vitvi09g01280,Vitvi09g01304,Vitvi10g00232,Vitvi11g00041,Vitvi11g00298,Vitvi11g00368,Vitvi11g01209,Vitvi14g00950,Vitvi14g01683,Vitvi18g01218,Vitvi19g00009,Vitvi19g00458,Vitvi19g00569	FALSE	2.46241
query_1	TRUE	0.00822521	184	967	24	0.024819	0.130435	GO:0009532	GO:CC	plastid stroma	18221	614		IBA,IEA,IBA,IBA,IBA,IEA,IBA,IBA,IBA IEA,IEA,IBA,IBA,IEA,IBA,IBA,IEA,IBA,IBA,IBA,IBA,IEA,IBA,IBA,IEA	Vitvi01g01339,Vitvi03g00356,Vitvi04g01843,Vitvi04g01846,Vitvi05g00169,Vitvi05g00977,Vitvi05g01620,Vitvi06g00032,Vitvi06g00513,Vitvi07g00132,Vitvi08g02233,Vitvi09g01280,Vitvi09g01304,Vitvi10g00232,Vitvi11g00041,Vitvi11g00298,Vitvi11g00368,Vitvi11g01209,Vitvi14g00950,Vitvi14g01683,Vitvi18g01218,Vitvi19g00009,Vitvi19g00458,Vitvi19g00569	FALSE	2.45776
query_1	TRUE	0.0369276	154	967	20	0.0206825	0.12987	GO:0042651	GO:CC	thylakoid membrane	18221	1827		IEA,IBA,IBA,IBA IEA,IEA,IBA,IBA,IBA,IEA,IBA,IBA,IEA,IBA,IEA,IEA,IEA,IEA,IEA,IEA,IEA	Vitvi01g01035,Vitvi01g01457,Vitvi05g00563,Vitvi07g00035,Vitvi07g01275,Vitvi08g02103,Vitvi08g01027,Vitvi09g00328,Vitvi09g01126,Vitvi09g01280,Vitvi10g01563,Vitvi13g00254,Vitvi13g01777,Vitvi14g02511,Vitvi14g00286,Vitvi14g00416,Vitvi18g00216,Vitvi18g00894,Vitvi18g01218,Vitvi18g02431	FALSE	2.44712
query_1	TRUE	0.0480877	169	967	21	0.0217166	0.12426	GO:0034357	GO:CC	photosynthetic membrane	18221	1469		IEA,IBA,IBA,IBA IEA,IEA,IBA,IBA,IBA,IEA,IBA,IBA,IEA,IEA,IBA,IEA,IEA,IEA,IEA,IEA,IEA,IEA	Vitvi01g01035,Vitvi01g01457,Vitvi05g00563,Vitvi07g00035,Vitvi07g01275,Vitvi08g02103,Vitvi08g01027,Vitvi09g00328,Vitvi09g01126,Vitvi09g01280,Vitvi10g01563,Vitvi11g01345,Vitvi13g00254,Vitvi13g01777,Vitvi14g02511,Vitvi14g00286,Vitvi14g00416,Vitvi18g00216,Vitvi18g00894,Vitvi18g01218,Vitvi18g02431	FALSE	2.34141
query_1	TRUE	2.0042e-08	958	967	99	0.102378	0.10334	GO:0009536	GO:CC	plastid	18221	618		IEA,IBA,IBA,IEA,IBA IEA,IBA,IEA,IBA,IBA,IBA,IBA,IEA,IEA,IBA IEA,IEA,IBA,IBA,IEA,IBA IEA,IBA IEA,IBA IEA,IEA,IBA,IEA,IBA,IBA,IEA,IEA,IBA IEA,IEA,IEA,IBA IEA,IBA IEA,IBA IEA,IBA,IBA,IEA,IBA IEA,IEA,IBA IEA,IBA IEA,IBA,IEA,IBA IEA,IBA,IBA,IEA,IBA IEA,IBA IEA,IBA,IDA IEA,IBA,IBA,IBA,IEA,IBA,IEA,IBA,IBA,IEA,IEA,IBA IEA,IEA,IBA IEA,IBA,IBA IEA,IBA,IBA,IBA IEA,IBA,IBA,IEA,IEA,IBA,IBA,IEA,IEA,IBA,IEA,IBA…	Vitvi01g00268,Vitvi01g01035,Vitvi01g01339,Vitvi01g01368,Vitvi01g01457,Vitvi02g00915,Vitvi03g00356,Vitvi03g00785,Vitvi03g01252,Vitvi04g01843,Vitvi04g01846,Vitvi04g00535,Vitvi04g00605,Vitvi04g01381,Vitvi04g01468,Vitvi05g00169,Vitvi05g00259,Vitvi05g00362,Vitvi05g00563,Vitvi05g00977,Vitvi05g01620,Vitvi05g01629,Vitvi05g02262,Vitvi05g01660,Vitvi06g00032,Vitvi06g00159,Vitvi06g00198,Vitvi06g00282,Vitvi06…	TRUE	1.94722
query_1	TRUE	1.10208e-07	906	967	93	0.0961737	0.102649	GO:0009507	GO:CC	chloroplast	18221	590		IEA,IBA,IBA,IEA,IBA IEA,IBA,IBA,IBA,IBA,IBA,IEA,IBA IEA,IEA,IBA,IBA,IEA,IBA,IBA IEA,IBA IEA,IEA,IBA,IEA,IBA,IBA,IEA,IBA IEA,IEA,IEA,IBA IEA,IBA IEA,IBA IEA,IBA,IBA,IEA,IBA IEA,IEA,IBA,IBA IEA,IBA,IBA IEA,IBA,IBA,IEA,IBA IEA,IBA IEA,IBA,IDA IEA,IBA,IBA,IBA,IEA,IBA,IEA,IBA,IBA,IEA,IEA,IBA IEA,IEA,IBA IEA,IBA,IBA IEA,IBA,IBA,IBA IEA,IBA,IBA,IEA,IEA,IBA,IBA,IEA,IEA,IBA,IEA,IBA IEA,IEA,IEA,IEA,IEA,IEA…	Vitvi01g00268,Vitvi01g01035,Vitvi01g01339,Vitvi01g01368,Vitvi01g01457,Vitvi02g00915,Vitvi03g00785,Vitvi03g01252,Vitvi04g01843,Vitvi04g01846,Vitvi04g00535,Vitvi04g01381,Vitvi04g01468,Vitvi05g00169,Vitvi05g00259,Vitvi05g00362,Vitvi05g00563,Vitvi05g00977,Vitvi05g01620,Vitvi05g01629,Vitvi05g02262,Vitvi05g01660,Vitvi06g00032,Vitvi06g00159,Vitvi06g00198,Vitvi06g00513,Vitvi06g00583,Vitvi06g01226,Vitvi06…	FALSE	1.9342

## Sheet: turquoise
query	significant	p_value	term_size	query_size	intersection_size	precision	recall	term_id	source	term_name	effective_domain_size	source_order	parents	evidence_codes	intersection	highlighted	fold_change
query_1	TRUE	0.0266064	7	887	4	0.00450958	0.571429	GO:0009543	GO:CC	chloroplast thylakoid lumen	18221	624		IBA,IEA,IEA,IEA	Vitvi05g00498,Vitvi10g01236,Vitvi14g00069,Vitvi01g01874	FALSE	11.7384
query_1	TRUE	0.0266064	7	887	4	0.00450958	0.571429	GO:0031978	GO:CC	plastid thylakoid lumen	18221	1228		IBA,IEA,IEA,IEA	Vitvi05g00498,Vitvi10g01236,Vitvi14g00069,Vitvi01g01874	FALSE	11.7384
query_1	TRUE	0.000103062	51	887	13	0.0146561	0.254902	GO:0009523	GO:CC	photosystem II	18221	605		IEA,IEA,IEA,IEA,IEA,IEA,IEA,IEA,IEA,IEA,IEA,IEA,IEA	Vitvi01g00170,Vitvi01g00589,Vitvi05g00498,Vitvi07g00690,Vitvi08g01360,Vitvi12g00092,Vitvi12g01553,Vitvi13g01749,Vitvi14g00069,Vitvi14g00489,Vitvi17g00615,Vitvi18g00046,Vitvi13g00250	FALSE	5.23627
query_1	TRUE	1.44744e-05	67	887	16	0.0180383	0.238806	GO:0009521	GO:CC	photosystem	18221	603		IEA,IEA,IBA IEA,IEA,IEA,IEA,IEA,IEA,IEA,IEA,IEA,IEA,IEA,IEA,IEA,IEA	Vitvi01g00170,Vitvi01g00589,Vitvi04g01700,Vitvi05g00498,Vitvi07g00690,Vitvi07g02309,Vitvi08g01360,Vitvi10g01236,Vitvi12g00092,Vitvi12g01553,Vitvi13g01749,Vitvi14g00069,Vitvi14g00489,Vitvi17g00615,Vitvi18g00046,Vitvi13g00250	FALSE	4.90562
query_1	TRUE	0.000189085	131	887	25	0.0281849	0.19084	GO:0015979	GO:BP	photosynthesis	18221	5145		IEA,IEA,IEA,IEA,IBA IEA,IEA,IEA,IBA IEA,IBA,IEA,IEA,IEA,IBA IEA,IEA,IEA,IBA IEA,IEA,IEA,IEA,IBA IEA,IEA,IEA,IBA IEA,IEA,IEA	Vitvi01g00170,Vitvi01g00589,Vitvi02g00133,Vitvi04g01700,Vitvi05g00498,Vitvi07g00690,Vitvi07g02309,Vitvi08g01360,Vitvi10g00129,Vitvi10g01236,Vitvi12g00092,Vitvi12g00634,Vitvi12g01553,Vitvi13g01749,Vitvi14g00069,Vitvi14g00489,Vitvi16g00031,Vitvi16g00707,Vitvi17g00320,Vitvi17g00615,Vitvi18g00046,Vitvi18g00830,Vitvi18g01431,Vitvi19g00257,Vitvi13g00250	TRUE	3.92028
query_1	TRUE	1.02081e-07	169	887	30	0.0338219	0.177515	GO:0034357	GO:CC	photosynthetic membrane	18221	1469		IEA,IEA,IEA,IEA,IBA IEA,IEA,IBA IEA,IEA,IEA,IEA,IBA IEA,IEA,IEA,IEA,IEA,IBA,IEA,IEA,IBA IEA,IEA,IBA,IEA,IEA,IEA,IEA,IBA,IBA,IEA,IBA,IBA	Vitvi01g00170,Vitvi01g00589,Vitvi03g00375,Vitvi04g00151,Vitvi04g01700,Vitvi05g00498,Vitvi07g00690,Vitvi07g02309,Vitvi08g01360,Vitvi10g01236,Vitvi11g00967,Vitvi12g00092,Vitvi12g00628,Vitvi12g00634,Vitvi12g01553,Vitvi13g00220,Vitvi13g01749,Vitvi14g00069,Vitvi14g00489,Vitvi17g00615,Vitvi17g00958,Vitvi18g00046,Vitvi18g00158,Vitvi18g02152,Vitvi19g00308,Vitvi01g00652,Vitvi07g00830,Vitvi13g00250,Vitvi15…	FALSE	3.64656
query_1	TRUE	4.10623e-06	154	887	26	0.0293123	0.168831	GO:0042651	GO:CC	thylakoid membrane	18221	1827		IEA,IEA,IBA,IBA IEA,IEA,IEA,IBA IEA,IEA,IEA,IEA,IEA,IBA,IEA,IEA,IBA IEA,IEA,IBA,IEA,IEA,IEA,IEA,IBA,IBA,IEA,IBA,IBA	Vitvi03g00375,Vitvi04g00151,Vitvi04g01700,Vitvi07g00690,Vitvi07g02309,Vitvi08g01360,Vitvi11g00967,Vitvi12g00092,Vitvi12g00628,Vitvi12g00634,Vitvi12g01553,Vitvi13g00220,Vitvi13g01749,Vitvi14g00069,Vitvi14g00489,Vitvi17g00615,Vitvi17g00958,Vitvi18g00046,Vitvi18g00158,Vitvi18g02152,Vitvi19g00308,Vitvi01g00652,Vitvi07g00830,Vitvi13g00250,Vitvi15g01549,Vitvi18g00067	FALSE	3.46818
query_1	TRUE	0.000110058	126	887	21	0.0236753	0.166667	GO:0009535	GO:CC	chloroplast thylakoid membrane	18221	617		IEA,IEA,IBA,IBA,IEA,IEA,IBA IEA,IEA,IEA,IEA,IBA,IBA IEA,IEA,IBA,IEA,IEA,IEA,IBA,IBA,IBA,IBA	Vitvi03g00375,Vitvi04g00151,Vitvi04g01700,Vitvi07g00690,Vitvi07g02309,Vitvi08g01360,Vitvi11g00967,Vitvi12g00628,Vitvi12g00634,Vitvi12g01553,Vitvi13g00220,Vitvi14g00489,Vitvi17g00615,Vitvi17g00958,Vitvi18g00158,Vitvi18g02152,Vitvi19g00308,Vitvi01g00652,Vitvi07g00830,Vitvi15g01549,Vitvi18g00067	FALSE	3.42371
query_1	TRUE	0.000125918	127	887	21	0.0236753	0.165354	GO:0055035	GO:CC	plastid thylakoid membrane	18221	2257		IEA,IEA,IBA,IBA,IEA,IEA,IBA IEA,IEA,IEA,IEA,IBA,IBA IEA,IEA,IBA,IEA,IEA,IEA,IBA,IBA,IBA,IBA	Vitvi03g00375,Vitvi04g00151,Vitvi04g01700,Vitvi07g00690,Vitvi07g02309,Vitvi08g01360,Vitvi11g00967,Vitvi12g00628,Vitvi12g00634,Vitvi12g01553,Vitvi13g00220,Vitvi14g00489,Vitvi17g00615,Vitvi17g00958,Vitvi18g00158,Vitvi18g02152,Vitvi19g00308,Vitvi01g00652,Vitvi07g00830,Vitvi15g01549,Vitvi18g00067	FALSE	3.39675
query_1	TRUE	5.72007e-06	167	887	27	0.0304397	0.161677	GO:0009534	GO:CC	chloroplast thylakoid	18221	616		IBA,IEA,IEA,IBA,IBA,IBA,IEA,IEA,IEA,IEA,IBA IEA,IEA,IBA IEA,IEA,IBA,IEA,IBA IEA,IEA,IBA,IEA,IEA,IEA,IEA,IBA,IBA,IBA,IBA	Vitvi01g00589,Vitvi03g00375,Vitvi04g00151,Vitvi04g01700,Vitvi05g00498,Vitvi07g00690,Vitvi07g02309,Vitvi08g01360,Vitvi09g01600,Vitvi10g01236,Vitvi11g00967,Vitvi12g00628,Vitvi12g00634,Vitvi12g01553,Vitvi13g00220,Vitvi14g00069,Vitvi14g00489,Vitvi17g00615,Vitvi17g00958,Vitvi18g00158,Vitvi18g02152,Vitvi19g00308,Vitvi01g01874,Vitvi01g00652,Vitvi07g00830,Vitvi15g01549,Vitvi18g00067	FALSE	3.32121
query_1	TRUE	5.72007e-06	167	887	27	0.0304397	0.161677	GO:0031976	GO:CC	plastid thylakoid	18221	1226		IBA,IEA,IEA,IBA,IBA,IBA,IEA,IEA,IEA,IEA,IBA IEA,IEA,IBA IEA,IEA,IBA,IEA,IBA IEA,IEA,IBA,IEA,IEA,IEA,IEA,IBA,IBA,IBA,IBA	Vitvi01g00589,Vitvi03g00375,Vitvi04g00151,Vitvi04g01700,Vitvi05g00498,Vitvi07g00690,Vitvi07g02309,Vitvi08g01360,Vitvi09g01600,Vitvi10g01236,Vitvi11g00967,Vitvi12g00628,Vitvi12g00634,Vitvi12g01553,Vitvi13g00220,Vitvi14g00069,Vitvi14g00489,Vitvi17g00615,Vitvi17g00958,Vitvi18g00158,Vitvi18g02152,Vitvi19g00308,Vitvi01g01874,Vitvi01g00652,Vitvi07g00830,Vitvi15g01549,Vitvi18g00067	FALSE	3.32121
query_1	TRUE	2.63686e-07	229	887	35	0.0394589	0.152838	GO:0009579	GO:CC	thylakoid	18221	643		IEA,IBA IEA,IEA,IEA,IEA,IBA IEA,IBA IEA,IBA IEA,IEA,IEA,IEA,IEA,IBA IEA,IEA,IEA,IBA IEA,IEA,IBA,IBA,IEA,IEA,IBA IEA,IEA,IBA,IEA,IEA,IEA,IEA,IEA,IEA,IBA,IBA,IEA,IBA IEA,IBA	Vitvi01g00170,Vitvi01g00589,Vitvi01g00738,Vitvi03g00375,Vitvi04g00151,Vitvi04g01700,Vitvi05g00498,Vitvi07g00690,Vitvi07g02309,Vitvi08g01360,Vitvi09g01600,Vitvi10g01236,Vitvi11g00967,Vitvi12g00092,Vitvi12g00628,Vitvi12g00634,Vitvi12g01553,Vitvi13g00220,Vitvi13g01994,Vitvi13g01749,Vitvi14g00069,Vitvi14g00489,Vitvi17g00615,Vitvi17g00958,Vitvi18g00046,Vitvi18g00158,Vitvi18g02152,Vitvi19g00038,Vitvi19…	FALSE	3.13965
query_1	TRUE	9.44677e-05	191	887	27	0.0304397	0.141361	GO:0019867	GO:CC	outer membrane	18221	827		IBA,IEA,IEA,IBA,IBA,IEA,IBA IEA,IEA,IBA IEA,IBA IEA,IBA IEA,IEA,IEA,IEA,IBA,IBA IEA,IEA,IEA,IBA,IEA,IEA,IEA,IBA,IBA,IBA IEA,IBA,IBA	Vitvi01g01496,Vitvi03g00375,Vitvi04g00151,Vitvi04g01700,Vitvi07g00690,Vitvi07g02309,Vitvi08g00637,Vitvi08g01360,Vitvi11g00967,Vitvi11g01106,Vitvi11g01662,Vitvi12g00628,Vitvi12g00634,Vitvi12g01553,Vitvi13g00220,Vitvi14g00489,Vitvi16g00194,Vitvi17g00615,Vitvi17g00958,Vitvi18g00158,Vitvi18g02152,Vitvi19g00308,Vitvi01g00652,Vitvi07g00830,Vitvi07g01593,Vitvi15g01549,Vitvi18g00067	FALSE	2.90388
query_1	TRUE	9.44677e-05	191	887	27	0.0304397	0.141361	GO:0031968	GO:CC	organelle outer membrane	18221	1219		IBA,IEA,IEA,IBA,IBA,IEA,IBA IEA,IEA,IBA IEA,IBA IEA,IBA IEA,IEA,IEA,IEA,IBA,IBA IEA,IEA,IEA,IBA,IEA,IEA,IEA,IBA,IBA,IBA IEA,IBA,IBA	Vitvi01g01496,Vitvi03g00375,Vitvi04g00151,Vitvi04g01700,Vitvi07g00690,Vitvi07g02309,Vitvi08g00637,Vitvi08g01360,Vitvi11g00967,Vitvi11g01106,Vitvi11g01662,Vitvi12g00628,Vitvi12g00634,Vitvi12g01553,Vitvi13g00220,Vitvi14g00489,Vitvi16g00194,Vitvi17g00615,Vitvi17g00958,Vitvi18g00158,Vitvi18g02152,Vitvi19g00308,Vitvi01g00652,Vitvi07g00830,Vitvi07g01593,Vitvi15g01549,Vitvi18g00067	FALSE	2.90388
query_1	TRUE	3.80162e-05	229	887	31	0.0349493	0.135371	GO:0042170	GO:CC	plastid membrane	18221	1780		IBA IEA,IBA,IEA,IEA,IEA,IBA,IBA,IBA,IEA,IBA,IBA IEA,IEA,IBA IEA,IEA,IEA,IEA,IBA,IBA IEA,IEA,IEA,IBA,IEA,IEA,IEA,IEA,IBA,IBA,IBA IEA,IEA,IBA,IBA	Vitvi01g01153,Vitvi01g01496,Vitvi03g00375,Vitvi04g00151,Vitvi04g01196,Vitvi04g01420,Vitvi04g01700,Vitvi07g00690,Vitvi07g02309,Vitvi07g01894,Vitvi08g00637,Vitvi08g01360,Vitvi11g00967,Vitvi12g00628,Vitvi12g00634,Vitvi12g01553,Vitvi13g00220,Vitvi14g00489,Vitvi16g00194,Vitvi17g00615,Vitvi17g00958,Vitvi18g00158,Vitvi18g02152,Vitvi19g00308,Vitvi19g00457,Vitvi01g00652,Vitvi07g00830,Vitvi08g00755,Vitvi14…	FALSE	2.78083
query_1	TRUE	3.73015e-06	301	887	39	0.0439684	0.129568	GO:0009526	GO:CC	plastid envelope	18221	608		IEA,IBA IEA,IBA,IEA,IEA,IEA,IBA,IBA,IEA,IBA,IEA,IEA,IBA,IBA IEA,IEA,IEA,IBA IEA,IEA,IEA,IEA,IEA,IBA,IBA IEA,IEA,IEA,IBA,IEA,IEA,IBA IEA,IEA,IEA,IEA,IBA,IBA,IBA IEA,IEA,IEA,IBA,IBA	Vitvi01g00738,Vitvi01g01153,Vitvi01g01496,Vitvi03g00375,Vitvi04g00151,Vitvi04g01196,Vitvi04g01420,Vitvi04g01700,Vitvi05g00688,Vitvi07g00690,Vitvi07g02309,Vitvi07g01165,Vitvi07g01894,Vitvi08g00637,Vitvi08g01360,Vitvi09g01600,Vitvi11g00967,Vitvi12g00137,Vitvi12g00628,Vitvi12g00634,Vitvi12g01553,Vitvi13g00220,Vitvi14g00489,Vitvi16g00194,Vitvi17g00615,Vitvi17g00958,Vitvi18g00158,Vitvi18g01431,Vitvi18…	FALSE	2.66162
query_1	TRUE	3.31808e-09	958	887	95	0.107103	0.0991649	GO:0009536	GO:CC	plastid	18221	618		IEA,IBA,IEA,IEA,IEA,IBA IEA,IBA,IEA,IBA IEA,IEA,IEA,IBA,IBA IEA,IEA,IBA,IEA,IEA,IEA,IBA,IEA,IBA IEA,IBA,IEA,IEA,IBA,IEA,IBA IEA,IBA,IEA,IEA,IEA,IEA,IBA,IEA,IEA,IEA,IBA IEA,IEA,IEA,IEA,IBA IEA,IEA,IEA,IBA IEA,IBA,IBA,IBA IEA,IEA,IBA IEA,IEA,IBA,IBA,IEA,IBA,IEA,IBA IEA,IEA,IEA,IEA,IBA,IBA IEA,IEA,IBA,IEA,IEA,IBA IEA,IBA,IEA,IBA,IEA,IEA,IEA,IBA IEA,IBA,IEA,IEA,IEA,IEA,IBA,IEA,IBA,IEA,IEA,IBA,IEA,IBA…	Vitvi01g00170,Vitvi01g00589,Vitvi01g00632,Vitvi01g00738,Vitvi01g00818,Vitvi01g01153,Vitvi01g01496,Vitvi03g00375,Vitvi04g00151,Vitvi04g00496,Vitvi04g01196,Vitvi04g01420,Vitvi04g01700,Vitvi04g01715,Vitvi05g00498,Vitvi05g00688,Vitvi05g01317,Vitvi06g01349,Vitvi07g02174,Vitvi07g00422,Vitvi07g02271,Vitvi07g00690,Vitvi07g02309,Vitvi07g01165,Vitvi07g01894,Vitvi08g00290,Vitvi08g00637,Vitvi08g01325,Vitvi08…	TRUE	2.03707
query_1	TRUE	5.61097e-08	906	887	88	0.0992108	0.0971302	GO:0009507	GO:CC	chloroplast	18221	590		IEA,IBA,IEA,IEA,IEA,IBA IEA,IBA,IEA,IBA IEA,IEA,IBA,IBA IEA,IEA,IBA,IEA,IEA,IEA,IBA,IBA IEA,IBA,IEA,IEA,IBA,IEA,IBA IEA,IEA,IEA,IEA,IEA,IBA,IEA,IEA,IEA,IBA IEA,IEA,IEA,IBA IEA,IEA,IEA,IBA IEA,IBA,IBA,IBA IEA,IEA,IBA IEA,IBA,IBA,IEA,IBA,IEA,IEA,IEA,IEA,IEA,IBA,IBA IEA,IEA,IBA,IEA,IEA,IBA IEA,IBA,IEA,IEA,IEA,IBA IEA,IBA,IEA,IEA,IEA,IEA,IBA,IEA,IBA,IEA,IEA,IBA,IEA,IBA,IBA,IBA IEA,IEA,IEA,IEA,IEA,IBA…	Vitvi01g00170,Vitvi01g00589,Vitvi01g00632,Vitvi01g00738,Vitvi01g00818,Vitvi01g01153,Vitvi01g01496,Vitvi03g00375,Vitvi04g00151,Vitvi04g01196,Vitvi04g01420,Vitvi04g01700,Vitvi04g01715,Vitvi05g00498,Vitvi05g00688,Vitvi05g01317,Vitvi06g01349,Vitvi07g02174,Vitvi07g02271,Vitvi07g00690,Vitvi07g02309,Vitvi07g01165,Vitvi07g01894,Vitvi08g00290,Vitvi08g00637,Vitvi08g01360,Vitvi08g01456,Vitvi08g01756,Vitvi08…	FALSE	1.99528

## Sheet: blue
query	significant	p_value	term_size	query_size	intersection_size	precision	recall	term_id	source	term_name	effective_domain_size	source_order	parents	evidence_codes	intersection	highlighted	fold_change
query_1	TRUE	0.023867	153	966	25	0.0258799	0.163399	GO:0060089	GO:MF	molecular transducer activity	18221	8447		IBA IEA,IBA IEA,IBA,IEA,IBA,IBA IEA,IBA,IEA,IEA,IBA,IBA IEA,IBA IEA,IBA IEA,IBA IEA,IBA IEA,IBA IEA,IBA,IBA,IBA IEA,IEA,IBA IEA,IBA,IBA,IEA,IBA	Vitvi05g00067,Vitvi05g01759,Vitvi06g00512,Vitvi07g01923,Vitvi08g01747,Vitvi13g00796,Vitvi19g01850,Vitvi01g00027,Vitvi01g01977,Vitvi04g00715,Vitvi05g00066,Vitvi05g00068,Vitvi05g01752,Vitvi05g01757,Vitvi05g00072,Vitvi07g00365,Vitvi07g02291,Vitvi08g01744,Vitvi09g00290,Vitvi10g00050,Vitvi12g00516,Vitvi12g02681,Vitvi13g00095,Vitvi13g00351,Vitvi14g03057	TRUE	3.08208
query_1	TRUE	0.00315305	253	966	36	0.0372671	0.142292	GO:0030246	GO:MF	carbohydrate binding	18221	3883		IEA,IEA,IEA,IEA,IEA,IEA,IEA,IEA,IEA,IEA,IEA,IEA,IEA,IEA,IEA,IEA,IEA,IEA,IEA,IEA,IEA,IEA,IEA,IEA,IEA,IEA,IEA,IEA,IEA,IEA,IEA,IEA,IEA,IEA,IEA,IEA	Vitvi04g02232,Vitvi04g02241,Vitvi05g00484,Vitvi05g01135,Vitvi06g00137,Vitvi06g01612,Vitvi06g00300,Vitvi06g00512,Vitvi08g01747,Vitvi10g02068,Vitvi12g00622,Vitvi13g01417,Vitvi13g02552,Vitvi14g00129,Vitvi17g01394,Vitvi18g00197,Vitvi19g01931,Vitvi02g01183,Vitvi04g01481,Vitvi05g00478,Vitvi05g00761,Vitvi06g01611,Vitvi06g01613,Vitvi08g01744,Vitvi10g01728,Vitvi10g00457,Vitvi13g00095,Vitvi14g01911,Vitvi14…	TRUE	2.68397
query_1	TRUE	5.90061e-06	684	966	78	0.0807453	0.114035	GO:0006952	GO:BP	defense response	18221	2625		IEA,IBA IEA,IBA IEA,IEA,IEA,IEA,IEA,IEA,IBA IEA,IEA,IBA,IEA,IEA,IBA,IEA,IBA,IBA IEA,IEA,IEA,IBA IEA,IEA,IBA IEA,IEA,IEA,IEA,IEA,IEA,IEA,IBA,IEA,IEA,IEA,IBA IEA,IEA,IBA,IEA,IEA,IBA,IBA,IBA,IEA,IEA,IBA,IEA,IEA,IEA,IEA,IEA,IEA,IEA,IBA IEA,IBA,IEA,IBA IEA,IEA,IEA,IEA,IEA,IEA,IBA IEA,IBA IEA,IBA IEA,IBA IEA,IEA,IEA,IEA,IEA,IEA,IEA,IBA IEA,IBA,IBA IEA,IEA,IEA,IEA,IEA,IEA,IEA	Vitvi07g02832,Vitvi01g00083,Vitvi03g00082,Vitvi03g00743,Vitvi04g01393,Vitvi05g00067,Vitvi05g01759,Vitvi05g02224,Vitvi05g02232,Vitvi05g01702,Vitvi06g00512,Vitvi07g02243,Vitvi07g02425,Vitvi07g01288,Vitvi08g01116,Vitvi08g01747,Vitvi09g01587,Vitvi10g02048,Vitvi11g00146,Vitvi12g02180,Vitvi13g00005,Vitvi13g01272,Vitvi13g02502,Vitvi14g00374,Vitvi14g03031,Vitvi15g00494,Vitvi17g01515,Vitvi17g00964,Vitvi18…	TRUE	2.15097
query_1	TRUE	0.000801163	955	966	92	0.0952381	0.0963351	GO:0004672	GO:MF	protein kinase activity	18221	976		IEA,IEA,IEA,IEA,IBA IEA,IBA IEA,IEA,IBA IEA,IBA IEA,IBA IEA,IEA,IBA IEA,IBA IEA,IBA IEA,IEA,IEA,IEA,IBA IEA,IBA IEA,IBA IEA,IEA,IBA IEA,IEA,IBA IEA,IEA,IBA IEA,IBA IEA,IBA IEA,IBA IEA,IEA,IEA,IBA IEA,IBA IEA,IEA,IEA,IEA,IEA,IEA,IBA IEA,IBA IEA,IEA,IEA,IEA,IEA,IEA,IEA,IBA IEA,IEA,IEA,IBA IEA,IEA,IEA,IBA IEA,IEA,IEA,IEA,IBA IEA,IBA IEA,IBA IEA,IEA,IEA,IEA,IEA,IEA,IBA IEA,IBA IEA,IEA,IEA,IEA,IBA IEA…	Vitvi01g00879,Vitvi04g00255,Vitvi04g00832,Vitvi04g01214,Vitvi04g02232,Vitvi04g02241,Vitvi05g00484,Vitvi05g00492,Vitvi05g01656,Vitvi06g00137,Vitvi06g01612,Vitvi06g00512,Vitvi06g00993,Vitvi07g01500,Vitvi07g01508,Vitvi08g00047,Vitvi08g00781,Vitvi08g02220,Vitvi08g01356,Vitvi08g01747,Vitvi10g00065,Vitvi10g00644,Vitvi10g02068,Vitvi11g00668,Vitvi12g00622,Vitvi13g00796,Vitvi13g01130,Vitvi13g02552,Vitvi14…	TRUE	1.8171
query_1	TRUE	0.000974012	973	966	93	0.0962733	0.0955807	GO:0006468	GO:BP	protein phosphorylation	18221	2242		IEA,IEA,IEA,IEA,IEA,IEA,IEA,IBA IEA,IEA,IEA,IEA,IEA,IBA IEA,IBA IEA,IEA,IEA,IEA,IEA,IBA IEA,IEA,IEA,IBA IEA,IEA,IBA IEA,IEA,IBA IEA,IEA,IBA IEA,IEA,IEA,IEA,IBA IEA,IBA IEA,IEA,IEA,IEA,IEA,IEA,IBA IEA,IBA IEA,IEA,IEA,IEA,IEA,IEA,IEA,IEA,IEA,IEA,IEA,IEA,IEA,IBA IEA,IEA,IEA,IEA,IEA,IEA,IEA,IEA,IEA,IEA,IEA,IEA,IBA IEA,IEA,IEA,IBA,IEA,IBA IEA,IEA,IEA,IEA,IEA,IBA IEA,IEA,IBA IEA,IEA,IEA,IEA,IEA,IEA,IEA…	Vitvi01g00879,Vitvi04g00255,Vitvi04g00832,Vitvi04g01214,Vitvi04g02232,Vitvi04g02241,Vitvi05g00484,Vitvi05g00492,Vitvi05g01656,Vitvi06g00137,Vitvi06g01612,Vitvi06g00512,Vitvi06g00993,Vitvi07g01500,Vitvi07g01508,Vitvi08g00047,Vitvi08g00781,Vitvi08g02220,Vitvi08g01356,Vitvi08g01747,Vitvi10g00065,Vitvi10g00644,Vitvi10g02068,Vitvi11g00668,Vitvi12g00622,Vitvi13g01130,Vitvi13g02552,Vitvi14g01378,Vitvi15…	TRUE	1.80287
query_1	TRUE	0.000168845	2379	966	189	0.195652	0.0794451	GO:0030554	GO:MF	adenyl nucleotide binding	18221	3971		IEA,IEA,IEA,IEA,IEA,IEA,IEA,IEA,IEA,IEA,IEA,IEA,IEA,IEA,IEA,IEA,IEA,IEA,IEA,IEA,IEA,IEA,IEA,IEA,IEA,IEA,IEA,IEA,IEA,IEA,IEA,IEA,IEA,IEA,IEA,IEA,IEA,IEA,IEA,IEA,IEA,IEA,IEA,IEA,IEA,IEA,IEA,IEA,IEA,IEA,IEA,IEA,IEA,IEA,IEA,IEA,IEA,IEA,IEA,IEA,IEA,IEA,IEA,IEA,IEA,IEA,IEA,IEA,IEA,IEA,IEA,IEA,IEA,IEA,IEA,IEA,IEA,IEA,IEA,IEA,IEA,IEA,IEA,IEA,IEA,IEA,IEA,IEA,IEA,IEA,IEA,IEA,IEA,IEA,IEA,IEA,IEA,IEA,IEA,IEA…	Vitvi07g02832,Vitvi01g00083,Vitvi01g00879,Vitvi02g00462,Vitvi02g00954,Vitvi02g01575,Vitvi02g00992,Vitvi03g00082,Vitvi04g00255,Vitvi04g00423,Vitvi04g00425,Vitvi04g00832,Vitvi04g01214,Vitvi04g02232,Vitvi04g02241,Vitvi05g00463,Vitvi05g00484,Vitvi05g00492,Vitvi05g01355,Vitvi05g02224,Vitvi05g02232,Vitvi05g01656,Vitvi05g01694,Vitvi06g00137,Vitvi06g01612,Vitvi06g00512,Vitvi06g00993,Vitvi06g01306,Vitvi06…	FALSE	1.49852
query_1	TRUE	0.000449154	2266	966	180	0.186335	0.0794351	GO:0032559	GO:MF	adenyl ribonucleotide binding	18221	4485		IEA,IEA,IEA,IEA,IEA,IEA,IEA,IEA,IEA,IEA,IEA,IEA,IEA,IEA,IEA,IEA,IEA,IEA,IEA,IEA,IEA,IEA,IEA,IEA,IEA,IEA,IEA,IEA,IEA,IEA,IEA,IEA,IEA,IEA,IEA,IEA,IEA,IEA,IEA,IEA,IEA,IEA,IEA,IEA,IEA,IEA,IEA,IEA,IEA,IEA,IEA,IEA,IEA,IEA,IEA,IEA,IEA,IEA,IEA,IEA,IEA,IEA,IEA,IEA,IEA,IEA,IEA,IEA,IEA,IEA,IEA,IEA,IEA,IEA,IEA,IEA,IEA,IEA,IEA,IEA,IEA,IEA,IEA,IEA,IEA,IEA,IEA,IEA,IEA,IEA,IEA,IEA,IEA,IEA,IEA,IEA,IEA,IEA,IEA,IEA…	Vitvi07g02832,Vitvi01g00083,Vitvi01g00879,Vitvi02g00462,Vitvi02g00954,Vitvi02g01575,Vitvi02g00992,Vitvi03g00082,Vitvi04g00255,Vitvi04g00423,Vitvi04g00425,Vitvi04g00832,Vitvi04g01214,Vitvi04g02232,Vitvi04g02241,Vitvi05g00463,Vitvi05g00484,Vitvi05g00492,Vitvi05g01355,Vitvi05g02224,Vitvi05g02232,Vitvi05g01656,Vitvi05g01694,Vitvi06g00137,Vitvi06g01612,Vitvi06g00512,Vitvi06g00993,Vitvi06g01306,Vitvi06…	FALSE	1.49833
query_1	TRUE	2.11524e-05	2859	966	223	0.230849	0.0779993	GO:0043168	GO:MF	anion binding	18221	5754		IEA,IEA,IEA,IEA,IEA,IEA,IEA,IEA,IEA,IEA,IEA,IEA,IEA,IEA,IEA,IEA,IEA,IEA,IBA IEA,IBA IEA,IEA,IEA,IEA,IEA,IEA,IEA,IEA,IEA,IEA,IEA,IEA,IEA,IEA,IEA,IEA,IEA,IEA,IEA,IEA,IEA,IBA IEA,IEA,IBA IEA,IEA,IEA,IEA,IEA,IEA,IEA,IEA,IEA,IEA,IBA IEA,IEA,IBA IEA,IEA,IEA,IEA,IEA,IEA,IEA,IEA,IEA,IEA,IEA,IEA,IEA,IEA,IEA,IEA,IEA,IEA,IEA,IBA IEA,IEA,IEA,IEA,IEA,IEA,IEA,IEA,IEA,IEA,IEA,IEA,IEA,IEA,IEA,IEA,IEA,IEA,IEA,IEA…	Vitvi07g02832,Vitvi01g00083,Vitvi01g00879,Vitvi01g01331,Vitvi02g00462,Vitvi02g00954,Vitvi02g01575,Vitvi02g00992,Vitvi03g00082,Vitvi04g00255,Vitvi04g00423,Vitvi04g00425,Vitvi04g00832,Vitvi04g01214,Vitvi04g01383,Vitvi04g02232,Vitvi04g02241,Vitvi05g00044,Vitvi05g00067,Vitvi05g01759,Vitvi05g00463,Vitvi05g00484,Vitvi05g00492,Vitvi05g01355,Vitvi05g02224,Vitvi05g02232,Vitvi05g01656,Vitvi05g01694,Vitvi06…	TRUE	1.47125
query_1	TRUE	0.000140202	2952	966	225	0.232919	0.0762195	GO:0036094	GO:MF	small molecule binding	18221	5425		IEA,IEA,IEA,IEA,IEA,IEA,IEA,IEA,IEA,IEA,IEA,IEA,IEA,IEA,IEA,IEA,IEA,IEA,IBA IEA,IBA IEA,IEA,IEA,IEA,IEA,IEA,IEA,IEA,IEA,IEA,IEA,IEA,IEA,IEA,IEA,IEA,IEA,IEA,IEA,IEA,IEA,IBA IEA,IEA,IBA IEA,IEA,IEA,IEA,IEA,IEA,IEA,IEA,IEA,IEA,IBA IEA,IEA,IBA IEA,IEA,IEA,IEA,IEA,IEA,IEA,IEA,IEA,IEA,IEA,IEA,IEA,IEA,IEA,IEA,IEA,IEA,IEA,IEA,IBA IEA,IEA,IEA,IEA,IEA,IEA,IEA,IEA,IEA,IEA,IEA,IEA,IEA,IEA,IEA,IEA,IEA,IEA,IEA…	Vitvi07g02832,Vitvi01g00083,Vitvi01g00879,Vitvi01g01331,Vitvi02g00462,Vitvi02g00954,Vitvi02g01575,Vitvi02g00992,Vitvi03g00082,Vitvi04g00255,Vitvi04g00423,Vitvi04g00425,Vitvi04g00832,Vitvi04g01214,Vitvi04g01383,Vitvi04g02232,Vitvi04g02241,Vitvi05g00044,Vitvi05g00067,Vitvi05g01759,Vitvi05g00463,Vitvi05g00484,Vitvi05g00492,Vitvi05g01355,Vitvi05g02224,Vitvi05g02232,Vitvi05g01656,Vitvi05g01694,Vitvi06…	TRUE	1.43768
query_1	TRUE	0.0049409	2536	966	192	0.198758	0.0757098	GO:0097367	GO:MF	carbohydrate derivative binding	18221	9171		IEA,IEA,IEA,IEA,IEA,IEA,IEA,IEA,IEA,IEA,IEA,IEA,IEA,IEA,IEA,IEA,IEA,IEA,IEA,IEA,IEA,IEA,IEA,IEA,IEA,IEA,IEA,IEA,IEA,IEA,IEA,IEA,IEA,IEA,IEA,IEA,IEA,IEA,IEA,IEA,IEA,IEA,IEA,IEA,IEA,IEA,IEA,IEA,IEA,IEA,IEA,IEA,IBA IEA,IEA,IEA,IEA,IEA,IEA,IEA,IEA,IEA,IEA,IEA,IEA,IEA,IBA IEA,IEA,IEA,IEA,IEA,IEA,IEA,IEA,IEA,IEA,IEA,IEA,IEA,IEA,IEA,IEA,IEA,IEA,IEA,IEA,IEA,IEA,IEA,IEA,IEA,IEA,IEA,IEA,IEA,IEA,IEA,IEA,IEA…	Vitvi07g02832,Vitvi01g00083,Vitvi01g00879,Vitvi02g00462,Vitvi02g00954,Vitvi02g01575,Vitvi02g00992,Vitvi03g00082,Vitvi04g00255,Vitvi04g00423,Vitvi04g00425,Vitvi04g00832,Vitvi04g01214,Vitvi04g02232,Vitvi04g02241,Vitvi05g00463,Vitvi05g00484,Vitvi05g00492,Vitvi05g01355,Vitvi05g02224,Vitvi05g02232,Vitvi05g01575,Vitvi05g01577,Vitvi05g01656,Vitvi05g01694,Vitvi06g00137,Vitvi06g01612,Vitvi06g00512,Vitvi06…	FALSE	1.42806
query_1	TRUE	0.0145641	2509	966	188	0.194617	0.0749303	GO:0032553	GO:MF	ribonucleotide binding	18221	4479		IEA,IEA,IEA,IEA,IEA,IEA,IEA,IEA,IEA,IEA,IEA,IEA,IEA,IEA,IEA,IEA,IEA,IEA,IEA,IEA,IEA,IEA,IEA,IEA,IEA,IEA,IEA,IEA,IEA,IEA,IEA,IEA,IEA,IEA,IEA,IEA,IEA,IEA,IEA,IEA,IEA,IEA,IEA,IEA,IEA,IEA,IEA,IEA,IEA,IEA,IEA,IEA,IEA,IEA,IEA,IEA,IEA,IEA,IEA,IEA,IEA,IEA,IBA IEA,IEA,IEA,IEA,IEA,IEA,IEA,IEA,IEA,IEA,IEA,IEA,IEA,IEA,IEA,IEA,IEA,IEA,IEA,IEA,IEA,IEA,IEA,IEA,IEA,IEA,IEA,IEA,IEA,IEA,IEA,IEA,IEA,IEA,IEA,IEA,IEA…	Vitvi07g02832,Vitvi01g00083,Vitvi01g00879,Vitvi02g00462,Vitvi02g00954,Vitvi02g01575,Vitvi02g00992,Vitvi03g00082,Vitvi04g00255,Vitvi04g00423,Vitvi04g00425,Vitvi04g00832,Vitvi04g01214,Vitvi04g02232,Vitvi04g02241,Vitvi05g00463,Vitvi05g00484,Vitvi05g00492,Vitvi05g01355,Vitvi05g02224,Vitvi05g02232,Vitvi05g01656,Vitvi05g01694,Vitvi06g00137,Vitvi06g01612,Vitvi06g00512,Vitvi06g00777,Vitvi06g00993,Vitvi06…	FALSE	1.41336
query_1	TRUE	0.00670045	2759	966	205	0.212215	0.0743023	GO:0000166	GO:MF	nucleotide binding	18221	31		IEA,IEA,IEA,IEA,IEA,IEA,IEA,IEA,IEA,IEA,IEA,IEA,IEA,IEA,IEA,IEA,IEA,IEA,IEA,IEA,IEA,IEA,IEA,IEA,IEA,IEA,IEA,IEA,IEA,IEA,IEA,IEA,IEA,IEA,IEA,IEA,IEA,IEA,IBA IEA,IEA,IEA,IEA,IEA,IEA,IEA,IEA,IEA,IEA,IEA,IEA,IEA,IEA,IEA,IEA,IEA,IEA,IEA,IEA,IEA,IEA,IEA,IEA,IEA,IEA,IEA,IEA,IEA,IEA,IBA IEA,IEA,IEA,IEA,IEA,IEA,IEA,IEA,IEA,IEA,IEA,IEA,IEA,IEA,IEA,IEA,IEA,IEA,IEA,IEA,IEA,IEA,IEA,IEA,IEA,IEA,IEA,IEA,IEA,IEA…	Vitvi07g02832,Vitvi01g00083,Vitvi01g00879,Vitvi02g00462,Vitvi02g00954,Vitvi02g01575,Vitvi02g00992,Vitvi03g00082,Vitvi04g00255,Vitvi04g00423,Vitvi04g00425,Vitvi04g00832,Vitvi04g01214,Vitvi04g01383,Vitvi04g02232,Vitvi04g02241,Vitvi05g00044,Vitvi05g00463,Vitvi05g00484,Vitvi05g00492,Vitvi05g01355,Vitvi05g02224,Vitvi05g02232,Vitvi05g01656,Vitvi05g01694,Vitvi06g00137,Vitvi06g01612,Vitvi06g00512,Vitvi06…	FALSE	1.40151
query_1	TRUE	0.00670045	2759	966	205	0.212215	0.0743023	GO:1901265	GO:MF	nucleoside phosphate binding	18221	10946		IEA,IEA,IEA,IEA,IEA,IEA,IEA,IEA,IEA,IEA,IEA,IEA,IEA,IEA,IEA,IEA,IEA,IEA,IEA,IEA,IEA,IEA,IEA,IEA,IEA,IEA,IEA,IEA,IEA,IEA,IEA,IEA,IEA,IEA,IEA,IEA,IEA,IEA,IBA IEA,IEA,IEA,IEA,IEA,IEA,IEA,IEA,IEA,IEA,IEA,IEA,IEA,IEA,IEA,IEA,IEA,IEA,IEA,IEA,IEA,IEA,IEA,IEA,IEA,IEA,IEA,IEA,IEA,IEA,IBA IEA,IEA,IEA,IEA,IEA,IEA,IEA,IEA,IEA,IEA,IEA,IEA,IEA,IEA,IEA,IEA,IEA,IEA,IEA,IEA,IEA,IEA,IEA,IEA,IEA,IEA,IEA,IEA,IEA,IEA…	Vitvi07g02832,Vitvi01g00083,Vitvi01g00879,Vitvi02g00462,Vitvi02g00954,Vitvi02g01575,Vitvi02g00992,Vitvi03g00082,Vitvi04g00255,Vitvi04g00423,Vitvi04g00425,Vitvi04g00832,Vitvi04g01214,Vitvi04g01383,Vitvi04g02232,Vitvi04g02241,Vitvi05g00044,Vitvi05g00463,Vitvi05g00484,Vitvi05g00492,Vitvi05g01355,Vitvi05g02224,Vitvi05g02232,Vitvi05g01656,Vitvi05g01694,Vitvi06g00137,Vitvi06g01612,Vitvi06g00512,Vitvi06…	FALSE	1.40151
query_1	TRUE	0.0236239	2592	966	192	0.198758	0.0740741	GO:0017076	GO:MF	purine nucleotide binding	18221	3148		IEA,IEA,IEA,IEA,IEA,IEA,IEA,IEA,IEA,IEA,IEA,IEA,IEA,IEA,IEA,IEA,IEA,IEA,IEA,IEA,IEA,IEA,IEA,IEA,IEA,IEA,IEA,IEA,IEA,IEA,IEA,IEA,IEA,IEA,IEA,IEA,IEA,IEA,IEA,IEA,IEA,IEA,IEA,IEA,IEA,IEA,IEA,IEA,IEA,IEA,IEA,IEA,IEA,IEA,IEA,IEA,IEA,IEA,IEA,IEA,IEA,IEA,IEA,IEA,IEA,IEA,IEA,IEA,IEA,IEA,IEA,IEA,IEA,IEA,IEA,IEA,IEA,IEA,IEA,IEA,IEA,IEA,IEA,IEA,IEA,IEA,IEA,IEA,IEA,IEA,IEA,IEA,IEA,IEA,IEA,IEA,IEA,IEA,IEA,IEA…	Vitvi07g02832,Vitvi01g00083,Vitvi01g00879,Vitvi02g00462,Vitvi02g00954,Vitvi02g01575,Vitvi02g00992,Vitvi03g00082,Vitvi04g00255,Vitvi04g00423,Vitvi04g00425,Vitvi04g00832,Vitvi04g01214,Vitvi04g02232,Vitvi04g02241,Vitvi05g00463,Vitvi05g00484,Vitvi05g00492,Vitvi05g01355,Vitvi05g02224,Vitvi05g02232,Vitvi05g01656,Vitvi05g01694,Vitvi06g00137,Vitvi06g01612,Vitvi06g00512,Vitvi06g00777,Vitvi06g00993,Vitvi06…	FALSE	1.39721
query_1	TRUE	0.00179488	5018	966	341	0.353002	0.0679554	GO:0043167	GO:MF	ion binding	18221	5753		IEA,IEA,IEA,IBA IEA,IEA,IEA,IEA,IEA,IEA,IEA,IEA,IEA,IEA,IEA,IEA,IEA,IEA,IEA,IEA,IEA,IBA IEA,IEA,IEA,IEA,IEA,IEA,IBA IEA,IBA IEA,IEA,IEA,IEA,IEA,IEA,IEA,IEA,IEA,IEA,IEA,IEA,IEA,IEA,IEA,IEA,IEA,IEA,IEA,IEA,IEA,IEA,IEA,IBA IEA,IEA,IEA,IEA,IEA,IEA,IEA,IEA,IBA IEA,IEA,IEA,IBA IEA,IEA,IEA,IEA,IEA,IEA,IBA IEA,IEA,IEA,IEA,IEA,IEA,IEA,IEA,IBA IEA,IEA,IEA,IBA IEA,IEA,IEA,IEA,IEA,IEA,IEA,IEA,IEA,IEA,IEA,IEA…	Vitvi07g02832,Vitvi01g00083,Vitvi01g00879,Vitvi01g01027,Vitvi01g01331,Vitvi02g00316,Vitvi02g00462,Vitvi02g00954,Vitvi02g01575,Vitvi02g00992,Vitvi03g00082,Vitvi03g00491,Vitvi03g01668,Vitvi04g00081,Vitvi04g00255,Vitvi04g00423,Vitvi04g00425,Vitvi04g00550,Vitvi04g00832,Vitvi04g01214,Vitvi04g01220,Vitvi04g02123,Vitvi04g01383,Vitvi04g02232,Vitvi04g02241,Vitvi05g00044,Vitvi05g00067,Vitvi05g01759,Vitvi05…	FALSE	1.2818
query_1	TRUE	1.3469e-07	7342	966	493	0.510352	0.0671479	GO:0003824	GO:MF	catalytic activity	18221	368		IEA,IBA IEA,IEA,IBA,IBA IEA,IEA,IEA,IEA,IBA IEA,IEA,IBA IEA,IBA IEA,IBA IEA,IEA,IBA,IBA IEA,IBA IEA,IEA,IBA IEA,IBA IEA,IBA IEA,IBA IEA,IBA IEA,IBA IEA,IEA,IEA,IEA,IEA,IEA,IEA,IEA,IEA,IEA,IEA,IBA IEA,IEA,IEA,IBA IEA,IBA IEA,IBA IEA,IBA IEA,IBA IEA,IBA IEA,IBA IEA,IBA IEA,IEA,IBA IEA,IBA IEA,IEA,IBA IEA,IEA,IEA,IBA IEA,IBA IEA,IBA IEA,IEA,IEA,IBA IEA,IEA,IEA,IBA IEA,IEA,IBA,IBA IEA,IBA IEA,IEA,IEA…	Vitvi10g02300,Vitvi01g00115,Vitvi01g00254,Vitvi01g00600,Vitvi01g00733,Vitvi01g00879,Vitvi01g01289,Vitvi01g01304,Vitvi01g01331,Vitvi01g01654,Vitvi01g01769,Vitvi02g01349,Vitvi02g00316,Vitvi02g01411,Vitvi02g00462,Vitvi02g00954,Vitvi02g00963,Vitvi02g01575,Vitvi02g00992,Vitvi02g01067,Vitvi03g00491,Vitvi03g00566,Vitvi03g01621,Vitvi03g00895,Vitvi04g00094,Vitvi04g00231,Vitvi04g00255,Vitvi04g01832,Vitvi04…	TRUE	1.26657

## Sheet: orange
query	significant	p_value	term_size	query_size	intersection_size	precision	recall	term_id	source	term_name	effective_domain_size	source_order	parents	evidence_codes	intersection	highlighted	fold_change
query_1	TRUE	0.0083192	21	918	7	0.00762527	0.333333	GO:0036452	GO:CC	ESCRT complex	18221	1719		IBA,IBA,IBA,IBA IEA,IBA,IBA IEA,IEA	Vitvi04g01778,Vitvi06g01328,Vitvi07g00629,Vitvi08g01568,Vitvi12g01627,Vitvi13g01222,Vitvi17g00567	TRUE	6.61619
query_1	TRUE	0.0361601	498	918	44	0.0479303	0.0883534	GO:0005783	GO:CC	endoplasmic reticulum	18221	348		IBA,IBA IEA,IBA IEA,IEA,IEA,IBA,IBA IEA,IBA,IEA,IEA,IBA,IBA IEA,IBA,IBA,IBA IEA,IBA IEA,IEA,IBA,IBA IEA,IBA IEA,IBA,IBA,IBA,IEA,IBA IEA,IBA,IBA IEA,IEA,IBA,IEA,IBA IEA,IBA,IBA,IBA IEA,IBA,IBA IEA,IBA,IBA IEA,IEA,IEA,IBA,IEA,IEA,IBA	Vitvi01g00204,Vitvi01g00524,Vitvi02g00200,Vitvi03g00307,Vitvi03g00343,Vitvi04g00115,Vitvi04g00619,Vitvi04g01151,Vitvi04g01164,Vitvi04g01223,Vitvi04g01391,Vitvi04g01429,Vitvi05g00568,Vitvi05g00851,Vitvi05g01360,Vitvi05g02244,Vitvi06g00486,Vitvi07g00445,Vitvi07g02043,Vitvi08g00671,Vitvi08g01024,Vitvi08g01049,Vitvi08g01406,Vitvi08g01514,Vitvi10g00022,Vitvi10g01506,Vitvi11g00576,Vitvi11g00690,Vitvi11…	FALSE	1.75369
query_1	TRUE	3.06759e-05	1182	918	100	0.108932	0.0846024	GO:0012505	GO:CC	endomembrane system	18221	689		IBA,IBA IEA,IBA,IEA,IBA,IBA IEA,IEA,IBA IEA,IBA,IEA,IEA,IEA,IEA,IEA,IBA IEA,IBA,IEA,IBA IEA,IBA,IBA,IEA,IBA,IEA,IBA,IBA IEA,IBA,IBA,IEA,IBA,IBA,IBA IEA,IEA,IBA IEA,IBA IEA,IEA,IBA,IBA IEA,IEA,IEA,IBA,IBA IEA,IEA,IEA,IBA IEA,IBA IEA,IBA IEA,IBA,IBA,IBA IEA,IBA,IBA,IBA IEA,IEA,IEA,IBA,IBA IEA,IEA,IEA,IBA,IBA IEA,IBA,IBA,IBA,IBA IEA,IBA,IBA IEA,IBA,IBA,IEA,IBA IEA,IBA IEA,IBA IEA,IBA,IBA,IBA,IBA,IBA…	Vitvi01g00204,Vitvi01g00524,Vitvi01g00695,Vitvi01g02067,Vitvi01g01061,Vitvi02g00200,Vitvi02g00221,Vitvi02g00256,Vitvi02g01492,Vitvi02g00661,Vitvi03g00127,Vitvi03g00307,Vitvi03g00343,Vitvi03g01016,Vitvi04g01778,Vitvi04g00115,Vitvi04g00181,Vitvi04g00619,Vitvi04g01151,Vitvi04g01158,Vitvi04g01164,Vitvi04g01222,Vitvi04g01223,Vitvi04g01391,Vitvi04g01429,Vitvi04g01663,Vitvi05g00568,Vitvi05g00611,Vitvi05…	TRUE	1.67924

## Sheet: magenta
query	significant	p_value	term_size	query_size	intersection_size	precision	recall	term_id	source	term_name	effective_domain_size	source_order	parents	evidence_codes	intersection	highlighted	fold_change
query_1	TRUE	0.000643373	7	839	5	0.00595948	0.714286	GO:0000276	GO:CC	mitochondrial proton-transporting ATP synthase complex, coupling factor F(o)	18221	44		IEA,IBA IEA,IBA IEA,IBA,IBA IEA	Vitvi03g01335,Vitvi09g00209,Vitvi13g00561,Vitvi13g01738,Vitvi19g01974	FALSE	15.5125
query_1	TRUE	0.00357207	9	839	5	0.00595948	0.555556	GO:0045263	GO:CC	proton-transporting ATP synthase complex, coupling factor F(o)	18221	2168		IEA,IBA IEA,IBA IEA,IBA,IBA IEA	Vitvi03g01335,Vitvi09g00209,Vitvi13g00561,Vitvi13g01738,Vitvi19g01974	FALSE	12.0653
query_1	TRUE	0.0174569	18	839	6	0.00715137	0.333333	GO:0005762	GO:CC	mitochondrial large ribosomal subunit	18221	330		IBA,IBA,IBA,IEA,IBA IEA,IBA	Vitvi05g01594,Vitvi05g01659,Vitvi14g01598,Vitvi15g01631,Vitvi18g00447,Vitvi18g01134	FALSE	7.23917
query_1	TRUE	0.0174569	18	839	6	0.00715137	0.333333	GO:0005753	GO:CC	mitochondrial proton-transporting ATP synthase complex	18221	322		IEA,IBA IEA,IEA,IBA IEA,IBA,IBA IEA	Vitvi03g01335,Vitvi09g00209,Vitvi09g01913,Vitvi13g00561,Vitvi13g01738,Vitvi19g01974	FALSE	7.23917
query_1	TRUE	0.0174569	18	839	6	0.00715137	0.333333	GO:0000315	GO:CC	organellar large ribosomal subunit	18221	51		IBA,IBA,IBA,IEA,IBA IEA,IBA	Vitvi05g01594,Vitvi05g01659,Vitvi14g01598,Vitvi15g01631,Vitvi18g00447,Vitvi18g01134	FALSE	7.23917
query_1	TRUE	0.00643071	22	839	7	0.00834327	0.318182	GO:0070069	GO:CC	cytochrome complex	18221	2428		IEA,IBA IEA,IEA,IBA IEA,IBA,IEA,IEA	Vitvi07g03064,Vitvi04g00441,Vitvi06g00823,Vitvi08g01463,Vitvi09g00514,Vitvi11g00679,Vitvi11g00826	FALSE	6.91012
query_1	TRUE	0.0336758	20	839	6	0.00715137	0.3	GO:0045259	GO:CC	proton-transporting ATP synthase complex	18221	2164		IEA,IBA IEA,IEA,IBA IEA,IBA,IBA IEA	Vitvi03g01335,Vitvi09g00209,Vitvi09g01913,Vitvi13g00561,Vitvi13g01738,Vitvi19g01974	FALSE	6.51526
query_1	TRUE	0.000148462	55	839	13	0.0154946	0.236364	GO:0098803	GO:CC	respiratory chain complex	18221	3271		IEA,IBA,IBA IEA,IBA,IEA,IBA IEA,IBA,IEA,IEA,IBA,IBA IEA,IEA,IBA	Vitvi07g03064,Vitvi01g01813,Vitvi04g00441,Vitvi05g00005,Vitvi06g00823,Vitvi08g01463,Vitvi09g00514,Vitvi11g00679,Vitvi11g00826,Vitvi11g01608,Vitvi13g01354,Vitvi17g01531,Vitvi19g00503	FALSE	5.13323
query_1	TRUE	0.010875	40	839	9	0.0107271	0.225	GO:0031201	GO:CC	SNARE complex	18221	1060		IBA,IBA,IBA,IBA,IBA,IBA,IBA,IBA,IBA	Vitvi01g00978,Vitvi02g00747,Vitvi08g00118,Vitvi10g01099,Vitvi11g01644,Vitvi13g00498,Vitvi17g00641,Vitvi18g03157,Vitvi19g02035	FALSE	4.88644
query_1	TRUE	0.00665196	56	839	11	0.0131108	0.196429	GO:0005746	GO:CC	mitochondrial respirasome	18221	317		IEA,IBA,IBA IEA,IBA,IEA,IBA IEA,IBA,IBA,IBA IEA,IEA,IBA	Vitvi07g03064,Vitvi01g01813,Vitvi04g00441,Vitvi05g00005,Vitvi06g00823,Vitvi08g01463,Vitvi09g00514,Vitvi11g01608,Vitvi13g01354,Vitvi17g01531,Vitvi19g00503	FALSE	4.26594
query_1	TRUE	0.0342074	46	839	9	0.0107271	0.195652	GO:1902495	GO:CC	transmembrane transporter complex	18221	3632		IBA,IBA IEA,IBA,IEA,IBA IEA,IBA,IBA,IBA IEA,IBA	Vitvi01g01813,Vitvi04g00441,Vitvi05g00005,Vitvi06g00823,Vitvi08g01463,Vitvi09g00514,Vitvi11g01608,Vitvi13g01354,Vitvi19g00503	FALSE	4.24908
query_1	TRUE	0.00217799	69	839	13	0.0154946	0.188406	GO:0070469	GO:CC	respirasome	18221	2503		IEA,IBA IEA,IBA IEA,IBA IEA,IEA,IBA IEA,IBA,IEA,IEA,IBA IEA,IBA IEA,IEA,IBA IEA	Vitvi07g03064,Vitvi01g01813,Vitvi04g00441,Vitvi05g00005,Vitvi06g00823,Vitvi08g01463,Vitvi09g00514,Vitvi11g00679,Vitvi11g00826,Vitvi11g01608,Vitvi13g01354,Vitvi17g01531,Vitvi19g00503	FALSE	4.09171
query_1	TRUE	0.000137856	102	839	18	0.0214541	0.176471	GO:0098800	GO:CC	inner mitochondrial membrane protein complex	18221	3269		IEA,IBA,IEA,IBA IEA,IBA,IEA,IBA IEA,IBA IEA,IBA,IEA,IBA,IBA IEA,IBA IEA,IBA,IEA,IEA,IBA IEA,IBA	Vitvi07g03064,Vitvi01g01813,Vitvi03g01335,Vitvi04g00441,Vitvi05g00005,Vitvi06g00823,Vitvi08g01463,Vitvi09g00209,Vitvi09g00514,Vitvi09g01913,Vitvi11g01608,Vitvi13g00561,Vitvi13g01354,Vitvi13g01738,Vitvi17g01531,Vitvi18g01971,Vitvi19g01974,Vitvi19g00503	FALSE	3.8325
query_1	TRUE	1.04221e-05	126	839	22	0.0262217	0.174603	GO:0015934	GO:CC	large ribosomal subunit	18221	711		IBA,IBA,IBA,IBA,IBA IEA,IBA IEA,IBA IEA,IBA,IBA IEA,IBA,IBA,IBA,IBA,IBA IEA,IEA,IEA,IBA,IBA IEA,IEA,IBA,IBA IEA,IBA	Vitvi02g00249,Vitvi04g01858,Vitvi05g00098,Vitvi05g01594,Vitvi05g01659,Vitvi06g00398,Vitvi07g00923,Vitvi08g01090,Vitvi08g01462,Vitvi08g01778,Vitvi12g00155,Vitvi13g00718,Vitvi13g01229,Vitvi13g01728,Vitvi14g01332,Vitvi14g01514,Vitvi14g01598,Vitvi14g01698,Vitvi15g01631,Vitvi16g02068,Vitvi18g00447,Vitvi18g01134	FALSE	3.79195
query_1	TRUE	0.000472441	100	839	17	0.0202622	0.17	GO:0022625	GO:CC	cytosolic large ribosomal subunit	18221	859		IBA,IBA,IBA,IBA,IBA IEA,IBA,IBA,IBA,IBA,IBA,IBA,IBA,IBA IEA,IEA,IEA,IBA,IBA	Vitvi02g00249,Vitvi04g01858,Vitvi05g00098,Vitvi05g01659,Vitvi06g00398,Vitvi07g00923,Vitvi08g01090,Vitvi08g01462,Vitvi08g01778,Vitvi12g00155,Vitvi13g00718,Vitvi13g01229,Vitvi13g01728,Vitvi14g01332,Vitvi14g01514,Vitvi14g01698,Vitvi16g02068	FALSE	3.69198
query_1	TRUE	4.63443e-06	152	839	25	0.0297974	0.164474	GO:0098798	GO:CC	mitochondrial protein-containing complex	18221	3267		IEA,IBA,IBA,IEA,IBA IEA,IBA,IBA,IBA,IEA,IBA IEA,IBA IEA,IBA,IEA,IBA,IBA IEA,IBA IEA,IBA,IBA,IEA,IEA,IBA IEA,IBA,IEA,IBA IEA,IBA	Vitvi07g03064,Vitvi01g01724,Vitvi01g01813,Vitvi03g01335,Vitvi04g00441,Vitvi05g00005,Vitvi05g01594,Vitvi05g01659,Vitvi06g00823,Vitvi08g01463,Vitvi09g00209,Vitvi09g00514,Vitvi09g01913,Vitvi11g01608,Vitvi13g00561,Vitvi13g01354,Vitvi13g01738,Vitvi14g01598,Vitvi15g01631,Vitvi17g01531,Vitvi18g00447,Vitvi18g01134,Vitvi18g01971,Vitvi19g01974,Vitvi19g00503	FALSE	3.57196
query_1	TRUE	0.0127095	81	839	13	0.0154946	0.160494	GO:0140534	GO:CC	endoplasmic reticulum protein-containing complex	18221	3567		IBA,IBA IEA,IBA IEA,IBA,IBA,IBA,IBA,IEA,IBA,IBA,IBA IEA,IBA,IEA	Vitvi07g02991,Vitvi01g01627,Vitvi02g00780,Vitvi04g00582,Vitvi06g00243,Vitvi08g00198,Vitvi09g00576,Vitvi11g01373,Vitvi13g00637,Vitvi14g00272,Vitvi14g00430,Vitvi14g01534,Vitvi18g00080	FALSE	3.48553
query_1	TRUE	0.00650534	98	839	15	0.0178784	0.153061	GO:1990204	GO:CC	oxidoreductase complex	18221	3819		IBA,IBA,IEA,IBA IEA,IBA,IEA,IBA IEA,IEA,IBA,IBA,IEA,IBA IEA,IEA,IBA,IEA	Vitvi01g01724,Vitvi01g01813,Vitvi03g01231,Vitvi04g00441,Vitvi05g00005,Vitvi06g00823,Vitvi08g01463,Vitvi08g01950,Vitvi09g00514,Vitvi11g01608,Vitvi12g00021,Vitvi13g01354,Vitvi17g01531,Vitvi19g00503,Vitvi19g01479	FALSE	3.32411
query_1	TRUE	0.00401964	153	839	20	0.0238379	0.130719	GO:0022626	GO:CC	cytosolic ribosome	18221	860		IBA,IBA,IBA,IBA,IBA,IBA IEA,IEA,IBA,IBA,IBA,IBA,IBA,IBA,IBA,IBA,IBA IEA,IEA,IEA,IBA,IBA	Vitvi02g00249,Vitvi03g00303,Vitvi04g01858,Vitvi05g00098,Vitvi05g01659,Vitvi06g00398,Vitvi06g00598,Vitvi07g00923,Vitvi08g01090,Vitvi08g01462,Vitvi08g01778,Vitvi08g02367,Vitvi12g00155,Vitvi13g00718,Vitvi13g01229,Vitvi13g01728,Vitvi14g01332,Vitvi14g01514,Vitvi14g01698,Vitvi16g02068	FALSE	2.83889
query_1	TRUE	0.000480545	193	839	25	0.0297974	0.129534	GO:0044391	GO:CC	ribosomal subunit	18221	2081		IBA,IBA,IBA,IBA,IBA,IBA IEA,IBA IEA,IBA IEA,IBA,IBA IEA,IBA,IBA,IBA,IBA,IBA,IBA IEA,IEA,IEA,IBA,IBA IEA,IEA,IBA,IBA,IBA IEA,IBA	Vitvi02g00249,Vitvi03g00303,Vitvi04g01858,Vitvi05g00098,Vitvi05g01594,Vitvi05g01659,Vitvi06g00398,Vitvi07g00923,Vitvi08g01090,Vitvi08g01462,Vitvi08g01778,Vitvi08g02367,Vitvi12g00155,Vitvi13g00718,Vitvi13g01229,Vitvi13g01728,Vitvi14g01332,Vitvi14g01514,Vitvi14g01598,Vitvi14g01698,Vitvi15g01631,Vitvi16g02068,Vitvi18g00325,Vitvi18g00447,Vitvi18g01134	FALSE	2.81315
query_1	TRUE	8.41479e-09	428	839	53	0.0631704	0.123832	GO:0098796	GO:CC	membrane protein complex	18221	3265		IBA,IEA,IBA IEA,IBA IEA,IBA,IBA IEA,IBA,IEA,IBA,IBA IEA,IEA,IBA IEA,IBA,IEA,IBA IEA,IBA,IBA,IEA,IEA,IBA,IBA,IBA IEA,IBA IEA,IBA,IBA,IBA,IEA,IBA IEA,IBA,IEA,IEA,IEA,IBA,IBA,IEA,IBA,IBA IEA,IBA IEA,IBA,IBA,IBA IEA,IBA,IEA,IBA,IEA,IEA,IEA,IEA,IBA,IBA IEA,IBA,IBA,IEA	Vitvi07g02991,Vitvi07g03064,Vitvi01g00128,Vitvi01g00952,Vitvi01g00978,Vitvi01g01627,Vitvi01g01813,Vitvi02g00007,Vitvi02g00747,Vitvi02g00780,Vitvi03g01335,Vitvi04g00441,Vitvi04g00582,Vitvi04g01451,Vitvi04g01499,Vitvi05g00005,Vitvi06g00455,Vitvi06g00823,Vitvi08g00053,Vitvi08g00118,Vitvi08g00198,Vitvi08g01463,Vitvi09g00209,Vitvi09g01550,Vitvi09g00514,Vitvi09g00576,Vitvi09g01913,Vitvi10g00724,Vitvi10…	FALSE	2.68932
query_1	TRUE	0.00923972	175	839	21	0.0250298	0.12	GO:0005743	GO:CC	mitochondrial inner membrane	18221	314		IEA,IBA IEA,IEA,IBA IEA,IBA IEA,IEA,IEA,IBA,IBA IEA,IBA IEA,IBA IEA,IBA IEA,IBA IEA,IBA IEA,IBA IEA,IBA,IEA,IEA,IEA,IBA IEA,IBA IEA	Vitvi07g03064,Vitvi01g01813,Vitvi03g01335,Vitvi04g00441,Vitvi05g00005,Vitvi06g01664,Vitvi06g00823,Vitvi06g01376,Vitvi08g01463,Vitvi09g00209,Vitvi09g00514,Vitvi09g01913,Vitvi11g01608,Vitvi13g00561,Vitvi13g01354,Vitvi13g01738,Vitvi17g00067,Vitvi17g01531,Vitvi18g01971,Vitvi19g01974,Vitvi19g00503	FALSE	2.6061
query_1	TRUE	0.00325039	215	839	25	0.0297974	0.116279	GO:0019866	GO:CC	organelle inner membrane	18221	826		IEA,IBA IEA,IEA,IBA IEA,IBA IEA,IEA,IEA,IBA,IBA IEA,IBA IEA,IBA IEA,IBA IEA,IBA IEA,IBA IEA,IBA IEA,IBA IEA,IBA,IBA,IEA,IEA,IBA IEA,IEA,IEA,IBA IEA,IBA IEA	Vitvi07g03064,Vitvi01g01813,Vitvi03g01335,Vitvi04g00441,Vitvi05g00005,Vitvi06g01664,Vitvi06g00823,Vitvi06g01376,Vitvi08g01463,Vitvi08g02419,Vitvi09g00209,Vitvi09g00514,Vitvi09g01913,Vitvi11g01608,Vitvi13g00561,Vitvi13g01354,Vitvi13g01738,Vitvi14g02009,Vitvi17g00067,Vitvi17g01531,Vitvi18g00057,Vitvi18g01006,Vitvi18g01971,Vitvi19g01974,Vitvi19g00503	FALSE	2.52529
query_1	TRUE	0.000136579	295	839	34	0.0405244	0.115254	GO:0005840	GO:CC	ribosome	18221	389		IBA IEA,IEA,IBA IEA,IEA,IBA IEA,IBA IEA,IBA IEA,IBA IEA,IBA IEA,IEA,IBA IEA,IBA IEA,IEA,IBA IEA,IBA IEA,IBA IEA,IEA,IBA IEA,IBA IEA,IBA IEA,IBA IEA,IEA,IEA,IEA,IEA,IEA,IBA IEA,IBA IEA,IBA IEA,IBA IEA,IBA IEA,IBA IEA,IEA,IBA IEA	Vitvi02g00249,Vitvi03g01334,Vitvi03g00303,Vitvi03g00330,Vitvi04g01858,Vitvi05g00098,Vitvi05g01594,Vitvi05g01659,Vitvi06g00398,Vitvi06g00598,Vitvi07g00923,Vitvi08g01090,Vitvi08g01432,Vitvi08g01462,Vitvi08g01778,Vitvi08g02367,Vitvi11g00473,Vitvi12g00155,Vitvi13g00718,Vitvi13g01229,Vitvi13g01728,Vitvi14g00159,Vitvi14g00415,Vitvi14g01212,Vitvi14g01332,Vitvi14g01514,Vitvi14g01598,Vitvi14g01698,Vitvi15…	FALSE	2.50304
query_1	TRUE	0.00267879	253	839	28	0.0333731	0.110672	GO:0098827	GO:CC	endoplasmic reticulum subcompartment	18221	3276		IBA,IBA,IBA IEA,IEA,IBA IEA,IBA,IEA,IEA,IEA,IEA,IBA,IBA,IBA,IBA,IEA,IEA,IBA IEA,IEA,IBA,IBA,IBA IEA,IBA IEA,IBA IEA,IBA,IBA,IEA,IBA,IEA	Vitvi07g02991,Vitvi01g00978,Vitvi01g01627,Vitvi02g00775,Vitvi02g00780,Vitvi04g00582,Vitvi05g00684,Vitvi06g00225,Vitvi06g00413,Vitvi07g01119,Vitvi07g01231,Vitvi08g00118,Vitvi08g00198,Vitvi09g00576,Vitvi09g01985,Vitvi11g01373,Vitvi11g00824,Vitvi11g01644,Vitvi13g00294,Vitvi14g00272,Vitvi14g00430,Vitvi14g01534,Vitvi15g01547,Vitvi17g01311,Vitvi17g00641,Vitvi18g00080,Vitvi18g01522,Vitvi18g03157	FALSE	2.40352
query_1	TRUE	0.00624237	251	839	27	0.0321812	0.10757	GO:0005789	GO:CC	endoplasmic reticulum membrane	18221	354		IBA,IBA,IBA IEA,IEA,IBA IEA,IBA,IEA,IEA,IEA,IEA,IBA,IBA,IBA,IEA,IEA,IBA IEA,IEA,IBA,IBA,IBA IEA,IBA IEA,IEA,IBA,IBA,IEA,IBA,IEA	Vitvi07g02991,Vitvi01g00978,Vitvi01g01627,Vitvi02g00775,Vitvi02g00780,Vitvi04g00582,Vitvi05g00684,Vitvi06g00225,Vitvi06g00413,Vitvi07g01119,Vitvi08g00118,Vitvi08g00198,Vitvi09g00576,Vitvi09g01985,Vitvi11g01373,Vitvi11g00824,Vitvi11g01644,Vitvi13g00294,Vitvi14g00272,Vitvi14g00430,Vitvi14g01534,Vitvi15g01547,Vitvi17g01311,Vitvi17g00641,Vitvi18g00080,Vitvi18g01522,Vitvi18g03157	FALSE	2.33615
query_1	TRUE	0.0201678	226	839	24	0.0286055	0.106195	GO:0005740	GO:CC	mitochondrial envelope	18221	311		IEA,IBA IEA,IEA,IBA,IBA IEA,IBA IEA,IBA IEA,IEA,IEA,IBA,IBA,IBA IEA,IBA IEA,IBA IEA,IBA IEA,IBA IEA,IBA IEA,IBA IEA,IBA,IEA,IEA,IEA,IBA IEA,IBA IEA	Vitvi07g03064,Vitvi01g01813,Vitvi03g01335,Vitvi04g00129,Vitvi04g00441,Vitvi05g00005,Vitvi06g00188,Vitvi06g01664,Vitvi06g00823,Vitvi06g01376,Vitvi08g01419,Vitvi08g01463,Vitvi09g00209,Vitvi09g00514,Vitvi09g01913,Vitvi11g01608,Vitvi13g00561,Vitvi13g01354,Vitvi13g01738,Vitvi17g00067,Vitvi17g01531,Vitvi18g01971,Vitvi19g01974,Vitvi19g00503	FALSE	2.30629
query_1	TRUE	0.00880262	256	839	27	0.0321812	0.105469	GO:0042175	GO:CC	nuclear outer membrane-endoplasmic reticulum membrane network	18221	1781		IBA,IBA,IBA IEA,IEA,IBA IEA,IBA,IEA,IEA,IEA,IEA,IBA,IBA,IBA,IEA,IEA,IBA IEA,IEA,IBA,IBA,IBA IEA,IBA IEA,IEA,IBA,IBA,IEA,IBA,IEA	Vitvi07g02991,Vitvi01g00978,Vitvi01g01627,Vitvi02g00775,Vitvi02g00780,Vitvi04g00582,Vitvi05g00684,Vitvi06g00225,Vitvi06g00413,Vitvi07g01119,Vitvi08g00118,Vitvi08g00198,Vitvi09g00576,Vitvi09g01985,Vitvi11g01373,Vitvi11g00824,Vitvi11g01644,Vitvi13g00294,Vitvi14g00272,Vitvi14g00430,Vitvi14g01534,Vitvi15g01547,Vitvi17g01311,Vitvi17g00641,Vitvi18g00080,Vitvi18g01522,Vitvi18g03157	FALSE	2.29052
query_1	TRUE	0.000654242	583	839	52	0.0619785	0.0891938	GO:0031967	GO:CC	organelle envelope	18221	1218		IEA,IBA IEA,IEA,IBA,IBA IEA,IEA,IBA IEA,IEA,IEA,IEA,IBA IEA,IEA,IBA,IEA,IEA,IEA,IEA,IBA,IBA,IEA,IEA,IBA,IBA IEA,IBA IEA,IBA,IEA,IBA IEA,IBA IEA,IBA,IBA IEA,IBA IEA,IBA IEA,IEA,IEA,IBA IEA,IBA,IBA IEA,IBA,IBA,IEA,IBA,IBA,IEA,IEA,IBA IEA,IEA,IEA,IEA,IEA,IBA IEA,IBA IEA,IEA	Vitvi07g03064,Vitvi01g01813,Vitvi03g01335,Vitvi04g00129,Vitvi04g00441,Vitvi04g01195,Vitvi05g00005,Vitvi05g00521,Vitvi05g01627,Vitvi06g00115,Vitvi06g00188,Vitvi06g01664,Vitvi06g00442,Vitvi06g00598,Vitvi06g01754,Vitvi06g00683,Vitvi06g00823,Vitvi06g01376,Vitvi06g01383,Vitvi07g00369,Vitvi08g00113,Vitvi08g01419,Vitvi08g01429,Vitvi08g01463,Vitvi08g01608,Vitvi08g01714,Vitvi08g02419,Vitvi09g00209,Vitvi09…	FALSE	1.93707
query_1	TRUE	0.000654242	583	839	52	0.0619785	0.0891938	GO:0031975	GO:CC	envelope	18221	1225		IEA,IBA IEA,IEA,IBA,IBA IEA,IEA,IBA IEA,IEA,IEA,IEA,IBA IEA,IEA,IBA,IEA,IEA,IEA,IEA,IBA,IBA,IEA,IEA,IBA,IBA IEA,IBA IEA,IBA,IEA,IBA IEA,IBA IEA,IBA,IBA IEA,IBA IEA,IBA IEA,IEA,IEA,IBA IEA,IBA,IBA IEA,IBA,IBA,IEA,IBA,IBA,IEA,IEA,IBA IEA,IEA,IEA,IEA,IEA,IBA IEA,IBA IEA,IEA	Vitvi07g03064,Vitvi01g01813,Vitvi03g01335,Vitvi04g00129,Vitvi04g00441,Vitvi04g01195,Vitvi05g00005,Vitvi05g00521,Vitvi05g01627,Vitvi06g00115,Vitvi06g00188,Vitvi06g01664,Vitvi06g00442,Vitvi06g00598,Vitvi06g01754,Vitvi06g00683,Vitvi06g00823,Vitvi06g01376,Vitvi06g01383,Vitvi07g00369,Vitvi08g00113,Vitvi08g01419,Vitvi08g01429,Vitvi08g01463,Vitvi08g01608,Vitvi08g01714,Vitvi08g02419,Vitvi09g00209,Vitvi09…	FALSE	1.93707
query_1	TRUE	2.83794e-05	753	839	67	0.079857	0.0889774	GO:0005739	GO:CC	mitochondrion	18221	310		IEA,IBA,IBA IEA,IEA,IBA,IBA IEA,IBA,IBA IEA,IEA,IBA IEA,IEA,IBA IEA,IBA,IBA IEA,IEA,IEA,IBA,IEA,IBA,IBA,IEA,IBA,IBA IEA,IBA,IBA,IBA,IBA IEA,IBA,IBA IEA,IBA IEA,IBA IEA,IBA,IBA IEA,IBA,IBA,IBA,IEA,IEA,IEA,IBA IEA,IBA,IBA,IBA IEA,IBA IEA,IBA IEA,IBA,IBA IEA,IBA,IEA,IBA,IBA IEA,IBA IEA,IEA,IBA,IBA,IBA,IEA,IBA,IEA,IBA,IBA,IBA IEA,IBA,IBA,IBA IEA,IBA IEA,IBA IEA	Vitvi07g03064,Vitvi01g01724,Vitvi01g01813,Vitvi03g01335,Vitvi03g00260,Vitvi03g01231,Vitvi04g00129,Vitvi04g00441,Vitvi04g00597,Vitvi05g00005,Vitvi05g01904,Vitvi05g01594,Vitvi05g01659,Vitvi06g00188,Vitvi06g00243,Vitvi06g01664,Vitvi06g00366,Vitvi06g00823,Vitvi06g01376,Vitvi07g00044,Vitvi07g00369,Vitvi07g00449,Vitvi07g00637,Vitvi08g00971,Vitvi08g01419,Vitvi08g01461,Vitvi08g01463,Vitvi08g02267,Vitvi09…	FALSE	1.93237
query_1	TRUE	0.0391092	371	839	33	0.0393325	0.0889488	GO:0031984	GO:CC	organelle subcompartment	18221	1233		IBA,IBA IEA,IBA IEA,IEA,IBA IEA,IBA,IBA,IEA,IEA,IEA,IBA,IEA,IBA,IBA,IBA,IBA,IEA,IEA,IBA IEA,IEA,IBA,IBA,IBA IEA,IEA,IBA IEA,IBA IEA,IBA,IBA,IBA,IEA,IEA,IBA,IEA	Vitvi07g02991,Vitvi01g00978,Vitvi01g01627,Vitvi02g00775,Vitvi02g00780,Vitvi02g00857,Vitvi04g00582,Vitvi05g00684,Vitvi06g00225,Vitvi06g00413,Vitvi07g00493,Vitvi07g01119,Vitvi07g01231,Vitvi08g00118,Vitvi08g00198,Vitvi09g00576,Vitvi09g01985,Vitvi11g01373,Vitvi11g00824,Vitvi11g01644,Vitvi13g00294,Vitvi14g00272,Vitvi14g00430,Vitvi14g01468,Vitvi14g01534,Vitvi15g01547,Vitvi15g00957,Vitvi17g01311,Vitvi17…	FALSE	1.93175
query_1	TRUE	3.83889e-07	1106	839	95	0.11323	0.0858951	GO:0031090	GO:CC	organelle membrane	18221	1048		IBA,IEA,IBA IEA,IBA IEA,IBA,IEA,IBA IEA,IBA IEA,IBA IEA,IEA,IEA,IBA IEA,IBA IEA,IEA,IEA,IBA,IBA IEA,IBA,IEA,IEA,IBA IEA,IEA,IEA,IEA,IEA,IEA,IEA,IBA IEA,IBA,IEA,IEA,IEA,IEA,IBA,IEA,IEA,IEA,IEA,IEA,IBA,IBA,IBA,IBA IEA,IBA IEA,IEA,IBA IEA,IBA IEA,IBA,IBA,IBA IEA,IBA,IBA IEA,IEA,IBA IEA,IBA,IEA,IBA IEA,IBA IEA,IEA,IEA,IEA,IBA,IBA IEA,IEA,IBA IEA,IBA,IEA,IEA,IBA,IBA IEA,IEA,IBA IEA,IBA,IEA,IBA,IEA,IEA…	Vitvi07g02991,Vitvi07g03064,Vitvi01g00128,Vitvi01g01022,Vitvi01g00978,Vitvi01g01499,Vitvi01g01627,Vitvi01g01813,Vitvi02g00088,Vitvi02g00334,Vitvi02g00775,Vitvi02g00780,Vitvi02g00857,Vitvi03g01335,Vitvi03g00252,Vitvi03g00348,Vitvi04g00441,Vitvi04g00582,Vitvi04g01195,Vitvi04g01451,Vitvi05g00005,Vitvi05g00684,Vitvi05g01627,Vitvi06g00115,Vitvi06g00225,Vitvi06g01664,Vitvi06g00413,Vitvi06g00442,Vitvi06…	FALSE	1.86543
query_1	TRUE	0.00517824	596	839	50	0.0595948	0.0838926	GO:1990904	GO:CC	ribonucleoprotein complex	18221	4039		IBA,IBA IEA,IEA,IBA IEA,IBA IEA,IEA,IBA,IBA IEA,IBA IEA,IBA,IBA IEA,IBA IEA,IBA IEA,IBA IEA,IEA,IBA IEA,IBA IEA,IBA IEA,IBA,IEA,IBA IEA,IBA IEA,IBA IEA,IBA,IEA,IBA IEA,IBA,IBA IEA,IBA IEA,IEA,IEA,IEA,IEA,IEA,IBA IEA,IEA,IBA IEA,IBA,IEA,IBA,IBA IEA,IEA,IBA IEA,IBA IEA,IBA IEA,IBA IEA,IBA IEA,IBA,IEA,IBA IEA	Vitvi02g00007,Vitvi02g00249,Vitvi03g01334,Vitvi03g00156,Vitvi03g00303,Vitvi03g00330,Vitvi04g00219,Vitvi04g01858,Vitvi05g00098,Vitvi05g01874,Vitvi05g02025,Vitvi05g01594,Vitvi05g01659,Vitvi06g00398,Vitvi06g00598,Vitvi06g01493,Vitvi07g00923,Vitvi08g01090,Vitvi08g01421,Vitvi08g01432,Vitvi08g01441,Vitvi08g01462,Vitvi08g01778,Vitvi08g02367,Vitvi11g00473,Vitvi12g00155,Vitvi13g00718,Vitvi13g01229,Vitvi13…	FALSE	1.82194
query_1	TRUE	0.00479784	1176	839	94	0.112038	0.079932	GO:1901566	GO:BP	organonitrogen compound biosynthetic process	18221	22439		IBA,IBA,IBA IEA,IEA,IBA IEA,IEA,IBA IEA,IEA,IEA,IBA,IBA IEA,IBA IEA,IBA,IEA,IBA IEA,IEA,IEA,IEA,IEA,IEA,IBA IEA,IEA,IEA,IBA IEA,IEA,IEA,IBA,IEA,IEA,IBA IEA,IEA,IBA IEA,IBA IEA,IEA,IEA,IEA,IEA,IEA,IEA,IBA IEA,IBA,IBA IEA,IBA IEA,IBA,IBA IEA,IEA,IEA,IBA IEA,IEA,IEA,IBA,IBA,IEA,IEA,IBA,IBA IEA,IBA IEA,IEA,IBA,IEA,IBA IEA,IBA IEA,IBA,IBA,IEA,IBA,IEA,IEA,IEA,IEA,IEA,IEA,IBA IEA,IBA,IBA IEA,IBA IEA,IBA…	Vitvi07g02991,Vitvi01g00663,Vitvi01g00716,Vitvi01g01022,Vitvi01g01724,Vitvi02g00088,Vitvi02g00249,Vitvi02g00326,Vitvi02g00334,Vitvi02g00633,Vitvi02g00775,Vitvi02g00780,Vitvi03g01334,Vitvi03g01335,Vitvi03g00260,Vitvi03g00330,Vitvi04g01858,Vitvi04g00499,Vitvi04g01183,Vitvi04g01442,Vitvi05g00098,Vitvi05g00655,Vitvi05g01594,Vitvi05g01659,Vitvi06g00072,Vitvi06g00398,Vitvi06g00413,Vitvi06g00598,Vitvi06…	TRUE	1.73592
query_1	TRUE	0.000478511	914	839	73	0.0870083	0.0798687	GO:1902494	GO:CC	catalytic complex	18221	3631		IBA,IEA,IEA,IBA IEA,IBA,IBA IEA,IBA,IBA,IBA,IBA,IBA,IBA IEA,IEA,IBA,IBA,IEA,IEA,IDA,IBA IEA,IBA,IBA IEA,IBA IEA,IBA,IBA,IEA,IBA,IBA,IBA IEA,IBA,IBA IEA,IPI IBA IEA,IEA,IBA,IBA,IEA,IBA,IBA,IBA,IBA,IBA IEA,IEA,IBA IEA,IBA,IBA,IBA,IEA,IEA,IEA,IEA,IBA,IEA,IBA,IBA IEA,IBA IEA,IBA,IBA,IBA IEA,IBA,IBA,IBA IEA,IBA,IBA,IEA,IEA,IBA,IBA,IBA,IBA,IBA IEA,IBA,IBA IEA,IBA IEA,IEA	Vitvi07g02991,Vitvi07g03064,Vitvi01g00358,Vitvi01g02023,Vitvi01g00663,Vitvi01g01627,Vitvi01g01724,Vitvi01g01813,Vitvi02g01429,Vitvi02g00633,Vitvi02g00775,Vitvi02g00780,Vitvi03g01335,Vitvi03g00156,Vitvi03g00172,Vitvi03g00178,Vitvi03g01231,Vitvi04g00253,Vitvi04g00280,Vitvi04g00302,Vitvi04g00441,Vitvi04g01442,Vitvi04g02149,Vitvi05g00005,Vitvi05g00272,Vitvi05g00355,Vitvi05g00655,Vitvi06g00072,Vitvi06…	FALSE	1.73455
query_1	TRUE	0.00235409	906	839	70	0.0834327	0.0772627	GO:0009507	GO:CC	chloroplast	18221	590		IEA,IEA,IBA,IEA,IEA,IEA,IEA,IEA,IEA,IEA,IBA,IBA,IEA,IBA,IEA,IBA,IEA,IBA IEA,IEA,IEA,IEA,IBA,IBA,IEA,IEA,IBA IEA,IBA IEA,IEA,IEA,IEA,IBA IEA,IBA,IBA IEA,IBA,IBA IEA,IBA,IEA,IBA,IBA,IEA,IEA,IBA,IEA,IBA,IEA,IEA,IEA,IEA,IBA,IBA,IBA,IEA,IEA,IEA,IEA,IBA IEA,IBA IEA,IEA,IEA,IBA,IEA,IBA,IBA,IBA,IBA IEA,IEA,IBA IEA,IEA,IEA,IBA	Vitvi01g00932,Vitvi02g00326,Vitvi02g00498,Vitvi02g00665,Vitvi03g00528,Vitvi03g00773,Vitvi03g01188,Vitvi04g01183,Vitvi04g01195,Vitvi05g00521,Vitvi05g00817,Vitvi05g01484,Vitvi05g01659,Vitvi06g00105,Vitvi06g00115,Vitvi06g00442,Vitvi06g00598,Vitvi06g00634,Vitvi06g01754,Vitvi06g00683,Vitvi06g00834,Vitvi06g01383,Vitvi06g01553,Vitvi07g00369,Vitvi07g00449,Vitvi07g02276,Vitvi07g01849,Vitvi08g00113,Vitvi08…	FALSE	1.67795
query_1	TRUE	0.00788849	958	839	71	0.0846246	0.0741127	GO:0009536	GO:CC	plastid	18221	618		IEA,IEA,IBA,IEA,IBA,IEA,IEA,IEA,IEA,IEA,IEA,IBA,IBA,IEA,IBA,IEA,IBA,IEA,IBA IEA,IEA,IEA,IEA,IBA,IBA,IEA,IEA,IBA IEA,IBA IEA,IEA,IEA,IEA,IBA IEA,IBA,IBA IEA,IBA,IBA IEA,IBA,IEA,IBA,IBA,IEA,IEA,IBA,IEA,IBA,IEA,IEA,IEA,IEA,IBA,IBA,IBA,IEA,IEA,IEA,IEA,IBA IEA,IBA IEA,IEA,IEA,IBA,IEA,IBA,IBA,IBA,IBA IEA,IEA,IBA IEA,IEA,IEA,IBA	Vitvi01g00932,Vitvi02g00326,Vitvi02g00498,Vitvi02g00665,Vitvi03g01334,Vitvi03g00528,Vitvi03g00773,Vitvi03g01188,Vitvi04g01183,Vitvi04g01195,Vitvi05g00521,Vitvi05g00817,Vitvi05g01484,Vitvi05g01659,Vitvi06g00105,Vitvi06g00115,Vitvi06g00442,Vitvi06g00598,Vitvi06g00634,Vitvi06g01754,Vitvi06g00683,Vitvi06g00834,Vitvi06g01383,Vitvi06g01553,Vitvi07g00369,Vitvi07g00449,Vitvi07g02276,Vitvi07g01849,Vitvi08…	FALSE	1.60954
query_1	TRUE	1.46311e-07	2326	839	168	0.200238	0.072227	GO:0032991	GO:CC	protein-containing complex	18221	1343		IBA,IBA,IEA,IBA IEA,IEA,IBA IEA,IBA IEA,IBA,IBA IEA,IBA,IBA IEA,IBA,IBA,IBA IEA,IBA IEA,IBA,IBA,IBA,IBA,IBA IEA,IEA,IEA,IBA IEA,IBA,IEA,IBA IEA,IEA,IEA,IEA,IBA,IBA,IDA,IBA IEA,IBA,IBA IEA,IBA IEA,IBA,IBA IEA,IBA,IEA,IBA IEA,IEA,IBA,IBA IEA,IEA,IBA,IEA,IBA,IBA,IBA IEA,IBA IEA,IBA IEA,IBA IEA,IBA,IBA,IBA IEA,IBA IEA,IEA,IBA,IEA,IPI IBA IEA,IEA,IEA,IBA IEA,IBA,IBA IEA,IBA,IBA IEA,IEA,IBA,IBA,IEA,IBA…	Vitvi07g02991,Vitvi07g02863,Vitvi07g03064,Vitvi01g00128,Vitvi01g00358,Vitvi01g01986,Vitvi01g02023,Vitvi01g00663,Vitvi01g00952,Vitvi01g00978,Vitvi01g01627,Vitvi01g01724,Vitvi01g01813,Vitvi02g00007,Vitvi02g00249,Vitvi02g01429,Vitvi02g00633,Vitvi02g00747,Vitvi02g00775,Vitvi02g00780,Vitvi03g01334,Vitvi03g01335,Vitvi03g00156,Vitvi03g00172,Vitvi03g00178,Vitvi03g00303,Vitvi03g00330,Vitvi03g00668,Vitvi03…	FALSE	1.56859
query_1	TRUE	3.76035e-13	5193	839	343	0.40882	0.0660505	GO:0005737	GO:CC	cytoplasm	18221	309		IBA,IBA,IBA,IEA,IBA IEA,IBA,IEA,IBA IEA,IBA,IBA,IBA,IEA,IBA IEA,IBA IEA,IBA,IBA IEA,IEA,IEA,IBA IEA,IBA,IBA,IBA IEA,IEA,IBA IEA,IBA,IBA,IBA,IEA,IEA,IBA,IBA,IEA,IBA,IEA,IBA,IEA,IBA IEA,IBA IEA,IBA,IEA,IBA,IBA,IEA,IEA,IBA,IBA,IBA,IEA,IBA IEA,IEA,IEA,IBA,IEA,IBA IEA,IBA,IEA,IBA,IBA,IBA,IBA IEA,IBA IEA,IBA,IEA,IBA,IEA,IEA,IBA,IBA,IEA,IEA,IBA IEA,IBA IEA,IBA,IBA,IBA,IBA,IEA,IEA,IBA IEA,IBA,IBA,IBA,IBA…	Vitvi02g01777,Vitvi07g02871,Vitvi07g02991,Vitvi07g03064,Vitvi01g00128,Vitvi01g00133,Vitvi01g01986,Vitvi01g02023,Vitvi01g00663,Vitvi01g00716,Vitvi01g00846,Vitvi01g00932,Vitvi01g00952,Vitvi01g01022,Vitvi01g01056,Vitvi01g00978,Vitvi01g01499,Vitvi01g01568,Vitvi01g01627,Vitvi01g01724,Vitvi01g01753,Vitvi01g01813,Vitvi02g00007,Vitvi02g00088,Vitvi02g00145,Vitvi02g00249,Vitvi02g00310,Vitvi02g00326,Vitvi02…	TRUE	1.43445
query_1	TRUE	2.32264e-06	6832	839	392	0.467223	0.057377	GO:0043229	GO:CC	intracellular organelle	18221	1885		IBA,IBA,IBA,IEA,IBA IEA,IBA IEA,IEA,IBA IEA,IBA IEA,IBA IEA,IBA,IEA,IBA,IBA IEA,IBA,IBA IEA,IEA,IBA IEA,IBA,IBA,IBA IEA,IBA,IBA,IBA IEA,IBA IEA,IEA,IBA IEA,IBA,IEA,IEA,IEA,IBA,IBA,IEA,IEA,IEA,IBA IEA,IBA IEA,IBA IEA,IBA IEA,IEA,IBA,IBA,IBA IEA,IBA,IEA,IEA,IBA,IBA IEA,IBA,IEA,IBA,IEA,IEA,IEA,IEA,IEA,IBA,IBA,IBA,IEA,IBA IEA,IBA,IBA IEA,IBA,IDA,IBA IEA,IBA,IBA IEA,IBA IEA,IBA,IEA,IBA,IEA,IEA,IBA,IBA…	Vitvi07g02871,Vitvi07g02991,Vitvi07g02863,Vitvi07g03064,Vitvi01g00128,Vitvi01g00355,Vitvi01g00358,Vitvi01g00383,Vitvi01g01986,Vitvi01g02023,Vitvi01g00716,Vitvi01g00932,Vitvi01g00952,Vitvi01g01022,Vitvi01g01056,Vitvi01g00978,Vitvi01g01499,Vitvi01g01627,Vitvi01g01724,Vitvi01g01753,Vitvi01g01813,Vitvi02g00007,Vitvi02g00078,Vitvi02g00088,Vitvi02g00089,Vitvi02g00158,Vitvi02g00249,Vitvi02g00310,Vitvi02…	FALSE	1.24609
query_1	TRUE	2.9331e-06	6844	839	392	0.467223	0.0572764	GO:0043226	GO:CC	organelle	18221	1882		IBA,IBA,IBA,IEA,IBA IEA,IBA IEA,IEA,IBA IEA,IBA IEA,IBA IEA,IBA,IEA,IBA,IBA IEA,IBA,IBA IEA,IEA,IBA IEA,IBA,IBA,IBA IEA,IBA,IBA,IBA IEA,IBA IEA,IEA,IBA IEA,IBA,IEA,IEA,IEA,IBA,IBA,IEA,IEA,IEA,IBA IEA,IBA IEA,IBA IEA,IBA IEA,IEA,IBA,IBA,IBA IEA,IBA,IEA,IEA,IBA,IBA IEA,IBA,IEA,IBA,IEA,IEA,IEA,IEA,IEA,IBA,IBA,IBA,IEA,IBA IEA,IBA,IBA IEA,IBA,IDA,IBA IEA,IBA,IBA IEA,IBA IEA,IBA,IEA,IBA,IEA,IEA,IBA,IBA…	Vitvi07g02871,Vitvi07g02991,Vitvi07g02863,Vitvi07g03064,Vitvi01g00128,Vitvi01g00355,Vitvi01g00358,Vitvi01g00383,Vitvi01g01986,Vitvi01g02023,Vitvi01g00716,Vitvi01g00932,Vitvi01g00952,Vitvi01g01022,Vitvi01g01056,Vitvi01g00978,Vitvi01g01499,Vitvi01g01627,Vitvi01g01724,Vitvi01g01753,Vitvi01g01813,Vitvi02g00007,Vitvi02g00078,Vitvi02g00088,Vitvi02g00089,Vitvi02g00158,Vitvi02g00249,Vitvi02g00310,Vitvi02…	FALSE	1.2439
query_1	TRUE	8.10803e-05	6314	839	358	0.426698	0.0566994	GO:0043231	GO:CC	intracellular membrane-bounded organelle	18221	1887		IBA,IBA,IBA,IEA,IBA IEA,IBA IEA,IBA IEA,IBA IEA,IBA,IEA,IBA,IBA IEA,IBA,IBA IEA,IEA,IBA IEA,IBA,IBA,IBA IEA,IBA,IBA,IBA IEA,IBA IEA,IEA,IBA,IEA,IEA,IEA,IBA,IBA,IEA,IEA,IEA,IBA IEA,IBA IEA,IBA IEA,IBA,IEA,IBA,IBA,IBA IEA,IBA,IEA,IEA,IBA,IBA,IBA,IEA,IEA,IEA,IEA,IEA,IBA,IBA,IBA,IEA,IBA IEA,IBA,IEA,IBA,IDA,IBA IEA,IBA,IBA IEA,IBA,IEA,IBA,IEA,IEA,IBA,IEA,IBA IEA,IBA IEA,IEA,IBA,IEA,IBA IEA,IBA,IEA,IBA…	Vitvi07g02871,Vitvi07g02991,Vitvi07g02863,Vitvi07g03064,Vitvi01g00128,Vitvi01g00355,Vitvi01g00383,Vitvi01g02023,Vitvi01g00716,Vitvi01g00932,Vitvi01g00952,Vitvi01g01022,Vitvi01g01056,Vitvi01g00978,Vitvi01g01499,Vitvi01g01627,Vitvi01g01724,Vitvi01g01753,Vitvi01g01813,Vitvi02g00007,Vitvi02g00078,Vitvi02g00088,Vitvi02g00089,Vitvi02g00158,Vitvi02g00310,Vitvi02g00326,Vitvi02g00334,Vitvi02g00388,Vitvi02…	FALSE	1.23137
query_1	TRUE	0.000123497	6338	839	358	0.426698	0.0564847	GO:0043227	GO:CC	membrane-bounded organelle	18221	1883		IBA,IBA,IBA,IEA,IBA IEA,IBA IEA,IBA IEA,IBA IEA,IBA,IEA,IBA,IBA IEA,IBA,IBA IEA,IEA,IBA IEA,IBA,IBA,IBA IEA,IBA,IBA,IBA IEA,IBA IEA,IEA,IBA,IEA,IEA,IEA,IBA,IBA,IEA,IEA,IEA,IBA IEA,IBA IEA,IBA IEA,IBA,IEA,IBA,IBA,IBA IEA,IBA,IEA,IEA,IBA,IBA,IBA,IEA,IEA,IEA,IEA,IEA,IBA,IBA,IBA,IEA,IBA IEA,IBA,IEA,IBA,IDA,IBA IEA,IBA,IBA IEA,IBA,IEA,IBA,IEA,IEA,IBA,IEA,IBA IEA,IBA IEA,IEA,IBA,IEA,IBA IEA,IBA,IEA,IBA…	Vitvi07g02871,Vitvi07g02991,Vitvi07g02863,Vitvi07g03064,Vitvi01g00128,Vitvi01g00355,Vitvi01g00383,Vitvi01g02023,Vitvi01g00716,Vitvi01g00932,Vitvi01g00952,Vitvi01g01022,Vitvi01g01056,Vitvi01g00978,Vitvi01g01499,Vitvi01g01627,Vitvi01g01724,Vitvi01g01753,Vitvi01g01813,Vitvi02g00007,Vitvi02g00078,Vitvi02g00088,Vitvi02g00089,Vitvi02g00158,Vitvi02g00310,Vitvi02g00326,Vitvi02g00334,Vitvi02g00388,Vitvi02…	FALSE	1.22671
query_1	TRUE	7.44223e-07	8067	839	453	0.539928	0.0561547	GO:0005622	GO:CC	intracellular anatomical structure	18221	237		IBA,IBA,IBA,IBA,IEA,IBA IEA,IBA,IBA IEA,IEA,IBA IEA,IBA IEA,IBA IEA,IBA,IBA,IBA,IEA,IBA IEA,IBA IEA,IBA,IBA IEA,IEA,IEA,IBA IEA,IBA,IBA,IBA IEA,IBA IEA,IBA,IBA IEA,IBA IEA,IBA,IEA,IBA IEA,IBA,IEA,IEA,IEA,IBA,IBA,IBA,IEA,IBA,IEA,IBA,IEA,IBA IEA,IBA IEA,IBA IEA,IBA IEA,IEA,IBA,IBA,IBA IEA,IBA,IEA,IEA,IBA,IBA IEA,IBA,IEA,IBA,IEA,IEA,IBA IEA,IEA,IEA,IEA,IBA,IBA,IBA,IEA,IBA IEA,IBA,IBA IEA,IEA,IBA,IDA…	Vitvi02g01777,Vitvi07g02871,Vitvi07g02991,Vitvi07g02863,Vitvi07g03064,Vitvi01g00128,Vitvi01g00133,Vitvi01g00355,Vitvi01g00358,Vitvi01g00383,Vitvi01g01986,Vitvi01g02023,Vitvi01g00663,Vitvi01g00716,Vitvi01g00846,Vitvi01g00932,Vitvi01g00952,Vitvi01g01022,Vitvi01g01056,Vitvi01g00978,Vitvi01g01499,Vitvi01g01568,Vitvi01g01627,Vitvi01g01724,Vitvi01g01753,Vitvi01g01813,Vitvi02g00007,Vitvi02g00078,Vitvi02…	FALSE	1.21954
query_1	TRUE	0.0252031	12096	839	605	0.721097	0.0500165	GO:0110165	GO:CC	cellular anatomical entity	18221	3447		IBA,IBA,IBA,IBA IEA,IEA,IBA IEA,IBA,IEA,IBA,IBA IEA,IEA,IBA IEA,IEA,IBA IEA,IEA,IBA IEA,IBA,IBA,IEA,IBA IEA,IEA,IEA,IBA IEA,IEA,IBA IEA,IBA IEA,IBA IEA,IBA,IEA,IBA IEA,IEA,IBA IEA,IBA,IEA,IBA IEA,IEA,IBA IEA,IBA IEA,IEA,IBA IEA,IBA IEA,IBA IEA,IBA,IEA,IEA,IEA,IBA IEA,IBA IEA,IEA,IEA,IEA,IBA,IBA,IBA,IEA,IEA,IBA,IEA,IBA IEA,IEA,IEA,IBA IEA,IBA IEA,IBA IEA,IEA,IBA IEA,IEA,IBA,IEA,IBA,IBA IEA,IBA,IEA…	Vitvi02g01777,Vitvi07g02871,Vitvi07g02991,Vitvi07g02863,Vitvi07g03064,Vitvi01g00128,Vitvi01g00133,Vitvi01g00233,Vitvi01g00295,Vitvi01g00355,Vitvi01g00358,Vitvi01g00383,Vitvi01g00422,Vitvi01g01986,Vitvi01g00544,Vitvi01g02023,Vitvi01g00663,Vitvi01g00716,Vitvi01g02092,Vitvi01g00846,Vitvi01g00932,Vitvi01g00935,Vitvi01g00952,Vitvi01g00997,Vitvi01g01022,Vitvi01g01056,Vitvi01g00978,Vitvi01g01291,Vitvi01…	FALSE	1.08624

## Sheet: yellow
query	significant	p_value	term_size	query_size	intersection_size	precision	recall	term_id	source	term_name	effective_domain_size	source_order	parents	evidence_codes	intersection	highlighted	fold_change
query_1	TRUE	0.0293365	8	749	4	0.00534045	0.5	GO:0019773	GO:CC	proteasome core complex, alpha-subunit complex	18221	814		IBA IEA,IBA IEA,IBA IEA,IBA IEA	Vitvi01g00155,Vitvi04g01484,Vitvi08g00905,Vitvi09g00020	TRUE	12.1636
query_1	TRUE	8.18578e-05	49	749	12	0.0160214	0.244898	GO:0022627	GO:CC	cytosolic small ribosomal subunit	18221	861		IBA,IBA,IBA,IBA,IBA,IBA,IBA,IBA,IBA,IBA,IBA,IBA	Vitvi01g01792,Vitvi02g01315,Vitvi04g00554,Vitvi05g00641,Vitvi08g00757,Vitvi08g01076,Vitvi14g00165,Vitvi14g01179,Vitvi16g00798,Vitvi16g00807,Vitvi17g00684,Vitvi19g00606	FALSE	5.95766
query_1	TRUE	7.16476e-14	153	749	34	0.0453939	0.222222	GO:0022626	GO:CC	cytosolic ribosome	18221	860		IBA,IBA,IBA,IBA,IBA,IBA,IBA,IBA IEA,IBA,IBA,IBA,IBA,IEA,IBA IEA,IBA,IBA,IEA,IBA,IBA,IBA,IBA,IBA IEA,IBA,IBA,IBA,IBA,IBA,IBA,IBA,IBA,IBA IEA,IBA,IBA,IBA	Vitvi02g01712,Vitvi01g00163,Vitvi01g02258,Vitvi01g01792,Vitvi02g01315,Vitvi04g00554,Vitvi05g00033,Vitvi05g00053,Vitvi05g00641,Vitvi05g00775,Vitvi05g01057,Vitvi05g01632,Vitvi06g01433,Vitvi07g02210,Vitvi08g00757,Vitvi08g01076,Vitvi08g02271,Vitvi09g00370,Vitvi10g00609,Vitvi10g00712,Vitvi10g00761,Vitvi13g00234,Vitvi13g00249,Vitvi13g01758,Vitvi14g00151,Vitvi14g00165,Vitvi14g01179,Vitvi16g00798,Vitvi16…	TRUE	5.40602
query_1	TRUE	1.41565e-08	100	749	22	0.0293725	0.22	GO:0022625	GO:CC	cytosolic large ribosomal subunit	18221	859		IBA,IBA,IBA,IBA,IBA IEA,IBA,IBA,IBA,IEA,IBA IEA,IEA,IBA,IBA,IBA,IBA,IBA IEA,IBA,IBA,IBA,IBA,IBA IEA,IBA	Vitvi02g01712,Vitvi01g00163,Vitvi01g02258,Vitvi05g00033,Vitvi05g00053,Vitvi05g00775,Vitvi05g01057,Vitvi05g01632,Vitvi06g01433,Vitvi07g02210,Vitvi08g02271,Vitvi09g00370,Vitvi10g00609,Vitvi10g00712,Vitvi10g00761,Vitvi13g00234,Vitvi13g00249,Vitvi13g01758,Vitvi14g00151,Vitvi16g01054,Vitvi17g00080,Vitvi18g01625	FALSE	5.35196
query_1	TRUE	8.06945e-09	126	749	25	0.0333778	0.198413	GO:0015934	GO:CC	large ribosomal subunit	18221	711		IBA,IBA,IBA IEA,IBA,IBA IEA,IBA,IBA IEA,IBA,IEA,IEA,IBA IEA,IEA,IBA,IBA,IBA,IBA,IBA IEA,IBA,IBA IEA,IBA,IBA,IEA,IBA,IBA IEA,IBA	Vitvi02g01712,Vitvi01g00163,Vitvi01g02258,Vitvi05g00033,Vitvi05g00053,Vitvi05g00775,Vitvi05g01057,Vitvi05g01632,Vitvi06g01433,Vitvi06g01486,Vitvi07g02210,Vitvi08g02271,Vitvi09g00370,Vitvi10g00609,Vitvi10g00712,Vitvi10g00761,Vitvi13g00234,Vitvi13g00249,Vitvi13g00673,Vitvi13g01758,Vitvi14g00151,Vitvi14g01989,Vitvi16g01054,Vitvi17g00080,Vitvi18g01625	FALSE	4.82681
query_1	TRUE	5.63708e-13	193	749	37	0.0493992	0.19171	GO:0044391	GO:CC	ribosomal subunit	18221	2081		IBA,IBA,IBA IEA,IBA,IBA,IBA,IBA,IBA IEA,IBA IEA,IBA,IBA IEA,IBA,IEA,IEA,IBA IEA,IBA,IBA IEA,IEA,IBA,IBA,IBA,IBA,IBA IEA,IBA,IBA IEA,IBA,IBA,IBA,IBA,IEA,IBA IEA,IBA,IBA,IBA IEA,IBA,IBA,IBA	Vitvi02g01712,Vitvi01g00163,Vitvi01g02258,Vitvi01g01792,Vitvi02g01315,Vitvi04g00554,Vitvi05g00033,Vitvi05g00053,Vitvi05g00641,Vitvi05g00775,Vitvi05g01057,Vitvi05g01632,Vitvi06g01433,Vitvi06g01486,Vitvi07g02210,Vitvi08g00757,Vitvi08g01076,Vitvi08g02271,Vitvi09g00370,Vitvi10g00609,Vitvi10g00712,Vitvi10g00761,Vitvi13g00234,Vitvi13g00249,Vitvi13g00673,Vitvi13g01758,Vitvi14g00151,Vitvi14g00165,Vitvi14…	FALSE	4.66375
query_1	TRUE	0.00269888	67	749	12	0.0160214	0.179104	GO:0015935	GO:CC	small ribosomal subunit	18221	712		IBA,IBA,IBA,IBA IEA,IBA,IBA IEA,IBA,IBA,IBA IEA,IBA,IBA,IBA	Vitvi01g01792,Vitvi02g01315,Vitvi04g00554,Vitvi05g00641,Vitvi08g00757,Vitvi08g01076,Vitvi14g00165,Vitvi14g01179,Vitvi16g00798,Vitvi16g00807,Vitvi17g00684,Vitvi19g00606	FALSE	4.35709
query_1	TRUE	2.04439e-10	270	749	44	0.058745	0.162963	GO:0003735	GO:MF	structural constituent of ribosome	18221	353		IBA IEA,IEA,IBA IEA,IBA IEA,IBA,IEA,IEA,IBA IEA,IBA IEA,IBA IEA,IBA IEA,IBA IEA,IBA IEA,IBA IEA,IBA IEA,IEA,IEA,IEA,IBA IEA,IBA IEA,IBA IEA,IEA,IEA,IBA IEA,IEA,IEA,IEA,IBA IEA,IBA IEA,IBA IEA,IBA IEA,IBA IEA,IBA IEA,IEA,IEA,IEA,IEA,IBA IEA,IBA IEA,IBA IEA,IBA IEA,IEA,IBA IEA,IBA IEA	Vitvi02g01712,Vitvi01g00163,Vitvi01g02258,Vitvi01g01792,Vitvi02g01315,Vitvi03g00625,Vitvi03g01190,Vitvi04g00554,Vitvi05g00010,Vitvi05g00033,Vitvi05g00053,Vitvi05g00641,Vitvi05g00775,Vitvi05g01057,Vitvi05g01632,Vitvi06g01433,Vitvi06g01486,Vitvi07g00121,Vitvi07g02210,Vitvi08g00757,Vitvi08g01076,Vitvi08g02271,Vitvi09g00370,Vitvi10g00609,Vitvi10g00712,Vitvi10g00761,Vitvi13g00160,Vitvi13g00234,Vitvi13…	TRUE	3.96442
query_1	TRUE	8.93857e-13	295	749	46	0.0614152	0.155932	GO:0005840	GO:CC	ribosome	18221	389		IBA IEA,IBA IEA,IBA IEA,IBA IEA,IBA IEA,IEA,IEA,IBA IEA,IEA,IBA IEA,IBA IEA,IBA IEA,IBA IEA,IBA IEA,IBA IEA,IEA,IEA,IEA,IEA,IBA IEA,IBA IEA,IBA IEA,IEA,IBA IEA,IBA IEA,IBA IEA,IBA IEA,IEA,IBA IEA,IBA IEA,IBA IEA,IBA IEA,IBA IEA,IBA IEA,IBA IEA,IEA,IEA,IEA,IBA IEA,IBA IEA,IBA IEA,IBA IEA,IBA IEA,IEA,IBA IEA,IBA IEA	Vitvi02g01712,Vitvi01g00163,Vitvi01g02258,Vitvi01g01792,Vitvi02g01315,Vitvi03g00625,Vitvi03g01190,Vitvi04g00554,Vitvi05g00010,Vitvi05g00033,Vitvi05g00053,Vitvi05g00641,Vitvi05g00775,Vitvi05g01057,Vitvi05g01632,Vitvi06g01433,Vitvi06g01486,Vitvi07g00121,Vitvi07g00182,Vitvi07g02210,Vitvi08g00757,Vitvi08g01076,Vitvi08g02271,Vitvi09g00370,Vitvi10g00609,Vitvi10g00712,Vitvi10g00761,Vitvi13g00160,Vitvi13…	FALSE	3.79338
query_1	TRUE	6.53458e-07	365	749	46	0.0614152	0.126027	GO:0005198	GO:MF	structural molecule activity	18221	1350		IBA IEA,IEA,IBA IEA,IBA IEA,IBA,IBA,IEA,IEA,IBA IEA,IBA IEA,IBA IEA,IBA IEA,IBA IEA,IBA IEA,IBA IEA,IBA IEA,IEA,IEA,IEA,IBA IEA,IBA IEA,IBA IEA,IEA,IEA,IBA IEA,IEA,IEA,IEA,IBA IEA,IBA IEA,IBA IEA,IEA,IBA IEA,IBA IEA,IBA IEA,IEA,IEA,IEA,IEA,IBA IEA,IBA IEA,IBA IEA,IBA IEA,IEA,IBA IEA,IBA IEA	Vitvi02g01712,Vitvi01g00163,Vitvi01g02258,Vitvi01g01792,Vitvi02g01315,Vitvi02g00828,Vitvi03g00625,Vitvi03g01190,Vitvi04g00554,Vitvi05g00010,Vitvi05g00033,Vitvi05g00053,Vitvi05g00641,Vitvi05g00775,Vitvi05g01057,Vitvi05g01632,Vitvi06g01433,Vitvi06g01486,Vitvi07g00121,Vitvi07g02210,Vitvi08g00757,Vitvi08g01076,Vitvi08g02271,Vitvi09g00370,Vitvi10g00609,Vitvi10g00712,Vitvi10g00761,Vitvi13g00160,Vitvi13…	FALSE	3.06588
query_1	TRUE	6.98642e-12	595	749	72	0.0961282	0.121008	GO:0006518	GO:BP	peptide metabolic process	18221	2277		IBA IEA,IEA,IBA IEA,IEA,IBA IEA,IEA,IEA,IEA,IEA,IBA IEA,IEA,IEA,IEA,IEA,IBA IEA,IEA,IBA IEA,IBA IEA,IBA,IEA,IBA IEA,IBA,IBA,IEA,IEA,IEA,IEA,IBA,IEA,IBA IEA,IBA IEA,IBA IEA,IEA,IBA IEA,IEA,IBA,IEA,IEA,IEA,IBA IEA,IBA,IBA IEA,IEA,IEA,IEA,IEA,IEA,IEA,IBA IEA,IEA,IEA,IEA,IEA,IBA IEA,IBA IEA,IEA,IEA,IEA,IEA,IEA,IBA,IBA IEA,IBA IEA,IBA IEA,IEA,IEA,IEA,IEA,IBA,IEA,IBA IEA,IEA	Vitvi02g01712,Vitvi01g00163,Vitvi01g02258,Vitvi01g01792,Vitvi02g00318,Vitvi03g00615,Vitvi03g00625,Vitvi03g01190,Vitvi04g00554,Vitvi05g00010,Vitvi05g00033,Vitvi05g00053,Vitvi05g00641,Vitvi05g00775,Vitvi05g01057,Vitvi05g01632,Vitvi05g01684,Vitvi06g00043,Vitvi06g00389,Vitvi06g00796,Vitvi06g01134,Vitvi06g01242,Vitvi06g01385,Vitvi06g01433,Vitvi06g01486,Vitvi07g00015,Vitvi07g00121,Vitvi07g00182,Vitvi07…	TRUE	2.94378
query_1	TRUE	5.68838e-11	563	749	68	0.0907877	0.120782	GO:0006412	GO:BP	translation	18221	2205		IBA IEA,IEA,IBA IEA,IEA,IBA IEA,IEA,IEA,IEA,IEA,IBA IEA,IEA,IEA,IEA,IEA,IBA IEA,IEA,IBA IEA,IBA IEA,IBA,IEA,IBA IEA,IEA,IEA,IEA,IEA,IBA,IEA,IBA IEA,IBA IEA,IBA IEA,IEA,IBA IEA,IEA,IBA,IEA,IEA,IEA,IBA IEA,IBA,IBA IEA,IEA,IEA,IEA,IEA,IEA,IEA,IBA IEA,IEA,IEA,IEA,IEA,IBA IEA,IBA IEA,IEA,IEA,IEA,IEA,IEA,IBA IEA,IBA IEA,IBA IEA,IEA,IEA,IEA,IEA,IEA,IBA IEA,IEA	Vitvi02g01712,Vitvi01g00163,Vitvi01g02258,Vitvi01g01792,Vitvi02g00318,Vitvi03g00615,Vitvi03g00625,Vitvi03g01190,Vitvi04g00554,Vitvi05g00010,Vitvi05g00033,Vitvi05g00053,Vitvi05g00641,Vitvi05g00775,Vitvi05g01057,Vitvi05g01632,Vitvi05g01684,Vitvi06g00043,Vitvi06g00389,Vitvi06g00796,Vitvi06g01134,Vitvi06g01433,Vitvi06g01486,Vitvi07g00015,Vitvi07g00121,Vitvi07g00182,Vitvi07g02210,Vitvi07g00529,Vitvi08…	FALSE	2.93826
query_1	TRUE	7.44554e-11	566	749	68	0.0907877	0.120141	GO:0043043	GO:BP	peptide biosynthetic process	18221	10999		IBA IEA,IEA,IBA IEA,IEA,IBA IEA,IEA,IEA,IEA,IEA,IBA IEA,IEA,IEA,IEA,IEA,IBA IEA,IEA,IBA IEA,IBA IEA,IBA,IEA,IBA IEA,IEA,IEA,IEA,IEA,IBA,IEA,IBA IEA,IBA IEA,IBA IEA,IEA,IBA IEA,IEA,IBA,IEA,IEA,IEA,IBA IEA,IBA,IBA IEA,IEA,IEA,IEA,IEA,IEA,IEA,IBA IEA,IEA,IEA,IEA,IEA,IBA IEA,IBA IEA,IEA,IEA,IEA,IEA,IEA,IBA IEA,IBA IEA,IBA IEA,IEA,IEA,IEA,IEA,IEA,IBA IEA,IEA	Vitvi02g01712,Vitvi01g00163,Vitvi01g02258,Vitvi01g01792,Vitvi02g00318,Vitvi03g00615,Vitvi03g00625,Vitvi03g01190,Vitvi04g00554,Vitvi05g00010,Vitvi05g00033,Vitvi05g00053,Vitvi05g00641,Vitvi05g00775,Vitvi05g01057,Vitvi05g01632,Vitvi05g01684,Vitvi06g00043,Vitvi06g00389,Vitvi06g00796,Vitvi06g01134,Vitvi06g01433,Vitvi06g01486,Vitvi07g00015,Vitvi07g00121,Vitvi07g00182,Vitvi07g02210,Vitvi07g00529,Vitvi08…	FALSE	2.92269
query_1	TRUE	4.82093e-10	616	749	70	0.0934579	0.113636	GO:0043604	GO:BP	amide biosynthetic process	18221	11312		IBA IEA,IEA,IBA IEA,IEA,IBA IEA,IEA,IEA,IEA,IEA,IBA IEA,IEA,IEA,IEA,IEA,IBA IEA,IEA,IBA IEA,IBA IEA,IBA,IBA,IEA,IBA IEA,IEA,IEA,IEA,IEA,IBA,IEA,IBA IEA,IBA IEA,IBA IEA,IEA,IBA IEA,IEA,IBA,IEA,IEA,IEA,IBA IEA,IBA,IBA IEA,IEA,IEA,IEA,IEA,IEA,IEA,IBA IEA,IEA,IEA,IEA,IEA,IBA IEA,IBA IEA,IEA,IEA,IEA,IEA,IEA,IBA IEA,IBA IEA,IBA,IBA IEA,IEA,IEA,IEA,IEA,IEA,IBA IEA,IEA	Vitvi02g01712,Vitvi01g00163,Vitvi01g02258,Vitvi01g01792,Vitvi02g00318,Vitvi03g00615,Vitvi03g00625,Vitvi03g01190,Vitvi04g00554,Vitvi05g00010,Vitvi05g00033,Vitvi05g00053,Vitvi05g00641,Vitvi05g00775,Vitvi05g01057,Vitvi05g01632,Vitvi05g01684,Vitvi06g00043,Vitvi06g00389,Vitvi06g00564,Vitvi06g00796,Vitvi06g01134,Vitvi06g01433,Vitvi06g01486,Vitvi07g00015,Vitvi07g00121,Vitvi07g00182,Vitvi07g02210,Vitvi07…	FALSE	2.76444
query_1	TRUE	2.21427e-09	694	749	74	0.0987984	0.106628	GO:0043603	GO:BP	amide metabolic process	18221	11311		IBA IEA,IEA,IBA IEA,IEA,IBA IEA,IEA,IEA,IEA,IEA,IBA IEA,IEA,IEA,IEA,IEA,IBA IEA,IEA,IBA IEA,IBA IEA,IBA,IBA,IEA,IBA IEA,IBA,IBA,IEA,IEA,IEA,IEA,IBA,IEA,IBA IEA,IBA IEA,IBA IEA,IEA,IBA IEA,IEA,IBA,IEA,IEA,IEA,IBA IEA,IBA,IBA IEA,IEA,IEA,IEA,IEA,IEA,IEA,IBA IEA,IEA,IEA,IEA,IEA,IBA IEA,IBA IEA,IEA,IEA,IEA,IEA,IEA,IBA,IBA IEA,IBA IEA,IBA,IBA IEA,IEA,IEA,IEA,IEA,IBA,IEA,IBA IEA,IEA	Vitvi02g01712,Vitvi01g00163,Vitvi01g02258,Vitvi01g01792,Vitvi02g00318,Vitvi03g00615,Vitvi03g00625,Vitvi03g01190,Vitvi04g00554,Vitvi05g00010,Vitvi05g00033,Vitvi05g00053,Vitvi05g00641,Vitvi05g00775,Vitvi05g01057,Vitvi05g01632,Vitvi05g01684,Vitvi06g00043,Vitvi06g00389,Vitvi06g00564,Vitvi06g00796,Vitvi06g01134,Vitvi06g01242,Vitvi06g01385,Vitvi06g01433,Vitvi06g01486,Vitvi07g00015,Vitvi07g00121,Vitvi07…	FALSE	2.59396
query_1	TRUE	6.31982e-08	596	749	59	0.0787717	0.0989933	GO:1990904	GO:CC	ribonucleoprotein complex	18221	4039		IBA IEA,IBA IEA,IBA IEA,IBA IEA,IBA,IBA IEA,IEA,IBA IEA,IBA IEA,IEA,IBA IEA,IBA IEA,IBA IEA,IBA,IBA IEA,IBA IEA,IEA,IEA,IEA,IBA IEA,IBA IEA,IBA IEA,IEA,IBA IEA,IEA,IBA,IBA,IEA,IBA IEA,IBA IEA,IBA IEA,IBA IEA,IBA,IBA,IBA,IEA,IBA IEA,IBA IEA,IEA,IBA IEA,IBA,IBA IEA,IBA IEA,IBA IEA,IBA IEA,IEA,IBA IEA,IEA,IEA,IBA IEA,IBA,IBA IEA,IBA IEA,IBA IEA,IBA IEA,IBA IEA,IEA,IBA IEA,IBA IEA	Vitvi02g01712,Vitvi01g00163,Vitvi01g02258,Vitvi01g01792,Vitvi02g01315,Vitvi03g00587,Vitvi03g01190,Vitvi04g00554,Vitvi04g01271,Vitvi05g00010,Vitvi05g00033,Vitvi05g00053,Vitvi05g00641,Vitvi05g00775,Vitvi05g01057,Vitvi05g01632,Vitvi06g01433,Vitvi06g01486,Vitvi07g00121,Vitvi07g02210,Vitvi07g01225,Vitvi08g00757,Vitvi08g00884,Vitvi08g01076,Vitvi08g02271,Vitvi08g01519,Vitvi08g01651,Vitvi08g01958,Vitvi09…	FALSE	2.40822
query_1	TRUE	7.22981e-06	1176	749	95	0.126836	0.0807823	GO:1901566	GO:BP	organonitrogen compound biosynthetic process	18221	22439		IBA IEA,IBA IEA,IEA,IBA IEA,IBA IEA,IEA,IEA,IBA IEA,IEA,IEA,IEA,IEA,IEA,IBA IEA,IEA,IEA,IEA,IEA,IEA,IBA IEA,IEA,IBA IEA,IBA IEA,IBA IEA,IBA,IBA,IBA IEA,IEA,IBA IEA,IEA,IEA,IEA,IEA,IEA,IEA,IBA,IEA,IBA IEA,IBA IEA,IBA IEA,IBA IEA,IBA IEA,IEA,IEA,IBA IEA,IEA,IBA,IEA,IEA,IEA,IBA IEA,IBA,IBA,IEA,IBA IEA,IBA,IBA IEA,IBA IEA,IEA,IEA,IEA,IEA,IEA,IEA,IBA IEA,IEA,IEA,IEA,IBA IEA,IEA,IBA IEA,IBA IEA,IEA,IEA…	Vitvi02g01712,Vitvi07g02995,Vitvi01g00163,Vitvi01g00789,Vitvi01g02258,Vitvi01g01792,Vitvi02g00137,Vitvi02g00318,Vitvi03g00615,Vitvi03g00625,Vitvi03g01190,Vitvi03g01259,Vitvi04g00554,Vitvi05g00010,Vitvi05g00033,Vitvi05g00053,Vitvi05g00364,Vitvi05g00641,Vitvi05g00775,Vitvi05g01057,Vitvi05g01632,Vitvi05g01684,Vitvi06g00043,Vitvi06g00094,Vitvi06g00389,Vitvi06g01694,Vitvi06g00564,Vitvi06g00796,Vitvi06…	FALSE	1.9652
query_1	TRUE	0.00166919	910	749	65	0.0867824	0.0714286	GO:0005829	GO:CC	cytosol	18221	380		IBA,IBA,IBA,IBA IEA,IBA,IBA,IBA,IBA,IEA,IBA,IEA,IBA,IBA,IBA IEA,IBA,IBA,IBA,IBA,IEA,IBA,IBA,IBA,IBA,IEA,IBA,IBA IEA,IBA,IBA,IEA,IEA,IBA,IBA,IBA,IBA,IBA,IEA,IBA IEA,IBA,IEA,IBA,IBA,IBA,IBA,IBA,IEA,IEA,IBA,IBA,IBA IEA,IBA,IBA,IBA IEA,IBA,IEA,IBA,IBA,IEA,IBA,IEA,IBA,IBA,IBA,IBA,IBA,IEA	Vitvi02g01712,Vitvi01g00163,Vitvi01g00789,Vitvi01g02160,Vitvi01g02258,Vitvi01g01701,Vitvi01g01792,Vitvi02g01315,Vitvi02g00263,Vitvi03g00285,Vitvi03g01151,Vitvi04g00554,Vitvi05g00033,Vitvi05g00053,Vitvi05g00490,Vitvi05g00641,Vitvi05g00775,Vitvi05g01057,Vitvi05g01314,Vitvi05g01632,Vitvi06g00043,Vitvi06g00472,Vitvi06g01134,Vitvi06g01433,Vitvi07g00103,Vitvi07g02210,Vitvi08g00757,Vitvi08g01076,Vitvi08…	FALSE	1.73765
query_1	TRUE	1.60602e-06	3254	749	205	0.273698	0.0629994	GO:0019538	GO:BP	protein metabolic process	18221	6144		IEA,IEA,IEA,IEA,IEA,IBA IEA,IBA IEA,IBA IEA,IBA IEA,IEA,IBA IEA,IEA,IEA,IEA,IEA,IEA,IBA IEA,IBA IEA,IEA,IBA,IEA,IBA IEA,IEA,IEA,IBA IEA,IBA,IBA IEA,IEA,IEA,IEA,IEA,IBA,IEA,IBA IEA,IEA,IMP,IEA,IEA,IEA,IBA IEA,IEA,IEA,IBA IEA,IBA IEA,IEA,IEA,IEA,IEA,IBA IEA,IEA,IEA,IBA IEA,IEA,IEA,IEA,IBA IEA,IBA IEA,IBA IEA,IEA,IBA,IBA IEA,IBA,IBA IEA,IBA,IEA,IEA,IBA IEA,IBA,IEA,IBA IEA,IBA IEA,IEA,IBA,IEA,IEA,IBA…	Vitvi10g02177,Vitvi10g02222,Vitvi04g02276,Vitvi10g02302,Vitvi10g02298,Vitvi02g01712,Vitvi07g02995,Vitvi01g00129,Vitvi01g00155,Vitvi01g00163,Vitvi01g00265,Vitvi01g00318,Vitvi01g00415,Vitvi01g01313,Vitvi01g01434,Vitvi01g01576,Vitvi01g02258,Vitvi01g01773,Vitvi01g01792,Vitvi02g00013,Vitvi02g00258,Vitvi02g00318,Vitvi02g01393,Vitvi02g00549,Vitvi02g00617,Vitvi02g00828,Vitvi03g00285,Vitvi03g00615,Vitvi03…	FALSE	1.53259
query_1	TRUE	1.468e-06	3963	749	239	0.319092	0.0603078	GO:1901564	GO:BP	organonitrogen compound metabolic process	18221	22437		IEA,IEA,IEA,IEA,IEA,IBA IEA,IBA IEA,IBA IEA,IBA IEA,IEA,IBA IEA,IEA,IEA,IBA IEA,IEA,IEA,IEA,IBA IEA,IBA IEA,IBA IEA,IEA,IEA,IBA,IEA,IEA,IBA IEA,IEA,IEA,IBA IEA,IBA,IBA IEA,IBA IEA,IEA,IEA,IEA,IBA IEA,IEA,IBA,IEA,IEA,IBA IEA,IEA,IMP,IEA,IEA,IEA,IBA IEA,IEA,IEA,IBA IEA,IBA IEA,IEA,IEA,IEA,IEA,IEA,IBA IEA,IEA,IEA,IBA IEA,IEA,IEA,IEA,IEA,IEA,IBA IEA,IBA IEA,IBA IEA,IEA,IBA IEA,IBA,IBA IEA,IBA,IBA IEA…	Vitvi10g02177,Vitvi10g02222,Vitvi04g02276,Vitvi10g02302,Vitvi10g02298,Vitvi02g01712,Vitvi07g02995,Vitvi01g00129,Vitvi01g00155,Vitvi01g00163,Vitvi01g00265,Vitvi01g00318,Vitvi01g00415,Vitvi01g00789,Vitvi01g01313,Vitvi01g01434,Vitvi01g01576,Vitvi01g02258,Vitvi01g01682,Vitvi01g01773,Vitvi01g01779,Vitvi01g01792,Vitvi02g00013,Vitvi02g00137,Vitvi02g00258,Vitvi02g00318,Vitvi02g01393,Vitvi02g00549,Vitvi02…	FALSE	1.46712
query_1	TRUE	0.0481027	1360	749	82	0.109479	0.0602941	GO:0043228	GO:CC	non-membrane-bounded organelle	18221	1884		IBA IEA,IBA IEA,IBA,IBA IEA,IBA IEA,IBA IEA,IBA IEA,IEA,IEA,IBA,IBA IEA,IEA,IEA,IBA IEA,IBA IEA,IBA IEA,IBA,IBA IEA,IBA IEA,IBA IEA,IBA IEA,IBA,IBA IEA,IBA,IEA,IEA,IEA,IEA,IEA,IBA IEA,IBA IEA,IBA,IEA,IBA IEA,IBA,IEA,IBA IEA,IBA IEA,IBA,IEA,IBA,IBA IEA,IBA IEA,IBA IEA,IBA IEA,IBA,IBA,IBA,IBA IEA,IBA,IBA IEA,IEA,IBA IEA,IBA IEA,IBA,IBA IEA,IBA IEA,IBA IEA,IBA IEA,IBA,IBA IEA,IBA IEA,IBA IEA,IEA,IEA…	Vitvi02g01712,Vitvi01g00163,Vitvi01g01268,Vitvi01g02258,Vitvi01g01792,Vitvi02g01315,Vitvi03g00587,Vitvi03g00625,Vitvi03g01190,Vitvi04g00134,Vitvi04g00554,Vitvi04g01672,Vitvi05g00010,Vitvi05g00027,Vitvi05g00033,Vitvi05g00053,Vitvi05g01777,Vitvi05g00641,Vitvi05g00775,Vitvi05g01057,Vitvi05g01569,Vitvi05g01590,Vitvi05g01632,Vitvi06g00389,Vitvi06g00484,Vitvi06g01433,Vitvi06g01486,Vitvi07g00121,Vitvi07…	FALSE	1.46678
query_1	TRUE	0.0481027	1360	749	82	0.109479	0.0602941	GO:0043232	GO:CC	intracellular non-membrane-bounded organelle	18221	1888		IBA IEA,IBA IEA,IBA,IBA IEA,IBA IEA,IBA IEA,IBA IEA,IEA,IEA,IBA,IBA IEA,IEA,IEA,IBA IEA,IBA IEA,IBA IEA,IBA,IBA IEA,IBA IEA,IBA IEA,IBA IEA,IBA,IBA IEA,IBA,IEA,IEA,IEA,IEA,IEA,IBA IEA,IBA IEA,IBA,IEA,IBA IEA,IBA,IEA,IBA IEA,IBA IEA,IBA,IEA,IBA,IBA IEA,IBA IEA,IBA IEA,IBA IEA,IBA,IBA,IBA,IBA IEA,IBA,IBA IEA,IEA,IBA IEA,IBA IEA,IBA,IBA IEA,IBA IEA,IBA IEA,IBA IEA,IBA,IBA IEA,IBA IEA,IBA IEA,IEA,IEA…	Vitvi02g01712,Vitvi01g00163,Vitvi01g01268,Vitvi01g02258,Vitvi01g01792,Vitvi02g01315,Vitvi03g00587,Vitvi03g00625,Vitvi03g01190,Vitvi04g00134,Vitvi04g00554,Vitvi04g01672,Vitvi05g00010,Vitvi05g00027,Vitvi05g00033,Vitvi05g00053,Vitvi05g01777,Vitvi05g00641,Vitvi05g00775,Vitvi05g01057,Vitvi05g01569,Vitvi05g01590,Vitvi05g01632,Vitvi06g00389,Vitvi06g00484,Vitvi06g01433,Vitvi06g01486,Vitvi07g00121,Vitvi07…	FALSE	1.46678
query_1	TRUE	0.000692228	2326	749	138	0.184246	0.0593293	GO:0032991	GO:CC	protein-containing complex	18221	1343		IBA IEA,IBA IEA,IBA IEA,IBA,IBA,IBA IEA,IBA IEA,IBA,IEA,IEA,IBA IEA,IBA,IBA IEA,IBA IEA,IEA,IEA,IBA IEA,IDA,IBA IEA,IBA IEA,IEA,IBA IEA,IEA,IBA,IEA,IEA,IBA IEA,IBA IEA,IBA IEA,IBA,IBA IEA,IBA,IBA IEA,IBA IEA,IBA IEA,IEA,IBA,IBA IEA,IEA,IEA,IBA,IEA,IBA IEA,IBA,IEA,IBA IEA,IBA IEA,IEA,IBA IEA,IBA,IBA,IBA IEA,IBA IEA,IBA IEA,IEA,IBA IEA,IBA,IBA,IEA,IBA,IBA IEA,IBA,IEA,IBA IEA,IBA IEA,IEA,IBA IEA,IBA…	Vitvi02g01712,Vitvi01g00155,Vitvi01g00163,Vitvi01g00265,Vitvi01g01268,Vitvi01g02258,Vitvi01g01792,Vitvi02g01315,Vitvi02g00411,Vitvi02g00768,Vitvi02g00828,Vitvi03g00187,Vitvi03g00285,Vitvi03g00587,Vitvi03g00615,Vitvi03g01190,Vitvi04g00251,Vitvi04g00381,Vitvi04g00554,Vitvi04g01271,Vitvi04g01291,Vitvi04g01484,Vitvi04g01573,Vitvi04g01672,Vitvi04g01689,Vitvi05g00010,Vitvi05g00027,Vitvi05g00033,Vitvi05…	FALSE	1.44331
query_1	TRUE	0.00294841	5193	749	265	0.353805	0.0510302	GO:0005737	GO:CC	cytoplasm	18221	309		IBA,IBA IEA,IBA,IEA,IBA,IBA IEA,IBA,IEA,IBA,IBA,IBA,IBA,IBA,IBA,IBA,IBA IEA,IBA,IBA,IBA,IBA,IBA,IBA,IEA,IBA,IBA,IEA,IBA,IBA IEA,IBA IEA,IEA,IBA IEA,IEA,IBA,IBA,IBA IEA,IBA,IEA,IBA IEA,IEA,IBA,IBA,IEA,IBA,IBA IEA,IBA,IBA IEA,IEA,IEA,IEA,IBA,IBA IEA,IBA,IBA,IBA,IBA IEA,IBA,IBA,IBA,IBA,IEA,IBA,IBA,IBA IEA,IBA,IBA IEA,IBA IEA,IEA,IBA,IBA,IEA,IBA,IBA,IBA,IBA,IBA,IEA,IBA,IBA,IEA,IEA,IBA IEA,IEA,IEA,IBA…	Vitvi02g01712,Vitvi07g02995,Vitvi01g00055,Vitvi01g00103,Vitvi01g00129,Vitvi01g00155,Vitvi01g00163,Vitvi01g00223,Vitvi01g00265,Vitvi01g00421,Vitvi01g00540,Vitvi01g00653,Vitvi01g00655,Vitvi01g00656,Vitvi01g00789,Vitvi01g02160,Vitvi01g01295,Vitvi01g01564,Vitvi01g01576,Vitvi01g02258,Vitvi01g01682,Vitvi01g01701,Vitvi01g01779,Vitvi01g01792,Vitvi02g01315,Vitvi02g00263,Vitvi02g00318,Vitvi02g00617,Vitvi02…	FALSE	1.24142

[truncated: 6 more sheets: tan, salmon, grey60, darkturquoise, red, darkorange]
