# Supplementary material for: The Transcriptional Landscape of Berry Skin in Red and White PIWI (“Pilzwiderstandsfähig”) Grapevines Possessing QTLs for Partial Resistance to Downy and Powdery Mildews
Source: Plants (Basel). 2024 Sep 13;13(18):2574. doi: 10.3390/plants13182574 (PMC11434962; doi:10.3390/plants13182574)
Supplement: Supplementary file 1 [file plants-13-02574-s001.zip › MDPI_Plants__Supplementary Table S8 - GSEA on WGCNA modules cutoff 0.10.xlsx]

## Sheet: yellow3
Supplementary Table S8. Gene Set Enrichment Analysis on WGCNA modules (cutoff 0.10).
query	significant	p_value	term_size	query_size	intersection_size	precision	recall	term_id	source	term_name	effective_domain_size	source_order	parents	evidence_codes	intersection	highlighted	fold_change
query_1	TRUE	0.000238384	17	160	6	0.0375	0.352941	GO:0003887	GO:MF	DNA-directed DNA polymerase activity	18221	427		IBA,IBA IEA,IEA,IBA IEA,IEA,IBA IEA	Vitvi03g00577,Vitvi04g00343,Vitvi04g01729,Vitvi06g01435,Vitvi14g00232,Vitvi19g00069	TRUE	40.1934
query_1	TRUE	0.0128367	50	160	7	0.04375	0.14	GO:0034061	GO:MF	DNA polymerase activity	18221	4945		IEA,IBA,IBA IEA,IEA,IBA IEA,IEA,IBA IEA	Vitvi01g00413,Vitvi03g00577,Vitvi04g00343,Vitvi04g01729,Vitvi06g01435,Vitvi14g00232,Vitvi19g00069	FALSE	15.9434
query_1	TRUE	0.00578186	154	160	11	0.06875	0.0714286	GO:0004386	GO:MF	helicase activity	18221	747		IBA IEA,IEA,IBA IEA,IEA,IEA,IEA,IBA IEA,IEA,IEA,IBA IEA,IEA	Vitvi01g00413,Vitvi04g00343,Vitvi07g00137,Vitvi09g01386,Vitvi10g00076,Vitvi10g00425,Vitvi11g00923,Vitvi15g00419,Vitvi15g00993,Vitvi17g00262,Vitvi18g01721	FALSE	8.13438
query_1	TRUE	4.01361e-06	251	160	17	0.10625	0.0677291	GO:0140097	GO:MF	catalytic activity, acting on DNA	18221	10507		IBA IEA,IBA,IBA IEA,IBA,IEA,IBA IEA,IBA IEA,IEA,IBA IEA,IBA IEA,IBA IEA,IEA,IEA,IBA,IBA IEA,IEA,IBA IEA	Vitvi01g00413,Vitvi03g00577,Vitvi04g00343,Vitvi04g02109,Vitvi04g01729,Vitvi06g01435,Vitvi07g00137,Vitvi07g00307,Vitvi07g02048,Vitvi10g00076,Vitvi10g00425,Vitvi13g00192,Vitvi14g00232,Vitvi14g01804,Vitvi15g00419,Vitvi18g01721,Vitvi19g00069	FALSE	7.71307
query_1	TRUE	0.0347342	184	160	11	0.06875	0.0597826	GO:0016779	GO:MF	nucleotidyltransferase activity	18221	2985		IEA,IBA IEA,IBA IEA,IBA IEA,IEA,IBA IEA,IBA IEA,IEA,IBA IEA,IBA IEA,IBA IEA	Vitvi01g00413,Vitvi02g00414,Vitvi03g00577,Vitvi04g00343,Vitvi04g01729,Vitvi06g01435,Vitvi08g01322,Vitvi14g00232,Vitvi15g00650,Vitvi19g00069,Vitvi19g00551	FALSE	6.80812
query_1	TRUE	0.000938007	315	160	16	0.1	0.0507937	GO:0006281	GO:BP	DNA repair	18221	2125		IBA IEA,IBA IEA,IBA,IBA,IBA IEA,IBA IEA,IBA IEA,IEA,IBA,IBA,IEA,IEA,IBA,IEA,IEA,IBA	Vitvi01g00413,Vitvi03g00577,Vitvi04g00343,Vitvi04g02109,Vitvi06g01435,Vitvi07g00137,Vitvi07g00307,Vitvi09g00287,Vitvi10g00076,Vitvi10g00425,Vitvi14g00232,Vitvi14g01804,Vitvi14g02046,Vitvi15g00419,Vitvi18g01721,Vitvi19g00069	FALSE	5.78444
query_1	TRUE	0.00187272	331	160	16	0.1	0.0483384	GO:0006974	GO:BP	DNA damage response	18221	2643		IBA IEA,IBA IEA,IBA,IBA,IBA IEA,IBA IEA,IBA IEA,IEA,IBA,IBA,IEA,IEA,IBA,IEA,IEA,IBA	Vitvi01g00413,Vitvi03g00577,Vitvi04g00343,Vitvi04g02109,Vitvi06g01435,Vitvi07g00137,Vitvi07g00307,Vitvi09g00287,Vitvi10g00076,Vitvi10g00425,Vitvi14g00232,Vitvi14g01804,Vitvi14g02046,Vitvi15g00419,Vitvi18g01721,Vitvi19g00069	FALSE	5.50483
query_1	TRUE	4.70489e-08	720	160	30	0.1875	0.0416667	GO:0140657	GO:MF	ATP-dependent activity	18221	10657		IEA,IBA IEA,IEA,IEA,IBA,IBA IEA,IBA IEA,IBA IEA,IBA IEA,IEA,IBA IEA,IEA,IEA,IEA,IEA,IBA IEA,IEA,IBA IEA,IBA IEA,IEA,IEA,IEA,IEA,IEA,IBA IEA,IBA IEA,IEA,IEA,IBA IEA,IEA	Vitvi01g00176,Vitvi01g00413,Vitvi03g00777,Vitvi04g00343,Vitvi04g02109,Vitvi04g01677,Vitvi06g00383,Vitvi07g00137,Vitvi07g00307,Vitvi07g01674,Vitvi08g00222,Vitvi09g00135,Vitvi09g00186,Vitvi09g00876,Vitvi09g01386,Vitvi10g00076,Vitvi10g00217,Vitvi10g00425,Vitvi11g00923,Vitvi13g00192,Vitvi15g00419,Vitvi15g00614,Vitvi15g00993,Vitvi16g00146,Vitvi16g01229,Vitvi17g00262,Vitvi18g00544,Vitvi18g01721,Vitvi19…	TRUE	4.74505
query_1	TRUE	0.000356112	577	160	22	0.1375	0.0381282	GO:0033554	GO:BP	cellular response to stress	18221	8667		IBA IEA,IBA IEA,IBA,IBA,IBA IEA,IBA IEA,IBA IEA,IEA,IBA,IBA,IBA,IBA,IBA,IEA,IEA,IBA,IEA,IEP,IEA,IBA,IBA,IEA	Vitvi01g00413,Vitvi03g00577,Vitvi04g00343,Vitvi04g02109,Vitvi06g01435,Vitvi07g00137,Vitvi07g00307,Vitvi09g00287,Vitvi09g00876,Vitvi10g00076,Vitvi10g00217,Vitvi10g00425,Vitvi12g02042,Vitvi14g00232,Vitvi14g01804,Vitvi14g02046,Vitvi15g00419,Vitvi17g00153,Vitvi18g01721,Vitvi19g00069,Vitvi19g02080,Vitvi19g01756	TRUE	4.34209
query_1	TRUE	9.27108e-05	693	160	25	0.15625	0.036075	GO:0140640	GO:MF	catalytic activity, acting on a nucleic acid	18221	10654		IBA IEA,IBA IEA,IBA IEA,IBA,IBA IEA,IBA,IEA,IBA IEA,IBA IEA,IEA,IBA IEA,IBA IEA,IEA,IBA IEA,IBA IEA,IBA IEA,IEA,IEA,IBA,IBA IEA,IEA,IBA IEA,IBA IEA,IEA,IBA IEA	Vitvi01g00413,Vitvi02g00414,Vitvi03g00060,Vitvi03g00577,Vitvi04g00343,Vitvi04g02109,Vitvi04g01729,Vitvi06g01435,Vitvi07g00137,Vitvi07g00307,Vitvi07g02048,Vitvi08g01322,Vitvi09g01386,Vitvi10g00076,Vitvi10g00425,Vitvi11g00923,Vitvi13g00192,Vitvi14g00232,Vitvi14g01804,Vitvi15g00419,Vitvi15g00993,Vitvi16g00190,Vitvi17g00262,Vitvi18g01721,Vitvi19g00069	FALSE	4.10827
query_1	TRUE	0.0125786	1507	160	34	0.2125	0.0225614	GO:0003723	GO:MF	RNA binding	18221	346		IEA,IBA,IBA,IEA,IEA,IBA IEA,IBA IEA,IBA,IEA,IEA,IBA,IBA,IBA IEA,IEA,IEA,IEA,IBA,IBA IEA,IBA,IBA,IBA,IEA,IEA,IEA,IBA,IBA IEA,IBA IEA,IBA,IEA,IBA,IBA,IBA IEA,IEA,IBA	Vitvi01g01449,Vitvi02g01161,Vitvi02g01225,Vitvi03g00591,Vitvi03g00777,Vitvi03g01289,Vitvi04g01159,Vitvi04g01226,Vitvi05g00387,Vitvi06g00217,Vitvi06g00704,Vitvi06g01241,Vitvi06g01268,Vitvi07g00429,Vitvi07g00831,Vitvi07g01312,Vitvi08g01788,Vitvi09g00089,Vitvi09g00575,Vitvi09g01386,Vitvi09g01402,Vitvi10g00425,Vitvi11g01367,Vitvi11g00923,Vitvi12g00682,Vitvi12g02121,Vitvi13g00137,Vitvi15g00419,Vitvi15…	FALSE	2.56932
query_1	TRUE	8.18544e-06	2326	160	46	0.2875	0.0197764	GO:0032991	GO:CC	protein-containing complex	18221	1343		IBA IEA,IEA,IBA,IEA,IBA IEA,IEA,IBA,IBA,IBA IEA,IBA,IBA IEA,IBA IEA,IBA,IBA IEA,IEA,IEA,IBA,IBA IEA,IBA,IBA IEA,IBA IEA,IBA IEA,IBA,IBA IEA,IBA,IEA,IBA IEA,IBA IEA,IEA,IBA IEA,IEA,IBA IEA,IBA,IEA,IBA IEA,IBA,IBA,IBA IEA,IBA,IBA IEA,IBA,IBA,IBA,IBA,IBA,IBA	Vitvi02g00414,Vitvi03g01754,Vitvi04g00112,Vitvi04g00172,Vitvi04g00206,Vitvi04g01041,Vitvi04g02109,Vitvi04g01364,Vitvi06g00608,Vitvi06g01107,Vitvi06g01268,Vitvi06g01435,Vitvi07g00227,Vitvi07g00307,Vitvi07g00565,Vitvi08g01120,Vitvi08g01788,Vitvi09g00061,Vitvi09g00089,Vitvi09g00116,Vitvi09g00135,Vitvi09g00287,Vitvi09g00876,Vitvi10g00096,Vitvi10g00217,Vitvi10g00462,Vitvi10g01396,Vitvi12g00064,Vitvi12…	TRUE	2.25217
query_1	TRUE	6.78241e-06	3269	160	63	0.39375	0.0192719	GO:0090304	GO:BP	nucleic acid metabolic process	18221	19056		IBA IEA,IBA IEA,IEA,IEA,IEA,IEA,IBA IEA,IBA IEA,IBA IEA,IBA IEA,IBA IEA,IBA IEA,IBA IEA,IEA,IBA IEA,IEA,IEA,IEA,IEA,IBA IEA,IBA IEA,IBA IEA,IEA,IBA IEA,IEA,IBA,IBA,IEA,IEA,IBA IEA,IBA IEA,IEA,IBA IEA,IBA IEA,IEA,IEA,IBA,IBA IEA,IEA,IBA IEA,IBA,IBA IEA,IBA IEA,IBA IEA,IBA IEA,IEA,IBA IEA,IEA,IBA,IBA IEA,IBA,IBA IEA,IDA,IBA IEA,IBA,IBA IEA,IBA,IEA,IBA IEA,IEA,IEA,IBA IEA,IBA IEA	Vitvi01g00201,Vitvi01g00413,Vitvi01g01449,Vitvi01g01749,Vitvi02g00414,Vitvi03g00060,Vitvi03g00577,Vitvi03g00591,Vitvi03g00777,Vitvi03g01289,Vitvi04g00206,Vitvi04g00343,Vitvi04g01159,Vitvi04g01226,Vitvi04g02109,Vitvi04g01449,Vitvi05g00387,Vitvi05g00496,Vitvi06g00217,Vitvi06g01268,Vitvi06g01435,Vitvi07g00137,Vitvi07g00225,Vitvi07g00307,Vitvi07g00384,Vitvi07g00410,Vitvi07g00486,Vitvi07g00831,Vitvi07…	TRUE	2.19471
query_1	TRUE	6.62023e-05	3538	160	64	0.4	0.0180893	GO:0006139	GO:BP	nucleobase-containing compound metabolic process	18221	2013		IBA IEA,IBA IEA,IEA,IEA,IEA,IEA,IBA IEA,IBA IEA,IBA IEA,IBA IEA,IBA IEA,IBA IEA,IBA IEA,IEA,IBA IEA,IEA,IEA,IEA,IEA,IBA IEA,IBA IEA,IBA IEA,IEA,IBA IEA,IEA,IBA,IBA,IEA,IEA,IBA IEA,IBA IEA,IEA,IBA IEA,IBA IEA,IEA,IEA,IBA,IBA IEA,IBA IEA,IEA,IBA IEA,IBA,IBA IEA,IBA IEA,IBA IEA,IBA IEA,IEA,IBA IEA,IEA,IBA,IBA IEA,IBA,IBA IEA,IDA,IBA IEA,IBA,IBA IEA,IBA,IEA,IBA IEA,IEA,IEA,IBA IEA,IBA IEA	Vitvi01g00201,Vitvi01g00413,Vitvi01g01449,Vitvi01g01749,Vitvi02g00414,Vitvi03g00060,Vitvi03g00577,Vitvi03g00591,Vitvi03g00777,Vitvi03g01289,Vitvi04g00206,Vitvi04g00343,Vitvi04g01159,Vitvi04g01226,Vitvi04g02109,Vitvi04g01449,Vitvi05g00387,Vitvi05g00496,Vitvi06g00217,Vitvi06g01268,Vitvi06g01435,Vitvi07g00137,Vitvi07g00225,Vitvi07g00307,Vitvi07g00384,Vitvi07g00410,Vitvi07g00486,Vitvi07g00831,Vitvi07…	FALSE	2.06003
query_1	TRUE	0.0382013	2709	160	48	0.3	0.0177187	GO:0016070	GO:BP	RNA metabolic process	18221	5184		IBA IEA,IEA,IEA,IEA,IEA,IBA IEA,IBA IEA,IBA IEA,IBA IEA,IBA IEA,IEA,IEA,IEA,IEA,IEA,IBA IEA,IBA,IEA,IEA,IEA,IBA,IBA,IEA,IEA,IBA IEA,IEA,IBA IEA,IBA IEA,IEA,IEA,IBA IEA,IBA,IBA IEA,IBA IEA,IBA IEA,IBA IEA,IBA IEA,IBA,IBA IEA,IDA,IBA IEA,IBA,IBA IEA,IBA,IEA,IEA,IBA IEA,IBA IEA	Vitvi01g00201,Vitvi01g01449,Vitvi01g01749,Vitvi02g00414,Vitvi03g00060,Vitvi03g00591,Vitvi03g00777,Vitvi03g01289,Vitvi04g00206,Vitvi04g01159,Vitvi04g01226,Vitvi04g01449,Vitvi05g00387,Vitvi05g00496,Vitvi06g00217,Vitvi06g01268,Vitvi07g00137,Vitvi07g00225,Vitvi07g00307,Vitvi07g00384,Vitvi07g00410,Vitvi07g00486,Vitvi07g00831,Vitvi07g01312,Vitvi08g01322,Vitvi08g01788,Vitvi08g01966,Vitvi09g00116,Vitvi10…	FALSE	2.01783
query_1	TRUE	0.00159999	3464	160	60	0.375	0.017321	GO:0005515	GO:MF	protein binding	18221	1495		IEA,IEA,IEA,IEA,IEA,IEA,IEA,IEA,IEA,IEA,IEA,IEA,IBA IEA,IEA,IEA,IBA,IEA,IEA,IEA,IEA,IEA,IEA,IEA,IEA,IEA,IBA IEA,IEA,IEA,IEA,IEA,IEA,IEA,IEA,IBA IEA,IBA IEA,IEA,IBA IEA,IEA,IEA,IEA,IEA,IEA,IBA IEA,IEA,IEA,IEA,IEA,IEA,IEA,IEA,IEA,IEA,IEA,IEA,IEA,IEA,IEA,IEA,IBA IEA,IBA IEA	Vitvi01g00043,Vitvi01g01449,Vitvi02g00041,Vitvi02g00098,Vitvi02g01161,Vitvi02g01225,Vitvi03g00349,Vitvi03g00591,Vitvi03g00777,Vitvi03g01754,Vitvi03g01289,Vitvi04g00044,Vitvi04g00172,Vitvi04g01159,Vitvi04g01226,Vitvi04g01364,Vitvi05g00229,Vitvi05g00573,Vitvi06g00217,Vitvi06g00383,Vitvi06g00704,Vitvi06g01241,Vitvi06g01268,Vitvi07g00410,Vitvi07g00486,Vitvi07g00565,Vitvi07g01312,Vitvi08g01323,Vitvi08…	FALSE	1.97254
query_1	TRUE	0.000531485	3721	160	64	0.4	0.0171997	GO:0046483	GO:BP	heterocycle metabolic process	18221	12812		IBA IEA,IBA IEA,IEA,IEA,IEA,IEA,IBA IEA,IBA IEA,IBA IEA,IBA IEA,IBA IEA,IBA IEA,IBA IEA,IEA,IBA IEA,IEA,IEA,IEA,IEA,IBA IEA,IBA IEA,IBA IEA,IEA,IBA IEA,IEA,IBA,IBA,IEA,IEA,IBA IEA,IBA IEA,IEA,IBA IEA,IBA IEA,IEA,IEA,IBA,IBA IEA,IBA IEA,IEA,IBA IEA,IBA,IBA IEA,IBA IEA,IBA IEA,IBA IEA,IEA,IBA IEA,IEA,IBA,IBA IEA,IBA,IBA IEA,IDA,IBA IEA,IBA,IBA IEA,IBA,IEA,IBA IEA,IEA,IEA,IBA IEA,IBA IEA	Vitvi01g00201,Vitvi01g00413,Vitvi01g01449,Vitvi01g01749,Vitvi02g00414,Vitvi03g00060,Vitvi03g00577,Vitvi03g00591,Vitvi03g00777,Vitvi03g01289,Vitvi04g00206,Vitvi04g00343,Vitvi04g01159,Vitvi04g01226,Vitvi04g02109,Vitvi04g01449,Vitvi05g00387,Vitvi05g00496,Vitvi06g00217,Vitvi06g01268,Vitvi06g01435,Vitvi07g00137,Vitvi07g00225,Vitvi07g00307,Vitvi07g00384,Vitvi07g00410,Vitvi07g00486,Vitvi07g00831,Vitvi07…	FALSE	1.95872
query_1	TRUE	1.72997e-05	3322	160	57	0.35625	0.0171583	GO:0005634	GO:CC	nucleus	18221	243		IEA,IBA,IEA,IBA IEA,IEA,IBA,IBA,IEA,IEA,IBA IEA,IBA IEA,IBA IEA,IBA IEA,IEA,IBA,IBA,IEA,IBA IEA,IBA IEA,IBA IEA,IEA,IBA IEA,IBA IEA,IBA IEA,IBA IEA,IEA,IBA IEA,IEA,IBA,IBA,IBA,IBA,IBA,IEA,IBA IEA,IEA,IEA,IEA,IEA,IBA IEA,IBA IEA,IEA,IBA IEA,IEA,IBA IEA,IBA IEA,IEA,IDA,IBA,IEA,IEA,IBA,IBA IEA,IBA IEA,IEA,IBA IEA,IBA IEA	Vitvi01g01749,Vitvi02g00414,Vitvi03g00577,Vitvi04g00044,Vitvi04g00206,Vitvi04g02109,Vitvi04g01364,Vitvi04g01449,Vitvi05g00387,Vitvi06g01107,Vitvi06g01268,Vitvi06g01435,Vitvi07g00137,Vitvi07g00225,Vitvi07g00227,Vitvi07g00307,Vitvi07g00384,Vitvi07g00410,Vitvi07g00831,Vitvi07g02048,Vitvi08g01120,Vitvi08g01788,Vitvi08g01966,Vitvi09g00061,Vitvi09g00089,Vitvi09g00116,Vitvi09g00135,Vitvi09g00287,Vitvi10…	TRUE	1.95401
query_1	TRUE	0.00509343	3394	160	58	0.3625	0.017089	GO:0003676	GO:MF	nucleic acid binding	18221	323		IEA,IEA,IEA,IBA,IBA,IEA,IEA,IEA,IBA IEA,IEA,IBA IEA,IBA,IEA,IEA,IEA,IEA,IEA,IBA IEA,IBA,IBA IEA,IBA IEA,IBA IEA,IEA,IEA,IEA,IEA,IEA,IBA IEA,IBA IEA,IBA IEA,IBA IEA,IEA,IEA,IBA,IBA,IBA,IEA,IEA,IEA,IBA,IBA IEA,IBA IEA,IEA,IEA,IBA IEA,IBA IEA,IEA,IBA IEA,IBA IEA,IBA IEA,IEA,IEA,IBA IEA,IEA,IEA,IEA,IBA IEA,IBA IEA	Vitvi01g00413,Vitvi01g01449,Vitvi02g00414,Vitvi02g01161,Vitvi02g01225,Vitvi03g00577,Vitvi03g00591,Vitvi03g00777,Vitvi03g01289,Vitvi04g00343,Vitvi04g01159,Vitvi04g01226,Vitvi04g02109,Vitvi04g01449,Vitvi04g01729,Vitvi05g00387,Vitvi06g00217,Vitvi06g00704,Vitvi06g01241,Vitvi06g01268,Vitvi06g01435,Vitvi07g00137,Vitvi07g00225,Vitvi07g00307,Vitvi07g00429,Vitvi07g00831,Vitvi07g01312,Vitvi07g02048,Vitvi08…	FALSE	1.94611
query_1	TRUE	0.00164094	3827	160	64	0.4	0.0167233	GO:0006725	GO:BP	cellular aromatic compound metabolic process	18221	2468		IBA IEA,IBA IEA,IEA,IEA,IEA,IEA,IBA IEA,IBA IEA,IBA IEA,IBA IEA,IBA IEA,IBA IEA,IBA IEA,IEA,IBA IEA,IEA,IEA,IEA,IEA,IBA IEA,IBA IEA,IBA IEA,IEA,IBA IEA,IEA,IBA,IBA,IEA,IEA,IBA IEA,IBA IEA,IEA,IBA IEA,IBA IEA,IEA,IEA,IBA,IBA IEA,IBA IEA,IEA,IBA IEA,IBA,IBA IEA,IBA IEA,IBA IEA,IBA IEA,IEA,IBA IEA,IEA,IBA,IBA IEA,IBA,IBA IEA,IDA,IBA IEA,IBA,IBA IEA,IBA,IEA,IBA IEA,IEA,IEA,IBA IEA,IBA IEA	Vitvi01g00201,Vitvi01g00413,Vitvi01g01449,Vitvi01g01749,Vitvi02g00414,Vitvi03g00060,Vitvi03g00577,Vitvi03g00591,Vitvi03g00777,Vitvi03g01289,Vitvi04g00206,Vitvi04g00343,Vitvi04g01159,Vitvi04g01226,Vitvi04g02109,Vitvi04g01449,Vitvi05g00387,Vitvi05g00496,Vitvi06g00217,Vitvi06g01268,Vitvi06g01435,Vitvi07g00137,Vitvi07g00225,Vitvi07g00307,Vitvi07g00384,Vitvi07g00410,Vitvi07g00486,Vitvi07g00831,Vitvi07…	FALSE	1.90447
query_1	TRUE	0.0131467	3486	160	58	0.3625	0.016638	GO:0009059	GO:BP	macromolecule biosynthetic process	18221	3291		IBA IEA,IEA,IEA,IEA,IEA,IEA,IBA IEA,IEA,IBA IEA,IEA,IEA,IEA,IEA,IBA IEA,IBA IEA,IEA,IBA,IEA,IEA,IEA,IBA,IBA,IEA,IBA,IBA IEA,IEA,IBA IEA,IBA IEA,IBA IEA,IBA IEA,IBA IEA,IEA,IBA IEA,IEA,IEA,IEA,IBA,IBA,IBA IEA,IBA IEA,IBA IEA,IEA,IBA IEA,IEA,IBA IEA,IBA,IBA IEA,IDA,IBA,IBA IEA,IBA,IEA,IEA,IEA,IEA,IBA IEA,IBA IEA,IBA IEA	Vitvi01g00201,Vitvi01g00413,Vitvi01g01449,Vitvi01g01749,Vitvi02g00414,Vitvi03g00060,Vitvi03g00577,Vitvi03g01754,Vitvi04g00206,Vitvi04g00343,Vitvi04g01226,Vitvi04g01449,Vitvi05g00496,Vitvi06g00608,Vitvi06g01268,Vitvi06g01435,Vitvi07g00137,Vitvi07g00225,Vitvi07g00307,Vitvi07g00384,Vitvi07g00410,Vitvi07g00486,Vitvi07g00831,Vitvi07g02048,Vitvi08g01322,Vitvi08g01788,Vitvi08g01966,Vitvi09g00061,Vitvi09…	FALSE	1.89475
query_1	TRUE	0.00315628	3891	160	64	0.4	0.0164482	GO:1901360	GO:BP	organic cyclic compound metabolic process	18221	22264		IBA IEA,IBA IEA,IEA,IEA,IEA,IEA,IBA IEA,IBA IEA,IBA IEA,IBA IEA,IBA IEA,IBA IEA,IBA IEA,IEA,IBA IEA,IEA,IEA,IEA,IEA,IBA IEA,IBA IEA,IBA IEA,IEA,IBA IEA,IEA,IBA,IBA,IEA,IEA,IBA IEA,IBA IEA,IEA,IBA IEA,IBA IEA,IEA,IEA,IBA,IBA IEA,IBA IEA,IEA,IBA IEA,IBA,IBA IEA,IBA IEA,IBA IEA,IBA IEA,IEA,IBA IEA,IEA,IBA,IBA IEA,IBA,IBA IEA,IDA,IBA IEA,IBA,IBA IEA,IBA,IEA,IBA IEA,IEA,IEA,IBA IEA,IBA IEA	Vitvi01g00201,Vitvi01g00413,Vitvi01g01449,Vitvi01g01749,Vitvi02g00414,Vitvi03g00060,Vitvi03g00577,Vitvi03g00591,Vitvi03g00777,Vitvi03g01289,Vitvi04g00206,Vitvi04g00343,Vitvi04g01159,Vitvi04g01226,Vitvi04g02109,Vitvi04g01449,Vitvi05g00387,Vitvi05g00496,Vitvi06g00217,Vitvi06g01268,Vitvi06g01435,Vitvi07g00137,Vitvi07g00225,Vitvi07g00307,Vitvi07g00384,Vitvi07g00410,Vitvi07g00486,Vitvi07g00831,Vitvi07…	FALSE	1.87314
query_1	TRUE	0.0184569	4074	160	64	0.4	0.0157094	GO:0034641	GO:BP	cellular nitrogen compound metabolic process	18221	9105		IBA IEA,IBA IEA,IEA,IEA,IEA,IEA,IBA IEA,IBA IEA,IBA IEA,IBA IEA,IBA IEA,IBA IEA,IBA IEA,IEA,IBA IEA,IEA,IEA,IEA,IEA,IBA IEA,IBA IEA,IBA IEA,IEA,IBA IEA,IEA,IBA,IBA,IEA,IEA,IBA IEA,IBA IEA,IEA,IBA IEA,IBA IEA,IEA,IEA,IBA,IBA IEA,IBA IEA,IEA,IBA IEA,IBA,IBA IEA,IBA IEA,IBA IEA,IBA IEA,IEA,IBA IEA,IEA,IBA,IBA IEA,IBA,IBA IEA,IDA,IBA IEA,IBA,IBA IEA,IBA,IEA,IBA IEA,IEA,IEA,IBA IEA,IBA IEA	Vitvi01g00201,Vitvi01g00413,Vitvi01g01449,Vitvi01g01749,Vitvi02g00414,Vitvi03g00060,Vitvi03g00577,Vitvi03g00591,Vitvi03g00777,Vitvi03g01289,Vitvi04g00206,Vitvi04g00343,Vitvi04g01159,Vitvi04g01226,Vitvi04g02109,Vitvi04g01449,Vitvi05g00387,Vitvi05g00496,Vitvi06g00217,Vitvi06g01268,Vitvi06g01435,Vitvi07g00137,Vitvi07g00225,Vitvi07g00307,Vitvi07g00384,Vitvi07g00410,Vitvi07g00486,Vitvi07g00831,Vitvi07…	FALSE	1.789
query_1	TRUE	0.0183224	6163	160	85	0.53125	0.013792	GO:1901363	GO:MF	heterocyclic compound binding	18221	10949		IEA,IEA,IEA,IEA,IBA,IBA,IEA,IEA,IEA,IEA,IBA IEA,IBA,IEA,IEA,IBA IEA,IBA,IEA,IEA,IEA,IEA,IEA,IEA,IEA,IEA,IEA,IBA IEA,IBA,IBA IEA,IBA IEA,IBA IEA,IEA,IEA,IEA,IEA,IEA,IEA,IEA,IBA IEA,IEA,IEA,IBA IEA,IBA IEA,IBA IEA,IEA,IEA,IEA,IBA,IEA,IBA,IBA,IEA,IEA,IEA,IEA,IEA,IBA,IBA IEA,IBA IEA,IEA,IEA,IEA,IEA,IEA,IBA IEA,IBA IEA,IEA,IEA,IEA,IBA IEA,IEA,IEA,IBA IEA,IBA IEA,IEA,IEA,IEA,IBA IEA,IEA,IEA,IEA,IEA,IEA…	Vitvi01g00176,Vitvi01g00413,Vitvi01g01449,Vitvi02g00414,Vitvi02g01161,Vitvi02g01225,Vitvi03g00060,Vitvi03g00577,Vitvi03g00591,Vitvi03g00777,Vitvi03g01289,Vitvi04g00112,Vitvi04g00172,Vitvi04g00343,Vitvi04g01159,Vitvi04g01226,Vitvi04g02109,Vitvi04g01449,Vitvi04g01677,Vitvi04g01729,Vitvi05g00229,Vitvi05g00387,Vitvi05g00573,Vitvi06g00217,Vitvi06g00383,Vitvi06g00704,Vitvi06g01241,Vitvi06g01268,Vitvi06…	FALSE	1.57065
query_1	TRUE	0.0199677	6174	160	85	0.53125	0.0137674	GO:0097159	GO:MF	organic cyclic compound binding	18221	9139		IEA,IEA,IEA,IEA,IBA,IBA,IEA,IEA,IEA,IEA,IBA IEA,IBA,IEA,IEA,IBA IEA,IBA,IEA,IEA,IEA,IEA,IEA,IEA,IEA,IEA,IEA,IBA IEA,IBA,IBA IEA,IBA IEA,IBA IEA,IEA,IEA,IEA,IEA,IEA,IEA,IEA,IBA IEA,IEA,IEA,IBA IEA,IBA IEA,IBA IEA,IEA,IEA,IEA,IBA,IEA,IBA,IBA,IEA,IEA,IEA,IEA,IEA,IBA,IBA IEA,IBA IEA,IEA,IEA,IEA,IEA,IEA,IBA IEA,IBA IEA,IEA,IEA,IEA,IBA IEA,IEA,IEA,IBA IEA,IBA IEA,IEA,IEA,IEA,IBA IEA,IEA,IEA,IEA,IEA,IEA…	Vitvi01g00176,Vitvi01g00413,Vitvi01g01449,Vitvi02g00414,Vitvi02g01161,Vitvi02g01225,Vitvi03g00060,Vitvi03g00577,Vitvi03g00591,Vitvi03g00777,Vitvi03g01289,Vitvi04g00112,Vitvi04g00172,Vitvi04g00343,Vitvi04g01159,Vitvi04g01226,Vitvi04g02109,Vitvi04g01449,Vitvi04g01677,Vitvi04g01729,Vitvi05g00229,Vitvi05g00387,Vitvi05g00573,Vitvi06g00217,Vitvi06g00383,Vitvi06g00704,Vitvi06g01241,Vitvi06g01268,Vitvi06…	FALSE	1.56785
query_1	TRUE	0.00868424	6491	160	89	0.55625	0.0137113	GO:0043170	GO:BP	macromolecule metabolic process	18221	11075		IEA,IBA IEA,IBA IEA,IEA,IEA,IBA,IEA,IEA,IEA,IBA IEA,IBA IEA,IBA IEA,IEA,IBA IEA,IBA IEA,IBA IEA,IBA IEA,IEA,IBA IEA,IBA,IEA,IBA IEA,IEA,IEA,IEA,IBA IEA,IBA IEA,IEA,IBA IEA,IBA IEA,IBA IEA,IBA IEA,IEA,IBA IEA,IEA,IBA,IBA,IEA,IEA,IEA,IBA IEA,IBA IEA,IEA,IBA IEA,IBA IEA,IBA IEA,IEA,IBA IEA,IBA IEA,IEA,IBA,IBA IEA,IBA IEA,IEA,IBA IEA,IEA,IEA,IBA IEA,IBA,IBA IEA,IBA IEA,IBA IEA,IBA IEA,IEA,IBA IEA,IEA…	Vitvi01g00172,Vitvi01g00201,Vitvi01g00413,Vitvi01g01449,Vitvi01g01749,Vitvi02g00153,Vitvi02g00414,Vitvi03g00060,Vitvi03g00349,Vitvi03g00577,Vitvi03g00591,Vitvi03g00777,Vitvi03g01754,Vitvi03g01289,Vitvi04g00206,Vitvi04g00343,Vitvi04g01159,Vitvi04g01226,Vitvi04g02109,Vitvi04g01364,Vitvi04g01449,Vitvi04g01677,Vitvi05g00229,Vitvi05g00387,Vitvi05g00496,Vitvi05g00573,Vitvi06g00045,Vitvi06g00217,Vitvi06…	FALSE	1.56146
query_1	TRUE	0.000892157	6338	160	83	0.51875	0.0130956	GO:0043227	GO:CC	membrane-bounded organelle	18221	1883		IBA,IBA IEA,IEA,IEA,IBA,IEA,IEA,IEA,IBA,IBA IEA,IBA IEA,IBA,IEA,IBA,IBA,IBA,IEA,IBA IEA,IEA,IEA,IBA IEA,IBA IEA,IBA IEA,IBA IEA,IBA IEA,IEA,IBA,IBA,IEA,IBA IEA,IBA IEA,IBA,IBA IEA,IEA,IBA IEA,IEA,IEA,IBA IEA,IBA IEA,IBA IEA,IBA IEA,IEA,IBA IEA,IBA,IEA,IBA,IBA,IBA,IBA,IBA,IBA,IBA,IBA IEA,IEA,IBA IEA,IEA,IBA,IEA,IEA,IEA,IBA IEA,IBA IEA,IEA,IBA IEA,IEA,IBA IEA,IBA,IBA IEA,IBA,IBA IEA,IBA IEA,IEA,IDA…	Vitvi01g00176,Vitvi01g00201,Vitvi01g01449,Vitvi01g01749,Vitvi02g00414,Vitvi03g00060,Vitvi03g00492,Vitvi03g00577,Vitvi03g01289,Vitvi04g00044,Vitvi04g00112,Vitvi04g00172,Vitvi04g00206,Vitvi04g01159,Vitvi04g02109,Vitvi04g01364,Vitvi04g01449,Vitvi04g01677,Vitvi05g00387,Vitvi06g00045,Vitvi06g00608,Vitvi06g01107,Vitvi06g01268,Vitvi06g01435,Vitvi07g00137,Vitvi07g00225,Vitvi07g00227,Vitvi07g00307,Vitvi07…	FALSE	1.49134
query_1	TRUE	5.9146e-06	9542	160	123	0.76875	0.0128904	GO:0005488	GO:MF	binding	18221	1483		IEA,IEA,IEA,IEA,IEA,IEA,IEA,IEA,IEA,IBA IEA,IBA IEA,IEA,IEA,IBA,IEA,IEA,IEA,IEA,IBA IEA,IBA IEA,IBA,IBA IEA,IEA,IEA,IBA IEA,IBA IEA,IEA,IBA,IEA,IEA,IEA,IEA,IEA,IEA,IEA,IEA,IEA,IBA IEA,IBA IEA,IBA IEA,IBA IEA,IBA IEA,IEA,IBA,IEA,IEA,IEA,IEA,IEA,IEA,IBA IEA,IEA,IEA,IEA,IBA IEA,IEA,IEA,IEA,IBA IEA,IBA IEA,IBA IEA,IEA,IEA,IEA,IEA,IBA IEA,IEA,IBA,IBA IEA,IEA,IBA IEA,IEA,IEA,IEA,IEA,IBA IEA,IBA IEA,IBA…	Vitvi01g00043,Vitvi01g00172,Vitvi01g00176,Vitvi01g00413,Vitvi01g01449,Vitvi02g00041,Vitvi02g00098,Vitvi02g00153,Vitvi02g00414,Vitvi02g01161,Vitvi02g01225,Vitvi03g00060,Vitvi03g00349,Vitvi03g00492,Vitvi03g00577,Vitvi03g00591,Vitvi03g00777,Vitvi03g01754,Vitvi03g01289,Vitvi04g00044,Vitvi04g00112,Vitvi04g00172,Vitvi04g00343,Vitvi04g01041,Vitvi04g01159,Vitvi04g01226,Vitvi04g02109,Vitvi04g01364,Vitvi04…	TRUE	1.46797
query_1	TRUE	0.00314596	6314	160	81	0.50625	0.0128286	GO:0043231	GO:CC	intracellular membrane-bounded organelle	18221	1887		IBA,IBA IEA,IEA,IEA,IBA,IEA,IEA,IEA,IBA,IBA IEA,IBA IEA,IEA,IBA,IBA,IBA,IEA,IBA IEA,IEA,IEA,IBA IEA,IBA IEA,IBA IEA,IBA IEA,IBA IEA,IEA,IBA,IBA,IEA,IBA IEA,IBA IEA,IBA IEA,IEA,IBA IEA,IEA,IEA,IBA IEA,IBA IEA,IBA IEA,IBA IEA,IEA,IBA IEA,IBA,IEA,IBA,IBA,IBA,IBA,IBA,IBA,IBA,IBA IEA,IEA,IBA IEA,IEA,IBA,IEA,IEA,IEA,IBA IEA,IBA IEA,IEA,IBA IEA,IEA,IBA IEA,IBA,IBA IEA,IBA,IBA IEA,IBA IEA,IEA,IDA,IBA,IEA…	Vitvi01g00176,Vitvi01g00201,Vitvi01g01449,Vitvi01g01749,Vitvi02g00414,Vitvi03g00060,Vitvi03g00492,Vitvi03g00577,Vitvi03g01289,Vitvi04g00044,Vitvi04g00112,Vitvi04g00206,Vitvi04g01159,Vitvi04g02109,Vitvi04g01364,Vitvi04g01449,Vitvi04g01677,Vitvi05g00387,Vitvi06g00045,Vitvi06g00608,Vitvi06g01107,Vitvi06g01268,Vitvi06g01435,Vitvi07g00137,Vitvi07g00225,Vitvi07g00227,Vitvi07g00307,Vitvi07g00384,Vitvi07…	FALSE	1.46094
query_1	TRUE	0.00138373	6832	160	87	0.54375	0.0127342	GO:0043229	GO:CC	intracellular organelle	18221	1885		IBA,IBA IEA,IEA,IEA,IBA IEA,IEA,IEA,IEA,IEA,IBA,IBA IEA,IBA IEA,IBA IEA,IBA IEA,IBA,IBA,IBA,IEA,IBA IEA,IEA,IEA,IBA IEA,IBA IEA,IBA IEA,IBA IEA,IBA IEA,IBA IEA,IEA,IBA,IBA IEA,IEA,IBA IEA,IBA IEA,IBA IEA,IBA IEA,IEA,IBA IEA,IEA,IEA,IBA IEA,IBA IEA,IBA IEA,IBA IEA,IEA,IBA IEA,IBA,IEA,IBA,IBA,IBA,IBA,IBA,IBA,IBA,IBA IEA,IEA,IBA IEA,IEA,IBA,IBA,IBA IEA,IEA,IEA,IBA IEA,IBA IEA,IEA,IBA IEA,IEA,IBA IEA…	Vitvi01g00176,Vitvi01g00201,Vitvi01g01449,Vitvi01g01749,Vitvi02g00414,Vitvi03g00060,Vitvi03g00349,Vitvi03g00492,Vitvi03g00577,Vitvi03g01289,Vitvi04g00044,Vitvi04g00112,Vitvi04g00172,Vitvi04g00206,Vitvi04g01159,Vitvi04g02109,Vitvi04g01364,Vitvi04g01449,Vitvi04g01677,Vitvi05g00387,Vitvi06g00045,Vitvi06g00383,Vitvi06g00608,Vitvi06g01107,Vitvi06g01268,Vitvi06g01435,Vitvi07g00137,Vitvi07g00225,Vitvi07…	FALSE	1.45019
query_1	TRUE	0.00149748	6844	160	87	0.54375	0.0127119	GO:0043226	GO:CC	organelle	18221	1882		IBA,IBA IEA,IEA,IEA,IBA IEA,IEA,IEA,IEA,IEA,IBA,IBA IEA,IBA IEA,IBA IEA,IBA IEA,IBA,IBA,IBA,IEA,IBA IEA,IEA,IEA,IBA IEA,IBA IEA,IBA IEA,IBA IEA,IBA IEA,IBA IEA,IEA,IBA,IBA IEA,IEA,IBA IEA,IBA IEA,IBA IEA,IBA IEA,IEA,IBA IEA,IEA,IEA,IBA IEA,IBA IEA,IBA IEA,IBA IEA,IEA,IBA IEA,IBA,IEA,IBA,IBA,IBA,IBA,IBA,IBA,IBA,IBA IEA,IEA,IBA IEA,IEA,IBA,IBA,IBA IEA,IEA,IEA,IBA IEA,IBA IEA,IEA,IBA IEA,IEA,IBA IEA…	Vitvi01g00176,Vitvi01g00201,Vitvi01g01449,Vitvi01g01749,Vitvi02g00414,Vitvi03g00060,Vitvi03g00349,Vitvi03g00492,Vitvi03g00577,Vitvi03g01289,Vitvi04g00044,Vitvi04g00112,Vitvi04g00172,Vitvi04g00206,Vitvi04g01159,Vitvi04g02109,Vitvi04g01364,Vitvi04g01449,Vitvi04g01677,Vitvi05g00387,Vitvi06g00045,Vitvi06g00383,Vitvi06g00608,Vitvi06g01107,Vitvi06g01268,Vitvi06g01435,Vitvi07g00137,Vitvi07g00225,Vitvi07…	FALSE	1.44764
query_1	TRUE	0.00606758	8067	160	96	0.6	0.0119003	GO:0005622	GO:CC	intracellular anatomical structure	18221	237		IBA,IBA IEA,IEA,IEA,IBA,IBA IEA,IEA,IEA,IBA IEA,IEA,IBA,IBA IEA,IBA IEA,IBA IEA,IBA IEA,IBA,IBA,IBA,IEA,IBA IEA,IEA,IBA IEA,IBA IEA,IBA IEA,IBA IEA,IBA IEA,IBA IEA,IBA IEA,IEA,IBA,IBA IEA,IEA,IBA IEA,IBA IEA,IBA,IBA IEA,IBA IEA,IEA,IBA IEA,IEA,IEA,IBA IEA,IBA IEA,IBA IEA,IBA IEA,IEA,IBA IEA,IBA,IEA,IBA,IBA,IBA IEA,IBA,IBA,IBA IEA,IBA,IBA,IBA IEA,IBA,IEA,IBA IEA,IBA,IEA,IBA,IBA,IBA IEA,IEA,IEA,IBA…	Vitvi01g00176,Vitvi01g00201,Vitvi01g01449,Vitvi01g01749,Vitvi02g00041,Vitvi02g00414,Vitvi03g00060,Vitvi03g00349,Vitvi03g00492,Vitvi03g00577,Vitvi03g01289,Vitvi04g00044,Vitvi04g00112,Vitvi04g00172,Vitvi04g00206,Vitvi04g01159,Vitvi04g02109,Vitvi04g01364,Vitvi04g01449,Vitvi04g01677,Vitvi05g00387,Vitvi06g00045,Vitvi06g00383,Vitvi06g00608,Vitvi06g01107,Vitvi06g01268,Vitvi06g01435,Vitvi07g00137,Vitvi07…	FALSE	1.35522

## Sheet: mediumpurple2
query	significant	p_value	term_size	query_size	intersection_size	precision	recall	term_id	source	term_name	effective_domain_size	source_order	parents	evidence_codes	intersection	highlighted	fold_change
query_1	TRUE	0.0251188	3	147	2	0.0136054	0.666667	GO:0032301	GO:CC	MutSalpha complex	18221	1292		IBA,IBA	Vitvi07g00406,Vitvi17g00373	FALSE	82.6349
query_1	TRUE	0.0228444	14	147	3	0.0204082	0.214286	GO:0048188	GO:CC	Set1C/COMPASS complex	18221	2224		IBA IEA,IEA,IEA	Vitvi15g00543,Vitvi15g00976,Vitvi16g01288	TRUE	26.5612
query_1	TRUE	0.00932445	28	147	4	0.0272109	0.142857	GO:0034708	GO:CC	methyltransferase complex	18221	1545		IBA IEA,IEA,IBA,IEA	Vitvi15g00543,Vitvi15g00976,Vitvi16g01076,Vitvi16g01288	TRUE	17.7075
query_1	TRUE	0.0418231	126	147	9	0.0612245	0.0714286	GO:0008094	GO:MF	ATP-dependent activity, acting on DNA	18221	1549		IBA IEA,IBA IEA,IBA IEA,IEA,IBA IEA,IEA,IEA,IBA IEA,IBA	Vitvi07g00406,Vitvi07g00624,Vitvi07g01061,Vitvi08g02301,Vitvi10g01542,Vitvi11g01241,Vitvi12g00289,Vitvi17g00373,Vitvi18g00282	FALSE	8.85374
query_1	TRUE	0.00639132	251	147	13	0.0884354	0.0517928	GO:0140097	GO:MF	catalytic activity, acting on DNA	18221	10507		IBA IEA,IBA IEA,IBA IEA,IBA IEA,IEA,IBA IEA,IEA,IEA,IEA,IBA IEA,IBA IEA,IBA,IEA	Vitvi06g00102,Vitvi07g00406,Vitvi07g00624,Vitvi07g01061,Vitvi08g02301,Vitvi10g01542,Vitvi11g00695,Vitvi11g01241,Vitvi12g00289,Vitvi15g00752,Vitvi17g00373,Vitvi18g00282,Vitvi19g01512	TRUE	6.41984
query_1	TRUE	0.00860027	457	147	17	0.115646	0.0371991	GO:0003729	GO:MF	mRNA binding	18221	351		IBA,IBA,IBA,IEA,IEA,IBA,IEA,IBA,IBA,IEA,IBA,IEA,IEA,IBA,IBA,IEA,IBA	Vitvi02g00349,Vitvi03g00467,Vitvi03g00600,Vitvi04g00907,Vitvi07g00216,Vitvi07g01109,Vitvi09g00531,Vitvi11g00904,Vitvi13g01574,Vitvi14g01151,Vitvi14g01194,Vitvi14g01714,Vitvi15g01618,Vitvi16g01076,Vitvi16g01396,Vitvi17g00840,Vitvi18g00646	TRUE	4.61092
query_1	TRUE	0.00680966	316	147	11	0.0748299	0.0348101	GO:0005694	GO:CC	chromosome	18221	284		IBA IEA,IBA,IBA,IEA,IBA,IEA,IEA,IBA,IBA,IBA IEA,IBA	Vitvi01g00366,Vitvi01g01559,Vitvi04g00243,Vitvi05g00855,Vitvi06g00833,Vitvi08g00900,Vitvi08g02301,Vitvi11g01241,Vitvi14g00196,Vitvi14g02987,Vitvi18g02963	TRUE	4.3148
query_1	TRUE	0.00288484	648	147	21	0.142857	0.0324074	GO:0006259	GO:BP	DNA metabolic process	18221	2106		IBA IEA,IBA IEA,IEA,IBA IEA,IBA IEA,IBA,IBA IEA,IEA,IEA,IBA,IEA,IBA IEA,IBA,IEA,IEA,IBA IEA,IBA IEA,IBA IEA,IBA,IEA,IEA	Vitvi01g00366,Vitvi01g01559,Vitvi04g00243,Vitvi06g00102,Vitvi07g00406,Vitvi07g00624,Vitvi07g01061,Vitvi08g00805,Vitvi08g02301,Vitvi10g01542,Vitvi11g00695,Vitvi11g01241,Vitvi14g02987,Vitvi15g00752,Vitvi16g00045,Vitvi17g00373,Vitvi17g01581,Vitvi18g00282,Vitvi18g00401,Vitvi19g00487,Vitvi19g01512	FALSE	4.01698
query_1	TRUE	0.000986447	603	147	17	0.115646	0.0281924	GO:0140513	GO:CC	nuclear protein-containing complex	18221	3565		IBA,IBA,IBA,IBA,IBA,IEA,IBA,IBA,IBA,IBA,IBA IEA,IEA,IEA,IBA,IBA IEA,IBA,IBA	Vitvi01g00366,Vitvi01g01559,Vitvi05g00391,Vitvi06g00833,Vitvi07g00406,Vitvi07g01061,Vitvi08g01649,Vitvi11g01241,Vitvi13g01369,Vitvi14g00196,Vitvi15g00543,Vitvi15g00976,Vitvi16g01288,Vitvi17g00373,Vitvi17g00840,Vitvi17g00882,Vitvi17g01581	FALSE	3.49451
query_1	TRUE	0.000836114	3269	147	55	0.37415	0.0168247	GO:0090304	GO:BP	nucleic acid metabolic process	18221	19056		IEA,IBA IEA,IBA IEA,IEA,IEA,IEA,IBA IEA,IEA,IBA IEA,IBA IEA,IBA,IBA IEA,IEA,IBA IEA,IEA,IEA,IBA IEA,IBA IEA,IEA,IEA,IBA IEA,IEA,IBA IEA,IBA,IBA IEA,IEA,IBA IEA,IBA IEA,IEA,IBA,IBA IEA,IEA,IEA,IBA,IBA IEA,IDA IEA,IBA,IEA,IBA,IEA,IBA IEA,IBA,IEA,IBA IEA,IEA,IBA IEA,IBA IEA,IEA,IBA IEA,IBA IEA,IBA,IEA,IBA,IEA,IEA	Vitvi02g01735,Vitvi01g00366,Vitvi01g01559,Vitvi03g00329,Vitvi03g01618,Vitvi04g00243,Vitvi04g00291,Vitvi04g00504,Vitvi06g00102,Vitvi07g00406,Vitvi07g00624,Vitvi07g01061,Vitvi08g00805,Vitvi08g01067,Vitvi08g01254,Vitvi08g02301,Vitvi08g01649,Vitvi09g00487,Vitvi09g00531,Vitvi09g00619,Vitvi09g00753,Vitvi10g00230,Vitvi10g01456,Vitvi10g01542,Vitvi11g00413,Vitvi11g00695,Vitvi11g00904,Vitvi11g01241,Vitvi12…	TRUE	2.08546
query_1	TRUE	0.00191713	3538	147	57	0.387755	0.0161108	GO:0006139	GO:BP	nucleobase-containing compound metabolic process	18221	2013		IEA,IBA IEA,IBA IEA,IEA,IEA,IEA,IBA IEA,IEA,IBA IEA,IBA IEA,IBA,IBA IEA,IEA,IBA IEA,IEA,IEA,IBA IEA,IBA IEA,IEA,IEA,IBA IEA,IEA,IBA IEA,IBA,IBA IEA,IEA,IBA IEA,IBA IEA,IEA,IBA,IBA IEA,IBA IEA,IEA,IEA,IBA,IBA IEA,IDA IEA,IBA,IEA,IBA,IEA,IEA,IBA IEA,IBA,IEA,IBA IEA,IEA,IBA IEA,IBA IEA,IEA,IBA IEA,IBA IEA,IBA,IEA,IBA,IEA,IEA	Vitvi02g01735,Vitvi01g00366,Vitvi01g01559,Vitvi03g00329,Vitvi03g01618,Vitvi04g00243,Vitvi04g00291,Vitvi04g00504,Vitvi06g00102,Vitvi07g00406,Vitvi07g00624,Vitvi07g01061,Vitvi08g00805,Vitvi08g01067,Vitvi08g01254,Vitvi08g02301,Vitvi08g01649,Vitvi09g00487,Vitvi09g00531,Vitvi09g00619,Vitvi09g00753,Vitvi10g00230,Vitvi10g01456,Vitvi10g01542,Vitvi11g00413,Vitvi11g00695,Vitvi11g00904,Vitvi11g01241,Vitvi12…	FALSE	1.99697
query_1	TRUE	7.16961e-05	3322	147	52	0.353741	0.0156532	GO:0005634	GO:CC	nucleus	18221	243		IBA IEA,IBA,IBA IEA,IBA IEA,IEA,IBA IEA,IEA,IEA,IBA,IBA,IEA,IBA IEA,IBA,IBA,IBA IEA,IBA,IBA,IBA IEA,IEA,IBA,IEA,IBA IEA,IEA,IBA,IEA,IBA,IBA,IBA IEA,IBA IEA,IBA IEA,IBA,IBA,IBA IEA,IBA,IEA,IBA,IBA IEA,IEA,IEA,IBA IEA,IEA,IBA IEA,IBA IEA,IBA IEA,IBA IEA,IBA,IEA,IBA,IEA,IBA IEA,IBA,IBA IEA	Vitvi02g01735,Vitvi01g00138,Vitvi01g00366,Vitvi01g01559,Vitvi01g01645,Vitvi03g00180,Vitvi04g00243,Vitvi04g00504,Vitvi05g00328,Vitvi05g00391,Vitvi05g00855,Vitvi06g00102,Vitvi06g00104,Vitvi06g00419,Vitvi06g00833,Vitvi07g00406,Vitvi07g00624,Vitvi07g01061,Vitvi08g00900,Vitvi08g02136,Vitvi08g01254,Vitvi08g01649,Vitvi08g01875,Vitvi09g00619,Vitvi10g00230,Vitvi10g01542,Vitvi11g01241,Vitvi12g00040,Vitvi12…	TRUE	1.94025
query_1	TRUE	0.0216608	3394	147	53	0.360544	0.0156158	GO:0003676	GO:MF	nucleic acid binding	18221	323		IEA,IBA IEA,IEA,IBA IEA,IEA,IBA,IBA,IBA,IBA IEA,IEA,IEA,IBA,IEA,IBA IEA,IBA,IBA,IEA,IBA IEA,IEA,IBA IEA,IBA,IEA,IEA,IBA,IEA,IEA,IBA,IBA IEA,IEA,IEA,IEA,IBA IEA,IBA IEA,IBA IEA,IEA,IEA,IBA,IBA,IEA,IBA IEA,IEA,IBA IEA,IEA,IEA,IBA IEA,IBA IEA,IBA IEA,IEA,IEA,IEA,IEA,IBA,IEA	Vitvi02g01735,Vitvi01g00366,Vitvi01g01559,Vitvi02g00349,Vitvi03g00329,Vitvi03g00467,Vitvi03g00600,Vitvi04g00243,Vitvi04g00291,Vitvi04g00907,Vitvi04g01474,Vitvi05g00855,Vitvi05g01005,Vitvi06g00102,Vitvi06g00419,Vitvi06g00833,Vitvi07g00216,Vitvi07g00406,Vitvi07g00658,Vitvi07g01061,Vitvi07g01109,Vitvi07g01800,Vitvi08g00805,Vitvi08g00900,Vitvi08g01067,Vitvi08g02301,Vitvi08g01649,Vitvi09g00487,Vitvi09…	FALSE	1.93561
query_1	TRUE	0.0116247	3721	147	57	0.387755	0.0153185	GO:0046483	GO:BP	heterocycle metabolic process	18221	12812		IEA,IBA IEA,IBA IEA,IEA,IEA,IEA,IBA IEA,IEA,IBA IEA,IBA IEA,IBA,IBA IEA,IEA,IBA IEA,IEA,IEA,IBA IEA,IBA IEA,IEA,IEA,IBA IEA,IEA,IBA IEA,IBA,IBA IEA,IEA,IBA IEA,IBA IEA,IEA,IBA,IBA IEA,IBA IEA,IEA,IEA,IBA,IBA IEA,IDA IEA,IBA,IEA,IBA,IEA,IEA,IBA IEA,IBA,IEA,IBA IEA,IEA,IBA IEA,IBA IEA,IEA,IBA IEA,IBA IEA,IBA,IEA,IBA,IEA,IEA	Vitvi02g01735,Vitvi01g00366,Vitvi01g01559,Vitvi03g00329,Vitvi03g01618,Vitvi04g00243,Vitvi04g00291,Vitvi04g00504,Vitvi06g00102,Vitvi07g00406,Vitvi07g00624,Vitvi07g01061,Vitvi08g00805,Vitvi08g01067,Vitvi08g01254,Vitvi08g02301,Vitvi08g01649,Vitvi09g00487,Vitvi09g00531,Vitvi09g00619,Vitvi09g00753,Vitvi10g00230,Vitvi10g01456,Vitvi10g01542,Vitvi11g00413,Vitvi11g00695,Vitvi11g00904,Vitvi11g01241,Vitvi12…	FALSE	1.89876
query_1	TRUE	0.012357	3827	147	58	0.394558	0.0151555	GO:0006725	GO:BP	cellular aromatic compound metabolic process	18221	2468		IEA,IBA IEA,IBA IEA,IEA,IEA,IEA,IBA IEA,IEA,IEA,IBA IEA,IBA IEA,IBA,IBA IEA,IEA,IBA IEA,IEA,IEA,IBA IEA,IBA IEA,IEA,IEA,IBA IEA,IEA,IBA IEA,IBA,IBA IEA,IEA,IBA IEA,IBA IEA,IEA,IBA,IBA IEA,IBA IEA,IEA,IEA,IBA,IBA IEA,IDA IEA,IBA,IEA,IBA,IEA,IEA,IBA IEA,IBA,IEA,IBA IEA,IEA,IBA IEA,IBA IEA,IEA,IBA IEA,IBA IEA,IBA,IEA,IBA,IEA,IEA	Vitvi02g01735,Vitvi01g00366,Vitvi01g01559,Vitvi03g00329,Vitvi03g01618,Vitvi04g00243,Vitvi04g00291,Vitvi04g00504,Vitvi05g02009,Vitvi06g00102,Vitvi07g00406,Vitvi07g00624,Vitvi07g01061,Vitvi08g00805,Vitvi08g01067,Vitvi08g01254,Vitvi08g02301,Vitvi08g01649,Vitvi09g00487,Vitvi09g00531,Vitvi09g00619,Vitvi09g00753,Vitvi10g00230,Vitvi10g01456,Vitvi10g01542,Vitvi11g00413,Vitvi11g00695,Vitvi11g00904,Vitvi11…	FALSE	1.87856
query_1	TRUE	0.0221765	3891	147	58	0.394558	0.0149062	GO:1901360	GO:BP	organic cyclic compound metabolic process	18221	22264		IEA,IBA IEA,IBA IEA,IEA,IEA,IEA,IBA IEA,IEA,IEA,IBA IEA,IBA IEA,IBA,IBA IEA,IEA,IBA IEA,IEA,IEA,IBA IEA,IBA IEA,IEA,IEA,IBA IEA,IEA,IBA IEA,IBA,IBA IEA,IEA,IBA IEA,IBA IEA,IEA,IBA,IBA IEA,IBA IEA,IEA,IEA,IBA,IBA IEA,IDA IEA,IBA,IEA,IBA,IEA,IEA,IBA IEA,IBA,IEA,IBA IEA,IEA,IBA IEA,IBA IEA,IEA,IBA IEA,IBA IEA,IBA,IEA,IBA,IEA,IEA	Vitvi02g01735,Vitvi01g00366,Vitvi01g01559,Vitvi03g00329,Vitvi03g01618,Vitvi04g00243,Vitvi04g00291,Vitvi04g00504,Vitvi05g02009,Vitvi06g00102,Vitvi07g00406,Vitvi07g00624,Vitvi07g01061,Vitvi08g00805,Vitvi08g01067,Vitvi08g01254,Vitvi08g02301,Vitvi08g01649,Vitvi09g00487,Vitvi09g00531,Vitvi09g00619,Vitvi09g00753,Vitvi10g00230,Vitvi10g01456,Vitvi10g01542,Vitvi11g00413,Vitvi11g00695,Vitvi11g00904,Vitvi11…	FALSE	1.84766
query_1	TRUE	0.0186581	4074	147	60	0.408163	0.0147275	GO:0034641	GO:BP	cellular nitrogen compound metabolic process	18221	9105		IEA,IBA IEA,IBA IEA,IBA,IEA,IEA,IEA,IBA IEA,IEA,IBA IEA,IBA IEA,IBA,IBA IEA,IEA,IBA IEA,IEA,IEA,IBA IEA,IBA,IBA IEA,IEA,IEA,IBA IEA,IEA,IBA IEA,IBA,IBA IEA,IEA,IBA IEA,IBA IEA,IEA,IBA,IBA IEA,IBA IEA,IEA,IEA,IBA,IBA IEA,IDA IEA,IEA,IBA,IEA,IBA,IEA,IEA,IBA IEA,IBA,IEA,IBA IEA,IEA,IBA IEA,IBA IEA,IEA,IBA IEA,IBA IEA,IBA,IEA,IBA,IEA,IEA	Vitvi02g01735,Vitvi01g00366,Vitvi01g01559,Vitvi02g00349,Vitvi03g00329,Vitvi03g01618,Vitvi04g00243,Vitvi04g00291,Vitvi04g00504,Vitvi06g00102,Vitvi07g00406,Vitvi07g00624,Vitvi07g01061,Vitvi08g00805,Vitvi08g01067,Vitvi08g01254,Vitvi08g02301,Vitvi08g01649,Vitvi09g00123,Vitvi09g00487,Vitvi09g00531,Vitvi09g00619,Vitvi09g00753,Vitvi10g00230,Vitvi10g01456,Vitvi10g01542,Vitvi11g00413,Vitvi11g00695,Vitvi11…	FALSE	1.82551
query_1	TRUE	0.0252075	6163	147	79	0.537415	0.0128184	GO:1901363	GO:MF	heterocyclic compound binding	18221	10949		IEA,IBA IEA,IBA IEA,IEA,IEA,IEA,IBA IEA,IEA,IEA,IBA,IBA,IBA,IBA IEA,IEA,IEA,IEA,IBA,IEA,IBA,IEA,IBA IEA,IEA,IEA,IBA,IEA,IBA,IEA,IBA IEA,IEA,IEA,IBA IEA,IBA,IEA,IEA,IBA,IEA,IEA,IEA,IBA,IBA IEA,IBA IEA,IEA,IBA,IEA,IEA,IEA,IEA,IEA,IEA,IBA IEA,IBA IEA,IBA IEA,IEA,IEA,IEA,IEA,IBA,IBA,IEA,IBA IEA,IEA,IBA IEA,IEA,IEA,IEA,IBA IEA,IEA,IBA IEA,IEA,IBA IEA,IEA,IEA,IEA,IEA,IEA,IEA,IBA,IEA,IEA	Vitvi02g01735,Vitvi07g03026,Vitvi01g00366,Vitvi01g00712,Vitvi01g01559,Vitvi02g00320,Vitvi02g00349,Vitvi03g00164,Vitvi03g00329,Vitvi03g00467,Vitvi03g00600,Vitvi04g00243,Vitvi04g00291,Vitvi04g00512,Vitvi04g00907,Vitvi04g01474,Vitvi05g00328,Vitvi05g00648,Vitvi05g00855,Vitvi05g01005,Vitvi06g00102,Vitvi06g00104,Vitvi06g00163,Vitvi06g00419,Vitvi06g00595,Vitvi06g00833,Vitvi07g00216,Vitvi07g00406,Vitvi07…	FALSE	1.58888
query_1	TRUE	0.0273474	6174	147	79	0.537415	0.0127956	GO:0097159	GO:MF	organic cyclic compound binding	18221	9139		IEA,IBA IEA,IBA IEA,IEA,IEA,IEA,IBA IEA,IEA,IEA,IBA,IBA,IBA,IBA IEA,IEA,IEA,IEA,IBA,IEA,IBA,IEA,IBA IEA,IEA,IEA,IBA,IEA,IBA,IEA,IBA IEA,IEA,IEA,IBA IEA,IBA,IEA,IEA,IBA,IEA,IEA,IEA,IBA,IBA IEA,IBA IEA,IEA,IBA,IEA,IEA,IEA,IEA,IEA,IEA,IBA IEA,IBA IEA,IBA IEA,IEA,IEA,IEA,IEA,IBA,IBA,IEA,IBA IEA,IEA,IBA IEA,IEA,IEA,IEA,IBA IEA,IEA,IBA IEA,IEA,IBA IEA,IEA,IEA,IEA,IEA,IEA,IEA,IBA,IEA,IEA	Vitvi02g01735,Vitvi07g03026,Vitvi01g00366,Vitvi01g00712,Vitvi01g01559,Vitvi02g00320,Vitvi02g00349,Vitvi03g00164,Vitvi03g00329,Vitvi03g00467,Vitvi03g00600,Vitvi04g00243,Vitvi04g00291,Vitvi04g00512,Vitvi04g00907,Vitvi04g01474,Vitvi05g00328,Vitvi05g00648,Vitvi05g00855,Vitvi05g01005,Vitvi06g00102,Vitvi06g00104,Vitvi06g00163,Vitvi06g00419,Vitvi06g00595,Vitvi06g00833,Vitvi07g00216,Vitvi07g00406,Vitvi07…	FALSE	1.58604
query_1	TRUE	0.0180837	6338	147	73	0.496599	0.0115178	GO:0043227	GO:CC	membrane-bounded organelle	18221	1883		IBA IEA,IBA IEA,IBA,IBA IEA,IBA IEA,IBA,IBA IEA,IEA,IBA,IBA IEA,IEA,IBA IEA,IEA,IEA,IBA,IEA,IEA,IBA IEA,IBA,IEA,IBA IEA,IBA,IBA,IBA IEA,IBA IEA,IEA,IBA,IBA,IBA IEA,IEA,IEA,IEA,IBA,IEA,IBA IEA,IEA,IBA IEA,IBA,IEA,IBA,IBA IEA,IBA,IBA IEA,IBA IEA,IBA IEA,IBA,IEA,IBA,IBA IEA,IEA,IBA,IEA,IBA,IBA IEA,IEA,IEA,IEA,IBA,IBA IEA,IBA,IEA,IBA IEA,IBA IEA,IBA IEA,IBA IEA,IBA,IEA,IBA IEA,IEA,IBA IEA,IBA,IBA IEA…	Vitvi02g01735,Vitvi07g03026,Vitvi01g00138,Vitvi01g00366,Vitvi01g00407,Vitvi01g00712,Vitvi01g01559,Vitvi01g01645,Vitvi02g00320,Vitvi03g00180,Vitvi03g00329,Vitvi03g00467,Vitvi03g00717,Vitvi04g00243,Vitvi04g00291,Vitvi04g00504,Vitvi04g01474,Vitvi05g00328,Vitvi05g00391,Vitvi05g00855,Vitvi06g00102,Vitvi06g00104,Vitvi06g00419,Vitvi06g00595,Vitvi06g00833,Vitvi06g01279,Vitvi07g00406,Vitvi07g00624,Vitvi07…	FALSE	1.42766
query_1	TRUE	0.0299932	6314	147	72	0.489796	0.0114032	GO:0043231	GO:CC	intracellular membrane-bounded organelle	18221	1887		IBA IEA,IBA IEA,IBA,IBA IEA,IBA IEA,IBA,IBA IEA,IEA,IBA,IBA IEA,IEA,IBA IEA,IEA,IEA,IBA,IEA,IEA,IBA IEA,IBA,IEA,IBA IEA,IBA,IBA,IBA IEA,IBA IEA,IEA,IBA,IBA,IBA IEA,IEA,IEA,IBA,IEA,IBA IEA,IEA,IBA IEA,IBA,IEA,IBA,IBA IEA,IBA,IBA IEA,IBA IEA,IBA IEA,IBA,IEA,IBA,IBA IEA,IEA,IBA,IEA,IBA,IBA IEA,IEA,IEA,IEA,IBA,IBA IEA,IBA,IEA,IBA IEA,IBA IEA,IBA IEA,IBA IEA,IBA,IEA,IBA IEA,IEA,IBA IEA,IBA,IBA IEA,IBA…	Vitvi02g01735,Vitvi07g03026,Vitvi01g00138,Vitvi01g00366,Vitvi01g00407,Vitvi01g00712,Vitvi01g01559,Vitvi01g01645,Vitvi02g00320,Vitvi03g00180,Vitvi03g00329,Vitvi03g00467,Vitvi03g00717,Vitvi04g00243,Vitvi04g00291,Vitvi04g00504,Vitvi04g01474,Vitvi05g00328,Vitvi05g00391,Vitvi05g00855,Vitvi06g00102,Vitvi06g00104,Vitvi06g00419,Vitvi06g00595,Vitvi06g00833,Vitvi06g01279,Vitvi07g00406,Vitvi07g00624,Vitvi07…	FALSE	1.41346
query_1	TRUE	0.0147639	9542	147	107	0.727891	0.0112136	GO:0005488	GO:MF	binding	18221	1483		IEA,IBA IEA,IEA,IBA IEA,IEA,IEA,IEA,IBA IEA,IEA,IBA IEA,IEA,IBA IEA,IBA IEA,IEA,IBA,IBA IEA,IEA,IEA,IEA,IEA,IEA,IBA,IEA,IBA IEA,IEA,IBA IEA,IEA,IEA,IBA,IEA,IBA IEA,IEA,IEA,IBA IEA,IEA,IEA,IBA IEA,IBA IEA,IEA,IEA,IEA,IEA,IBA IEA,IEA,IBA,IEA,IEA,IEA,IBA IEA,IEA,IBA IEA,IBA IEA,IEA,IBA,IEA,IEA,IEA,IEA,IEA,IEA,IEA,IEA,IBA IEA,IBA IEA,IBA IEA,IBA IEA,IEA,IEA,IBA IEA,IEA,IEA,IEA,IEA,IEA,IBA IEA,IBA,IEA…	Vitvi02g01735,Vitvi07g03026,Vitvi01g00138,Vitvi01g00366,Vitvi01g00712,Vitvi01g01559,Vitvi02g00320,Vitvi02g00349,Vitvi03g00164,Vitvi03g00180,Vitvi03g00329,Vitvi03g00467,Vitvi03g00600,Vitvi03g01251,Vitvi04g00243,Vitvi04g00291,Vitvi04g00437,Vitvi04g00504,Vitvi04g00512,Vitvi04g00907,Vitvi04g01474,Vitvi05g00328,Vitvi05g00648,Vitvi05g00855,Vitvi05g01005,Vitvi06g00102,Vitvi06g00104,Vitvi06g00163,Vitvi06…	TRUE	1.38995

## Sheet: magenta
query	significant	p_value	term_size	query_size	intersection_size	precision	recall	term_id	source	term_name	effective_domain_size	source_order	parents	evidence_codes	intersection	highlighted	fold_change
query_1	TRUE	0.0271618	596	172	16	0.0930233	0.0268456	GO:1990904	GO:CC	ribonucleoprotein complex	18221	4039		IBA IEA,IBA IEA,IEA,IBA IEA,IBA IEA,IBA,IEA,IBA,IBA,IBA,IBA,IEA,IBA,IEA,IEA,IBA IEA	Vitvi03g00455,Vitvi04g01205,Vitvi06g00070,Vitvi07g00340,Vitvi07g01252,Vitvi07g01902,Vitvi09g01853,Vitvi10g00908,Vitvi11g01102,Vitvi12g01799,Vitvi13g01167,Vitvi14g01385,Vitvi16g01104,Vitvi17g00824,Vitvi17g01098,Vitvi19g00766	FALSE	2.84392
query_1	TRUE	0.00743601	2326	172	41	0.238372	0.0176268	GO:0032991	GO:CC	protein-containing complex	18221	1343		IEA,IBA,IBA IEA,IBA IEA,IBA IEA,IEA,IBA,IBA IEA,IBA IEA,IBA IEA,IEA,IBA IEA,IEA,IEA,IEA,IBA IEA,IEA,IBA IEA,IBA IEA,IBA,IBA,IBA,IBA,IEA,IBA,IBA IEA,IBA,IBA,IBA,IBA,IBA,IBA IEA,IEA,IEA,IBA,IBA IEA,IEA,IEA,IBA IEA,IEA,IBA IEA	Vitvi01g01876,Vitvi01g00594,Vitvi01g02139,Vitvi02g00227,Vitvi03g00455,Vitvi04g01777,Vitvi04g00077,Vitvi04g00125,Vitvi04g00408,Vitvi04g01205,Vitvi04g01573,Vitvi05g00990,Vitvi05g01327,Vitvi05g01382,Vitvi06g00070,Vitvi07g00340,Vitvi07g00933,Vitvi07g01059,Vitvi07g01252,Vitvi07g01902,Vitvi08g02135,Vitvi08g01072,Vitvi09g00057,Vitvi09g01853,Vitvi10g00908,Vitvi11g00131,Vitvi11g00381,Vitvi11g01102,Vitvi12…	TRUE	1.86732

## Sheet: cyan
query	significant	p_value	term_size	query_size	intersection_size	precision	recall	term_id	source	term_name	effective_domain_size	source_order	parents	evidence_codes	intersection	highlighted	fold_change
query_1	TRUE	0.0315949	2	260	2	0.00769231	1	GO:1990879	GO:CC	CST complex	18221	4035		IBA IEA,IBA IEA	Vitvi14g00160,Vitvi14g02504	TRUE	70.0808
query_1	TRUE	0.031191	21	260	4	0.0153846	0.190476	GO:0036452	GO:CC	ESCRT complex	18221	1719		IBA,IBA IEA,IBA,IBA IEA	Vitvi07g00629,Vitvi08g01568,Vitvi09g00218,Vitvi13g01222	TRUE	13.3487

## Sheet: orangered1
query	significant	p_value	term_size	query_size	intersection_size	precision	recall	term_id	source	term_name	effective_domain_size	source_order	parents	evidence_codes	intersection	highlighted	fold_change
query_1	TRUE	0.00885209	96	327	9	0.0275229	0.09375	GO:0048046	GO:CC	apoplast	18221	2220		IEA,IEA,IEA,IEA,IEA,IEA,IEA,IEA,IEA	Vitvi06g00300,Vitvi08g01223,Vitvi12g02214,Vitvi06g01598,Vitvi06g01600,Vitvi08g01774,Vitvi09g01512,Vitvi13g00321,Vitvi17g00450	FALSE	5.22391
query_1	TRUE	0.00836185	253	327	19	0.058104	0.0750988	GO:0030246	GO:MF	carbohydrate binding	18221	3883		IEA,IEA,IEA,IEA,IEA,IEA,IEA,IEA,IEA,IEA,IEA,IEA,IEA,IEA,IEA,IEA,IEA,IEA,IEA	Vitvi04g02232,Vitvi05g01135,Vitvi06g00137,Vitvi06g00300,Vitvi10g02068,Vitvi04g01481,Vitvi05g00478,Vitvi06g01611,Vitvi06g01613,Vitvi08g01744,Vitvi10g01728,Vitvi13g00095,Vitvi14g01911,Vitvi14g01916,Vitvi16g01279,Vitvi17g00400,Vitvi17g01186,Vitvi18g00202,Vitvi19g00218	TRUE	4.18463
query_1	TRUE	0.000900069	412	327	22	0.0672783	0.0533981	GO:0005576	GO:CC	extracellular region	18221	198		IEA,IEA,IEA,IBA,IBA,IBA,IBA IEA,IBA IEA,IEA,IEA,IEA,IEA,IEA,IEA,IEA,IEA,IEA,IBA,IBA,IBA,IBA,IEA	Vitvi06g00300,Vitvi08g01223,Vitvi12g02214,Vitvi02g00391,Vitvi02g00393,Vitvi02g01404,Vitvi03g01650,Vitvi03g01651,Vitvi06g01598,Vitvi06g01600,Vitvi06g00771,Vitvi07g02674,Vitvi07g02676,Vitvi08g01774,Vitvi09g01512,Vitvi12g02237,Vitvi13g00321,Vitvi15g01037,Vitvi16g01980,Vitvi16g01344,Vitvi16g02072,Vitvi17g00450	TRUE	2.97543
query_1	TRUE	0.0273978	955	327	40	0.122324	0.0418848	GO:0004672	GO:MF	protein kinase activity	18221	976		IEA,IBA IEA,IBA IEA,IBA IEA,IBA IEA,IEA,IBA IEA,IEA,IBA IEA,IBA IEA,IEA,IEA,IEA,IEA,IEA,IBA IEA,IBA IEA,IEA,IEA,IBA IEA,IEA,IEA,IBA IEA,IEA,IEA,IEA,IBA IEA,IEA,IEA,IEA,IEA,IBA IEA,IEA,IEA,IEA,IEA,IEA,IEA,IEA,IEA	Vitvi04g00255,Vitvi04g02232,Vitvi05g00492,Vitvi05g01656,Vitvi06g00137,Vitvi08g00781,Vitvi08g02220,Vitvi10g02068,Vitvi13g00796,Vitvi14g01378,Vitvi01g01952,Vitvi04g00021,Vitvi04g00022,Vitvi04g00029,Vitvi04g02076,Vitvi05g00478,Vitvi06g01611,Vitvi06g01613,Vitvi06g00474,Vitvi06g00779,Vitvi06g00937,Vitvi07g02291,Vitvi08g01744,Vitvi09g00239,Vitvi09g01555,Vitvi09g01560,Vitvi09g00290,Vitvi10g01728,Vitvi11…	TRUE	2.33389
query_1	TRUE	0.0439509	973	327	40	0.122324	0.04111	GO:0006468	GO:BP	protein phosphorylation	18221	2242		IEA,IEA,IBA IEA,IEA,IEA,IEA,IEA,IEA,IBA IEA,IEA,IEA,IEA,IEA,IEA,IEA,IEA,IEA,IEA,IBA IEA,IEA,IEA,IEA,IEA,IEA,IEA,IEA,IBA,IEA,IEA,IEA,IEA,IEA,IEA,IEA,IEA,IEA,IBA,IEA,IEA,IEA	Vitvi04g00255,Vitvi04g02232,Vitvi05g00492,Vitvi05g01656,Vitvi06g00137,Vitvi08g00781,Vitvi08g02220,Vitvi10g02068,Vitvi14g01378,Vitvi01g01952,Vitvi04g00021,Vitvi04g00022,Vitvi04g00029,Vitvi04g02076,Vitvi05g00478,Vitvi06g01611,Vitvi06g01613,Vitvi06g00474,Vitvi06g00779,Vitvi06g00937,Vitvi07g02291,Vitvi08g01744,Vitvi09g00239,Vitvi09g01555,Vitvi09g01560,Vitvi10g01728,Vitvi10g00344,Vitvi11g01641,Vitvi12…	FALSE	2.29072
query_1	TRUE	0.028069	1297	327	49	0.149847	0.0377795	GO:0016310	GO:BP	phosphorylation	18221	5287		IEA,IEA,IBA IEA,IEA,IEA,IEA,IEA,IEA,IEA,IBA IEA,IBA IEA,IEA,IEA,IEA,IEA,IEA,IEA,IEA,IEA,IEA,IBA IEA,IEA,IEA,IEA,IEA,IEA,IEA,IBA IEA,IEA,IEA,IEA,IEA,IBA,IEA,IEA,IEA,IEA,IEA,IEA,IEA,IEA,IEA,IEA,IEA,IEA,IBA,IEA,IEA,IEA	Vitvi04g00255,Vitvi04g02232,Vitvi05g00492,Vitvi05g01656,Vitvi06g00137,Vitvi08g00781,Vitvi08g02220,Vitvi10g02068,Vitvi13g00355,Vitvi13g00796,Vitvi14g01378,Vitvi01g01952,Vitvi04g00021,Vitvi04g00022,Vitvi04g00029,Vitvi04g02076,Vitvi05g00478,Vitvi06g01611,Vitvi06g01613,Vitvi06g00474,Vitvi06g00779,Vitvi06g00937,Vitvi07g02291,Vitvi08g01744,Vitvi09g00239,Vitvi09g01555,Vitvi09g01560,Vitvi09g00290,Vitvi09…	TRUE	2.10514
query_1	TRUE	0.041166	1275	327	48	0.146789	0.0376471	GO:0016301	GO:MF	kinase activity	18221	2774		IEA,IBA IEA,IBA IEA,IBA IEA,IBA IEA,IEA,IBA IEA,IEA,IEA,IBA IEA,IBA IEA,IEA,IEA,IEA,IEA,IEA,IBA IEA,IBA,IBA IEA,IEA,IEA,IBA IEA,IEA,IEA,IBA IEA,IEA,IEA,IEA,IBA IEA,IEA,IEA,IEA,IEA,IEA,IEA,IEA,IBA IEA,IEA,IEA,IEA,IEA,IEA,IEA,IEA,IEA,IEA,IEA,IEA	Vitvi04g00255,Vitvi04g02232,Vitvi05g00492,Vitvi05g01656,Vitvi06g00137,Vitvi08g00781,Vitvi08g02220,Vitvi10g02068,Vitvi13g00355,Vitvi13g00796,Vitvi14g01378,Vitvi01g01952,Vitvi04g00021,Vitvi04g00022,Vitvi04g00029,Vitvi04g02076,Vitvi05g00478,Vitvi05g00576,Vitvi06g01611,Vitvi06g01613,Vitvi06g00474,Vitvi06g00779,Vitvi06g00937,Vitvi07g02291,Vitvi08g01744,Vitvi09g00239,Vitvi09g01555,Vitvi09g01560,Vitvi09…	FALSE	2.09776
query_1	TRUE	0.0120072	7342	327	177	0.541284	0.0241079	GO:0003824	GO:MF	catalytic activity	18221	368		IBA IEA,IEA,IBA IEA,IBA IEA,IEA,IEA,IBA IEA,IBA IEA,IBA IEA,IBA IEA,IEA,IBA IEA,IBA IEA,IBA,IBA IEA,IBA IEA,IEA,IEA,IBA IEA,IBA IEA,IEA,IBA IEA,IBA IEA,IEA,IEA,IEA,IEA,IEA,IEA,IEA,IBA IEA,IBA IEA,IBA IEA,IBA IEA,IBA IEA,IEA,IEA,IBA IEA,IBA,IBA IEA,IBA,IEA,IEA,IBA IEA,IEA,IBA IEA,IEA,IEA,IEA,IEA,IBA IEA,IEA,IEA,IEA,IEA,IEA,IEA,IBA IEA,IEA,IBA IEA,IBA IEA,IBA IEA,IEA,IBA IEA,IBA IEA,IBA IEA,IEA,IBA…	Vitvi01g00115,Vitvi02g01411,Vitvi02g00954,Vitvi03g00895,Vitvi04g00255,Vitvi04g00425,Vitvi04g02232,Vitvi05g00295,Vitvi05g00492,Vitvi05g00772,Vitvi05g01135,Vitvi05g01656,Vitvi06g00137,Vitvi06g00233,Vitvi06g00300,Vitvi06g01172,Vitvi07g00468,Vitvi08g00781,Vitvi08g01223,Vitvi08g02220,Vitvi09g01155,Vitvi10g01775,Vitvi10g01777,Vitvi10g02068,Vitvi10g02085,Vitvi11g01394,Vitvi12g02474,Vitvi12g00678,Vitvi12…	TRUE	1.34333

## Sheet: green
query	significant	p_value	term_size	query_size	intersection_size	precision	recall	term_id	source	term_name	effective_domain_size	source_order	parents	evidence_codes	intersection	highlighted	fold_change
query_1	TRUE	0.0054858	154	346	12	0.0346821	0.0779221	GO:0042651	GO:CC	thylakoid membrane	18221	1827		IBA,IBA,IBA,IBA,IEA,IBA,IEA,IBA,IEA,IEA,IEA,IEA	Vitvi05g00563,Vitvi08g02103,Vitvi08g01027,Vitvi09g00328,Vitvi09g01126,Vitvi11g00327,Vitvi13g00254,Vitvi13g01777,Vitvi14g00286,Vitvi14g00416,Vitvi18g00894,Vitvi18g02431	FALSE	4.10352
query_1	TRUE	0.00301092	169	346	13	0.0375723	0.0769231	GO:0034357	GO:CC	photosynthetic membrane	18221	1469		IBA,IBA,IBA,IBA,IEA,IEA,IBA,IEA,IBA,IEA,IEA,IEA,IEA	Vitvi05g00563,Vitvi08g02103,Vitvi08g01027,Vitvi09g00328,Vitvi09g01126,Vitvi11g01345,Vitvi11g00327,Vitvi13g00254,Vitvi13g01777,Vitvi14g00286,Vitvi14g00416,Vitvi18g00894,Vitvi18g02431	FALSE	4.05091
query_1	TRUE	0.00117442	229	346	16	0.0462428	0.069869	GO:0009579	GO:CC	thylakoid	18221	643		IBA,IEA,IBA,IBA,IBA,IBA,IEA,IEA,IBA,IEA,IBA,IEA,IEA,IBA,IEA,IEA	Vitvi05g00563,Vitvi05g01629,Vitvi06g00513,Vitvi08g02103,Vitvi08g01027,Vitvi09g00328,Vitvi09g01126,Vitvi11g01345,Vitvi11g00327,Vitvi13g00254,Vitvi13g01777,Vitvi14g00286,Vitvi14g00416,Vitvi18g02496,Vitvi18g00894,Vitvi18g02431	TRUE	3.67943

## Sheet: lightpink4
query	significant	p_value	term_size	query_size	intersection_size	precision	recall	term_id	source	term_name	effective_domain_size	source_order	parents	evidence_codes	intersection	highlighted	fold_change
query_1	TRUE	0.00578349	31	231	5	0.021645	0.16129	GO:0009522	GO:CC	photosystem I	18221	604		IEA,IEA,IEA,IEA,IEA	Vitvi08g01360,Vitvi10g00882,Vitvi12g02485,Vitvi12g01553,Vitvi01g01648	FALSE	12.7224
query_1	TRUE	0.000491809	51	231	7	0.030303	0.137255	GO:0009523	GO:CC	photosystem II	18221	605		IEA,IEA,IEA,IEA,IEA,IEA,IEA	Vitvi08g01360,Vitvi12g00092,Vitvi12g02485,Vitvi12g01553,Vitvi14g00489,Vitvi01g01648,Vitvi13g00250	FALSE	10.8265
query_1	TRUE	0.000287713	67	231	8	0.034632	0.119403	GO:0009521	GO:CC	photosystem	18221	603		IEA,IEA,IEA,IEA,IEA,IEA,IEA,IEA	Vitvi08g01360,Vitvi10g00882,Vitvi12g00092,Vitvi12g02485,Vitvi12g01553,Vitvi14g00489,Vitvi01g01648,Vitvi13g00250	FALSE	9.41836
query_1	TRUE	0.000669291	126	231	10	0.04329	0.0793651	GO:0009535	GO:CC	chloroplast thylakoid membrane	18221	617		IEA,IEA,IBA IEA,IEA,IBA IEA,IEA,IBA,IBA IEA,IEA,IBA IEA	Vitvi08g01026,Vitvi08g01360,Vitvi11g00967,Vitvi12g00628,Vitvi12g02485,Vitvi12g01553,Vitvi13g00220,Vitvi14g00489,Vitvi01g01984,Vitvi01g01648	FALSE	6.26022
query_1	TRUE	0.000718529	127	231	10	0.04329	0.0787402	GO:0055035	GO:CC	plastid thylakoid membrane	18221	2257		IEA,IEA,IBA IEA,IEA,IBA IEA,IEA,IBA,IBA IEA,IEA,IBA IEA	Vitvi08g01026,Vitvi08g01360,Vitvi11g00967,Vitvi12g00628,Vitvi12g02485,Vitvi12g01553,Vitvi13g00220,Vitvi14g00489,Vitvi01g01984,Vitvi01g01648	FALSE	6.21093
query_1	TRUE	9.0325e-05	154	231	12	0.0519481	0.0779221	GO:0042651	GO:CC	thylakoid membrane	18221	1827		IEA,IEA,IBA IEA,IEA,IEA,IBA IEA,IEA,IBA,IBA IEA,IEA,IBA IEA,IEA	Vitvi08g01026,Vitvi08g01360,Vitvi11g00967,Vitvi12g00092,Vitvi12g00628,Vitvi12g02485,Vitvi12g01553,Vitvi13g00220,Vitvi14g00489,Vitvi01g01984,Vitvi01g01648,Vitvi13g00250	FALSE	6.1464
query_1	TRUE	3.55091e-05	169	231	13	0.0562771	0.0769231	GO:0034357	GO:CC	photosynthetic membrane	18221	1469		IEA,IEA,IEA,IBA IEA,IEA,IEA,IBA IEA,IEA,IBA,IBA IEA,IEA,IBA IEA,IEA	Vitvi08g01026,Vitvi08g01360,Vitvi10g00882,Vitvi11g00967,Vitvi12g00092,Vitvi12g00628,Vitvi12g02485,Vitvi12g01553,Vitvi13g00220,Vitvi14g00489,Vitvi01g01984,Vitvi01g01648,Vitvi13g00250	FALSE	6.0676
query_1	TRUE	0.00135625	167	231	11	0.047619	0.0658683	GO:0031976	GO:CC	plastid thylakoid	18221	1226		IEA,IEA,IBA IEA,IEA,IBA IEA,IEA,IBA,IBA IEA,IEA,IEA,IBA IEA	Vitvi08g01026,Vitvi08g01360,Vitvi11g00967,Vitvi12g00628,Vitvi12g02485,Vitvi12g01553,Vitvi13g00220,Vitvi14g00489,Vitvi01g01874,Vitvi01g01984,Vitvi01g01648	FALSE	5.19561
query_1	TRUE	0.00135625	167	231	11	0.047619	0.0658683	GO:0009534	GO:CC	chloroplast thylakoid	18221	616		IEA,IEA,IBA IEA,IEA,IBA IEA,IEA,IBA,IBA IEA,IEA,IEA,IBA IEA	Vitvi08g01026,Vitvi08g01360,Vitvi11g00967,Vitvi12g00628,Vitvi12g02485,Vitvi12g01553,Vitvi13g00220,Vitvi14g00489,Vitvi01g01874,Vitvi01g01984,Vitvi01g01648	FALSE	5.19561
query_1	TRUE	3.44005e-05	229	231	15	0.0649351	0.0655022	GO:0009579	GO:CC	thylakoid	18221	643		IEA,IBA,IEA,IEA,IBA IEA,IEA,IEA,IBA IEA,IEA,IBA,IBA IEA,IEA,IEA,IBA IEA,IEA	Vitvi08g01026,Vitvi08g01245,Vitvi08g01360,Vitvi10g00882,Vitvi11g00967,Vitvi12g00092,Vitvi12g00628,Vitvi12g02485,Vitvi12g01553,Vitvi13g00220,Vitvi14g00489,Vitvi01g01874,Vitvi01g01984,Vitvi01g01648,Vitvi13g00250	FALSE	5.16673
query_1	TRUE	0.0238124	191	231	10	0.04329	0.052356	GO:0031968	GO:CC	organelle outer membrane	18221	1219		IEA,IEA,IBA IEA,IEA,IBA IEA,IEA,IBA,IBA IEA,IEA,IBA IEA	Vitvi08g01026,Vitvi08g01360,Vitvi11g00967,Vitvi12g00628,Vitvi12g02485,Vitvi12g01553,Vitvi13g00220,Vitvi14g00489,Vitvi01g01984,Vitvi01g01648	FALSE	4.12978
query_1	TRUE	0.0238124	191	231	10	0.04329	0.052356	GO:0019867	GO:CC	outer membrane	18221	827		IEA,IEA,IBA IEA,IEA,IBA IEA,IEA,IBA,IBA IEA,IEA,IBA IEA	Vitvi08g01026,Vitvi08g01360,Vitvi11g00967,Vitvi12g00628,Vitvi12g02485,Vitvi12g01553,Vitvi13g00220,Vitvi14g00489,Vitvi01g01984,Vitvi01g01648	FALSE	4.12978
query_1	TRUE	0.0241726	229	231	11	0.047619	0.0480349	GO:0042170	GO:CC	plastid membrane	18221	1780		IEA,IEA,IBA IEA,IEA,IBA IEA,IEA,IBA,IBA IEA,IEA,IEA,IBA IEA	Vitvi08g01026,Vitvi08g01360,Vitvi11g00967,Vitvi12g00628,Vitvi12g02485,Vitvi12g01553,Vitvi13g00220,Vitvi14g00489,Vitvi17g01635,Vitvi01g01984,Vitvi01g01648	FALSE	3.78894
query_1	TRUE	6.45636e-06	906	231	33	0.142857	0.0364238	GO:0009507	GO:CC	chloroplast	18221	590		IBA IEA,IEA,IEA,IEA,IBA IEA,IEA,IEA,IBA,IEA,IBA IEA,IEA,IBA IEA,IEA,IBA,IBA IEA,IBA,IEA,IBA,IEA,IEA,IEA,IBA IEA,IEA,IEA,IBA IEA,IBA,IBA,IEA,IEA,IEA,IBA,IBA,IBA	Vitvi04g00175,Vitvi04g01715,Vitvi05g01317,Vitvi08g01026,Vitvi08g01245,Vitvi08g01360,Vitvi08g01756,Vitvi10g00849,Vitvi10g00882,Vitvi11g00967,Vitvi12g00628,Vitvi12g02485,Vitvi12g01553,Vitvi13g00220,Vitvi14g00489,Vitvi15g00048,Vitvi16g01363,Vitvi17g00710,Vitvi17g00986,Vitvi17g01635,Vitvi18g02006,Vitvi01g00025,Vitvi01g01874,Vitvi01g01984,Vitvi01g01648,Vitvi07g02286,Vitvi08g01332,Vitvi12g02027,Vitvi12…	TRUE	2.87307
query_1	TRUE	2.37129e-05	958	231	33	0.142857	0.0344468	GO:0009536	GO:CC	plastid	18221	618		IBA IEA,IEA,IEA,IEA,IBA IEA,IEA,IEA,IBA,IEA,IBA IEA,IEA,IBA IEA,IEA,IBA,IBA IEA,IBA,IEA,IBA,IEA,IEA,IEA,IBA IEA,IEA,IEA,IBA IEA,IBA,IBA,IEA,IEA,IEA,IBA,IBA,IBA	Vitvi04g00175,Vitvi04g01715,Vitvi05g01317,Vitvi08g01026,Vitvi08g01245,Vitvi08g01360,Vitvi08g01756,Vitvi10g00849,Vitvi10g00882,Vitvi11g00967,Vitvi12g00628,Vitvi12g02485,Vitvi12g01553,Vitvi13g00220,Vitvi14g00489,Vitvi15g00048,Vitvi16g01363,Vitvi17g00710,Vitvi17g00986,Vitvi17g01635,Vitvi18g02006,Vitvi01g00025,Vitvi01g01874,Vitvi01g01984,Vitvi01g01648,Vitvi07g02286,Vitvi08g01332,Vitvi12g02027,Vitvi12…	FALSE	2.71712
query_1	TRUE	0.0338984	1360	231	33	0.142857	0.0242647	GO:0043228	GO:CC	non-membrane-bounded organelle	18221	1884		IBA IEA,IBA IEA,IBA IEA,IBA IEA,IBA IEA,IEA,IEA,IBA,IEA,IEA,IBA IEA,IEA,IEA,IBA IEA,IEA,IBA,IBA IEA,IBA IEA,IBA IEA,IBA IEA,IBA IEA,IEA,IEA,IBA IEA,IBA IEA,IEA,IEA,IEA,IEA,IEA,IEA,IBA,IEA	Vitvi04g02084,Vitvi04g01655,Vitvi05g00114,Vitvi05g00254,Vitvi06g00569,Vitvi08g01970,Vitvi08g01026,Vitvi08g01245,Vitvi08g01360,Vitvi10g00882,Vitvi11g00967,Vitvi12g00092,Vitvi12g00628,Vitvi12g02485,Vitvi12g01553,Vitvi13g00220,Vitvi14g00489,Vitvi15g01086,Vitvi19g00469,Vitvi19g00499,Vitvi01g00025,Vitvi01g01874,Vitvi01g01984,Vitvi01g01648,Vitvi05g01465,Vitvi06g00964,Vitvi07g00367,Vitvi11g00452,Vitvi12…	FALSE	1.91397
query_1	TRUE	0.0338984	1360	231	33	0.142857	0.0242647	GO:0043232	GO:CC	intracellular non-membrane-bounded organelle	18221	1888		IBA IEA,IBA IEA,IBA IEA,IBA IEA,IBA IEA,IEA,IEA,IBA,IEA,IEA,IBA IEA,IEA,IEA,IBA IEA,IEA,IBA,IBA IEA,IBA IEA,IBA IEA,IBA IEA,IBA IEA,IEA,IEA,IBA IEA,IBA IEA,IEA,IEA,IEA,IEA,IEA,IEA,IBA,IEA	Vitvi04g02084,Vitvi04g01655,Vitvi05g00114,Vitvi05g00254,Vitvi06g00569,Vitvi08g01970,Vitvi08g01026,Vitvi08g01245,Vitvi08g01360,Vitvi10g00882,Vitvi11g00967,Vitvi12g00092,Vitvi12g00628,Vitvi12g02485,Vitvi12g01553,Vitvi13g00220,Vitvi14g00489,Vitvi15g01086,Vitvi19g00469,Vitvi19g00499,Vitvi01g00025,Vitvi01g01874,Vitvi01g01984,Vitvi01g01648,Vitvi05g01465,Vitvi06g00964,Vitvi07g00367,Vitvi11g00452,Vitvi12…	FALSE	1.91397

## Sheet: skyblue2
query	significant	p_value	term_size	query_size	intersection_size	precision	recall	term_id	source	term_name	effective_domain_size	source_order	parents	evidence_codes	intersection	highlighted	fold_change
query_1	TRUE	0.0132217	2	166	2	0.0120482	1	GO:0005797	GO:CC	Golgi medial cisterna	18221	361		IEA,IBA	Vitvi19g00602,Vitvi04g00526	TRUE	109.765

## Sheet: plum3
query	significant	p_value	term_size	query_size	intersection_size	precision	recall	term_id	source	term_name	effective_domain_size	source_order	parents	evidence_codes	intersection	highlighted	fold_change
query_1	TRUE	0.0420209	2	278	2	0.00719424	1	GO:0098807	GO:CC	chloroplast thylakoid membrane protein complex	18221	3273		IEA,IBA	Vitvi03g00375,Vitvi04g01700	TRUE	65.5432
query_1	TRUE	0.0123043	6	278	3	0.0107914	0.5	GO:0010319	GO:CC	stromule	18221	679		IEA,IEA,IEA	Vitvi01g00738,Vitvi12g00634,Vitvi18g01431	FALSE	32.7716
query_1	TRUE	0.0212892	7	278	3	0.0107914	0.428571	GO:0009543	GO:CC	chloroplast thylakoid lumen	18221	624		IBA,IEA,IEA	Vitvi05g00498,Vitvi10g01236,Vitvi14g00069	FALSE	28.0899
query_1	TRUE	0.0212892	7	278	3	0.0107914	0.428571	GO:0031978	GO:CC	plastid thylakoid lumen	18221	1228		IBA,IEA,IEA	Vitvi05g00498,Vitvi10g01236,Vitvi14g00069	FALSE	28.0899
query_1	TRUE	0.0207595	32	278	5	0.0179856	0.15625	GO:0009527	GO:CC	plastid outer membrane	18221	609		IBA,IEA,IBA IEA,IEA,IEA	Vitvi01g01496,Vitvi06g00198,Vitvi08g00637,Vitvi12g00634,Vitvi16g00194	FALSE	10.2411
query_1	TRUE	0.000140657	67	278	9	0.0323741	0.134328	GO:0009521	GO:CC	photosystem	18221	603		IEA,IEA,IBA IEA,IEA,IEA,IEA,IEA,IEA,IEA	Vitvi01g00170,Vitvi01g00589,Vitvi04g01700,Vitvi05g00498,Vitvi07g00690,Vitvi07g02309,Vitvi10g01236,Vitvi14g00069,Vitvi18g00046	FALSE	8.80431
query_1	TRUE	0.0219131	51	278	6	0.0215827	0.117647	GO:0009523	GO:CC	photosystem II	18221	605		IEA,IEA,IEA,IEA,IEA,IEA	Vitvi01g00170,Vitvi01g00589,Vitvi05g00498,Vitvi07g00690,Vitvi14g00069,Vitvi18g00046	FALSE	7.71096
query_1	TRUE	7.59917e-05	131	278	15	0.0539568	0.114504	GO:0015979	GO:BP	photosynthesis	18221	5145		IEA,IEA,IEA,IEA,IBA IEA,IEA,IEA,IBA,IEA,IEA,IEA,IEA,IEA,IEA,IBA IEA	Vitvi01g00170,Vitvi01g00589,Vitvi02g00133,Vitvi04g01700,Vitvi05g00498,Vitvi07g00690,Vitvi07g02309,Vitvi10g00129,Vitvi10g01236,Vitvi12g00634,Vitvi14g00069,Vitvi16g00031,Vitvi18g00046,Vitvi18g00830,Vitvi18g01431	TRUE	7.50494
query_1	TRUE	0.000366476	169	278	13	0.0467626	0.0769231	GO:0034357	GO:CC	photosynthetic membrane	18221	1469		IEA,IEA,IEA,IBA IEA,IEA,IBA IEA,IEA,IEA,IEA,IEA,IBA,IEA,IEA	Vitvi01g00170,Vitvi01g00589,Vitvi03g00375,Vitvi04g01700,Vitvi05g00498,Vitvi07g00690,Vitvi07g02309,Vitvi10g01236,Vitvi12g00634,Vitvi14g00069,Vitvi15g01549,Vitvi18g00046,Vitvi19g00308	FALSE	5.04178
query_1	TRUE	8.87075e-05	229	278	16	0.057554	0.069869	GO:0009579	GO:CC	thylakoid	18221	643		IEA,IBA IEA,IEA,IEA,IBA IEA,IBA IEA,IBA IEA,IEA,IEA,IBA IEA,IBA,IEA,IBA IEA,IEA,IEA,IEA	Vitvi01g00170,Vitvi01g00589,Vitvi01g00738,Vitvi03g00375,Vitvi04g01700,Vitvi05g00498,Vitvi07g00690,Vitvi07g02309,Vitvi10g01236,Vitvi12g00634,Vitvi13g01994,Vitvi14g00069,Vitvi15g01549,Vitvi18g00046,Vitvi19g00038,Vitvi19g00308	FALSE	4.57944
query_1	TRUE	0.00955751	167	278	11	0.0395683	0.0658683	GO:0009534	GO:CC	chloroplast thylakoid	18221	616		IBA,IEA,IBA,IBA,IBA,IEA,IEA,IBA IEA,IEA,IBA,IEA	Vitvi01g00589,Vitvi03g00375,Vitvi04g01700,Vitvi05g00498,Vitvi07g00690,Vitvi07g02309,Vitvi10g01236,Vitvi12g00634,Vitvi14g00069,Vitvi15g01549,Vitvi19g00308	FALSE	4.31721
query_1	TRUE	0.00955751	167	278	11	0.0395683	0.0658683	GO:0031976	GO:CC	plastid thylakoid	18221	1226		IBA,IEA,IBA,IBA,IBA,IEA,IEA,IBA IEA,IEA,IBA,IEA	Vitvi01g00589,Vitvi03g00375,Vitvi04g01700,Vitvi05g00498,Vitvi07g00690,Vitvi07g02309,Vitvi10g01236,Vitvi12g00634,Vitvi14g00069,Vitvi15g01549,Vitvi19g00308	FALSE	4.31721
query_1	TRUE	0.00629873	189	278	12	0.0431655	0.0634921	GO:0009941	GO:CC	chloroplast envelope	18221	662		IEA,IBA IEA,IBA,IEA,IBA,IEA,IEA,IBA IEA,IEA,IEA,IEA,IEA	Vitvi01g00738,Vitvi01g01153,Vitvi01g01496,Vitvi04g01196,Vitvi04g01420,Vitvi05g00688,Vitvi06g00198,Vitvi08g00637,Vitvi12g00137,Vitvi12g00634,Vitvi16g00194,Vitvi19g00038	FALSE	4.16147
query_1	TRUE	3.63644e-05	301	278	19	0.0683453	0.0631229	GO:0009526	GO:CC	plastid envelope	18221	608		IEA,IBA IEA,IBA,IEA,IEA,IBA,IBA,IEA,IEA,IBA,IEA,IBA IEA,IEA,IEA,IBA,IEA,IEA,IEA,IEA	Vitvi01g00738,Vitvi01g01153,Vitvi01g01496,Vitvi03g00375,Vitvi04g01196,Vitvi04g01420,Vitvi04g01700,Vitvi05g00688,Vitvi06g00198,Vitvi07g00690,Vitvi07g02309,Vitvi08g00637,Vitvi12g00137,Vitvi12g00634,Vitvi15g01549,Vitvi16g00194,Vitvi18g01431,Vitvi19g00038,Vitvi19g00308	FALSE	4.13728
query_1	TRUE	0.0021665	229	278	14	0.0503597	0.0611354	GO:0042170	GO:CC	plastid membrane	18221	1780		IBA IEA,IBA,IEA,IEA,IBA,IBA,IEA,IBA,IEA,IBA IEA,IEA,IBA,IEA,IEA	Vitvi01g01153,Vitvi01g01496,Vitvi03g00375,Vitvi04g01196,Vitvi04g01420,Vitvi04g01700,Vitvi06g00198,Vitvi07g00690,Vitvi07g02309,Vitvi08g00637,Vitvi12g00634,Vitvi15g01549,Vitvi16g00194,Vitvi19g00308	FALSE	4.00701
query_1	TRUE	0.0316954	191	278	11	0.0395683	0.0575916	GO:0019867	GO:CC	outer membrane	18221	827		IBA,IEA,IBA,IBA IEA,IBA,IEA,IBA IEA,IEA,IBA,IEA,IEA	Vitvi01g01496,Vitvi03g00375,Vitvi04g01700,Vitvi06g00198,Vitvi07g00690,Vitvi07g02309,Vitvi08g00637,Vitvi12g00634,Vitvi15g01549,Vitvi16g00194,Vitvi19g00308	FALSE	3.77474
query_1	TRUE	0.0316954	191	278	11	0.0395683	0.0575916	GO:0031968	GO:CC	organelle outer membrane	18221	1219		IBA,IEA,IBA,IBA IEA,IBA,IEA,IBA IEA,IEA,IBA,IEA,IEA	Vitvi01g01496,Vitvi03g00375,Vitvi04g01700,Vitvi06g00198,Vitvi07g00690,Vitvi07g02309,Vitvi08g00637,Vitvi12g00634,Vitvi15g01549,Vitvi16g00194,Vitvi19g00308	FALSE	3.77474
query_1	TRUE	3.85087e-06	958	278	39	0.140288	0.0407098	GO:0009536	GO:CC	plastid	18221	618		IEA,IBA,IEA,IBA IEA,IBA,IEA,IEA,IBA,IBA IEA,IEA,IBA,IEA,IEA,IEA,IBA,IBA IEA,IBA,IEA,IEA,IBA IEA,IBA,IEA,IEA,IBA,IEA,IEA,IBA IEA,IBA IEA,IBA IEA,IEA,IBA,IEA,IEA,IEA,IBA,IEA,IEA,IEA,IEA	Vitvi01g00170,Vitvi01g00589,Vitvi01g00738,Vitvi01g01153,Vitvi01g01496,Vitvi03g00375,Vitvi04g01196,Vitvi04g01420,Vitvi04g01700,Vitvi05g00350,Vitvi05g00498,Vitvi05g00688,Vitvi06g00198,Vitvi06g00282,Vitvi07g02174,Vitvi07g02271,Vitvi07g00690,Vitvi07g02309,Vitvi08g00290,Vitvi08g00637,Vitvi08g01325,Vitvi08g01456,Vitvi08g01810,Vitvi09g00195,Vitvi10g01236,Vitvi12g00137,Vitvi12g00634,Vitvi12g01968,Vitvi13…	TRUE	2.66825
query_1	TRUE	7.66011e-05	906	278	35	0.125899	0.0386313	GO:0009507	GO:CC	chloroplast	18221	590		IEA,IBA,IEA,IBA IEA,IBA,IEA,IEA,IBA,IBA IEA,IEA,IBA,IEA,IEA,IBA,IBA IEA,IBA,IEA,IEA,IBA IEA,IEA,IEA,IBA,IEA,IEA,IBA IEA,IBA IEA,IBA IEA,IEA,IBA,IEA,IEA,IEA,IEA,IEA,IEA	Vitvi01g00170,Vitvi01g00589,Vitvi01g00738,Vitvi01g01153,Vitvi01g01496,Vitvi03g00375,Vitvi04g01196,Vitvi04g01420,Vitvi04g01700,Vitvi05g00350,Vitvi05g00498,Vitvi05g00688,Vitvi06g00198,Vitvi07g02174,Vitvi07g02271,Vitvi07g00690,Vitvi07g02309,Vitvi08g00290,Vitvi08g00637,Vitvi08g01456,Vitvi08g01810,Vitvi09g00195,Vitvi10g01236,Vitvi12g00137,Vitvi12g00634,Vitvi12g01968,Vitvi13g01994,Vitvi14g00069,Vitvi15…	FALSE	2.53202

## Sheet: lightcyan1
query	significant	p_value	term_size	query_size	intersection_size	precision	recall	term_id	source	term_name	effective_domain_size	source_order	parents	evidence_codes	intersection	highlighted	fold_change
query_1	TRUE	0.00121817	906	189	25	0.132275	0.0275938	GO:0009507	GO:CC	chloroplast	18221	590		IBA,IEA,IEA,IEA,IBA IEA,IBA IEA,IBA,IEA,IBA,IBA,IBA,IBA IEA,IEA,IBA,IBA,IBA IEA,IEA,IEA,IBA,IBA IEA,IBA,IEA,IBA,IBA IEA,IEA	Vitvi01g00418,Vitvi01g02296,Vitvi02g00469,Vitvi03g00062,Vitvi04g00151,Vitvi04g01381,Vitvi06g00105,Vitvi06g00834,Vitvi06g01125,Vitvi07g02277,Vitvi07g01894,Vitvi09g00004,Vitvi10g00934,Vitvi13g01905,Vitvi13g00883,Vitvi13g01242,Vitvi14g00244,Vitvi14g00919,Vitvi14g01497,Vitvi16g00792,Vitvi17g01370,Vitvi18g00011,Vitvi18g00785,Vitvi18g00799,Vitvi19g00395	FALSE	2.66025
query_1	TRUE	0.00105751	958	189	26	0.137566	0.0271399	GO:0009536	GO:CC	plastid	18221	618		IBA,IEA,IEA,IEA,IBA IEA,IBA IEA,IBA,IEA,IBA,IBA,IBA,IBA IEA,IEA,IBA,IBA,IBA IEA,IEA,IEA,IEA,IBA,IBA IEA,IBA,IEA,IBA,IBA IEA,IEA	Vitvi01g00418,Vitvi01g02296,Vitvi02g00469,Vitvi03g00062,Vitvi04g00151,Vitvi04g01381,Vitvi06g00105,Vitvi06g00834,Vitvi06g01125,Vitvi07g02277,Vitvi07g01894,Vitvi09g00004,Vitvi10g00934,Vitvi13g01905,Vitvi13g00883,Vitvi13g01242,Vitvi14g00244,Vitvi14g00919,Vitvi14g01006,Vitvi14g01497,Vitvi16g00792,Vitvi17g01370,Vitvi18g00011,Vitvi18g00785,Vitvi18g00799,Vitvi19g00395	TRUE	2.61648

[truncated: 29 more sheets: darkmagenta, lightcoral, salmon4, skyblue3, darkslateblue, lightblue4, yellowgreen, mediumpurple4, salmon, lavenderblush3, darkorange2, thistle3, orangered4, steelblue, coral, firebrick3, navajowhite2, red, coral1, turquoise …]
