# Supplementary material for: The Transcriptional Landscape of Berry Skin in Red and White PIWI (“Pilzwiderstandsfähig”) Grapevines Possessing QTLs for Partial Resistance to Downy and Powdery Mildews
Source: Plants (Basel). 2024 Sep 13;13(18):2574. doi: 10.3390/plants13182574 (PMC11434962; doi:10.3390/plants13182574)
Supplement: Supplementary file 1 [file plants-13-02574-s001.zip › MDPI_Plants__Supplementary Table S9 - Tau values of genes in all tissues considered in this study.xlsx]

## Sheet: TAU in all varieties
Supplementary Table S9. Tau values of genes in all varieties considered in this study.
12X.v2 VCOST.v3	12Xv1 VIT code	Gene description	tau	CCSKIN	SNSKIN	SRSKIN	CVSKIN	SBSKIN	CSSKIN
Vitvi00g00443	VIT_00s0319g00060	Glutamate carboxypeptidase (AMP1)	0.4	0.278	0.028	0.4	0.336	0.302	0.31
Vitvi00g00444	VIT_00s0327g00020	Glutamate carboxypeptidase (AMP1)	0.333	0.175	0.038	0.253	0.333	0.185	0.215
Vitvi00g00491	VIT_00s0342g00030	NADP dependent malic enzyme	1	0	0	1	0	0	0
Vitvi00g00495	NA	NA	1	0	1	0	0	0	0
Vitvi00g00541	VIT_00s0366g00010	NA	0.5	0.31	0.246	0.413	0.5	0.152	0.257
Vitvi00g00544	NA	NA	0.467	0.45	0.19	0.467	0.241	0.208	0.243
Vitvi00g00547	NA	NA	0.533	0	0.533	0.162	0.322	0.268	0.265
Vitvi00g00610	VIT_00s0396g00020	Photosystem II PsbC	0.32	0.32	0.23	0.317	0.147	0.198	0.167
Vitvi00g00612	VIT_00s0396g00030	LRR receptor-like serine/threonine-protein kinase	0.4	0.4	0.262	0.379	0.169	0.223	0.192
Vitvi00g00614	NA	NA	0.314	0.314	0.226	0.312	0.188	0.215	0.195
Vitvi00g00615	VIT_00s0396g00050	Ribosomal protein S4, Mitochondrial	0.325	0.322	0.256	0.325	0.205	0.233	0.21
Vitvi00g00616	VIT_00s0396g00060	No hit	0.44	0.44	0.297	0.425	0.162	0.207	0.16
Vitvi00g00663	VIT_00s0437g00010	CRK10 (cysteine-rich RLK10)	0.667	0.293	0	0	0.352	0.667	0.586
Vitvi00g00668	VIT_00s0437g00070	Receptor kinase RK20-1	0.35	0.241	0.19	0.264	0.35	0.248	0.298
Vitvi00g00670	NA	NA	0.733	0.733	0.28	0.555	0.233	0	0
Vitvi00g00671	VIT_00s0438g00010	Cytochrome c oxidase subunit 2	0.3	0.3	0.219	0.29	0.222	0.213	0.203
Vitvi00g00672	VIT_00s0438g00010	NA	0.375	0.364	0.269	0.375	0.214	0.24	0.219
Vitvi00g00673	NA	NA	1	1	0	0	0	0	0
Vitvi00g00674	NA	NA	0.7	0.577	0	0.7	0	0.109	0
Vitvi00g00675	VIT_00s0441g00010	DEAD/DEAH box RNA helicase protein RH16	0.029	0.029	0.027	0.028	0.028	0.027	0.027
Vitvi00g00676	VIT_00s0441g00020	Squalene monooxygenase	0.233	0.21	0.223	0.232	0.233	0.154	0.192
Vitvi00g00710	VIT_00s0487g00030	R protein MLA10	0.05	0.045	0.041	0.049	0.046	0.05	0.05
Vitvi00g00711	VIT_00s0487g00050	R protein disease resistance protein	0.12	0.098	0.093	0.12	0.105	0.107	0.098
Vitvi00g00756	NA	NA	0.533	0.533	0.021	0.125	0.208	0.273	0.277
Vitvi00g00757	VIT_00s0526g00010	WD-40 repeat family protein / beige-related	1	1	0	0	0	0	0
Vitvi00g00786	VIT_00s0556g00010	Pollen Ole e 1 allergen and extensin	0.4	0	0.298	0.4	0.383	0.376	0.35
Vitvi00g00789	VIT_00s0558g00010	Branched-chain-amino-acid aminotransferase 3, chloroplastic	0.033	0.031	0.031	0.029	0.033	0.032	0.033
Vitvi00g00790	VIT_00s0558g00020	LINC4 (little nuclei4)	0.02	0.02	0.019	0.02	0.02	0.02	0.02
Vitvi00g00792	VIT_00s0558g00030	Pro-X carboxypeptidase Lysosomal	0.111	0.111	0.106	0.104	0.104	0.109	0.109
Vitvi00g00794	VIT_00s0561g00020	Stem-specific protein TSJT1	0.7	0.194	0	0	0.7	0.051	0.269
Vitvi00g00795	VIT_00s0561g00030	Splicing factor U2AF 65 kDa subunit	0.025	0.024	0.025	0.024	0.024	0.025	0.025
Vitvi00g00812	NA	NA	0.8	0.196	0	0.426	0	0.167	0.8
Vitvi00g00813	VIT_00s0587g00030	CBS domain-containing protein	0.06	0.054	0.06	0.057	0.057	0.058	0.056
Vitvi00g00814	VIT_00s0587g00040	Unknown protein	0	0	0	0	0	0	0
Vitvi00g00816	VIT_00s0590g00010	Cytochrome c biogenesis protein CcmE	0.133	0.12	0.122	0.129	0.133	0.102	0.116
Vitvi00g00817	NA	NA	0.8	0	0.8	0	0	0.139	0
Vitvi00g00824	NA	NA	0.06	0.055	0.054	0.06	0.049	0.05	0.048
Vitvi00g00859	VIT_00s0632g00010	AP2 domain-containing transcription factor TINY	0.733	0.733	0	0.099	0.431	0	0.12
Vitvi00g00864	VIT_00s0646g00010	Hydrolase, alpha/beta fold	0.9	0	0	0	0	0.9	0.705
Vitvi00g00869	VIT_00s0657g00010	Branched-chain amino acid aminotransferase	0.029	0.027	0.028	0.028	0.028	0.028	0.029
Vitvi00g00870	VIT_00s0659g00010	Unknown	0	0	0	0	0	0	0
Vitvi00g00880	NA	NA	0.1	0.1	0.087	0.086	0.095	0.096	0.097
Vitvi00g00893	NA	No hit	0.8	0	0.8	0	0.3	0	0
Vitvi00g00894	VIT_00s0705g00010	CYP81E1 Isoflavone 2'-hydroxylase	0.475	0.382	0.199	0.285	0.475	0.165	0.371
Vitvi00g00897	VIT_00s0710g00020	SNF1-related protein kinase 2.7 SNRK2.7 SRK2F	0.067	0.067	0.062	0.064	0.065	0.05	0.064
Vitvi00g00903	VIT_00s0733g00010	F-type H+-transporting ATPase alpha chain	0.28	0.272	0.215	0.28	0.18	0.204	0.186
Vitvi00g00909	VIT_00s0743g00010	S-locus lectin protein kinase	0.24	0.24	0.228	0.238	0.151	0.139	0.15
Vitvi00g00910	VIT_00s0743g00020	S-locus lectin protein kinase	0.2	0.176	0.193	0.2	0.176	0.173	0.175
Vitvi00g00911	VIT_00s0743g00030	S-locus lectin protein kinase	0.24	0.236	0.134	0.144	0.24	0.191	0.205
Vitvi00g00921	VIT_00s0762g00040	S-locus lectin protein kinase	0.1	0.087	0.092	0.1	0.089	0.099	0.096
Vitvi00g00922	VIT_00s0769g00010	Peptidyl-prolyl cis-trans isomerase, FKBP-type	0	0	0	0	0	0	0
Vitvi00g00935	VIT_00s0804g00010	Unknown protein	0.089	0.087	0.083	0.089	0.083	0.086	0.084
Vitvi00g00936	VIT_00s0804g00020	Unknown protein	0.44	0.44	0.268	0.335	0.251	0.227	0.205
Vitvi00g00937	VIT_00s0809g00030	DNA excision repair protein ERCC-4	0.15	0.15	0.114	0.112	0.149	0.099	0.134
Vitvi00g00950	VIT_00s0841g00010	GTP binding protein	0.16	0.003	0.153	0.149	0.16	0.156	0.158
Vitvi00g00951	VIT_00s0841g00030	Pentatricopeptide (PPR) repeat-containing protein	0.333	0	0.255	0.333	0.31	0.183	0.241
Vitvi00g00956	VIT_00s0848g00010	Protein serine/threonine kinase	0.05	0.043	0.039	0.045	0.044	0.05	0.049
Vitvi00g00959	VIT_00s0854g00030	Unknown	0.333	0.333	0.235	0.327	0.233	0.189	0.187
Vitvi00g00960	VIT_00s0854g00040	NADH dehydrogenase ND4 subunit	0.5	0.5	0.225	0.451	0.057	0.189	0.133
Vitvi00g00961	NA	NA	0.4	0.382	0.272	0.4	0.212	0.141	0.124
Vitvi00g00973	VIT_00s0873g00010	Ribosomal protein L2	0.378	0.297	0.308	0.378	0.245	0.296	0.26
Vitvi00g00974	VIT_00s0873g00020	NADH dehydrogenase subunit 3	0.25	0.216	0.216	0.25	0.17	0.215	0.188
Vitvi00g00983	VIT_00s0897g00010	Leucine-rich repeat family protein	0.04	0.04	0.038	0.034	0.039	0.038	0.039
Vitvi00g00994	VIT_00s0918g00010	Pentatricopeptide repeat	0.2	0.2	0.169	0.184	0.192	0.172	0.181
Vitvi00g00996	NA	NA	0.8	0	0.8	0	0.151	0	0
Vitvi00g00997	VIT_00s0920g00010	HEAT repeat-containing protein	0.25	0.221	0.25	0.19	0.229	0.224	0.223
Vitvi00g01010	NA	NA	0.2	0.2	0.176	0.161	0.19	0.183	0.187
Vitvi00g01011	VIT_00s0958g00020	FK506-binding protein 4/5 ROF1 (rotamase FKBP 1)	0.111	0.081	0.101	0.111	0.108	0.106	0.102
Vitvi00g01013	VIT_00s0961g00020	Transducin protein	0.567	0.567	0.146	0.194	0.4	0.072	0.401
Vitvi00g01018	VIT_00s0983g00010	Abhydrolase domain-containing protein	0.25	0.236	0.25	0.238	0.232	0.189	0.247
Vitvi00g01019	NA	NA	0.3	0.152	0.161	0.15	0.3	0.235	0.244
Vitvi00g01020	VIT_00s0988g00010	CF9	0.533	0.533	0	0.382	0.22	0.456	0.413
Vitvi00g01022	VIT_00s1003g00010	Senescence-associated protein	0.05	0.045	0.047	0.045	0.05	0.046	0.047
Vitvi00g01036	VIT_00s1194g00010	NA	0.171	0.116	0.16	0.171	0.167	0.155	0.162
Vitvi00g01039	NA	NA	0.267	0.267	0.221	0.16	0.223	0.225	0.264
Vitvi00g01047	VIT_00s1211g00010	HEAT repeat-containing protein	0.3	0.3	0.13	0	0.192	0.256	0.224
Vitvi00g01048	VIT_00s1211g00020	No hit	0	0	0	0	0	0	0
Vitvi00g01060	VIT_00s1247g00010	Lateral organ boundaries domain gene 36	0.2	0	0.116	0.173	0.2	0.175	0.187
Vitvi00g01061	VIT_00s1247g00020	Ribosomal protein L25	0.04	0.038	0.033	0.037	0.035	0.04	0.04
Vitvi00g01062	VIT_00s1251g00010	UDP-glucosyl transferase 85A2	0.6	0	0.491	0.297	0.6	0	0
Vitvi00g01079	NA	NA	1	1	0	0	0	0	0
Vitvi00g01098	VIT_00s1353g00010	BAM1 (big apical meristem 1)	0.15	0.15	0.131	0.145	0.144	0.111	0.12
Vitvi00g01101	NA	Unknown	0.7	0.7	0.113	0.227	0.066	0	0
Vitvi00g01102	VIT_00s1365g00010	fimbrin 1	0.36	0.293	0.308	0.109	0.157	0.36	0.325
Vitvi00g01105	VIT_00s1373g00010	Transducin protein	0.175	0.16	0.164	0.175	0.164	0.154	0.155
Vitvi00g01106	VIT_00s1373g00020	Unknown protein	0.8	0.8	0.398	0.391	0	0	0
Vitvi00g01109	VIT_00s1395g00010	Root phototropism protein 3 (Non-phototropic hypocotyl protein 3)	0.9	0.9	0.238	0	0	0	0
Vitvi00g01110	VIT_00s1397g00010; VIT_00s1397g00020	Katanin p80 (WD repeat containing) subunit B 1	0.1	0.1	0.097	0.097	0.097	0.095	0.099
Vitvi00g01118	VIT_00s1427g00010	Serine/threonine-protein phosphatase BSL3	0.8	0	0	0.191	0.8	0	0.174
Vitvi00g01123	VIT_00s1450g00010	Protease Do-like 5	0.35	0.333	0.143	0.35	0.2	0.295	0.304
Vitvi00g01134	NA	NA	0.8	0.18	0	0	0	0.8	0.362
Vitvi00g01144	VIT_00s1546g00010	Phospholipid/glycerol acyltransferase	0.12	0.118	0.114	0.114	0.108	0.119	0.12
Vitvi00g01146	VIT_00s1553g00010	Subtilisin-like proteinase AIR3	0.7	0	0	0.341	0	0.7	0.581
Vitvi00g01149	VIT_00s1557g00020	Lectin-receptor like protein kinase 3	1	0	0	0	1	0	0
Vitvi00g01151	NA	UDP-rhamnose/rhamnosyltransferase	0.175	0.152	0.149	0.141	0.164	0.173	0.175
Vitvi00g01163	VIT_00s1603g00010	RAB GTPase RAB1A	0.6	0.539	0	0	0.6	0	0.406
Vitvi00g01167	VIT_00s1618g00010	NA	0.367	0.349	0.164	0.148	0.367	0.317	0.326
Vitvi00g01168	VIT_00s1623g00010	Coiled-coil domain-containing protein 94	0.075	0.074	0.071	0.071	0.068	0.074	0.075
Vitvi00g01173	NA	NA	0.8	0	0	0.536	0	0.8	0
Vitvi00g01174	VIT_00s1658g00010	Ca2+-ATPase 7 ACA7, plasma membrane	0.6	0	0	0.127	0	0.6	0.07
Vitvi00g01175	VIT_00s1664g00010	TRNA/rRNA methyltransferase (SpoU)	0.2	0.2	0.16	0.102	0.18	0.122	0.187
Vitvi00g01183	VIT_00s1682g00010	NA	0.143	0.139	0.143	0.107	0.122	0.13	0.124
Vitvi00g01184	VIT_00s1682g00020	flavonoid 3'-hydroxylase cytochrome P450	0.514	0.102	0.414	0.088	0.514	0.394	0.453
Vitvi00g01186	VIT_00s1683g00010	Wound-responsive protein	0.04	0.038	0.038	0.04	0.034	0.037	0.038
Vitvi00g01191	VIT_00s1707g00010	Ribosomal protein S8, Chloroplast 30S	0	0	0	0	0	0	0
Vitvi00g01196	VIT_00s1739g00010	Unknown	0.257	0.257	0.214	0.251	0.166	0.186	0.17
Vitvi00g01202	NA	NA	0.4	0.182	0.045	0.246	0.4	0	0
Vitvi00g01205	NA	NA	0.171	0.166	0.153	0.158	0.171	0.147	0.153
Vitvi00g01216	NA	NA	0.6	0	0	0	0.6	0.049	0.048
Vitvi00g01222	VIT_00s1877g00010	Unknown protein	0.6	0	0	0	0.6	0.41	0.414
Vitvi00g01223	VIT_00s1881g00010	No hit	0.2	0.2	0.137	0.189	0.176	0.111	0.125
Vitvi00g01231	VIT_00s1944g00010	Pentatricopeptide repeat-containing protein	0.4	0.083	0.257	0.328	0.4	0.281	0.294
Vitvi00g01238	VIT_00s1959g00010	UDP-N-acetylglucosamine pyrophosphorylase	0.267	0.233	0.247	0.262	0.252	0.172	0.267
Vitvi00g01243	VIT_00s1995g00010	Phosphoenolpyruvate carboxykinase	0	0	0	0	0	0	0
Vitvi00g01245	NA	NA	0.4	0.027	0	0.145	0.314	0.4	0.373
Vitvi00g01247	VIT_00s2006g00010	NA	0.2	0.2	0.158	0.16	0.19	0.143	0.162
Vitvi00g01250	NA	NA	0.2	0.2	0	0.163	0.14	0.13	0.174
Vitvi00g01256	NA	NA	0.3	0.27	0.256	0.3	0	0.274	0.246
Vitvi00g01259	VIT_00s2077g00020	Alkaline alpha galactosidase II	1	1	0	0	0	0	0
Vitvi00g01267	NA	NA	0.1	0.1	0.089	0.063	0.059	0.032	0.078
Vitvi00g01283	NA	NA	0	0	0	0	0	0	0
Vitvi00g01285	VIT_00s2207g00010	UDP-N-acetylglucosamine pyrophosphorylase	0.167	0.167	0.14	0.138	0.149	0.139	0.149
Vitvi00g01289	VIT_00s2226g00010	Catalytic/ transferase	0.08	0.078	0.074	0.076	0.077	0.071	0.08
Vitvi00g01298	NA	NA	0.4	0.4	0.385	0.065	0.204	0	0
Vitvi00g01301	NA	NA	0.2	0.164	0.145	0.176	0.2	0.129	0.15
Vitvi00g01302	NA	NA	0.16	0.115	0.137	0.151	0.16	0.131	0.131
Vitvi00g01306	VIT_00s2287g00010	Unknown protein	0.6	0.251	0	0.6	0.078	0	0
Vitvi00g01309	VIT_00s2304g00010	Pentatricopeptide repeat-containing protein	0.467	0.258	0.207	0.267	0.467	0	0.28
Vitvi00g01312	VIT_00s2313g00010	Coiled-coil protein	0.6	0	0.417	0	0	0.6	0.412
Vitvi00g01315	VIT_00s2341g00010	NA	0.4	0.262	0	0	0.4	0.328	0.373
Vitvi00g01316	VIT_00s2342g00010	NA	0.333	0	0.3	0.333	0.309	0.282	0.286
Vitvi00g01319	VIT_00s2349g00010	2-oxoglutarate/malate carrier protein, Mitochondrial	0	0	0	0	0	0	0
Vitvi00g01320	VIT_00s2364g00010	U-box domain-containing protein 8	0.044	0.043	0.042	0.043	0.044	0.042	0.043
Vitvi00g01321	VIT_00s2365g00010	NA	0.2	0	0.2	0.138	0.107	0.063	0.075
Vitvi00g01324	NA	NA	0.25	0.219	0.211	0.25	0.232	0.174	0.206
Vitvi00g01326	VIT_00s2376g00010	NADH dehydrogenase, putative	0.15	0.118	0.11	0.114	0.15	0.144	0.145
Vitvi00g01327	VIT_00s2377g00010	Unknown protein	0.05	0.044	0.049	0.05	0.044	0.041	0.048
Vitvi00g01329	VIT_00s2380g00010	S-locus lectin protein kinase	0.733	0	0	0.411	0	0.733	0.549
Vitvi00g01332	VIT_00s2393g00010	NA	0	0	0	0	0	0	0
Vitvi00g01333	VIT_00s2397g00010	EMB2261	0.4	0	0.037	0.379	0.158	0.4	0.315
Vitvi00g01338	VIT_00s2430g00010	Unknown	0.08	0.076	0.069	0.07	0.08	0.071	0.075
Vitvi00g01341	NA	NA	0.333	0.323	0.285	0.293	0.29	0.294	0.333
Vitvi00g01344	NA	NA	0.267	0.234	0.238	0.192	0.248	0.267	0.262
Vitvi00g01352	NA	NA	0.5	0.5	0	0.426	0	0.231	0.378
Vitvi00g01354	VIT_00s2478g00010	Urease accessory protein UreD	0.2	0	0.05	0.048	0.176	0.2	0.086
Vitvi00g01355	VIT_00s2478g00020	Ribosomal protein L12 (gb|SCL121A)	0.3	0	0.298	0.286	0.3	0.284	0.29
Vitvi00g01357	NA	NA	0.4	0.393	0	0.256	0.4	0	0.094
Vitvi00g01360	NA	NA	0.8	0.8	0.135	0	0	0	0
Vitvi00g01364	VIT_00s2499g00010	No hit	0.267	0.267	0.203	0.191	0.225	0.205	0.223
Vitvi00g01367	VIT_00s2508g00010	Phenylalanine ammonia-lyase	0.2	0.037	0.138	0.152	0.2	0.143	0.158
Vitvi00g01369	VIT_00s2520g00010	Cytokinin oxidase	0.8	0	0	0.412	0.8	0	0.115
Vitvi00g01374	NA	NA	0.267	0.267	0.204	0.2	0.213	0.19	0.231
Vitvi00g01380	VIT_00s2564g00010	NA	0.65	0	0.589	0.009	0.65	0	0.374
Vitvi00g01382	VIT_00s2576g00010	Phosphoenolpyruvate carboxykinase	0	0	0	0	0	0	0
Vitvi00g01383	VIT_00s2579g00010	Phosphoserine aminotransferase	0.244	0.184	0.224	0.244	0.19	0.174	0.174
Vitvi00g01384	VIT_00s2580g00010	U4/U6.U5 tri-snRNP-associated protein 2	0.086	0.084	0.08	0.086	0.084	0.081	0.082
Vitvi00g01385	VIT_00s2582g00010	Unknown	0.143	0.135	0.135	0.143	0.134	0.128	0.129
Vitvi00g01390	VIT_00s2608g00010	Photosystem II PsbB	0.343	0.311	0.274	0.343	0.19	0.259	0.228
Vitvi00g01392	VIT_00s2620g00010	Endo-1,4-beta-glucanase korrigan (KOR)	0.171	0.138	0.149	0.171	0.159	0.159	0.154
Vitvi00g01397	VIT_00s2648g00010	FAD-dependent pyridine nucleotide-disulphide oxidoreductase	0.12	0.103	0.109	0.101	0.091	0.119	0.12
Vitvi00g01402	NA	NA	0.6	0.339	0	0	0	0.6	0.4
Vitvi00g01403	NA	NA	0.267	0.228	0.237	0.213	0.253	0.267	0.248
Vitvi00g01405	NA	NA	0.8	0	0	0	0	0.631	0.8
Vitvi00g01406	VIT_00s2705g00010	Unknown	0.6	0	0	0.6	0.124	0.246	0.595
Vitvi00g01412	VIT_00s2745g00010	Receptor kinase RK20-1	0.7	0	0	0	0.416	0.7	0.557
Vitvi00g01413	VIT_00s2752g00010	DWARF1/DIMINUTO	0.6	0.429	0	0	0	0.6	0.122
Vitvi00g01416	NA	NA	0.8	0	0	0.533	0.8	0	0
Vitvi00g01421	VIT_00s2795g00010	Glyoxylate reductase	0.2	0.167	0.026	0.122	0.2	0.045	0.133
Vitvi00g01424	NA	Zinc finger (DHHC type)	0	0	0	0	0	0	0
Vitvi00g01425	VIT_00s2829g00010	Unknown	0.55	0.305	0.521	0.55	0.094	0.266	0.182
Vitvi00g01429	VIT_00s2847g00010	S-locus lectin protein kinase	0.52	0.202	0.431	0.467	0	0.169	0.52
Vitvi00g01431	VIT_00s2849g00010	Phenylalanine ammonia-lyase	0.35	0.15	0.318	0.31	0.35	0.262	0.278
Vitvi00g01433	VIT_00s2855g00010	ARM repeat protein-like protein	0.7	0.7	0	0.503	0.196	0	0
Vitvi00g01439	NA	VviMADS1A2i	0.3	0.3	0	0.152	0.2	0.262	0.204
Vitvi00g01457	VIT_00s0522g00020	1,8-cineole synthase, chloroplast	0.7	0	0.7	0.661	0	0.137	0
Vitvi00g01462	VIT_00s0266g00070	Linalool synthase	0.75	0	0.75	0.75	0	0.026	0
Vitvi00g01467	VIT_00s0266g00020	1,8-cineole synthase, chloroplast	0.8	0	0.555	0.8	0	0	0
Vitvi00g01764	NA	NA	0.2	0.064	0.2	0.18	0.166	0.137	0.146
Vitvi00g01766	VIT_00s0319g00050	Beta-galactosidase 10	0.8	0.202	0	0.8	0	0	0
Vitvi00g01805	VIT_00s0366g00020	CRK10 (cysteine-rich RLK10)	0.325	0.293	0.287	0.02	0.275	0.325	0.305
Vitvi00g01806	VIT_00s0367g00010	No hit	0.3	0	0.29	0.205	0.16	0.284	0.3
Vitvi00g01823	NA	NA	0.8	0	0.8	0.648	0	0	0
Vitvi00g01835	VIT_00s0396g00070	NADH dehydrogenase subunit 1	0.9	0.9	0	0.306	0	0	0
Vitvi00g01892	VIT_00s0438g00020	ATPase subunit 9	0.367	0.367	0.258	0.342	0.214	0.209	0.211
Vitvi00g01893	VIT_00s0438g00030	Retrotransposon protein, Unclassified	0.667	0.667	0.274	0.59	0.041	0.026	0
Vitvi00g01928	VIT_00s0487g00010	Disease resistance protein (TIR-NBS-LRR class)	0.2	0.2	0.176	0.187	0.191	0.171	0.176
Vitvi00g01930	VIT_00s0487g00030	NA	0.6	0	0.421	0.6	0.085	0.481	0.386
Vitvi00g01932	VIT_00s0490g00010	Translation initiation factor eIF-5A	0.36	0.345	0.345	0.093	0.066	0.36	0.305
Vitvi00g01968	VIT_00s0561g00010	Unknown	0.7	0	0.7	0	0.492	0	0.065
Vitvi00g01969	VIT_00s0566g00010	Unknown protein	0.08	0.08	0.074	0.074	0.072	0.076	0.072
Vitvi00g01970	VIT_00s0566g00020	Unknown protein	0.167	0.167	0.146	0.148	0.154	0.142	0.148
Vitvi00g01978	VIT_00s0590g00020	No hit	0.022	0.021	0.021	0.022	0.021	0.022	0.021
Vitvi00g01994	NA	NA	0.7	0.326	0.7	0.342	0.136	0	0
Vitvi00g01996	VIT_00s0641g00010	Protein serine/threonine kinase	0.35	0.169	0.174	0.267	0.17	0.35	0.301
Vitvi00g01999	VIT_00s0646g00030	Protein serine/threonine kinase	0	0	0	0	0	0	0
Vitvi00g02022	VIT_00s0710g00010	GCR2-like 1 ABA receptor	0.511	0.511	0.29	0.289	0.258	0.233	0.417
Vitvi00g02040	VIT_00s0762g00020	S-locus lectin protein kinase	1	1	0	0	0	0	0
Vitvi00g02041	VIT_00s0762g00030	S-locus lectin protein kinase	0.1	0.087	0.088	0.1	0.078	0.085	0.078
Vitvi00g02044	NA	UDP-galactose transporter 6	0.333	0.333	0.164	0.181	0.284	0.118	0.166
Vitvi00g02047	VIT_00s0809g00010	Unknown	0.9	0	0	0	0	0.9	0.557
Vitvi00g02048	VIT_00s0809g00020	Unknown	0.333	0.309	0.247	0.212	0.333	0.151	0.258
Vitvi00g02059	VIT_00s0841g00020	No hit	0.6	0	0	0.6	0	0.472	0.066
Vitvi00g02062	VIT_00s0848g00030	Somatic embryogenesis receptor kinase 2 SERK2	0.267	0.205	0.191	0.207	0.142	0.267	0.235
Vitvi00g02067	VIT_00s0866g00010	Succinate dehydrogenase subunit 3	0.667	0.504	0.33	0.667	0.312	0	0
Vitvi00g02075	VIT_00s0888g00010	No hit	0.1	0.091	0.078	0.09	0.1	0.082	0.09
Vitvi00g02077	VIT_00s0895g00010	Glucan 1,3-beta-glucosidase	0.867	0	0	0	0	0.867	0.67
Vitvi00g02081	NA	NA	0.5	0.5	0.243	0.246	0.367	0.207	0.26
Vitvi00g02082	NA	NA	0.3	0.275	0.128	0.3	0.282	0.242	0.271
Vitvi00g02084	VIT_00s0922g00010	Gag-pol polyprotein	0.267	0.264	0.155	0.267	0.258	0.013	0.218
Vitvi00g02098	VIT_00s0986g00010	No hit	0.2	0.145	0.2	0.175	0.112	0.191	0.162
Vitvi00g02099	VIT_00s0988g00020	No hit	0.6	0	0.273	0.563	0.6	0	0.028
Vitvi00g02106	VIT_00s1034g00010	E3 ubiquitin-protein ligase CHIP	0	0	0	0	0	0	0
Vitvi00g02111	VIT_00s1194g00020	No hit	0.067	0.035	0.065	0.067	0.049	0.053	0.06
Vitvi00g02116	VIT_00s1213g00010	Cellulose synthase CSLE1	0.067	0.048	0.058	0.055	0.059	0.067	0.059
Vitvi00g02117	VIT_00s1213g00020	Cellulose synthase CSLE1	0.333	0.052	0.313	0.333	0.176	0.195	0.167
Vitvi00g02120	VIT_00s1221g00010	Unknown protein	0.8	0.8	0	0.049	0.174	0	0
Vitvi00g02141	VIT_00s1308g00010	NA	0.025	0.023	0.025	0.024	0.025	0.024	0.025
Vitvi00g02142	VIT_00s1308g00020	Unknown protein	0.533	0.533	0.395	0.375	0.354	0	0.217
Vitvi00g02145	VIT_00s1328g00010	No hit	0.2	0.188	0.153	0.125	0.146	0.2	0.196
Vitvi00g02146	VIT_00s1328g00020	Phytosulfokines PSK4	0.16	0.102	0.136	0.157	0.16	0.128	0.142
Vitvi00g02156	VIT_00s1355g00010	ATP-dependent Clp protease proteolytic subunit (ClpP4)	0.1	0.091	0.096	0.1	0.094	0.099	0.098
Vitvi00g02161	VIT_00s1361g00010	NA	0.033	0.032	0.03	0.033	0.032	0.033	0.032
Vitvi00g02165	VIT_00s1390g00010	DEAD box RNA helicase RH16	0.167	0.167	0.146	0.139	0.157	0.147	0.15
Vitvi00g02167	VIT_00s1406g00010	Katanin p80 (WD repeat containing) subunit B 1	0.125	0.121	0.121	0.125	0.121	0.119	0.12
Vitvi00g02173	VIT_00s1455g00010	Expansin beta 1 precursor	0.667	0.124	0.194	0.667	0	0.266	0.168
Vitvi00g02175	VIT_00s1463g00010	Protease Do-like 5	0.25	0.25	0.162	0.242	0.21	0.195	0.22
Vitvi00g02178	VIT_00s1491g00020	Lil3 protein	0.233	0.207	0.167	0.205	0.233	0.171	0.211
Vitvi00g02183	NA	NA	0.7	0.7	0	0	0	0.03	0.647
Vitvi00g02184	VIT_00s1522g00010	No hit	0	0	0	0	0	0	0
Vitvi00g02191	VIT_00s1562g00010	Sucrose synthase 2	0.6	0.258	0.347	0.6	0	0.468	0.503
Vitvi00g02192	NA	NA	0.257	0.257	0.211	0.231	0.202	0.214	0.208
Vitvi00g02204	NA	NA	1	1	0	0	0	0	0
Vitvi00g02208	VIT_00s1667g00010	LEM3 (ligand-effect modulator 3) family protein	0.233	0.233	0.191	0.207	0.224	0.195	0.232
Vitvi00g02211	VIT_00s1675g00010	Embryonic flower 2	0.5	0.267	0.5	0.264	0.177	0.242	0.088
Vitvi00g02213	VIT_00s1684g00010	No hit	0.533	0.244	0.324	0.17	0.533	0.208	0.368
Vitvi00g02219	VIT_00s1737g00010	Zinc finger (DHHC type)	0	0	0	0	0	0	0
Vitvi00g02222	NA	NA	0.1	0.074	0.1	0.065	0.063	0.063	0.053
Vitvi00g02224	VIT_00s1803g00010	Beta-galactosidase	0.8	0	0	0.238	0.8	0	0
Vitvi00g02226	VIT_00s1830g00010	Ser/Thr receptor-like kinase1	0.5	0.201	0.269	0.354	0.114	0.5	0.434
Vitvi00g02236	VIT_00s1927g00010	Unknown	0.1	0.098	0.089	0.089	0.1	0.088	0.092
Vitvi00g02237	VIT_00s1927g00020	Ubiquitin-conjugating enzyme E2 O	0.467	0.312	0.202	0.467	0.153	0.395	0.391
Vitvi00g02244	VIT_00s2034g00010	No hit	0.25	0.217	0.16	0.205	0.25	0.228	0.25
Vitvi00g02246	VIT_00s2044g00010	TRNA-dihydrouridine synthase 2	0.067	0.064	0.054	0.045	0.063	0.063	0.067
Vitvi00g02255	NA	NA	0.7	0.7	0.342	0	0	0.17	0.167
Vitvi00g02256	NA	NA	0.2	0.15	0.008	0.2	0.134	0.123	0.183
Vitvi00g02259	NA	NA	0.2	0.123	0.116	0.2	0.108	0.194	0.152
Vitvi00g02260	VIT_00s2201g00010	Dihydrouridine synthase 2	0.8	0.8	0	0	0.206	0	0
Vitvi00g02261	VIT_00s2213g00010	CTV.20	0.8	0	0	0.218	0.8	0	0
Vitvi00g02262	NA	NA	0.8	0	0.567	0	0.8	0	0
Vitvi00g02265	VIT_00s2248g00010	Rust resistance kinase Lr10	0.36	0.065	0.292	0.27	0.297	0.302	0.36
Vitvi00g02268	VIT_00s2254g00010	Ser/Thr receptor-like kinase1	0.2	0.155	0	0.077	0.2	0.172	0.197
Vitvi00g02269	NA	No hit	0.2	0.2	0.188	0.168	0	0.18	0.166
Vitvi00g02270	VIT_00s2262g00010	Low expression of osmotically responsive genes 1	0.175	0.164	0.154	0.164	0.175	0.153	0.165
Vitvi00g02274	VIT_00s2279g00010	LEM3 (ligand-effect modulator 3) family protein	0.25	0.239	0.174	0.191	0.235	0.173	0.25
Vitvi00g02277	NA	NA	0.333	0.137	0.333	0.324	0.154	0.257	0.243
Vitvi00g02281	VIT_00s2342g00020	No hit	0.2	0	0.021	0.172	0.2	0.062	0.034
Vitvi00g02282	NA	NA	0.6	0.374	0.6	0.094	0	0	0
Vitvi00g02284	VIT_00s2395g00010	No hit	0	0	0	0	0	0	0
Vitvi00g02289	VIT_00s2419g00010	Heavy-metal-associated domain-containing protein	0.65	0.233	0.126	0.148	0.65	0	0.484
Vitvi00g02293	VIT_00s2439g00010	No hit	0.52	0	0.376	0.52	0.096	0.413	0.343
Vitvi00g02294	VIT_00s2440g00010	No hit	0.2	0.2	0.151	0.186	0.141	0.165	0.148
Vitvi00g02295	NA	NA	0.9	0.9	0	0.528	0	0	0
Vitvi00g02300	VIT_00s2485g00010	CRK10 (cysteine-rich RLK10)	0.267	0.014	0.216	0.248	0.005	0.267	0.22
Vitvi00g02305	VIT_00s2536g00010	Aspartic proteinase nepenthesin-1 precursor	0.6	0	0	0	0.408	0.48	0.6
Vitvi00g02312	NA	NA	0.9	0	0.9	0	0	0.234	0
Vitvi00g02313	VIT_00s2588g00010	Brassinosteroid insensitive 1-associated receptor kinase 1	0.8	0	0.381	0	0	0.8	0.581
Vitvi00g02317	VIT_00s2608g00020	Photosystem II PsbB	0.44	0.357	0.287	0.44	0.199	0.275	0.231
Vitvi00g02320	VIT_00s2628g00010	Cellulose synthase CEV1	0.733	0	0	0	0.733	0.672	0.521
Vitvi00g02333	NA	NA	0.6	0.6	0.195	0	0.082	0	0
Vitvi00g02335	NA	NA	0.4	0	0.4	0	0.353	0.334	0.047
Vitvi00g02336	VIT_00s2698g00010	No hit	0.6	0.075	0.212	0	0.6	0.285	0.423
Vitvi00g02345	VIT_00s2769g00010	Unknown	0.2	0.15	0.18	0.156	0.156	0.2	0.193
Vitvi00g02347	VIT_00s2776g00010	NA	0.686	0.146	0.649	0.686	0	0	0.433
Vitvi00g02351	NA	NA	0.25	0.163	0.189	0.25	0.224	0.144	0.16
Vitvi00g02353	NA	NA	0.1	0.076	0.086	0.086	0.049	0.083	0.1
Vitvi00g02354	NA	NA	0.3	0.135	0.233	0.232	0.3	0.235	0.225
Vitvi01g00001	NA	NA	0.12	0.102	0.105	0.116	0.105	0.117	0.12
Vitvi01g00002	VIT_01s0011g00030	ACT domain containing protein (ACR4)	0.267	0.243	0.156	0.12	0.151	0.194	0.267
Vitvi01g00005	VIT_01s0011g00050	Heat shock protein binding	0	0	0	0	0	0	0
Vitvi01g00006	VIT_01s0011g00070	Nucleolar complex protein 14 nop14	0	0	0	0	0	0	0
Vitvi01g00008	VIT_01s0011g00100	MADS-box APETALA 1	0.8	0.13	0	0.8	0	0.25	0
Vitvi01g00011	VIT_01s0011g00110	SEPALLATA1	0.167	0.16	0.152	0.158	0.135	0.167	0.163
Vitvi01g00012	VIT_01s0011g00120	Unknown protein	0.333	0.222	0.183	0.333	0.147	0.217	0.188
Vitvi01g00014	VIT_01s0011g00150	unknown	0.35	0.35	0.247	0.164	0.318	0.166	0.263
Vitvi01g00023	VIT_01s0011g00210	Cytochrome b5 isoform Cb5-D	0.1	0.099	0.1	0.098	0.099	0.098	0.1
Vitvi01g00024	VIT_01s0011g00230	Dihydropterin pyrophosphokinase /dihydropteroate synthase	0	0	0	0	0	0	0
Vitvi01g00025	VIT_01s0011g00240	Fructokinase-2	0.086	0.086	0.085	0.085	0.081	0.08	0.08
Vitvi01g00026	VIT_01s0011g00250	6-phosphogluconolactonase	0	0	0	0	0	0	0
Vitvi01g00027	VIT_01s0011g00280	feronia receptor-like kinase	0	0	0	0	0	0	0
Vitvi01g00028	VIT_01s0011g00290	Unknown protein	0.1	0.093	0.097	0.1	0.095	0.094	0.093
Vitvi01g00029	VIT_01s0011g00300	SIK1 (serine/threonine kinase 1)	0	0	0	0	0	0	0
Vitvi01g00033	VIT_01s0011g00370	SP1L2 (SPIRAL2)	0	0	0	0	0	0	0
Vitvi01g00034	VIT_01s0011g00380	SP1L1 (SPIRAL1-like1)	0.086	0.069	0.079	0.077	0.086	0.085	0.084
Vitvi01g00035	VIT_01s0011g00390	Asparagine synthase	0.125	0.121	0.125	0.12	0.115	0.12	0.119
Vitvi01g00036	VIT_01s0011g00400	Nuclear transport factor 2 (NTF2)	0.033	0.033	0.032	0.032	0.032	0.031	0.031
Vitvi01g00037	VIT_01s0011g00410	Nuclear transport factor 2 (NTF2)	0.171	0.154	0.158	0.155	0.171	0.149	0.162
Vitvi01g00038	VIT_01s0011g00420	RPK1 (receptor-like protein kinase 1)	0.05	0.048	0.045	0.046	0.05	0.046	0.046
Vitvi01g00039	VIT_01s0011g00450	Magnesium transporter CorA	0.025	0.025	0.025	0.025	0.024	0.024	0.024
Vitvi01g00041	VIT_01s0011g00460	Unknown protein	0.25	0.25	0.228	0.209	0.216	0.236	0.233
Vitvi01g00042	VIT_01s0011g00470	Metallophosphatase	0.125	0.121	0.12	0.107	0.119	0.125	0.123
Vitvi01g00043	VIT_01s0011g00490	Pentatricopeptide (PPR) repeat-containing protein	0.033	0.033	0.03	0.029	0.031	0.031	0.031
Vitvi01g00045	VIT_01s0011g00500	RUS1 (Root uvb sensitive 1)	0.04	0.034	0.037	0.035	0.034	0.04	0.04
Vitvi01g00046	VIT_01s0011g00510	Unknown protein	0.1	0.081	0.092	0.1	0.076	0.079	0.084
Vitvi01g00047	VIT_01s0011g00520	Pentatricopeptide (PPR) repeat-containing	0.25	0.25	0.194	0.215	0.218	0.206	0.228
Vitvi01g00048	VIT_01s0011g00530	Ureide permease 2 (AtUPS2)	0.111	0.089	0.105	0.105	0.111	0.104	0.11
Vitvi01g00049	VIT_01s0011g00540	SPFH domain-containing protein 2 precursor band 7 family	0	0	0	0	0	0	0
Vitvi01g00050	VIT_01s0011g00550	Hydrolase, alpha/beta fold family	0	0	0	0	0	0	0
Vitvi01g00051	VIT_01s0011g00570	Glucan endo-1,3-beta-glucosidase 3 precursor	0	0	0	0	0	0	0
Vitvi01g00052	VIT_01s0011g00590	Acclimation of photosynthesis to environment	0	0	0	0	0	0	0
Vitvi01g00053	VIT_01s0011g00600	Acclimation of photosynthesis to environment	0.1	0.089	0.1	0.084	0.1	0.085	0.097
Vitvi01g00054	VIT_01s0011g00610	Unknown protein	0.133	0.133	0.129	0.125	0.126	0.117	0.126
Vitvi01g00055	VIT_01s0011g00620	14-3-3 protein GF14 iota (GRF12)	0.114	0.11	0.104	0.112	0.105	0.114	0.114
Vitvi01g00056	VIT_01s0011g00640	Hcr2-0B	0.089	0.085	0.085	0.089	0.085	0.085	0.086
Vitvi01g00057	NA	NA	0.133	0.098	0.113	0.133	0.113	0.125	0.133
Vitvi01g00058	VIT_01s0011g00650	Calcineurin phosphoesterase	0	0	0	0	0	0	0
Vitvi01g00059	VIT_01s0011g00670	SNAP25A protein	0.4	0.38	0.328	0.4	0.026	0.021	0
Vitvi01g00060	VIT_01s0011g00680	Ribosomal protein S19 (RPS19A) 40S	0	0	0	0	0	0	0
Vitvi01g00061	VIT_01s0011g00690	UDP-glucose 6-dehydrogenase	0	0	0	0	0	0	0
Vitvi01g00062	VIT_01s0011g00700	Myb family transcription factor / ELM2 domain-containing	0.025	0.025	0.025	0.024	0.025	0.023	0.024
Vitvi01g00063	VIT_01s0011g00710	Zinc finger (C2H2 type) family	0.25	0.214	0.203	0.25	0.205	0.168	0.194
Vitvi01g00064	VIT_01s0011g00730	Alpha-1,4-glucan phosphorylase type H	0.05	0.05	0.043	0.042	0.046	0.041	0.044
Vitvi01g00065	VIT_01s0011g00740	Processing peptidase beta subunit, mitochondrial	0.067	0.063	0.06	0.063	0.067	0.052	0.061
Vitvi01g00067	VIT_01s0011g00760	Beta-glucosidase	0.24	0.24	0.196	0.182	0.231	0.103	0.202
Vitvi01g00068	VIT_01s0011g00770	DRL1 (deformed roots and leaves 1)	0.022	0.022	0.022	0.021	0.021	0.021	0.021
Vitvi01g00070	VIT_01s0011g00780	Dehydration-responsive protein	0	0	0	0	0	0	0
Vitvi01g00071	VIT_01s0011g00790	DnaJ homolog, subfamily C, member 2 gonidia forming protein GlsA	0	0	0	0	0	0	0
Vitvi01g00073	VIT_01s0011g00810	Heparanase 1	0.8	0	0.211	0.8	0	0	0
Vitvi01g00074	VIT_01s0011g00840	Ankyrin	0	0	0	0	0	0	0
Vitvi01g00075	VIT_01s0011g00850	Unknown protein	0.04	0.035	0.036	0.04	0.029	0.038	0.036
Vitvi01g00076	VIT_01s0011g00870	No hit	0	0	0	0	0	0	0
Vitvi01g00077	VIT_01s0011g00880	UvrB/uvrC motif-containing protein	0	0	0	0	0	0	0
Vitvi01g00078	VIT_01s0011g00890	Pentatricopeptide (PPR) repeat-containing	0.067	0.061	0.046	0.057	0.067	0.059	0.06
Vitvi01g00079	VIT_01s0011g00900	Pentatricopeptide (PPR) repeat-containing protein	0.05	0.05	0.043	0.04	0.049	0.043	0.044
Vitvi01g00080	VIT_01s0011g00910	Unknown protein	0.025	0.025	0.023	0.023	0.023	0.023	0.023
Vitvi01g00081	VIT_01s0011g00930	FK506-binding protein 1 (FKBP13)	0.267	0.267	0.206	0.252	0.163	0.187	0.217
Vitvi01g00082	VIT_01s0011g00940	No hit	0	0	0	0	0	0	0
Vitvi01g00083	VIT_01s0011g01020	RPM1 (resistance to p. syringae pv maculicola 1)	0.633	0	0.407	0.407	0	0.633	0.538
Vitvi01g00084	VIT_01s0011g01030	H(+)-ATPase 6 AHA6	0.033	0.033	0.032	0.03	0.033	0.032	0.032
Vitvi01g00085	VIT_01s0011g01060	RNA recognition motif (RRM)-containing protein	0.111	0.111	0.108	0.108	0.109	0.108	0.107
Vitvi01g00086	VIT_01s0011g01080	ribulose-1,5 bisphosphate carboxylase oxygenase large subunit N-methyltransferase	0	0	0	0	0	0	0
Vitvi01g00087	VIT_01s0011g01110	Molybdenum cofactor sulfurase	0.04	0.038	0.037	0.038	0.039	0.039	0.04
Vitvi01g00088	VIT_01s0011g01120	R protein MLA10	0.4	0.4	0.173	0.218	0.13	0.309	0.378
Vitvi01g00089	VIT_01s0011g01130	EMB1025	0.067	0.066	0.067	0.062	0.062	0.065	0.064
Vitvi01g00090	VIT_01s0011g01150	Unknown protein	0	0	0	0	0	0	0
Vitvi01g00091	VIT_01s0011g01160	Haloacid dehalogenase hydrolase	0.1	0.089	0.093	0.1	0.091	0.092	0.09
Vitvi01g00092	VIT_01s0011g01180	No hit	0.114	0.114	0.102	0.102	0.103	0.105	0.106
Vitvi01g00097	VIT_01s0011g01230	GTP-binding protein (ERG)	0	0	0	0	0	0	0
Vitvi01g00098	VIT_01s0011g01240	Suppressor of FRIGIDA4	0.067	0.066	0.065	0.067	0.065	0.065	0.066
Vitvi01g00099	VIT_01s0011g01260	Phosphatidylinositol N-acetylglucosaminyltransferase subunit C	0	0	0	0	0	0	0
Vitvi01g00100	NA	NA	0	0	0	0	0	0	0
Vitvi01g00102	VIT_01s0011g01280	NA	0.25	0.166	0.143	0.25	0.089	0.223	0.243
Vitvi01g00103	VIT_01s0011g01290	N-carbamyl-L-amino acid amidohydrolase	0	0	0	0	0	0	0
Vitvi01g00104	VIT_01s0011g01300	Polygalacturonase QRT3	0.343	0.239	0.343	0.245	0.192	0.305	0.276
Vitvi01g00106	VIT_01s0011g01320	Cholinephosphate cytidylyltransferase	0.257	0.205	0.215	0.21	0.198	0.257	0.243
Vitvi01g00108	VIT_01s0011g01360	Copper-transporting ATPase RAN1	0	0	0	0	0	0	0
Vitvi01g00110	VIT_01s0011g01390	No hit	0	0	0	0	0	0	0
Vitvi01g00112	VIT_01s0011g01420	UDP-N-acetylglucosamine pyrophosphorylase	0	0	0	0	0	0	0
Vitvi01g00113	VIT_01s0011g01440	Urease accessory protein D	0.16	0.158	0.15	0.151	0.141	0.154	0.16
Vitvi01g00114	VIT_01s0011g01450	Ribosomal protein L12	0.229	0.229	0.196	0.188	0.204	0.186	0.197
Vitvi01g00115	VIT_01s0011g01460	AICARFT/IMPCHase bienzyme; MGS	0.125	0.119	0.118	0.119	0.115	0.125	0.121
Vitvi01g00116	VIT_01s0011g01470	far-red impaired response 1	0	0	0	0	0	0	0
Vitvi01g00119	VIT_01s0011g01480	CHR4/MI-2-like (chromatin remodeling 4)	0.02	0.02	0.019	0.02	0.02	0.02	0.019
Vitvi01g00120	VIT_01s0011g01490	Protein kinase	0	0	0	0	0	0	0
Vitvi01g00121	VIT_01s0011g01510	No hit	0	0	0	0	0	0	0
Vitvi01g00122	VIT_01s0011g01520	Peroxisomal 2,4-dienoyl-CoA reductase	0	0	0	0	0	0	0
Vitvi01g00123	VIT_01s0011g01530	No hit	0	0	0	0	0	0	0
Vitvi01g00124	VIT_01s0011g01540	Unknown protein	0.06	0.06	0.059	0.06	0.06	0.058	0.059
Vitvi01g00128	VIT_01s0011g01570	Coatomer subunit delta	0	0	0	0	0	0	0
Vitvi01g00129	VIT_01s0011g01590	NA	0.05	0.046	0.041	0.029	0.045	0.048	0.05
Vitvi01g00130	VIT_01s0011g01590	Ser/Thr protein kinase	0.111	0.111	0.105	0.105	0.106	0.104	0.104
Vitvi01g00131	VIT_01s0011g01600	Exostosin	0	0	0	0	0	0	0
Vitvi01g00132	VIT_01s0011g01610	Protein kinase C inhibitor	0	0	0	0	0	0	0
Vitvi01g00133	VIT_01s0011g01620	ParB nuclease domain-containing protein	0.1	0.089	0.1	0.094	0.094	0.098	0.098
Vitvi01g00134	VIT_01s0011g01630	Protein NAP1 (Nck-associated protein 1)	0	0	0	0	0	0	0
Vitvi01g00135	VIT_01s0011g01640	ARE1	0.111	0.102	0.111	0.107	0.099	0.107	0.105
Vitvi01g00136	VIT_01s0011g01660	VAMP726 (VESICLE-associated membrane protein)	0	0	0	0	0	0	0
Vitvi01g00137	VIT_01s0011g01680	Chaperonin GroEL	0	0	0	0	0	0	0
Vitvi01g00138	VIT_01s0011g01700; VIT_01s0011g01690	Zinc finger (ZPR1-type) family protein	0.125	0.125	0.117	0.118	0.119	0.12	0.12
Vitvi01g00139	VIT_01s0011g01710	Exocyst complex component EXO84 C	0	0	0	0	0	0	0
Vitvi01g00140	VIT_01s0011g01800	Inositol monophosphatase family protein	0	0	0	0	0	0	0
Vitvi01g00141	VIT_01s0011g01810	No hit	0.2	0.156	0.19	0.193	0.2	0.191	0.187
Vitvi01g00142	VIT_01s0011g01820	Ribosomal protein L27 (RPL27C) 60S	0	0	0	0	0	0	0
Vitvi01g00143	VIT_01s0011g01830	Lecithine cholesterol acyltransferase	0.02	0.02	0.02	0.02	0.02	0.02	0.02
Vitvi01g00145	VIT_01s0011g01850	Cytochrome c6 (ATC6)	0.2	0.2	0.186	0.182	0.173	0.189	0.185
Vitvi01g00146	VIT_01s0011g01870	Peptidase, trypsin serine and cysteine proteases	0.089	0.086	0.086	0.084	0.084	0.089	0.088
Vitvi01g00147	VIT_01s0011g01880	Unknown protein	0.133	0.119	0.127	0.133	0.096	0.116	0.119
Vitvi01g00148	VIT_01s0011g01890	Glutathione S-transferase, C-terminal	0.4	0.13	0	0.06	0	0.4	0.228
Vitvi01g00149	VIT_01s0011g01900	Glutathione S-transferase, C-terminal	0.022	0.021	0.022	0.021	0.02	0.022	0.022
Vitvi01g00150	VIT_01s0011g01910	Glycosyl transferase-related	0.05	0.049	0.049	0.045	0.05	0.048	0.049
Vitvi01g00151	VIT_01s0011g01930	Alpha-1,4-glycosyltransferase	0	0	0	0	0	0	0
Vitvi01g00152	VIT_01s0011g01940	Unknown protein	0	0	0	0	0	0	0
Vitvi01g00155	VIT_01s0011g01960	Proteasome 20S alpha subunit B	0	0	0	0	0	0	0
Vitvi01g00156	VIT_01s0011g01970	Pentatricopeptide (PPR) repeat	0.2	0.2	0.176	0.163	0.168	0.164	0.169
Vitvi01g00157	VIT_01s0011g01990	Glycine decarboxylase	0.15	0.125	0.142	0.15	0.138	0.14	0.138
Vitvi01g00158	VIT_01s0011g02000	Serine carboxypeptidase S10	0.1	0.052	0.083	0.088	0.088	0.1	0.095
Vitvi01g00159	VIT_01s0011g02020	2-oxo acid dehydrogenase, lipoyl-binding site	0.08	0.08	0.074	0.078	0.065	0.068	0.073
Vitvi01g00160	VIT_01s0011g02030	Serine carboxypeptidase S10	0.24	0.054	0.214	0.24	0.205	0.231	0.23
Vitvi01g00161	VIT_01s0011g02040	Splicing factor 3A subunit 1	0	0	0	0	0	0	0
Vitvi01g00162	VIT_01s0011g02060	CYP86B1	0.133	0.121	0.119	0.119	0.123	0.133	0.131
Vitvi01g00163	VIT_01s0011g02080	Ribosomal protein L36a/L44 (RPL36aB) 60S	0.233	0.168	0.193	0.133	0.207	0.228	0.233
Vitvi01g00164	VIT_01s0011g02080	NA	0	0	0	0	0	0	0
Vitvi01g00165	VIT_01s0011g02090	Ribosomal protein L36a/L44 (RPL36aB) 60S	0.125	0.123	0.121	0.116	0.118	0.123	0.125
Vitvi01g00166	VIT_01s0011g02100	ATP-dependent Clp protease proteolytic subunit	0	0	0	0	0	0	0
Vitvi01g00167	VIT_01s0011g02110	Unknown	0	0	0	0	0	0	0
Vitvi01g00168	VIT_01s0011g02120	HUA2 (enhancer of AG-4 2)	0.06	0.06	0.057	0.059	0.059	0.059	0.058
Vitvi01g00169	VIT_01s0011g02130	Peptidoglycan-binding LysM domain-containing protein	0.05	0.05	0.048	0.049	0.049	0.046	0.048
Vitvi01g00170	VIT_01s0011g02150	Photosystem II stability/assembly factor, chloroplast (HCF136)	0.1	0.093	0.1	0.099	0.093	0.096	0.095
Vitvi01g00171	VIT_01s0011g02160	Zinc finger (C3HC4-type ring finger)	0	0	0	0	0	0	0
Vitvi01g00172	VIT_01s0011g02170	Endo-1,4-beta-glucanase	0.133	0.133	0.079	0.065	0.121	0.119	0.111
Vitvi01g00173	VIT_01s0011g02180	Nucleolin	0	0	0	0	0	0	0
Vitvi01g00174	VIT_01s0011g02190	Lectin	0.125	0.123	0.124	0.124	0.124	0.124	0.125
Vitvi01g00175	VIT_01s0011g02200	Glutamine synthetase	0.02	0.02	0.017	0.018	0.02	0.018	0.019
Vitvi01g00176	VIT_01s0011g02220	No hit	0	0	0	0	0	0	0
Vitvi01g00178	VIT_01s0011g02230	Para-hydroxybenzoate--polyprenyltransferase	0.167	0.161	0.155	0.152	0.167	0.159	0.166
Vitvi01g00179	VIT_01s0011g02240	Metal-nicotianamine transporter YSL7	1	0	0	1	0	0	0
Vitvi01g00181	VIT_01s0011g02260	Metal-nicotianamine transporter YSL7	0.4	0.215	0.4	0.354	0.377	0.159	0.269
Vitvi01g00182	VIT_01s0011g02270	MAP3K epsilon protein kinase	0	0	0	0	0	0	0
Vitvi01g00183	VIT_01s0011g02280	Aminoacyl-tRNA synthetase	0	0	0	0	0	0	0
Vitvi01g00185	VIT_01s0011g02290	Zf A20 and AN1 domain-containing stress-associated protein 7	0.533	0.326	0.533	0.497	0.245	0	0.164
Vitvi01g00186	VIT_01s0011g02300	Unknown protein	0.114	0.114	0.109	0.109	0.108	0.104	0.106
Vitvi01g00187	VIT_01s0011g02310	Unknown protein	0.15	0.13	0.143	0.15	0.139	0.134	0.133
Vitvi01g00188	VIT_01s0011g02320	Unknown protein	0.156	0.129	0.133	0.147	0.153	0.156	0.154
Vitvi01g00189	VIT_01s0011g02330	Unknown protein	0.04	0.033	0.038	0.036	0.04	0.039	0.04
Vitvi01g00190	VIT_01s0011g02340	Importin	0	0	0	0	0	0	0
Vitvi01g00191	VIT_01s0011g02350	Plasma-membrane choline transporter	0.9	0	0.9	0.542	0	0	0
Vitvi01g00192	VIT_01s0011g02360	no hit	0.2	0.2	0.15	0.188	0.185	0.116	0.138
Vitvi01g00193	NA	NA	0.6	0.288	0	0	0.6	0.381	0.416
Vitvi01g00196	VIT_01s0011g02460	Receptor protein kinase PERK1	0.05	0.05	0.047	0.047	0.05	0.048	0.049
Vitvi01g00197	NA	NA	0.067	0.055	0.056	0.038	0.062	0.067	0.062
Vitvi01g00198	VIT_01s0011g02470	Calcium-binding protein CML	0.24	0.224	0.203	0.24	0.169	0.189	0.206
Vitvi01g00199	VIT_01s0011g02480	Phospholipid-transporting ATPase	0.02	0.02	0.02	0.019	0.02	0.02	0.02
Vitvi01g00201	VIT_01s0011g02490	Cytidine/deoxycytidylate deaminase	0	0	0	0	0	0	0
Vitvi01g00202	VIT_01s0011g02510	Zinc finger (DNL type)	0	0	0	0	0	0	0
Vitvi01g00203	VIT_01s0011g02520	EXS family protein / ERD1/XPR1/SYG1	0.7	0.439	0.7	0.531	0	0	0
Vitvi01g00204	VIT_01s0011g02530	Carboxylesterase	0	0	0	0	0	0	0
Vitvi01g00211	VIT_01s0011g02730	ABC transporter G member 3	0.5	0.395	0	0.5	0.018	0.215	0.139
Vitvi01g00214	VIT_01s0011g02740	Phosphoenolpyruvate carboxylase	0.133	0.133	0.12	0.126	0.124	0.129	0.128
Vitvi01g00215	VIT_01s0011g02750	Nudix hydrolase 1	0.2	0.2	0.054	0.174	0.141	0.086	0.158
Vitvi01g00216	VIT_01s0011g02770; VIT_01s0011g02760	No hit	0.075	0.075	0.073	0.065	0.072	0.07	0.069
Vitvi01g00217	VIT_01s0011g02780	Unknown protein	0.1	0.091	0.1	0.045	0.084	0.095	0.094
Vitvi01g00218	VIT_01s0011g02800	RIC7 (ROP-interactive crib motif-containing protein 7)	0.8	0.168	0.8	0	0	0	0
Vitvi01g00219	VIT_01s0011g02810	Nuclear matrix constituent protein 1	0.1	0.1	0.098	0.098	0.099	0.099	0.098
Vitvi01g00220	VIT_01s0011g02820	Unknown protein	0	0	0	0	0	0	0
Vitvi01g00221	VIT_01s0011g02830	Signal peptidase I	0.333	0.333	0.175	0.219	0.167	0.17	0.181
Vitvi01g00223	VIT_01s0011g02850	Unknown protein	0.029	0.028	0.028	0.028	0.027	0.029	0.028
Vitvi01g00224	VIT_01s0011g02860	CHUP1 (chloroplast unusual positioning 1)	0.1	0.1	0.098	0.098	0.097	0.094	0.094
Vitvi01g00225	VIT_01s0011g02870	Related to Ubiquitin 1 (RUB1)	0.1	0.093	0.089	0.1	0.093	0.099	0.099
Vitvi01g00226	VIT_01s0011g02880	Cationic amino acid transporter 8	0.143	0.137	0.119	0.131	0.143	0.124	0.129
Vitvi01g00227	VIT_01s0011g02910	Coiled-coil domain containing 130	0	0	0	0	0	0	0
Vitvi01g00230	VIT_01s0011g02930	DNA-binding protein, chloroplast nucleoid	0.6	0.6	0	0.4	0	0.255	0.053
Vitvi01g00233	VIT_01s0011g02950	Zinc finger (C3HC4-type ring finger)	0.178	0.15	0.178	0.157	0.156	0.169	0.168
Vitvi01g00234	VIT_01s0011g02960	Leucoanthocyanidin reductase 1	0.4	0.128	0.071	0.376	0.185	0.19	0.4
Vitvi01g00236	VIT_01s0011g02970	ILP1 (Increased level of polyploidy1-1d)	0	0	0	0	0	0	0
Vitvi01g00237	VIT_01s0011g02990	NAC domain-containing protein 8	0.05	0.046	0.05	0.048	0.046	0.049	0.048
Vitvi01g00238	VIT_01s0011g03010	Serine/threonine-protein kinase SNT7, chloroplast precursor	0.111	0.111	0.103	0.102	0.101	0.104	0.104
Vitvi01g00239	VIT_01s0011g03020	HAK5 (High affinity K+ transporter 5)	0.8	0.8	0	0	0.267	0.273	0.334
Vitvi01g00241	VIT_01s0011g03050	Unknown protein	0.4	0.4	0.202	0.397	0	0.01	0.27
Vitvi01g00243	VIT_01s0011g03060	Symbiosis receptor-like kinase	0	0	0	0	0	0	0
Vitvi01g00244	VIT_01s0011g03070	AP2 domain-containing protein RAP2.8	0.2	0.159	0.17	0.193	0.174	0.2	0.184
Vitvi01g00245	VIT_01s0011g03080	Methionine aminopeptidase 1B, chloroplast precursor	0.175	0.144	0.166	0.175	0.146	0.164	0.158
Vitvi01g00246	VIT_01s0011g03090	Allene oxide cyclase	0	0	0	0	0	0	0
Vitvi01g00249	VIT_01s0011g03110	Myb family	0.057	0.05	0.052	0.056	0.056	0.056	0.057
Vitvi01g00250	VIT_01s0011g03120	Unknown protein	0	0	0	0	0	0	0
Vitvi01g00251	VIT_01s0011g03130	Unknown protein	0.111	0.111	0.105	0.106	0.107	0.105	0.106
Vitvi01g00252	VIT_01s0011g03160; VIT_01s0011g03140; VIT_01s0011g03170	PFT1 (phytochrome and flowering time 1) MED25	0.06	0.06	0.058	0.059	0.058	0.058	0.058
Vitvi01g00253	VIT_01s0011g03180	Lysine and histidine specific transporter	0.25	0.131	0.236	0.222	0.25	0.211	0.227
Vitvi01g00254	VIT_01s0011g03190	ATP-dependent Clp protease adaptor protein ClpS containing protein	0.05	0.047	0.049	0.048	0.047	0.05	0.049
Vitvi01g00255	VIT_01s0011g03200	Transmembrane protein FT27/PFT27	0	0	0	0	0	0	0
Vitvi01g00258	VIT_01s0011g03210	Aspartyl protease	0.3	0.137	0.284	0.168	0.182	0.276	0.3
Vitvi01g00259	VIT_01s0011g03220	Choline transporter	0.067	0.054	0.062	0.066	0.058	0.067	0.066
Vitvi01g00261	VIT_01s0011g03240	PGPS/D12	0.75	0	0.483	0	0	0.75	0.602
Vitvi01g00265	VIT_01s0011g03280	Protein phosphatase 2 regulatory subunit A	0	0	0	0	0	0	0
Vitvi01g00266	VIT_01s0011g03290	Aluminum-activated malate transporter 9	0.022	0.022	0.022	0.022	0.021	0.022	0.022
Vitvi01g00268	VIT_01s0011g03300	Plastid-specific 30S ribosomal protein 3	0.3	0.18	0.3	0.074	0.205	0.099	0.164
Vitvi01g00269	VIT_01s0011g03310	Unknown protein	0.08	0.075	0.076	0.08	0.071	0.071	0.072
Vitvi01g00270	VIT_01s0011g03320	Arabidopsis histidine phosphotransfer AHP2	0.4	0.4	0.344	0.074	0.21	0.194	0.23
Vitvi01g00271	VIT_01s0011g03330	Unknown protein	0.111	0.094	0.095	0.111	0.1	0.106	0.102
Vitvi01g00272	VIT_01s0011g03350	PRP4 pre-mRNA processing factor 4 homolog B	0	0	0	0	0	0	0
Vitvi01g00273	VIT_01s0011g03370	Agenet domain-containing protein	0.05	0.05	0.046	0.047	0.05	0.048	0.049
Vitvi01g00274	VIT_01s0011g03380	Dihydrolipoamide S-acetyltransferase (LTA2)	0.044	0.043	0.044	0.043	0.044	0.044	0.044
Vitvi01g00275	VIT_01s0011g03390	Unknown protein	0	0	0	0	0	0	0
Vitvi01g00277	VIT_01s0011g03400	Proton-dependent oligopeptide transport (POT) family protein	0.6	0.6	0.067	0.345	0.184	0.39	0.337
Vitvi01g00278	VIT_01s0011g03410	DNA repair protein RAD23	0	0	0	0	0	0	0
Vitvi01g00279	VIT_01s0011g03420	Unknown protein	0	0	0	0	0	0	0
Vitvi01g00280	VIT_01s0011g03450	Alpha-glucosidase	0.167	0.128	0.13	0.167	0.134	0.153	0.148
Vitvi01g00281	VIT_01s0011g03460	No hit	0.2	0.194	0.154	0.184	0.175	0.2	0.189
Vitvi01g00282	VIT_01s0011g03480	Cinnamoyl CoA reductase	0.333	0.333	0.151	0.152	0.155	0.227	0.182
Vitvi01g00286	VIT_01s0011g03500	Homocysteine S-methyltransferase 1	0.05	0.045	0.039	0.05	0.042	0.046	0.048
Vitvi01g00287	VIT_01s0011g03510	Protein kinase PKN/PRK1	0	0	0	0	0	0	0
Vitvi01g00288	VIT_01s0011g03520	Constans-like 16	0.133	0.11	0.113	0.119	0.109	0.133	0.13
Vitvi01g00289	NA	F-box and leucine-rich repeat protein	0	0	0	0	0	0	0
Vitvi01g00290	VIT_01s0011g03530	Lateral organ boundaries protein 41	0.533	0	0.533	0.195	0.192	0.44	0.426
Vitvi01g00291	VIT_01s0011g03540	Lateral organ boundaries protein 41	0.267	0.24	0.267	0.244	0.236	0.17	0.195
Vitvi01g00292	VIT_01s0011g03560	fiber protein Fb34	0.125	0.12	0.117	0.125	0.117	0.118	0.12
Vitvi01g00293	VIT_01s0011g03590	Ribosomal protein L15, chloroplast (CL15) 50S	0	0	0	0	0	0	0
Vitvi01g00294	VIT_01s0011g03610	MAPK activating protein	0.125	0.117	0.117	0.125	0.115	0.119	0.121
Vitvi01g00295	VIT_01s0011g03620	Monoglyceride lipase	0	0	0	0	0	0	0
Vitvi01g00296	VIT_01s0011g03630	Asp/Glu racemase	0	0	0	0	0	0	0
Vitvi01g00299	VIT_01s0011g03660	IMP dehydrogenase/GMP reductase	0.111	0.095	0.111	0.101	0.107	0.092	0.098
Vitvi01g00300	VIT_01s0011g03670	Bifunctional nuclease	0	0	0	0	0	0	0
Vitvi01g00301	VIT_01s0011g03700	Acyl-CoA thioesterase	0.033	0.03	0.032	0.033	0.03	0.029	0.032
Vitvi01g00302	VIT_01s0011g03730	(myb domain protein 62	0.1	0.09	0.082	0.097	0.088	0.1	0.097
Vitvi01g00303	VIT_01s0011g03740	Glutaminyl-tRNA synthetase	0.067	0.066	0.058	0.059	0.063	0.065	0.067
Vitvi01g00306	VIT_01s0011g03760	Unknown	0.167	0.147	0.149	0.167	0.156	0.154	0.156
Vitvi01g00309	VIT_01s0011g03780	Zinc finger protein 6	0.4	0.34	0.289	0.334	0.4	0.176	0.369
Vitvi01g00310	VIT_01s0011g03790	ARG1 (Altered response to gravity 1)	0.08	0.079	0.08	0.078	0.077	0.078	0.08
Vitvi01g00311	VIT_01s0011g03800	Protein kinase	0.2	0.144	0.156	0.179	0.153	0.196	0.2
Vitvi01g00312	NA	NA	0.067	0.067	0.041	0.055	0.065	0.067	0.066
Vitvi01g00313	VIT_01s0011g03820	EMB2454 (embryo defective 2454)	0.022	0.022	0.022	0.021	0.022	0.022	0.022
Vitvi01g00314	VIT_01s0011g03830	Metallo-beta-lactamase	0.1	0.095	0.098	0.098	0.099	0.1	0.096
Vitvi01g00315	VIT_01s0011g03840	Unknown protein	0.2	0.125	0.117	0.048	0.086	0.2	0.169
Vitvi01g00317	VIT_01s0011g03850	unknown	0.171	0.142	0.145	0.159	0.171	0.151	0.156
Vitvi01g00318	VIT_01s0011g03860	RKL1 (Receptor-like kinase 1)	0.267	0.133	0.219	0.224	0.174	0.245	0.267
Vitvi01g00320	VIT_01s0011g03880	Sterol-C5(6)-desaturase	0.8	0	0.8	0.771	0	0	0
Vitvi01g00321	VIT_01s0011g03890	Receptor serine/threonine kinase PR5K	0.25	0.078	0.169	0.168	0.246	0.25	0.234
Vitvi01g00324	VIT_01s0011g03900	Receptor serine/threonine kinase PR5K	0.8	0	0	0	0	0.172	0.8
Vitvi01g00325	VIT_01s0011g03910	Protein phosphatase 2C	0.1	0.1	0.097	0.099	0.095	0.089	0.093
Vitvi01g00326	VIT_01s0011g03920	Carrier protein, Mitochondrial	0	0	0	0	0	0	0
Vitvi01g00327	VIT_01s0011g03980	Wall-associated kinase	0.171	0.122	0.164	0.171	0.171	0.17	0.163
Vitvi01g00328	VIT_01s0011g04000	Unknown protein	0	0	0	0	0	0	0
Vitvi01g00329	VIT_01s0011g04010	Catalytic	0.7	0	0.386	0.7	0.079	0	0.292
Vitvi01g00330	VIT_01s0011g04020	Unknown protein	0.033	0.031	0.031	0.033	0.033	0.03	0.032
Vitvi01g00331	VIT_01s0011g04030	Reticulon family protein (RTNLB9)	0.8	0	0	0.8	0	0.135	0
Vitvi01g00333	VIT_01s0011g04050	Nucleotidyltransferase	0.15	0.141	0.146	0.147	0.135	0.15	0.145
Vitvi01g00335	VIT_01s0011g04060	Receptor-like kinase RHG1	0.2	0.186	0.161	0.2	0.141	0.138	0.137
Vitvi01g00337	VIT_01s0011g04080	Zinc finger (C3HC4-type ring finger)	0.2	0.182	0	0.029	0.07	0.2	0.045
Vitvi01g00338	VIT_01s0011g04120; VIT_01s0011g04090	Unknown protein	0	0	0	0	0	0	0
Vitvi01g00339	VIT_01s0011g04130	Elongator complex protein 2 (ELP2)	0	0	0	0	0	0	0
Vitvi01g00340	VIT_01s0011g04180	Phosphatidic acid phosphatase / PAP2	0.125	0.117	0.123	0.125	0.11	0.116	0.114
Vitvi01g00342	VIT_01s0011g04200	Amino acid permease	0	0	0	0	0	0	0
Vitvi01g00343	VIT_01s0011g04210	Amino acid permease	0	0	0	0	0	0	0
Vitvi01g00344	VIT_01s0011g04220	Unknown	0.15	0.15	0.144	0.112	0.121	0.133	0.117
Vitvi01g00345	VIT_01s0011g04230	Ubiquitin family	0	0	0	0	0	0	0
Vitvi01g00346	VIT_01s0011g04240	Zinc finger (B-box type)	0.15	0.13	0.134	0.141	0.141	0.141	0.15
Vitvi01g00347	VIT_01s0011g04260	Zinc finger (CCCH-type) family protein	0.4	0.307	0.288	0.355	0.4	0.042	0.358
Vitvi01g00348	VIT_01s0011g04270	Receptor kinase homolog LRK10	0.467	0.36	0.017	0.276	0.129	0.467	0.382
Vitvi01g00349	NA	NA	0.5	0.439	0	0.338	0.259	0.5	0.325
Vitvi01g00350	VIT_01s0011g04280	Receptor-like kinase ARK1AS	0.733	0.483	0.588	0.733	0	0	0
Vitvi01g00352	VIT_01s0011g04290	Receptor serine/threonine kinase PR5K	0.167	0.15	0.166	0.163	0.16	0.156	0.167
Vitvi01g00353	VIT_01s0011g04300	Receptor serine/threonine kinase PR5K	0.05	0.043	0.044	0.039	0.047	0.042	0.05
Vitvi01g00354	VIT_01s0011g04310	Zinc finger (C3HC4-type ring finger)	0	0	0	0	0	0	0
Vitvi01g00355	VIT_01s0011g04320	Poly(A) polymerase	0	0	0	0	0	0	0
Vitvi01g00357	VIT_01s0011g04340	2OG-Fe(II) oxygenase	0	0	0	0	0	0	0
Vitvi01g00358	NA	NA	0.2	0.046	0.195	0.149	0.137	0.173	0.2
Vitvi01g00359	NA	NA	0.6	0.6	0	0.494	0.45	0	0.377
Vitvi01g00360	VIT_01s0011g04350	fructose-bisphosphate aldolase, chloroplast precursor	0	0	0	0	0	0	0
Vitvi01g00361	VIT_01s0011g04360	DEAH (Asp-Glu-Ala-His) box polypeptide 36	0.111	0.109	0.104	0.108	0.111	0.109	0.107
Vitvi01g00362	VIT_01s0011g04370	Phosphatidylserine synthase 2	0.02	0.02	0.018	0.019	0.019	0.017	0.018
Vitvi01g00363	VIT_01s0011g04380	Acyl-(acyl carrier protein) thioesterase	0.32	0.264	0.228	0.32	0.262	0.217	0.233
Vitvi01g00365	VIT_01s0011g04390	Pentatricopeptide (PPR) repeat-containing protein	0.1	0.099	0.094	0.093	0.1	0.093	0.096
Vitvi01g00366	VIT_01s0011g04400	Origin recognition complex subunit 4	0.2	0.2	0.183	0.16	0.183	0.179	0.185
Vitvi01g00368	VIT_01s0011g04410	APG2 (albino and pale green 2)	0	0	0	0	0	0	0
Vitvi01g00369	VIT_01s0011g04420	Unknown protein	0.025	0.024	0.024	0.025	0.024	0.025	0.025
Vitvi01g00372	VIT_01s0011g04480	Histone chaperone ASF1B (Anti-silencing 1b)	0.05	0.05	0.049	0.045	0.049	0.049	0.05
Vitvi01g00373	VIT_01s0011g04490	ATP synthase beta chain 2, mitochondrial	0	0	0	0	0	0	0
Vitvi01g00374	VIT_01s0011g04500	Oxidoreductase NAD-binding domain	0.029	0.027	0.028	0.028	0.029	0.026	0.028
Vitvi01g00375	VIT_01s0011g04510	No hit	0.089	0.086	0.086	0.088	0.086	0.089	0.087
Vitvi01g00376	VIT_01s0011g04520	Programmed cell death 6-interacting protein	0	0	0	0	0	0	0
Vitvi01g00377	VIT_01s0011g04530	Tetratricopeptide repeat protein 5	0	0	0	0	0	0	0
Vitvi01g00379	VIT_01s0011g04550	Unknown protein	0.075	0.074	0.069	0.075	0.074	0.072	0.069
Vitvi01g00380	VIT_01s0011g04560	S locus-linked protein SLL2	0.033	0.028	0.032	0.033	0.03	0.031	0.032
Vitvi01g00381	VIT_01s0011g04590	Zinc finger (C3HC4-type ring finger)	0.08	0.059	0.078	0.078	0.072	0.08	0.075
Vitvi01g00382	VIT_01s0011g04600	Quiescin-sulfhydryl oxidase 2 ATQSOX2	0	0	0	0	0	0	0
Vitvi01g00383	VIT_01s0011g04610	Repressor of RNA polymerase III transcription MAF1	0.1	0.089	0.1	0.091	0.093	0.094	0.096
Vitvi01g00384	VIT_01s0011g04620	Unknown protein	0.06	0.054	0.06	0.056	0.057	0.055	0.059
Vitvi01g00385	VIT_01s0011g04630	Ribose 5-phosphate isomerase	0.06	0.058	0.056	0.057	0.06	0.056	0.056
Vitvi01g00386	VIT_01s0011g04640	Auxin Efflux Carrier	0	0	0	0	0	0	0
Vitvi01g00388	VIT_01s0011g04650	Unknown protein	0.175	0.175	0.144	0.166	0.16	0.153	0.159
Vitvi01g00389	VIT_01s0011g04660	Unknown protein	0.15	0.15	0.104	0.138	0.127	0.104	0.103
Vitvi01g00390	VIT_01s0011g04670	ABC transporter G member 2	0.067	0.065	0.066	0.062	0.062	0.067	0.067
Vitvi01g00391	VIT_01s0011g04680	Glycosyltransferase family 14	0.111	0.099	0.105	0.105	0.111	0.099	0.107
Vitvi01g00392	VIT_01s0011g04690	Pentatricopeptide (PPR) repeat-containing protein	0	0	0	0	0	0	0
Vitvi01g00393	VIT_01s0011g04700	Heavy-metal-associated domain-containing protein	0.467	0.467	0.294	0.174	0.213	0.315	0.333
Vitvi01g00397	VIT_01s0011g04720	Multi copper oxidase type 1	0.2	0.126	0.199	0.19	0.145	0.2	0.181
Vitvi01g00398	VIT_01s0011g04740	LPR1 (Low Phosphate Root1) multicopper oxidase	0.3	0.147	0.21	0.238	0.102	0.3	0.26
Vitvi01g00399	VIT_01s0011g04750	Unknown	0.4	0.316	0.397	0.4	0.062	0.248	0.226
Vitvi01g00401	VIT_01s0011g04760	Myb domain protein 4	0.111	0.111	0.1	0.095	0.107	0.093	0.111
Vitvi01g00402	VIT_01s0011g04770	Armadillo/beta-catenin repeat / U-box domain-containing protein	0.057	0.057	0.053	0.055	0.053	0.049	0.049
Vitvi01g00403	VIT_01s0011g04780	Unknown protein	0.2	0.15	0.2	0.179	0.174	0.17	0.179
Vitvi01g00404	VIT_01s0011g04790	1-phosphatidylinositol-3-phosphate 5-kinase	0	0	0	0	0	0	0
Vitvi01g00405	VIT_01s0011g04800	Quinolinate phosphoribosyl transferase	0.044	0.042	0.044	0.044	0.041	0.044	0.043
Vitvi01g00406	NA	NA	0.3	0.162	0.258	0.3	0.215	0.184	0.16
Vitvi01g00407	VIT_01s0011g04810	Unknown protein	0	0	0	0	0	0	0
Vitvi01g00408	VIT_01s0011g04820	Molecular chaperone DnaJ	0.367	0.367	0.349	0.227	0.218	0.243	0.326
Vitvi01g00409	VIT_01s0011g04850	Unknown protein	0.125	0.108	0.116	0.125	0.115	0.112	0.116
Vitvi01g00411	VIT_01s0011g04860	Auxin transport protein (PIN3)	0.1	0.092	0.093	0.1	0.092	0.088	0.092
Vitvi01g00412	VIT_01s0011g04870	Homeobox-leucine zipper protein 17 (HB-17)	0.2	0.177	0.162	0.2	0.181	0.177	0.186
Vitvi01g00413	VIT_01s0011g04880	ATP-dependent DNA helicase RECG	0.075	0.075	0.071	0.068	0.07	0.071	0.069
Vitvi01g00414	VIT_01s0011g04890	Unknown protein	0.125	0.125	0.108	0.112	0.114	0.112	0.113
Vitvi01g00415	VIT_01s0011g04900	Serine carboxypeptidase-like 50 SCPL50 (	0.25	0.208	0.216	0.233	0.216	0.243	0.25
Vitvi01g00417	VIT_01s0011g04920	MAPK (MPK9)	0.156	0.125	0.148	0.152	0.153	0.156	0.152
Vitvi01g00418	VIT_01s0011g04950	Diadenosine 5',5'''-P1,P4-tetraphosphate hydrolase	0.022	0.021	0.022	0.022	0.021	0.022	0.022
Vitvi01g00421	VIT_01s0011g04960	Unknown protein	0.044	0.043	0.044	0.043	0.043	0.044	0.044
Vitvi01g00422	VIT_01s0011g04970	SEC12-like protein 2 STL2P	0.089	0.086	0.088	0.087	0.084	0.088	0.089
Vitvi01g00424	VIT_01s0011g04990	Chaperonin	0.4	0.4	0.29	0.29	0.271	0.284	0.289
Vitvi01g00425	VIT_01s0011g05000	Auxin-independent growth promoter	0.111	0.111	0.105	0.107	0.11	0.109	0.108
Vitvi01g00426	VIT_01s0011g05010	Phytanoyl-CoA dioxygenase (PhyH)	0	0	0	0	0	0	0
Vitvi01g00427	VIT_01s0011g05020	Wuschel related homeobox 1	0.4	0.196	0.317	0.4	0.122	0.148	0.076
Vitvi01g00428	VIT_01s0011g05030	Unknown protein	0.033	0.033	0.03	0.033	0.033	0.031	0.032
Vitvi01g00429	NA	NA	0.433	0.365	0.302	0.433	0.166	0.266	0.223
Vitvi01g00430	VIT_01s0011g05040	Pentatricopeptide (PPR) repeat	0.15	0.148	0.132	0.143	0.15	0.128	0.125
Vitvi01g00432	VIT_01s0011g05050	Drug/metabolite transporter DMT family transporter	0.1	0.097	0.098	0.1	0.099	0.1	0.099
Vitvi01g00433	VIT_01s0011g05060	Major latex-like protein 34	0.25	0.187	0.25	0.214	0.145	0.227	0.25
Vitvi01g00438	VIT_01s0011g05100	Bet v I allergen family	0.7	0	0.7	0.109	0.092	0	0.094
Vitvi01g00441	VIT_01s0011g05200	Phosphoethanolamine N-methyltransferase 1	0.5	0.474	0	0.339	0	0.5	0.356
Vitvi01g00444	VIT_01s0011g05230	GTPase activating protein	0.12	0.113	0.12	0.116	0.104	0.11	0.107
Vitvi01g00445	VIT_01s0011g05250	Senescence-associated protein	0	0	0	0	0	0	0
Vitvi01g00446	VIT_01s0011g05260	DELLA protein GAI1	0.114	0.114	0.104	0.108	0.113	0.106	0.111
Vitvi01g00447	VIT_01s0011g05270	Protein BCCIP homolog	0.143	0.119	0.14	0.143	0.121	0.134	0.133
Vitvi01g00448	VIT_01s0011g05280	Unknown protein	0	0	0	0	0	0	0
Vitvi01g00449	VIT_01s0011g05290	Inorganic carbon transport protein	0	0	0	0	0	0	0
Vitvi01g00450	VIT_01s0011g05300	Armadillo/beta-catenin repeat	0	0	0	0	0	0	0
Vitvi01g00451	VIT_01s0011g05330	Clathrin assembly protein 8	0	0	0	0	0	0	0
Vitvi01g00452	VIT_01s0011g05340	Unknown protein	0	0	0	0	0	0	0
Vitvi01g00453	VIT_01s0011g05350	Cysteine-rich RLK10	0.125	0.123	0.12	0.125	0.121	0.12	0.122
Vitvi01g00454	VIT_01s0011g05360	High mobility group protein HMGI/Y-1	0.175	0.175	0.164	0.165	0.161	0.148	0.152
Vitvi01g00455	VIT_01s0011g05370	Phosphoglucomutase, cytoplasmic	0	0	0	0	0	0	0
Vitvi01g00456	VIT_01s0011g05380	Pectinesterase family	0.8	0	0.8	0.251	0	0.024	0.124
Vitvi01g00457	VIT_01s0011g05390	Invertase/pectin methylesterase inhibitor	1	1	0	0	0	0	0
Vitvi01g00458	VIT_01s0011g05410	Invertase/pectin methylesterase inhibitor	0.3	0.249	0.183	0.241	0.3	0.035	0.165
Vitvi01g00463	VIT_01s0011g05450	Unknown protein	0.68	0.471	0.68	0.666	0	0	0
Vitvi01g00464	NA	NA	0.067	0.043	0.056	0.063	0.054	0.067	0.061
Vitvi01g00465	VIT_01s0011g05470	PGPS/D12	0.133	0.121	0.127	0.133	0.12	0.123	0.117
Vitvi01g00466	VIT_01s0011g05480	Dynein light subunit lc6, flagellar outer arm	0	0	0	0	0	0	0
Vitvi01g00467	VIT_01s0011g05490	F-box domain containing protein	0.086	0.081	0.086	0.086	0.074	0.082	0.077
Vitvi01g00468	VIT_01s0011g05500	Beta-1,3-glucanase	0.075	0.075	0.073	0.07	0.066	0.069	0.071
Vitvi01g00470	NA	NA	0.4	0.173	0.4	0.162	0	0.148	0
Vitvi01g00471	VIT_01s0011g05540	NA	0.24	0.24	0.209	0.188	0.221	0.228	0.218
Vitvi01g00472	VIT_01s0011g05540	Unknown protein	0.067	0.067	0.066	0.066	0.065	0.065	0.063
Vitvi01g00473	VIT_01s0011g05560	Jasmonate ZIM domain-containing protein 3	0	0	0	0	0	0	0
Vitvi01g00474	VIT_01s0011g05570	Zinc finger (C2H2 type) protein pux2	0	0	0	0	0	0	0
Vitvi01g00475	VIT_01s0011g05580	Atypical receptor kinase MARK	0.1	0.099	0.085	0.097	0.096	0.1	0.094
Vitvi01g00476	VIT_01s0011g05590	Erwinia induced protein 2	0	0	0	0	0	0	0
Vitvi01g00477	VIT_01s0011g05600	Receptor-like protein kinase	0.314	0.282	0.291	0.314	0.245	0.17	0.209
Vitvi01g00478	VIT_01s0011g05610	Caleosin	0.022	0.021	0.022	0.022	0.022	0.022	0.021
Vitvi01g00479	VIT_01s0011g05630	Ubiquitin-conjugating enzyme E2 variant 1	0	0	0	0	0	0	0
Vitvi01g00481	VIT_01s0011g05650	1-aminocyclopropane-1-carboxylate oxidase	0.2	0.2	0.18	0.179	0.179	0.168	0.175
Vitvi01g00482	VIT_01s0011g05660	Zinc finger (Ran-binding) family	0.08	0.08	0.079	0.08	0.077	0.075	0.077
Vitvi01g00483	VIT_01s0011g05670	Nudix hydrolase 18	0.171	0.171	0.142	0.162	0.153	0.126	0.13
Vitvi01g00484	VIT_01s0011g05690	SET domain-containing protein	0.114	0.114	0.103	0.102	0.114	0.111	0.11
Vitvi01g00486	VIT_01s0011g05700	Ankyrin repeat	0	0	0	0	0	0	0
Vitvi01g00487	VIT_01s0011g05710	HEAT repeat-containing protein	0.04	0.039	0.039	0.04	0.04	0.039	0.04
Vitvi01g00488	VIT_01s0011g05730	Nuclear pore complex protein Nup155 (Nucleoporin 155)	0	0	0	0	0	0	0
Vitvi01g00491	VIT_01s0011g05740	UDP-3-O-acyl N-acetylglycosamine deacetylase	0	0	0	0	0	0	0
Vitvi01g00492	VIT_01s0011g05760; VIT_01s0011g05750	Zinc finger (C3HC4-type ring finger)	0.02	0.02	0.02	0.02	0.019	0.02	0.02
Vitvi01g00496	VIT_01s0011g05780	Metallo-beta-lactamase	0.1	0.095	0.097	0.1	0.089	0.082	0.087
Vitvi01g00497	VIT_01s0011g05790	Microtubule associated protein (MAP70-1)	0.16	0.16	0.148	0.151	0.14	0.141	0.143
Vitvi01g00498	VIT_01s0011g05800	Dynamin-like protein 2b	0.4	0.4	0.251	0.179	0.358	0.319	0.303
Vitvi01g00499	VIT_01s0011g05810	Adagio protein 1	0.08	0.08	0.079	0.076	0.074	0.075	0.075
Vitvi01g00501	VIT_01s0011g05850	SEC14 cytosolic factor	0.4	0.318	0.381	0.4	0	0.312	0.314
Vitvi01g00502	VIT_01s0011g05860	Aspartate-semialdehyde dehydrogenase	0.05	0.047	0.049	0.05	0.049	0.047	0.05
Vitvi01g00503	VIT_01s0011g05870	RDR1 (RNA-dependent RNA polymerase 1)	0.36	0.36	0.24	0.295	0.199	0.206	0.228
Vitvi01g00505	VIT_01s0011g05880	RDR1 (RNA-dependent RNA polymerase 1)	0	0	0	0	0	0	0
Vitvi01g00508	VIT_01s0011g05950	NSL1 (necrotic spotted lesions 1)	0.022	0.02	0.022	0.022	0.022	0.021	0.021
Vitvi01g00509	VIT_01s0011g05960	Trehalose-phosphatase	0	0	0	0	0	0	0
Vitvi01g00511	VIT_01s0011g05970	Heat stress transcription factor A-8	0	0	0	0	0	0	0
Vitvi01g00512	VIT_01s0011g06000	Vacuolar iron transporter 1	0.4	0.143	0.4	0.348	0.308	0.298	0.281
Vitvi01g00513	VIT_01s0011g06010	Vacuolar iron transporter 1	0.5	0	0.385	0.5	0.134	0.41	0.344
Vitvi01g00515	VIT_01s0011g06020	Small nuclear ribonucleoprotein D2	0.025	0.024	0.025	0.025	0.023	0.024	0.025
Vitvi01g00516	VIT_01s0011g06030	Myrosinase precursor	0.022	0.022	0.022	0.022	0.021	0.021	0.022
Vitvi01g00518	VIT_01s0011g06050	RNA recognition motif (RRM)-containing protein	0	0	0	0	0	0	0
Vitvi01g00519	VIT_01s0011g06060	PLATZ transcription factor	0.04	0.035	0.034	0.04	0.039	0.037	0.038
Vitvi01g00520	VIT_01s0011g06070	Unknown protein	0	0	0	0	0	0	0
Vitvi01g00521	VIT_01s0011g06080	Lectin protein kinase family	0.133	0.1	0.111	0.117	0.127	0.133	0.13
Vitvi01g00522	NA	NA	0	0	0	0	0	0	0
Vitvi01g00523	VIT_01s0011g06120; VIT_01s0011g06090	THO complex subunit 2	0	0	0	0	0	0	0
Vitvi01g00524	VIT_01s0011g06130	Erwinia induced protein 2	0	0	0	0	0	0	0
Vitvi01g00525	VIT_01s0011g06140	Avr9/Cf-9 rapidly elicited protein	0.15	0.132	0.136	0.139	0.15	0.147	0.143
Vitvi01g00526	VIT_01s0011g06150	Receptor protein kinase	0.022	0.022	0.02	0.021	0.022	0.021	0.022
Vitvi01g00528	VIT_01s0011g06190	Histidine kinase (AHK4) (WOL)	0.025	0.024	0.024	0.022	0.025	0.025	0.025
Vitvi01g00529	VIT_01s0011g06200	Zinc finger protein 4	0.1	0.092	0.08	0.099	0.094	0.1	0.096
Vitvi01g00530	VIT_01s0011g06210	Constans interacting protein 6	0.1	0.099	0.094	0.095	0.1	0.093	0.095
Vitvi01g00532	VIT_01s0011g06240	Cytochrome B561	0.7	0	0.477	0.7	0.464	0	0.11
Vitvi01g00533	VIT_01s0011g06250	Xyloglucan endotransglycosylase	0	0	0	0	0	0	0
Vitvi01g00536	VIT_01s0011g06260	Anthranilate synthase beta subunit	0	0	0	0	0	0	0
Vitvi01g00537	VIT_01s0011g06270	Hydroxyproline-rich glycoprotein	0.06	0.059	0.056	0.059	0.06	0.057	0.058
Vitvi01g00538	VIT_01s0011g06280	Oxidoreductase	0	0	0	0	0	0	0
Vitvi01g00539	VIT_01s0011g06290	Purple acid phosphatase 3 ATPAP3/PAP3	0	0	0	0	0	0	0
Vitvi01g00540	VIT_01s0011g06300	Annexin 5 (ANN5)	0.111	0.104	0.103	0.097	0.103	0.111	0.11
Vitvi01g00541	VIT_01s0011g06310	Inositol polyphosphate related phosphatase	1	1	0	0	0	0	0
Vitvi01g00542	VIT_01s0011g06320	Cyclin J18	0.267	0.265	0.171	0.267	0.148	0.189	0.221
Vitvi01g00543	VIT_01s0011g06330	Microtubule associated protein (MAP65-6)	0.15	0.135	0.15	0.143	0.12	0.139	0.134
Vitvi01g00544	VIT_01s0011g06340	IAR1 (IAA-alanine resistant 1)	0.067	0.065	0.067	0.065	0.063	0.066	0.066
Vitvi01g00545	VIT_01s0011g06360	Zinc finger homeobox 32	0.4	0.15	0	0.4	0	0.225	0.033
Vitvi01g00546	VIT_01s0011g06370	Clathrin assembly protein 13	0.467	0.189	0.456	0.467	0.271	0.13	0.148
Vitvi01g00547	VIT_01s0011g06380	BPC2/BBR/BPC2/BPC2 (basic pentacysteine2)	0.111	0.108	0.109	0.111	0.107	0.104	0.105
Vitvi01g00552	VIT_01s0011g06400	Indeterminate(ID)-domain 16	0.225	0.225	0.179	0.224	0.192	0.183	0.176
Vitvi01g00553	VIT_01s0011g06410	BRL2 (BRI1-like 2)	0.3	0.279	0.113	0.267	0.3	0.08	0.131
Vitvi01g00555	VIT_01s0011g06440	Chalcone reductase	0.8	0	0.57	0.8	0	0	0
Vitvi01g00556	VIT_01s0011g06450	Deoxymugineic acid synthase	0.28	0.124	0.195	0.28	0.254	0.246	0.246
Vitvi01g00557	VIT_01s0011g06470	Galacturonic acid reductase	0.333	0.032	0.124	0.166	0.298	0.333	0.286
Vitvi01g00558	VIT_01s0011g06500	NADPH-dependent codeinone reductase	0.35	0.175	0.161	0.19	0.302	0.35	0.327
Vitvi01g00561	VIT_01s0011g06540	Endomembrane protein 70	0	0	0	0	0	0	0
Vitvi01g00562	VIT_01s0011g06550	Na+/H+ antiporter SOS1	0.075	0.069	0.072	0.075	0.071	0.075	0.073
Vitvi01g00563	VIT_01s0011g06560	Potassium transporter (KUP1)	0.111	0.11	0.103	0.107	0.084	0.111	0.102
Vitvi01g00567	VIT_01s0011g06580	Unknown protein	0.35	0.062	0.208	0.35	0.222	0.24	0.288
Vitvi01g00568	VIT_01s0011g06600	Glutamate decarboxylase	0.133	0.106	0.126	0.133	0.098	0.13	0.115
Vitvi01g00571	VIT_01s0011g06620	Peptide transporter PTR2-B	0	0	0	0	0	0	0
Vitvi01g00572	VIT_01s0011g06630	Translation initiation factor eIF-3 subunit 2	0.02	0.019	0.02	0.02	0.019	0.02	0.02
Vitvi01g00573	VIT_01s0011g06640	Beta-Ig-H3/fasciclin	0.133	0.115	0.078	0.052	0.108	0.133	0.122
Vitvi01g00576	VIT_01s0137g00010	NADH dehydrogenase (ubiquinone) 1 beta subcomplex 7	0.089	0.085	0.088	0.086	0.089	0.088	0.089
Vitvi01g00577	VIT_01s0137g00030	ATA1 (Arabidopsis TAPETUM 1)	0.2	0.161	0.155	0.131	0.145	0.2	0.182
Vitvi01g00578	VIT_01s0137g00050	Myb family	0.4	0.124	0.013	0.4	0.224	0.189	0.309
Vitvi01g00579	VIT_01s0137g00060	Unknown protein	0	0	0	0	0	0	0
Vitvi01g00580	VIT_01s0137g00070	B-keto acyl reductase	0.45	0.175	0.309	0.288	0.45	0.294	0.362
Vitvi01g00587	VIT_01s0137g00180	B-keto acyl reductase	0	0	0	0	0	0	0
Vitvi01g00588	VIT_01s0137g00200	Unknown protein	0.7	0.7	0.176	0.068	0.183	0	0
Vitvi01g00589	VIT_01s0137g00210	Photosystem II core complex proteins psbY, chloroplast precursor	0.267	0.228	0.267	0.261	0.139	0.214	0.206
Vitvi01g00590	VIT_01s0137g00220	ALB4 (ALBINA 4)	0	0	0	0	0	0	0
Vitvi01g00591	VIT_01s0137g00230	Regulator of chromosome condensation (RCC1)	0	0	0	0	0	0	0
Vitvi01g00593	VIT_01s0137g00240	Pectate lyase	0.3	0.205	0.075	0.3	0.136	0.17	0.229
Vitvi01g00594	VIT_01s0137g00250	T-complex protein 1 epsilon subunit	0.022	0.022	0.022	0.021	0.022	0.022	0.022
Vitvi01g00595	VIT_01s0137g00270	No hit	0.06	0.06	0.058	0.059	0.059	0.058	0.058
Vitvi01g00596	VIT_01s0137g00280	Actin related protein 3	0	0	0	0	0	0	0
Vitvi01g00598	VIT_01s0137g00290	Oxysterol binding protein	0.125	0.125	0.123	0.124	0.12	0.117	0.12
Vitvi01g00599	VIT_01s0137g00300	SDA1	0	0	0	0	0	0	0
Vitvi01g00600	VIT_01s0137g00310	1-aminocyclopropane-1-carboxylate deaminase	0	0	0	0	0	0	0
Vitvi01g00602	VIT_01s0137g00320	TEL1 (Terminal EAR1-like 1)	0.84	0	0.84	0.692	0	0	0
Vitvi01g00603	VIT_01s0137g00330	Cysteine proteinase	0.2	0.198	0.182	0.2	0.094	0.143	0.123
Vitvi01g00604	VIT_01s0137g00340	Unknown protein	0.114	0.105	0.112	0.114	0.098	0.113	0.111
Vitvi01g00608	VIT_01s0137g00360	Transducin family protein / WD-40 repeat	0.4	0.37	0.354	0.4	0.166	0.184	0.187
Vitvi01g00609	VIT_01s0137g00380	Unknown protein	0.25	0.206	0.201	0.199	0.147	0.25	0.225
Vitvi01g00611	VIT_01s0137g00400	Unknown protein	0.7	0	0.576	0.7	0.122	0	0
Vitvi01g00612	VIT_01s0137g00410	CYP86A2	0.8	0.8	0	0	0	0.416	0.391
Vitvi01g00613	VIT_01s0137g00450; VIT_01s0137g00440	Cellulase	0.029	0.029	0.029	0.028	0.027	0.029	0.028
Vitvi01g00614	VIT_01s0137g00460	RGLG2 (ring Domain LIGASE2)	0.171	0.15	0.153	0.155	0.16	0.165	0.171
Vitvi01g00616	VIT_01s0137g00500	No hit	0.08	0.08	0.079	0.078	0.077	0.077	0.077
Vitvi01g00617	VIT_01s0137g00510	CYP71B10	0.44	0.073	0.44	0.346	0.252	0.271	0.264
Vitvi01g00619	VIT_01s0137g00520	CYP71B35	0.057	0.053	0.057	0.051	0.057	0.057	0.057
Vitvi01g00620	VIT_01s0137g00550	CYP71B34	0.067	0.056	0.067	0.062	0.063	0.064	0.064
Vitvi01g00621	VIT_01s0137g00560	CYP71B34	0.25	0.194	0.25	0.181	0.191	0.172	0.178
Vitvi01g00623	VIT_01s0137g00580	Serine/threonine-protein kinase AFC2	0.067	0.067	0.064	0.064	0.065	0.066	0.066
Vitvi01g00624	NA	NA	0.2	0.2	0.156	0.163	0.16	0.18	0.191
Vitvi01g00625	VIT_01s0137g00590	Pentatricopeptide (PPR) repeat-containing protein	0.08	0.08	0.08	0.08	0.077	0.072	0.076
Vitvi01g00626	VIT_01s0137g00600	MAP kinase phosphatase (MKP1)	0.022	0.022	0.022	0.021	0.022	0.022	0.022
Vitvi01g00627	VIT_01s0137g00610	Sphere organelles protein	0	0	0	0	0	0	0
Vitvi01g00628	VIT_01s0137g00620	Auxin-independent growth promoter	0	0	0	0	0	0	0
Vitvi01g00629	VIT_01s0137g00630	Alpha-galactosidase/ hydrolase, hydrolyzing O-glycosyl compounds	0.156	0.136	0.156	0.149	0.132	0.151	0.143
Vitvi01g00630	VIT_01s0137g00640	DEAH (Asp-Glu-Ala-His) box polypeptide 33	0.156	0.137	0.155	0.156	0.133	0.147	0.14
Vitvi01g00631	VIT_01s0137g00650	Unknown protein	0.167	0.139	0.128	0.143	0.167	0.157	0.165
Vitvi01g00632	VIT_01s0137g00670	Quinolinate synthase	0.2	0.178	0.196	0.2	0.159	0.177	0.168
Vitvi01g00633	VIT_01s0137g00690	Translation initiation factor eIF-4B	0.06	0.06	0.056	0.06	0.06	0.057	0.057
Vitvi01g00634	VIT_01s0137g00700	Lipase GDSL	0.2	0.199	0.153	0.15	0.151	0.2	0.182
Vitvi01g00635	VIT_01s0137g00710	Alpha-L-fucosidase 2 precursor	0.4	0.4	0.175	0.329	0.286	0.197	0.212
Vitvi01g00637	VIT_01s0137g00730	Acetylcholinesterase	0.267	0.196	0.251	0.267	0.138	0.135	0.152
Vitvi01g00638	VIT_01s0137g00740	Unknown protein	0.167	0.15	0.162	0.167	0.113	0.135	0.145
Vitvi01g00640	VIT_01s0137g00760	ATP-binding region	0	0	0	0	0	0	0
Vitvi01g00641	VIT_01s0137g00770	Unknown protein	0.114	0.109	0.107	0.113	0.111	0.108	0.114
Vitvi01g00642	VIT_01s0137g00810	Acetylglucosaminyltransferase	0.022	0.021	0.02	0.022	0.022	0.021	0.021
Vitvi01g00644	VIT_01s0137g00820	Phototropic-responsive NPH3	0.6	0.185	0.115	0	0	0.6	0.487
Vitvi01g00646	VIT_00s0291g00050	Octicosapeptide/Phox/Bem1p (PB1) domain-containing protein	0	0	0	0	0	0	0
Vitvi01g00647	VIT_00s0291g00060	Inorganic phosphate transporter 2-1, chloroplast precursor	0.2	0.187	0.188	0.178	0.2	0.162	0.182
Vitvi01g00648	VIT_00s0291g00070	Unknown protein	0.086	0.082	0.08	0.086	0.083	0.077	0.078
Vitvi01g00649	VIT_00s0291g00090	Cyclin-related	0	0	0	0	0	0	0
Vitvi01g00650	VIT_00s0291g00100	ABC transporter B member 5	0.111	0.102	0.104	0.111	0.103	0.105	0.109
Vitvi01g00652	VIT_00s0225g00010	Unknown protein	0	0	0	0	0	0	0
Vitvi01g00653	VIT_00s0225g00050	MATE efflux family protein	0.133	0.101	0.08	0.123	0.106	0.133	0.131
Vitvi01g00655	VIT_00s0225g00060	MATE efflux family protein	0.4	0.28	0.113	0.394	0	0.387	0.4
Vitvi01g00656	VIT_00s0225g00070	MATE efflux family protein	0.8	0	0	0	0	0.072	0.8
Vitvi01g00657	VIT_00s0225g00080	MATE efflux family protein	0.6	0.6	0	0.437	0	0	0.386
Vitvi01g00658	VIT_00s0225g00090	Copper amine oxidase	0.12	0.107	0.115	0.12	0.116	0.116	0.115
Vitvi01g00659	VIT_00s0225g00100	Armadillo	0.16	0.16	0.137	0.139	0.149	0.137	0.14
Vitvi01g00660	VIT_00s0225g00110	Sel1 domain protein repeat-containing protein	0	0	0	0	0	0	0
Vitvi01g00662	VIT_00s0225g00130	Alanine transaminase.	0	0	0	0	0	0	0
Vitvi01g00663	VIT_00s0225g00140	Ribose-phosphate pyrophosphokinase 3	0.167	0.152	0.167	0.16	0.165	0.163	0.166
Vitvi01g00664	VIT_00s0225g00150	Anthranilate phosphoribosyltransferase	0.029	0.028	0.027	0.027	0.027	0.028	0.029
Vitvi01g00669	VIT_00s0225g00220	Adaptor-related protein complex 1, mu 1 subunit	0	0	0	0	0	0	0
Vitvi01g00670	NA	NA	0.55	0.55	0.095	0.303	0.309	0.304	0.298
Vitvi01g00672	VIT_00s0225g00230	Alliin lyase precursor	0.32	0.132	0.154	0.306	0.285	0.32	0.302
Vitvi01g00673	VIT_00s0394g00040	Alliinase EGF	0.56	0	0.341	0.266	0.171	0.56	0.468
Vitvi01g00674	VIT_00s0394g00030	Triacylglycerol lipase	0	0	0	0	0	0	0
Vitvi01g00675	VIT_00s0394g00020	Pentatricopeptide (PPR) repeat-containing protein	0.143	0.143	0.138	0.135	0.135	0.136	0.135
Vitvi01g00676	VIT_01s0127g00010; VIT_00s0394g00010	Carboxyl-terminal proteinase	0.1	0.082	0.088	0.086	0.099	0.1	0.097
Vitvi01g00680	VIT_01s0127g00050	SOUL heme-binding	0.267	0.263	0.196	0.267	0.193	0.185	0.172
Vitvi01g00681	VIT_01s0127g00060	Alpha-glucan water dikinase, chloroplast precursor	0	0	0	0	0	0	0
Vitvi01g00682	VIT_01s0127g00070	Nitrate transporter2.5	0.1	0.082	0.083	0.089	0.1	0.098	0.099
Vitvi01g00683	VIT_01s0127g00110	No hit	0.6	0	0.521	0	0	0.6	0.42
Vitvi01g00685	VIT_01s0127g00130	Cysteine-rich receptor-like protein kinase 3	0.1	0.096	0.084	0.1	0.093	0.088	0.087
Vitvi01g00687	VIT_01s0127g00140	Cysteine-rich receptor-like protein kinase 2	0	0	0	0	0	0	0
Vitvi01g00688	VIT_01s0127g00150	Menaquinone biosynthesis methyltransferase ubiE	0	0	0	0	0	0	0
Vitvi01g00689	VIT_01s0127g00160	Cysteine-rich receptor-like protein kinase 2	0.143	0.128	0.131	0.14	0.139	0.143	0.138
Vitvi01g00691	VIT_01s0127g00180; VIT_01s0127g00170	UbiE/COQ5 methyltransferase	1	1	0	0	0	0	0
Vitvi01g00693	VIT_01s0127g00200	UbiE/COQ5 methyltransferase	0.6	0	0.6	0.225	0.114	0.148	0.017
Vitvi01g00694	VIT_01s0127g00210	KNAT2 (knotted1-like homeobox gene 6)	0.2	0.127	0	0.2	0.174	0.19	0.171
Vitvi01g00695	VIT_01s0127g00220	PMR5 (powdery mildew resistant 5)	0	0	0	0	0	0	0
Vitvi01g00696	VIT_01s0127g00230	NIK3 (NSP- interacting kinase 3)	0.025	0.025	0.023	0.025	0.025	0.024	0.024
Vitvi01g00697	VIT_01s0127g00250	Kelch repeat-containing F-box protein	0.25	0.25	0.23	0.217	0.218	0.198	0.204
Vitvi01g00698	VIT_01s0127g00260	ATP-citrate synthase	0	0	0	0	0	0	0
Vitvi01g00700	VIT_01s0127g00270	Signal recognition particle receptor beta subunit	0	0	0	0	0	0	0
Vitvi01g00701	VIT_01s0127g00290	Unknown protein	0.057	0.057	0.054	0.053	0.056	0.054	0.057
Vitvi01g00704	VIT_01s0127g00350	DNA-directed RNA Polymerase II subunit L	0	0	0	0	0	0	0
Vitvi01g00705	VIT_01s0127g00360	S-ribonuclease binding protein SBP1	0.143	0.118	0.135	0.135	0.142	0.136	0.143
Vitvi01g00706	VIT_01s0127g00380	Pyrrolidone-carboxylate peptidase	0	0	0	0	0	0	0
Vitvi01g00708	VIT_01s0127g00390	Pentatricopeptide (PPR) repeat	0.15	0.136	0.116	0.15	0.098	0.095	0.134
Vitvi01g00711	VIT_01s0127g00420	Naphthoate synthase	0.2	0.19	0.186	0.2	0.156	0.183	0.187
Vitvi01g00712	VIT_01s0127g00430	phosphatidylinositol 3-kinase	0	0	0	0	0	0	0
Vitvi01g00713	VIT_01s0127g00440	ADP-ribosylation factor A1B	0	0	0	0	0	0	0
Vitvi01g00714	VIT_01s0127g00470	Galactinol synthase	0.378	0.245	0.378	0.346	0.268	0.212	0.235
Vitvi01g00715	VIT_01s0127g00480	Unknown protein	0.12	0.12	0.118	0.101	0.114	0.116	0.119
Vitvi01g00716	VIT_01s0127g00490	Pantothenate kinase 2	0.044	0.037	0.044	0.041	0.042	0.044	0.043
Vitvi01g00717	VIT_01s0127g00500	OBP32pep	0.05	0.047	0.044	0.046	0.049	0.048	0.05
Vitvi01g00719	VIT_01s0127g00520	Protein disulfide isomerase	0.25	0.222	0.125	0.234	0.246	0.248	0.25
Vitvi01g00720	VIT_01s0127g00530	Protein disulfide isomerase	0.8	0	0.068	0	0	0.8	0.519
Vitvi01g00722	VIT_01s0127g00600	DC1 domain-containing protein	0.133	0.132	0.114	0.131	0.133	0.091	0.118
Vitvi01g00723	VIT_01s0127g00610	Beta-1,3-glucanase	0.2	0.2	0.184	0.127	0	0.009	0.098
Vitvi01g00727	VIT_01s0127g00650; VIT_01s0127g00640	Basic helix-loop-helix (bHLH) family	0.15	0.126	0.141	0.15	0.136	0.12	0.127
Vitvi01g00728	VIT_01s0127g00670	Proline extensin-like receptor kinase 1 (PERK1)	0.2	0.2	0.186	0.149	0	0.182	0.157
Vitvi01g00729	VIT_01s0127g00680	SRO2 (similar to rcd one 2)	0	0	0	0	0	0	0
Vitvi01g00730	VIT_01s0127g00690	MAP4K alpha1	0.4	0	0.278	0.144	0	0.4	0.144
Vitvi01g00732	VIT_01s0127g00700	Unknown protein	0.171	0.155	0.171	0.16	0.159	0.161	0.151
Vitvi01g00733	VIT_01s0127g00710	Mov34 STAM-binding protein	0.1	0.088	0.098	0.088	0.082	0.1	0.094
Vitvi01g00735	VIT_01s0127g00720	Carbonic anhydrase, beta	0.178	0.162	0.178	0.177	0.132	0.149	0.149
Vitvi01g00738	VIT_01s0127g00740	Quinone oxidoreductase, chloroplast precursor	0.3	0.249	0.3	0.283	0.187	0.246	0.227
Vitvi01g00739	VIT_01s0127g00750	Polyamine oxidase precursor	0.64	0.524	0.64	0.638	0	0	0
Vitvi01g00740	VIT_01s0127g00770; VIT_01s0127g00760	Polyamine Oxidase	0.6	0.527	0.6	0.507	0	0	0
Vitvi01g00744	VIT_01s0127g00840	DNA-binding protein	0.044	0.04	0.044	0.044	0.041	0.043	0.042
Vitvi01g00747	VIT_01s0127g00870	Polygalacturonase JP630	0.15	0.106	0.145	0.148	0.15	0.103	0.135
Vitvi01g00754	NA	NA	0.6	0	0.492	0.6	0	0	0.431
Vitvi01g00770	VIT_01s0026g00030	unknown	0	0	0	0	0	0	0
Vitvi01g00772	VIT_01s0026g00040	Pre-mRNA-processing factor 17	0.089	0.089	0.082	0.082	0.085	0.081	0.082
Vitvi01g00773	VIT_01s0026g00050	Radical SAM domain-containing	0	0	0	0	0	0	0
Vitvi01g00775	VIT_01s0026g00080	Metal-dependent phosphohydrolase HD domain-containing protein	0.44	0.44	0.401	0.412	0.208	0.169	0.19
Vitvi01g00776	VIT_01s0026g00130; VIT_01s0026g00100; VIT_01s0026g00090	Ulp1 protease family	0.114	0.109	0.114	0.113	0.104	0.112	0.111
Vitvi01g00777	VIT_01s0026g00140	RNA-binding protein 25	0	0	0	0	0	0	0
Vitvi01g00779	VIT_01s0026g00150	Methyl-CPG-binding Domain 9 MBD9	0.1	0.1	0.092	0.093	0.087	0.099	0.095
Vitvi01g00780	VIT_01s0026g00170	Equilibrative nucleoside transporter (ENT1)	0.067	0.067	0.06	0.064	0.065	0.064	0.065
Vitvi01g00781	VIT_01s0026g00180	Serine/threonine kinase protein	0.2	0.182	0.018	0.071	0.194	0.2	0.178
Vitvi01g00782	VIT_01s0026g00190	Armadillo/beta-catenin repeat	0.05	0.049	0.045	0.045	0.05	0.046	0.047
Vitvi01g00784	VIT_01s0026g00200	Xyloglucan endotransglucosylase/hydrolase 28	0.029	0.027	0.027	0.029	0.027	0.026	0.027
Vitvi01g00785	VIT_01s0026g00210	Aldehyde dehydrogenase (NAD+)	0.2	0.153	0.185	0.2	0.152	0.129	0.123
Vitvi01g00787	VIT_01s0026g00220	Aldehyde dehydrogenase 1 precursor	0	0	0	0	0	0	0
Vitvi01g00788	VIT_01s0026g00230	U4/U6 small nuclear ribonucleoprotein PRP31	0	0	0	0	0	0	0
Vitvi01g00789	VIT_01s0026g00240	Spermidine synthase	0.08	0.079	0.079	0.077	0.077	0.08	0.08
Vitvi01g00790	NA	No hit	0	0	0	0	0	0	0
Vitvi01g00791	VIT_01s0026g00260	Potassium transporter (KUP7)	0.111	0.108	0.101	0.101	0.104	0.111	0.108
Vitvi01g00792	VIT_01s0026g00270	K+ uptake permease 6	0.111	0.103	0.093	0.097	0.111	0.103	0.111
Vitvi01g00793	VIT_01s0026g00280	Trehalose 6-phosphate synthase	0	0	0	0	0	0	0
Vitvi01g00796	VIT_01s0026g00300	Zinc finger (C3HC4-type ring finger)	0.1	0.074	0.1	0.093	0.061	0.084	0.083
Vitvi01g00797	VIT_01s0026g00310	Adaptor protein complex AP-1, gamma 1 subunit	0	0	0	0	0	0	0
Vitvi01g00798	VIT_01s0026g00320	NHL repeat-containing protein	0.04	0.04	0.038	0.037	0.039	0.038	0.039
Vitvi01g00799	VIT_01s0026g00330	NHL repeat-containing protein	0.2	0.185	0.159	0.2	0.122	0.145	0.143
Vitvi01g00800	VIT_01s0026g00340	Threonyl-tRNA synthetase	0	0	0	0	0	0	0
Vitvi01g00803	VIT_01s0026g00360	Nodulin MtN21 family	0.25	0.127	0.227	0.25	0.151	0.197	0.183
Vitvi01g00812	VIT_01s0026g00520; VIT_01s0026g00500	Nodulin MtN21 family	0.2	0.184	0.167	0.2	0.199	0.171	0.188
Vitvi01g00814	VIT_01s0026g00540	Nodulin MtN21 family	0.086	0.081	0.075	0.086	0.084	0.08	0.084
Vitvi01g00815	VIT_01s0026g00550	Nodulin MtN21 family	0	0	0	0	0	0	0
Vitvi01g00816	VIT_01s0026g00570	Bet v I allergen	0.6	0	0	0	0.535	0.6	0.596
Vitvi01g00817	VIT_01s0026g00580	Receptor protein kinase	0.6	0.234	0.6	0.406	0.161	0.227	0.199
Vitvi01g00818	VIT_01s0026g00590	GCN5 N-acetyltransferase (GNAT)	0	0	0	0	0	0	0
Vitvi01g00819	VIT_01s0026g00610; VIT_01s0026g00600	No hit	0.057	0.051	0.055	0.054	0.052	0.057	0.056
Vitvi01g00823	VIT_01s0026g00640	DEAD/DEAH box helicase (RH22)	0	0	0	0	0	0	0
Vitvi01g00824	VIT_01s0026g00650	DNA polymerase lambda subunit	0.167	0.159	0.16	0.167	0.147	0.156	0.158
Vitvi01g00825	VIT_01s0026g00670	Unknown protein	0.05	0.049	0.046	0.05	0.044	0.044	0.043
Vitvi01g00826	VIT_01s0026g00680	RNase H domain-containing protein	0.133	0.117	0.126	0.133	0.12	0.113	0.118
Vitvi01g00827	VIT_01s0026g00690	RNase H domain-containing protein	0	0	0	0	0	0	0
Vitvi01g00828	VIT_01s0026g00700	RNA recognition motif (RRM)-containing protein	0.133	0.12	0.133	0.119	0.121	0.126	0.123
Vitvi01g00830	VIT_01s0026g00710	Cyclin delta-2	0.4	0.4	0.249	0.282	0.269	0.288	0.274
Vitvi01g00831	VIT_01s0026g00720	Unknown protein	0.5	0.331	0.5	0.418	0.335	0	0.339
Vitvi01g00832	VIT_01s0026g00730	Unknown protein	0.04	0.04	0.033	0.039	0.036	0.037	0.036
Vitvi01g00833	VIT_01s0026g00740	Nucleobase-ascorbate transporter 6 (NAT6)	0.04	0.038	0.038	0.037	0.04	0.037	0.038
Vitvi01g00836	VIT_01s0026g00800; VIT_01s0026g00770; VIT_01s0026g00760	Unknown protein	0.06	0.06	0.058	0.059	0.06	0.058	0.057
Vitvi01g00842	VIT_01s0026g00810	Leaf senescence protein	0.1	0.097	0.088	0.1	0.098	0.085	0.088
Vitvi01g00843	VIT_01s0026g00820	IAA-amino acid hydrolase 1 (ILR1)	0.367	0.206	0.367	0.339	0.172	0.331	0.285
Vitvi01g00845	VIT_01s0026g00850	Zinc finger protein 5	0.05	0.049	0.05	0.049	0.047	0.05	0.048
Vitvi01g00846	VIT_01s0026g00860	Sterile alpha motif (SAM) domain-containing	0.1	0.093	0.1	0.092	0.092	0.097	0.098
Vitvi01g00849	VIT_01s0026g00880	Transducin protein	0.267	0.184	0.267	0.257	0.055	0.195	0.214
Vitvi01g00850	VIT_01s0026g00900	Metalloendoproteinase 1 precursor	0.143	0.103	0.127	0.122	0.14	0.121	0.143
Vitvi01g00852	VIT_01s0026g00920	Unknown protein	0	0	0	0	0	0	0
Vitvi01g00853	VIT_01s0026g00930	Zinc finger (MYND type)	0.143	0.136	0.134	0.138	0.143	0.139	0.14
Vitvi01g00857	VIT_01s0026g00940	ARR3 typeA	0.178	0.156	0.163	0.178	0.168	0.152	0.159
Vitvi01g00858	VIT_01s0026g00950	formin 8	0.3	0.221	0.3	0.208	0.143	0.214	0.223
Vitvi01g00859	VIT_01s0026g00960	Unknown protein	0.156	0.13	0.15	0.149	0.131	0.156	0.148
Vitvi01g00860	VIT_01s0026g00980	Glycosyl transferase family 8 protein	0.025	0.025	0.021	0.024	0.024	0.024	0.023
Vitvi01g00861	VIT_01s0026g00990	Pyruvate dehydrogenase E1 component alpha subunit	0.02	0.019	0.02	0.019	0.02	0.02	0.02
Vitvi01g00862	VIT_01s0026g01000	Antiviral helicase SKI2	0.05	0.046	0.05	0.049	0.049	0.05	0.049
Vitvi01g00864	VIT_01s0026g01020	Binding	0.12	0.115	0.12	0.119	0.099	0.103	0.111
Vitvi01g00865	VIT_01s0026g01040	Unknown protein	0.133	0.13	0.109	0.123	0.133	0.123	0.127
Vitvi01g00866	NA	NA	0.2	0.035	0.162	0.139	0.2	0	0.03
Vitvi01g00867	VIT_01s0026g01050	Myb family	0.111	0.111	0.111	0.111	0.106	0.107	0.108
Vitvi01g00868	VIT_01s0026g01060	LRR receptor-like serine/threonine-protein kinase	0.067	0.062	0.064	0.065	0.067	0.06	0.063
Vitvi01g00869	VIT_01s0026g01070	Unknown protein	0	0	0	0	0	0	0
Vitvi01g00870	VIT_01s0026g01080	Serine/threonine protein phosphatase PP2A-1 catalytic subunit (PP2A1)	0	0	0	0	0	0	0
Vitvi01g00872	VIT_01s0026g01100	5-formyltetrahydrofolate cycloligase	0.12	0.099	0.117	0.12	0.103	0.111	0.111
Vitvi01g00873	VIT_01s0026g01110	TIR-NBS-LRR disease resistance	0.114	0.108	0.092	0.106	0.114	0.11	0.112
Vitvi01g00875	VIT_01s0026g01120	R protein L6	0.08	0.077	0.055	0.073	0.08	0.076	0.078
Vitvi01g00876	VIT_01s0026g01140	ZCW32 (BIGPETAL, BIGPETALUB)	0.133	0.133	0.11	0.128	0.114	0.121	0.119
Vitvi01g00877	VIT_01s0026g01180; VIT_01s0026g01170	Unknown	0.133	0.123	0.042	0.133	0.131	0.112	0.13
Vitvi01g00878	VIT_01s0026g01190	CW14	0.125	0.112	0.125	0.106	0.119	0.119	0.123
Vitvi01g00879	VIT_01s0026g01200	Disease resistance protein	0.15	0.105	0.14	0.101	0.117	0.15	0.137
Vitvi01g00882	VIT_01s0026g01240	Beta-1 3 galactosyltransferase 5	0.029	0.028	0.028	0.028	0.029	0.026	0.028
Vitvi01g00883	VIT_01s0026g01250	Unknown protein	0.4	0.259	0.329	0.4	0.184	0.201	0.162
Vitvi01g00884	VIT_01s0026g01280	EMB2745 (embryo defective 2745)	0.08	0.08	0.067	0.071	0.079	0.068	0.072
Vitvi01g00885	VIT_01s0026g01290	Glycosyl transferase family 14 protein	0.067	0.067	0.062	0.065	0.059	0.062	0.061
Vitvi01g00886	VIT_01s0026g01300	Unknown protein	0.125	0.112	0.102	0.113	0.125	0.117	0.123
Vitvi01g00889	VIT_01s0026g01340	Glutathione S-transferase 29 GSTU18	0.04	0.038	0.036	0.037	0.039	0.038	0.04
Vitvi01g00893	VIT_01s0026g01380	Glutathione S-transferase 29 GSTU18	0.4	0	0.357	0.183	0.4	0.297	0.371
Vitvi01g00898	VIT_01s0026g01400	Unknown protein	0.067	0.067	0.061	0.063	0.062	0.062	0.063
Vitvi01g00899	NA	Inorganic pyrophosphatase	0.4	0.4	0.279	0.082	0	0.284	0
Vitvi01g00900	VIT_01s0026g01420	Wall-associated kinase 4	0.6	0.035	0.186	0.6	0	0.106	0.172
Vitvi01g00902	VIT_01s0026g01430	Unknown protein	0	0	0	0	0	0	0
Vitvi01g00903	VIT_01s0026g01440	Pentatricopeptide (PPR) repeat-containing protein	0.067	0.066	0.064	0.057	0.067	0.05	0.06
Vitvi01g00906	VIT_01s0026g01450	DnaJ homolog, subfamily B, member 4	0.12	0.118	0.101	0.11	0.119	0.107	0.12
Vitvi01g00907	VIT_01s0026g01460	Thioredoxin H-type 2 (Trx-H-2)	0.18	0.144	0.146	0.156	0.18	0.129	0.158
Vitvi01g00908	VIT_01s0026g01470	Glycine-rich protein	0.089	0.086	0.085	0.089	0.088	0.087	0.087
Vitvi01g00909	VIT_01s0026g01480	Adenosine/AMP deaminase active site	0.02	0.019	0.02	0.02	0.02	0.02	0.02
Vitvi01g00911	VIT_01s0026g01490	Proton-dependent oligopeptide transport (POT) family protein	0.486	0.145	0.486	0.416	0.051	0.35	0.297
Vitvi01g00914	VIT_01s0026g01510	Protein kinase 5'-AMP-activated	0.025	0.025	0.023	0.025	0.025	0.025	0.025
Vitvi01g00915	VIT_01s0026g01520	Guanine nucleotide exchange factor protein	0.057	0.055	0.053	0.055	0.057	0.054	0.057
Vitvi01g00916	VIT_01s0026g01530	Homeobox protein 54	0.025	0.023	0.024	0.024	0.024	0.025	0.024
Vitvi01g00917	VIT_01s0026g01540	Unknown protein	0.08	0.072	0.076	0.077	0.078	0.072	0.08
Vitvi01g00918	VIT_01s0026g01550	Homeodomain leucine zipper protein HB-1	0.133	0.122	0.116	0.127	0.133	0.12	0.127
Vitvi01g00919	VIT_01s0026g01560	Pentatricopeptide (PPR) repeat-containing	0.16	0.151	0.139	0.156	0.16	0.139	0.145
Vitvi01g00921	VIT_01s0026g01570	Nitrate transporter 1:2	0.133	0.121	0.113	0.114	0.119	0.132	0.133
Vitvi01g00922	VIT_01s0026g01580	Glyoxal oxidase	0.45	0.299	0.254	0.15	0.393	0.366	0.45
Vitvi01g00924	VIT_01s0026g01590	Non phototropic hypocotyl 1-like	0	0	0	0	0	0	0
Vitvi01g00926	VIT_01s0026g01610	Unknown protein	0.029	0.028	0.027	0.028	0.028	0.029	0.028
Vitvi01g00927	VIT_01s0026g01620	Protein kinase APK1A	0	0	0	0	0	0	0
Vitvi01g00928	VIT_01s0026g01630	Unknown protein	0.089	0.089	0.079	0.083	0.081	0.079	0.079
Vitvi01g00929	VIT_01s0026g01640	Band 7 family	0.02	0.019	0.02	0.02	0.018	0.018	0.019
Vitvi01g00930	VIT_01s0026g01650	Porin II, 36kDa	0	0	0	0	0	0	0
Vitvi01g00932	VIT_01s0026g01660	Alpha-amylase isozyme C2 precursor	0.02	0.017	0.02	0.019	0.019	0.019	0.02
Vitvi01g00934	VIT_01s0026g01690	Ethylene-responsive transcription factor WRINKLED 1	0.4	0.157	0.4	0.351	0.091	0.242	0.155
Vitvi01g00935	VIT_01s0026g01700	Unknown protein	0.04	0.038	0.04	0.039	0.037	0.04	0.039
Vitvi01g00936	NA	No hit	0.3	0.238	0.225	0.3	0.009	0.108	0.009
Vitvi01g00937	VIT_01s0026g01710	Zinc knuckle	0.057	0.055	0.057	0.055	0.051	0.053	0.052
Vitvi01g00938	VIT_01s0026g01720	ATWHY1/PTAC1 (A. thaliana WHIRLY 1)	0.114	0.107	0.114	0.111	0.111	0.105	0.114
Vitvi01g00940	VIT_01s0026g01730	WRKY DNA-binding protein 72	0.067	0.051	0.058	0.064	0.064	0.065	0.067
Vitvi01g00941	VIT_01s0026g01740	CBS	0.12	0.096	0.103	0.096	0.109	0.12	0.115
Vitvi01g00942	VIT_01s0026g01750	Pentatricopeptide (PPR) repeat-containing	0.267	0.265	0.256	0.133	0.267	0.229	0.241
Vitvi01g00943	VIT_01s0026g01770	Ubiquitin-conjugating enzyme E2 A	0	0	0	0	0	0	0
Vitvi01g00944	VIT_01s0026g01780	Leucine-rich repeat transmembrane	0.15	0.15	0.105	0.141	0.134	0.126	0.122
Vitvi01g00945	VIT_01s0026g01790	Calmodulin binding protein	0.2	0.182	0.2	0.19	0.136	0.175	0.167
Vitvi01g00952	VIT_01s0026g01860	MAIGO 1 MAG1	0.067	0.063	0.067	0.064	0.064	0.065	0.065
Vitvi01g00953	VIT_01s0026g01870	Avr9/Cf-9 induced kinase 1	0.033	0.031	0.03	0.032	0.033	0.03	0.03
Vitvi01g00954	VIT_01s0026g01880	Protein kinase APK1B	0.111	0.106	0.107	0.107	0.111	0.108	0.108
Vitvi01g00955	VIT_01s0026g01890	UDP-galactose transporter 3	0.05	0.05	0.046	0.046	0.046	0.046	0.047
Vitvi01g00956	VIT_01s0026g01910	Myb domain protein 88	0.25	0.223	0.199	0.201	0.234	0.233	0.25
Vitvi01g00957	VIT_01s0026g01930	Unknown protein	0.167	0.146	0.167	0.16	0.15	0.147	0.15
Vitvi01g00958	VIT_01s0026g01950	Homeobox-leucine zipper protein HB13	0.067	0.062	0.039	0.067	0.052	0.062	0.062
Vitvi01g00959	VIT_01s0026g01960	SUT2 (sucrose transporter 3)	0.1	0.099	0.098	0.098	0.099	0.1	0.099
Vitvi01g00960	VIT_01s0026g01970	RNA-binding region RNP-1 (RNA recognition motif)	0	0	0	0	0	0	0
Vitvi01g00962	VIT_01s0026g02010	Glycosyl hydrolase family 28 protein	0.6	0	0.36	0	0	0.6	0.224
Vitvi01g00964	VIT_01s0026g02030	Basic helix-loop-helix (bHLH) family	0.8	0	0	0.8	0.515	0	0
Vitvi01g00966	NA	NA	0.8	0	0	0	0	0.8	0.117
Vitvi01g00967	NA	NA	0.8	0	0.345	0	0	0.8	0.379
Vitvi01g00968	VIT_01s0026g02070	Peptidyl-prolyl cis-trans isomerase cyclophilin-type	0.133	0.114	0.133	0.13	0.097	0.128	0.121
Vitvi01g00970	VIT_01s0026g02080	Kelch repeat-containing F-box protein	0.06	0.06	0.057	0.058	0.06	0.057	0.057
Vitvi01g00971	VIT_01s0026g02110	Ribosomal protein S9 (RPS9C) 40S	0.067	0.06	0.06	0.062	0.066	0.066	0.067
Vitvi01g00972	VIT_01s0026g02120	Microtubule end binding protein 1 (EB1)	0.225	0.179	0.225	0.204	0.172	0.204	0.191
Vitvi01g00975	VIT_01s0026g02130	Pentatricopeptide (PPR) repeat-containing protein	0.2	0.194	0.2	0.176	0.163	0.17	0.162
Vitvi01g00977	VIT_01s0026g02170; VIT_01s0026g02140	Regulator of chromosome condensation (RCC1)	0.089	0.089	0.083	0.081	0.087	0.082	0.085
Vitvi01g00978	VIT_01s0113g00540	No hit	0.08	0.08	0.08	0.078	0.078	0.08	0.08
Vitvi01g00979	VIT_01s0026g02190	ABA-responsive protein (HVA22c)	0.15	0.13	0.08	0.142	0.088	0.15	0.139
Vitvi01g00980	VIT_01s0026g02200	TCP family transcription factor TCP15	0.3	0.227	0.213	0.3	0.071	0.285	0.25
Vitvi01g00981	VIT_01s0026g02210	Unknown protein	0	0	0	0	0	0	0
Vitvi01g00985	VIT_01s0026g02230	Cullin 3a	0	0	0	0	0	0	0
Vitvi01g00988	VIT_01s0026g02260	Unknown protein	0.114	0.103	0.107	0.103	0.104	0.113	0.114
Vitvi01g00989	VIT_01s0026g02270	Kinase	0.36	0.312	0.349	0.36	0.243	0.089	0.22
Vitvi01g00991	VIT_01s0026g02280	Binding	0	0	0	0	0	0	0
Vitvi01g00992	VIT_01s0026g02290	Origin recognition complex subunit 6	0.05	0.05	0.048	0.049	0.046	0.043	0.045
Vitvi01g00993	VIT_01s0026g02310	SUR2	0	0	0	0	0	0	0
Vitvi01g00995	VIT_01s0026g02340	Ankyrin protein kinase	0.1	0.096	0.1	0.098	0.092	0.09	0.087
Vitvi01g00997	VIT_01s0026g02350	CAAX amino terminal protease	0	0	0	0	0	0	0
Vitvi01g01008	VIT_01s0026g02410	Ribosomal protein L34 (RPL34A) 60S	0	0	0	0	0	0	0
Vitvi01g01009	VIT_01s0026g02420	Unknown protein	0.233	0.233	0.158	0.186	0.195	0.204	0.198
Vitvi01g01010	VIT_01s0026g02430	Calcineurin B	0	0	0	0	0	0	0
Vitvi01g01013	VIT_01s0026g02460	Zinc finger homeobox 30	0	0	0	0	0	0	0
Vitvi01g01014	NA	NA	0.08	0.08	0.078	0.075	0.058	0.072	0.07
Vitvi01g01015	VIT_01s0026g02470	Zinc finger (C3HC4-type ring finger)	0.044	0.042	0.043	0.041	0.043	0.043	0.044
Vitvi01g01016	VIT_01s0026g02470	NA	0.9	0.9	0	0	0	0	0.071
Vitvi01g01017	VIT_01s0026g02480	CP12-2	0.111	0.104	0.111	0.102	0.096	0.095	0.099
Vitvi01g01018	VIT_01s0026g02490	Apyrase	0	0	0	0	0	0	0
Vitvi01g01020	VIT_01s0026g02510	Pentatricopeptide (PPR) repeat-containing	0.12	0.117	0.113	0.12	0.099	0.093	0.107
Vitvi01g01021	VIT_01s0026g02520	Ribonuclease T2	0.4	0.252	0.4	0.283	0.232	0.288	0.291
Vitvi01g01022	VIT_01s0026g02530	Beta-1,3-galactosyltransferase	0.086	0.084	0.086	0.082	0.079	0.081	0.084
Vitvi01g01023	VIT_01s0026g02540	Zinc finger (C3HC4-type ring finger)	0.2	0.2	0.182	0.178	0.174	0.176	0.182
Vitvi01g01024	VIT_01s0026g02550	MYR1 (MYB-related protein 1)	0.4	0.4	0.336	0.206	0.099	0.229	0.157
Vitvi01g01026	VIT_01s0026g02580	Cycling DOF factor 2	0.133	0.133	0.118	0.131	0.128	0.114	0.121
Vitvi01g01027	VIT_01s0026g02590	Calcium-binding protein CML	0.32	0.195	0.206	0.268	0.236	0.32	0.286
Vitvi01g01029	NA	Unknown protein	0.333	0.256	0.333	0.319	0.248	0.304	0.293
Vitvi01g01030	VIT_01s0026g02620	Expansin [Vitis labrusca x Vitis vinifera] EXPA15	0	0	0	0	0	0	0
Vitvi01g01031	VIT_01s0026g02630	GTP cyclohydrolase I	0.125	0.122	0.122	0.119	0.125	0.117	0.121
Vitvi01g01033	VIT_01s0026g02640	UbiE/COQ5 methyltransferase	0	0	0	0	0	0	0
Vitvi01g01034	VIT_01s0026g02650	KH domain-containing protein	0	0	0	0	0	0	0
Vitvi01g01035	VIT_01s0026g02680	Oxygen evolving enhancer 3 (PsbQ)	0.25	0.234	0.25	0.232	0.238	0.23	0.24
Vitvi01g01036	VIT_01s0026g02690	YGL010w	0.5	0.219	0	0.317	0.244	0.182	0.5
Vitvi01g01037	VIT_01s0026g02700	CYP704G9	0.6	0.221	0	0.243	0.6	0.097	0.529
Vitvi01g01038	VIT_01s0026g02710	NAC domain-containing protein 29	0.044	0.038	0.041	0.044	0.044	0.039	0.043
Vitvi01g01040	VIT_01s0026g02720	ATP/GTP-binding protein	0.02	0.019	0.02	0.02	0.018	0.02	0.019
Vitvi01g01044	VIT_01s0026g02730	Anaphase-promoting complex component APC2	0.125	0.12	0.124	0.116	0.118	0.125	0.12
Vitvi01g01048	VIT_01s0026g02740	No hit	0	0	0	0	0	0	0
Vitvi01g01049	VIT_01s0026g02750	Carrier protein, Mitochondrial	0.16	0.16	0.153	0.147	0.147	0.145	0.148
Vitvi01g01054	VIT_00s0352g00020	Glutamate carboxypeptidase (AMP1)	0.4	0.281	0.142	0.347	0.4	0.292	0.304
Vitvi01g01055	VIT_01s0182g00020	Ankyrin repeat family protein	0	0	0	0	0	0	0
Vitvi01g01056	VIT_01s0182g00030	Emp24/gp25L/p24 family protein	0.05	0.046	0.05	0.05	0.049	0.047	0.049
Vitvi01g01057	NA	No hit	0.025	0.024	0.025	0.025	0.025	0.024	0.024
Vitvi01g01058	VIT_01s0182g00050	ribulose-1,5 bisphosphate carboxylase oxygenase large subunit N-methyltransferase	0.033	0.033	0.033	0.033	0.032	0.032	0.033
Vitvi01g01061	VIT_01s0182g00060	PHO1-like protein	0.8	0	0	0.189	0	0	0.8
Vitvi01g01071	VIT_01s0182g00130	PHO1-like protein	0.533	0	0.355	0.411	0	0.533	0.485
Vitvi01g01072	VIT_01s0182g00140	PHO1-like protein	0.6	0	0.459	0.6	0.498	0	0
Vitvi01g01079	VIT_01s0182g00160	Xyloglucan fucosyltransferase	1	1	0	0	0	0	0
Vitvi01g01081	NA	NA	0.2	0.161	0.16	0.169	0.2	0.181	0.193
Vitvi01g01082	VIT_00s0261g00010	Unknown protein	0.025	0.023	0.024	0.025	0.025	0.025	0.024
Vitvi01g01083	VIT_00s0261g00020	Unknown protein	0.25	0.25	0.224	0.23	0.21	0.202	0.203
Vitvi01g01121	VIT_01s0113g00420	Zinc finger (DHHC type)	0.075	0.075	0.074	0.074	0.071	0.072	0.071
Vitvi01g01123	NA	No hit	1	0	0	0	0	1	0
Vitvi01g01132	VIT_01s0113g00470	Unknown protein	0.2	0.2	0.18	0.187	0.186	0.152	0.178
Vitvi01g01137	VIT_01s0113g00560	Unknown protein	0.089	0.084	0.089	0.089	0.086	0.085	0.087
Vitvi01g01153	VIT_01s0011g00270	Division regulator MinE, Plastid	0.114	0.105	0.114	0.113	0.103	0.108	0.108
Vitvi01g01161	NA	NA	0.7	0.7	0.168	0	0	0.298	0.382
Vitvi01g01165	VIT_01s0011g00560	DREPP plasma membrane polypeptide	0	0	0	0	0	0	0
Vitvi01g01169	VIT_01s0010g00020	DNA-3-methyladenine glycosidase I	0.4	0.329	0.375	0.204	0.135	0.308	0.4
Vitvi01g01173	VIT_01s0010g00060	Unknown protein	0	0	0	0	0	0	0
Vitvi01g01189	NA	NA	0.3	0.276	0	0.068	0.293	0.247	0.3
Vitvi01g01236	VIT_01s0010g00240	CTP-synthetase	0.2	0.161	0.174	0.162	0.184	0.184	0.2
Vitvi01g01257	NA	NA	0.4	0.212	0.016	0.318	0.396	0.357	0.4
Vitvi01g01258	VIT_01s0010g00330	Clavata1 receptor kinase (CLV1)	0.333	0.317	0.007	0.333	0.326	0.098	0.164
Vitvi01g01259	VIT_01s0010g00340	EDA18 (embryo sac development arrest 18)	0.25	0.226	0.202	0.209	0.25	0.21	0.218
Vitvi01g01265	VIT_01s0010g00380	FLS2 (flagellin-sensitive 2)	0.6	0.023	0	0.6	0.17	0.353	0.074
Vitvi01g01268	VIT_01s0010g00400	WD-40 repeat protein	0.057	0.055	0.054	0.057	0.056	0.057	0.057
Vitvi01g01277	VIT_01s0010g00450	S ribonuclease	0.733	0.733	0.39	0.619	0	0	0
Vitvi01g01282	VIT_01s0010g00510	no hit	0.1	0.1	0.098	0.091	0.099	0.094	0.092
Vitvi01g01283	VIT_01s0010g00520	Unknown protein	0	0	0	0	0	0	0
Vitvi01g01284	VIT_01s0010g00530	UDP-glucoronosyl and UDP-glucosyl transferase	0.222	0.188	0.222	0.177	0.138	0.189	0.189
Vitvi01g01285	NA	NA	0.8	0.093	0.8	0	0	0	0.046
Vitvi01g01287	VIT_01s0010g00540	BIM2 (BES1-interacting Myc-like protein 2	0.1	0.098	0.096	0.1	0.097	0.098	0.1
Vitvi01g01289	VIT_01s0010g00550	Prolyl oligopeptidase	0.029	0.026	0.027	0.027	0.027	0.029	0.028
Vitvi01g01291	VIT_01s0010g00560	Unknown protein	0.133	0.118	0.133	0.126	0.127	0.132	0.131
Vitvi01g01295	VIT_01s0010g00580	Translin-associated factor X	0	0	0	0	0	0	0
Vitvi01g01296	VIT_01s0010g00590	Short-chain dehydrogenase/reductase SDR	0.16	0.139	0.142	0.16	0.145	0.143	0.151
Vitvi01g01299	VIT_01s0010g00600	Phosphatidylinositol 4-kinase type-II	0.125	0.125	0.122	0.119	0.116	0.118	0.117
Vitvi01g01302	VIT_01s0010g00630	Pentatricopeptide (PPR) repeat-containing protein	0.167	0.162	0.162	0.167	0.153	0.163	0.16
Vitvi01g01303	NA	NA	0.4	0.268	0.169	0.223	0.315	0.4	0.362
Vitvi01g01304	VIT_01s0010g00650	Lipase GDSL 7	0.5	0	0.438	0	0.214	0.5	0.417
Vitvi01g01311	VIT_01s0010g00680	Heat shock protein 81-1	0	0	0	0	0	0	0
Vitvi01g01312	VIT_01s0010g00690	DNA-directed RNA polymerase	0	0	0	0	0	0	0
Vitvi01g01313	VIT_01s0010g00710	Armadillo/beta-catenin repeat protein / U-box domain-containing protein,	0.25	0.192	0.135	0.129	0.228	0.248	0.25
Vitvi01g01314	VIT_01s0010g00720	Unknown	0	0	0	0	0	0	0
Vitvi01g01315	VIT_01s0010g00730	Pentatricopeptide (PPR) repeat-containing protein	0.25	0.214	0.218	0.174	0.25	0.191	0.205
Vitvi01g01316	VIT_01s0010g00740	Basic helix-loop-helix (bHLH) family	0.267	0.267	0.246	0.216	0.225	0.207	0.215
Vitvi01g01317	VIT_01s0010g00750	Unknown protein	0.12	0.105	0.12	0.102	0.098	0.115	0.114
Vitvi01g01320	VIT_01s0010g00760	Unknown	0.2	0.134	0.14	0.2	0.138	0.168	0.17
Vitvi01g01328	VIT_01s0010g00790	No hit	0.3	0	0.3	0.285	0.05	0.191	0.209
Vitvi01g01331	VIT_01s0010g00820; VIT_01s0010g00840; VIT_01s0010g00850; VIT_01s0010g00870; VIT_01s0010g00880; VIT_01s0010g00900	2-oxoglutarate decarboxylase	0.2	0.164	0.171	0.183	0.167	0.2	0.185
Vitvi01g01339	VIT_01s0010g00920	Chaperonin GroEL	0	0	0	0	0	0	0
Vitvi01g01345	VIT_01s0010g00940	Unknown protein	0.04	0.037	0.04	0.037	0.031	0.038	0.037
Vitvi01g01346	VIT_01s0010g00950	Aminoalcoholphosphotransferase (AAPT1)	0.02	0.02	0.019	0.019	0.019	0.02	0.019
Vitvi01g01348	VIT_01s0010g00960	Peroxidase 48 (Atperox P48)	0.4	0.395	0	0.372	0.4	0.029	0.219
Vitvi01g01350	VIT_01s0010g00980; VIT_01s0010g00990	No hit	0	0	0	0	0	0	0
Vitvi01g01351	VIT_01s0010g01000	NIK1 (NSP- interacting kinase 1)	0.267	0.267	0.258	0.258	0.21	0.185	0.206
Vitvi01g01352	VIT_01s0010g01010	F-box domain containing protein	0.133	0.133	0.131	0.125	0.117	0.124	0.125
Vitvi01g01354	VIT_01s0010g01030	F-box family protein	0.086	0.082	0.083	0.082	0.08	0.086	0.083
Vitvi01g01355	VIT_01s0010g01050	TUBBY like protein 3 TLP3	0.6	0	0	0.559	0	0.154	0.6
Vitvi01g01356	VIT_01s0010g01070	No hit	1	0	0	1	0	0	0
Vitvi01g01357	VIT_01s0010g01080	Phosphoribulokinase/uridine kinase	0.133	0.114	0.12	0.122	0.114	0.128	0.133
Vitvi01g01359	VIT_01s0010g01090	Peroxidase ATP23a	0.067	0.057	0.067	0.065	0.049	0.067	0.063
Vitvi01g01360	VIT_01s0010g01100	Unknown protein	0.05	0.049	0.049	0.05	0.05	0.047	0.048
Vitvi01g01361	VIT_01s0010g01110; VIT_01s0010g01120	Longevity-assurance (LAG1)	0.044	0.043	0.044	0.041	0.044	0.043	0.044
Vitvi01g01362	VIT_01s0010g01130	6-phosphogluconate dehydrogenase	0	0	0	0	0	0	0
Vitvi01g01365	NA	NA	0.8	0	0	0	0.8	0	0.077
Vitvi01g01366	NA	NA	1	1	0	0	0	0	0
Vitvi01g01367	NA	NA	0.4	0.4	0	0	0.259	0.049	0.148
Vitvi01g01368	VIT_01s0010g01140	Unknown	0.24	0.168	0.24	0.197	0.181	0.204	0.194
Vitvi01g01369	NA	No hit	0.5	0	0.027	0.5	0.216	0.244	0.362
Vitvi01g01372	VIT_01s0010g01160	Zinc finger (DHHC type)	0.029	0.028	0.028	0.029	0.028	0.027	0.028
Vitvi01g01373	VIT_01s0010g01170	YGGT	0	0	0	0	0	0	0
Vitvi01g01374	VIT_01s0010g01180	Unknown protein	0.1	0.099	0.099	0.099	0.1	0.097	0.098
Vitvi01g01376	VIT_01s0010g01200	Cell elongation protein / DWARF1 / DIMINUTO (DIM)	0	0	0	0	0	0	0
Vitvi01g01378	VIT_01s0010g01210	Uracil-DNA glycosylase	0.12	0.12	0.115	0.118	0.112	0.104	0.112
Vitvi01g01380	VIT_01s0010g01220	Unknown protein	0.033	0.032	0.033	0.033	0.03	0.032	0.033
Vitvi01g01383	VIT_01s0010g01230	Unknown protein	0.111	0.11	0.108	0.109	0.111	0.106	0.109
Vitvi01g01388	VIT_01s0010g01260	23S ribosomal RNA	0.04	0.035	0.036	0.04	0.032	0.034	0.033
Vitvi01g01390	NA	No hit	0.12	0.109	0.105	0.104	0.12	0.108	0.112
Vitvi01g01391	VIT_01s0010g01290; VIT_01s0010g01310	Unknown protein	0.125	0.122	0.12	0.118	0.125	0.124	0.122
Vitvi01g01400	VIT_01s0010g01380	Ankyrin repeat	0.171	0.125	0.168	0.171	0.128	0.161	0.158
Vitvi01g01404	VIT_01s0010g01390	Phototropic-responsive NPH3	0.367	0.367	0.237	0.316	0.103	0.292	0.309
Vitvi01g01405	VIT_01s0010g01410	Zinc finger (Ran-binding)	0	0	0	0	0	0	0
Vitvi01g01410	NA	NA	1	0	0	1	0	0	0
Vitvi01g01411	VIT_01s0010g01430	C2 domain-containing protein	0.067	0.064	0.063	0.059	0.067	0.064	0.066
Vitvi01g01413	VIT_01s0010g01440	Transcription elongation regulator 1 TCERG1	0.025	0.025	0.024	0.024	0.025	0.025	0.025
Vitvi01g01414	VIT_01s0010g01450	Unknown protein	0.133	0.133	0.119	0.124	0.128	0.116	0.12
Vitvi01g01417	VIT_01s0010g01460	Pentatricopeptide (PPR) repeat-containing protein	0	0	0	0	0	0	0
Vitvi01g01418	VIT_01s0010g01480	AGD4 (ARF-GAP domain 4)	0	0	0	0	0	0	0
Vitvi01g01429	VIT_01s0010g01570	Pentatricopeptide (PPR) repeat-containing	0.2	0.157	0.17	0.181	0.171	0.158	0.2
Vitvi01g01430	VIT_01s0010g01590	Unknown protein	0.057	0.057	0.054	0.055	0.054	0.053	0.055
Vitvi01g01432	VIT_01s0010g01610	Unknown	0.2	0.164	0.177	0.2	0.191	0.173	0.184
Vitvi01g01433	VIT_01s0010g01620	No hit	1	0	0	1	0	0	0
Vitvi01g01434	VIT_01s0010g01660	Receptor protein kinase	0.2	0.148	0.13	0.175	0.156	0.199	0.2
Vitvi01g01435	VIT_01s0010g01670	Zinc knuckle	0	0	0	0	0	0	0
Vitvi01g01436	VIT_01s0010g01680	Glutaredoxin	0	0	0	0	0	0	0
Vitvi01g01439	VIT_01s0010g01710	Phytosulfokine receptor	0.075	0.071	0.068	0.066	0.075	0.069	0.07
Vitvi01g01440	VIT_01s0010g01720; VIT_01s0010g01730	Aldose reductase	0.133	0.118	0.133	0.123	0.133	0.129	0.132
Vitvi01g01443	VIT_01s0010g01740	Tobamovirus multiplication 1 homolog 3	0.025	0.024	0.024	0.024	0.025	0.023	0.023
Vitvi01g01444	NA	NA	0.6	0.343	0.15	0	0	0.6	0.58
Vitvi01g01446	VIT_01s0010g01760	Remorin	0	0	0	0	0	0	0
Vitvi01g01447	VIT_01s0010g01770	Zinc finger (CCCH-type) family protein	0.02	0.02	0.019	0.02	0.02	0.019	0.019
Vitvi01g01449	VIT_01s0010g01780	Pentatricopeptide (PPR) repeat-containing protein	0.167	0.167	0.156	0.145	0.152	0.155	0.155
Vitvi01g01455	NA	NA	0.04	0.037	0.039	0.04	0.039	0.038	0.038
Vitvi01g01456	VIT_01s0010g01800	Pentatricopeptide (PPR) repeat-containing protein	0	0	0	0	0	0	0
Vitvi01g01457	VIT_01s0010g01810	Tetratricopeptide repeat (TPR)-containing	0.14	0.122	0.14	0.127	0.131	0.131	0.126
Vitvi01g01458	VIT_01s0010g01830	Regulator of nonsense transcripts 1	0.333	0.333	0.285	0.304	0.261	0.196	0.209
Vitvi01g01459	VIT_01s0010g01840	GEM-like protein 5	0.125	0.121	0.112	0.125	0.108	0.119	0.116
Vitvi01g01460	VIT_01s0010g01870	Salicylic acid-induced fragment 1 protein	0.32	0.293	0.32	0.313	0.14	0.262	0.246
Vitvi01g01461	VIT_01s0010g01890	DEAD/DEAH box helicase (RH10)	0.286	0.274	0.276	0.286	0.154	0.178	0.174
Vitvi01g01462	VIT_01s0010g01900	Pentatricopeptide (PPR) repeat-containing protein	0.15	0.137	0.15	0.134	0.117	0.118	0.117
Vitvi01g01472	VIT_01s0010g02000	Peroxidase	0.5	0.401	0.26	0.5	0.377	0.075	0.167
Vitvi01g01473	VIT_01s0010g02010	Anionic peroxidase	0.36	0.266	0.36	0.294	0.144	0.196	0.196
Vitvi01g01474	VIT_01s0010g02020	Peroxidase (EC 1.11.1.7), anionic	0.667	0.269	0.667	0.241	0.151	0.034	0.133
Vitvi01g01475	NA	No hit	0.35	0.183	0.331	0.185	0.35	0.262	0.266
Vitvi01g01476	VIT_01s0010g02030	Gamma-thionin precursor	0	0	0	0	0	0	0
Vitvi01g01477	VIT_01s0010g02040	Hydroxyproline-rich glycoprotein	0.32	0.177	0.193	0.222	0.32	0.243	0.253
Vitvi01g01478	VIT_01s0010g02050	UBX domain-containing protein	0.025	0.025	0.024	0.025	0.025	0.024	0.025
Vitvi01g01488	VIT_01s0010g02080	Chr019/ETL1 (chromatin remodeling 19)	0.02	0.02	0.02	0.02	0.02	0.019	0.019
Vitvi01g01492	VIT_01s0010g02090	Indeterminate(ID)-domain 5	0.333	0.312	0.252	0.333	0.269	0.212	0.226
Vitvi01g01493	VIT_01s0010g02100	Indeterminate(ID)-domain 5	0.2	0.2	0.164	0.193	0.176	0.155	0.148
Vitvi01g01496	VIT_01s0010g02140	No hit	0.143	0.13	0.143	0.14	0.125	0.129	0.128
Vitvi01g01498	VIT_01s0010g02150	Calcium-dependent protein kinase-related	0.033	0.033	0.033	0.032	0.033	0.031	0.032
Vitvi01g01499	VIT_01s0010g02160	RGS1 (regulator of G-protein SIGNALING 1)	0	0	0	0	0	0	0
Vitvi01g01500	VIT_01s0010g02170	CAAX amino terminal protease	0	0	0	0	0	0	0
Vitvi01g01502	VIT_01s0010g02180	Myosin-related	0.05	0.05	0.049	0.049	0.048	0.048	0.049
Vitvi01g01503	VIT_01s0010g02200	Zinc finger (C3HC4-type ring finger)	0.125	0.106	0.121	0.123	0.12	0.12	0.125
Vitvi01g01504	VIT_01s0010g02210	FRK1 (FLG22-induced receptor-like kinase 1)	0.025	0.025	0.025	0.025	0.023	0.023	0.023
Vitvi01g01505	VIT_01s0010g02220	Zinc finger (C3HC4-type ring finger)	0.15	0.136	0.144	0.102	0.13	0.15	0.149
Vitvi01g01506	VIT_01s0010g02230	Response regulator ARR11 Type-B	0.167	0.167	0.145	0.147	0.15	0.14	0.152
Vitvi01g01507	VIT_01s0010g02240; VIT_01s0010g02250	unknown	0.2	0.2	0.063	0.114	0.198	0.01	0
Vitvi01g01508	VIT_01s0010g02260	Esterase	0	0	0	0	0	0	0
Vitvi01g01509	VIT_01s0010g02270	DELLA protein RGL1 (RGA-like protein 1)	0.4	0.361	0.4	0.294	0.278	0.253	0.203
Vitvi01g01510	VIT_01s0010g02280	Unknown protein	0.1	0.091	0.1	0.099	0.086	0.092	0.091
Vitvi01g01511	NA	Cyp71A1	0.333	0.284	0.309	0.315	0.333	0	0.133
Vitvi01g01512	VIT_01s0010g02290	Heat shock protein 26a, chloroplast	0.2	0.165	0.181	0.2	0.163	0.156	0.16
Vitvi01g01513	VIT_01s0010g02310	Ribosomal protein L23 50S	0.4	0.4	0.207	0.133	0.062	0.269	0.194
Vitvi01g01514	VIT_01s0010g02320	Vinorine synthase	0.9	0.9	0.449	0	0	0	0
Vitvi01g01520	NA	NA	0.467	0.108	0.18	0.142	0.231	0.467	0.401
Vitvi01g01521	VIT_01s0010g02350	Protein phosphatase 2 (formerly 2A), regulatory subunit B'	0.044	0.041	0.043	0.042	0.044	0.043	0.042
Vitvi01g01523	VIT_01s0010g02360	Thimet oligopeptidase	0.04	0.04	0.038	0.037	0.033	0.038	0.039
Vitvi01g01528	VIT_01s0010g02370	Signal recognition particle subunit 72 SRP72	0	0	0	0	0	0	0
Vitvi01g01529	VIT_01s0010g02380	F-box domain containing protein	0	0	0	0	0	0	0
Vitvi01g01530	VIT_01s0010g02390	Unknown protein	0.057	0.052	0.057	0.056	0.05	0.056	0.054
Vitvi01g01532	VIT_01s0010g02410	Unknown protein	0.143	0.137	0.143	0.134	0.136	0.128	0.133
Vitvi01g01533	VIT_01s0010g02420	DNA-binding protein GT-1-related	0.025	0.025	0.024	0.025	0.025	0.023	0.024
Vitvi01g01534	VIT_01s0010g02430	Mitotic spindle checkpoint protein (MAD2)	0.267	0.188	0.267	0.266	0.173	0.165	0.2
Vitvi01g01536	VIT_01s0010g02440	ABC transporter C member 9	0.4	0.256	0.295	0.4	0.15	0.357	0.318
Vitvi01g01537	VIT_01s0010g02450	B12D	0.267	0.154	0.242	0.267	0.184	0.178	0.175
Vitvi01g01538	VIT_01s0010g02460	Glyceraldehyde-3-phosphate dehydrogenase, cytosolic 3	0	0	0	0	0	0	0
Vitvi01g01539	VIT_01s0010g02470	Pentatricopeptide repeat	0.04	0.04	0.039	0.038	0.034	0.036	0.036
Vitvi01g01540	VIT_01s0010g02480	Ankyrin repeat	0.111	0.106	0.104	0.1	0.111	0.095	0.1
Vitvi01g01541	VIT_01s0010g02490	Lysine histidine transporter 1	0.6	0	0.6	0	0.055	0	0.176
Vitvi01g01543	VIT_01s0010g02530	Extracellular ligand-gated ion channel	0.05	0.048	0.049	0.049	0.05	0.047	0.048
Vitvi01g01545	VIT_01s0010g02540	No hit	0	0	0	0	0	0	0
Vitvi01g01546	VIT_01s0010g02550	Cyclin-dependent kinase G-1	0.06	0.06	0.059	0.06	0.059	0.06	0.059
Vitvi01g01547	VIT_01s0010g02560	Remorin	0.8	0	0.676	0	0	0.8	0.465
Vitvi01g01548	VIT_01s0010g02570	EMB2421 (embryo defective 2421) monooxygenase	0.029	0.029	0.026	0.028	0.028	0.027	0.027
Vitvi01g01549	VIT_01s0010g02580	Acid phosphatase/vanadium-dependent haloperoxidase	0.114	0.103	0.099	0.106	0.11	0.105	0.114
Vitvi01g01550	VIT_01s0010g02590	ATP-dependent DNA helicase RecQ	0.3	0.272	0.254	0.161	0.3	0.218	0.263
Vitvi01g01552	VIT_01s0010g02600	CDC48C	0.025	0.025	0.025	0.024	0.025	0.025	0.025
Vitvi01g01553	VIT_01s0010g02610	Unknown protein	0	0	0	0	0	0	0
Vitvi01g01554	VIT_01s0010g02620	Unknown protein	0	0	0	0	0	0	0
Vitvi01g01555	VIT_01s0010g02640	Lysine histidine transporter 2	0.1	0.035	0.1	0.078	0.057	0.088	0.072
Vitvi01g01557	VIT_01s0010g02670	3-oxoacyl-[acyl-carrier-protein] reductase, chloroplast	0.057	0.046	0.054	0.055	0.053	0.057	0.054
Vitvi01g01558	VIT_01s0010g02680	DNA-binding storekeeper protein	0.267	0.267	0.189	0.239	0.189	0.151	0.187
Vitvi01g01559	VIT_01s0010g02690	DNA polymerase alpha, subunit B	0.24	0.24	0.188	0.173	0.208	0.19	0.201
Vitvi01g01560	NA	NA	0.133	0.102	0.05	0.114	0.105	0.125	0.133
Vitvi01g01561	VIT_01s0010g02740	4-coumarate-CoA ligase	0.2	0.16	0.19	0.176	0.174	0.174	0.2
Vitvi01g01562	VIT_01s0010g02750	Lipoxygenase	0.25	0.25	0.2	0.235	0.211	0.21	0.204
Vitvi01g01563	VIT_01s0010g02760	Urease	0	0	0	0	0	0	0
Vitvi01g01564	VIT_01s0010g02770	Adenylate kinase-b	0.133	0.106	0.115	0.121	0.129	0.13	0.133
Vitvi01g01565	VIT_01s0010g02780; VIT_01s0010g02790	ATP-dependent RNA helicase	0.143	0.143	0.131	0.126	0.121	0.122	0.125
Vitvi01g01567	VIT_01s0010g02810	Unknown protein	0.089	0.089	0.089	0.084	0.077	0.081	0.08
Vitvi01g01568	VIT_01s0010g02820	OTU cysteine protease	0.15	0.13	0.146	0.15	0.134	0.131	0.147
Vitvi01g01572	VIT_01s0010g02840	Chaperone BCS1 mitochondrial	0.3	0.241	0.218	0.11	0.3	0.277	0.243
Vitvi01g01573	VIT_01s0010g02860	Chaperone BCS1 mitochondrial	0.2	0.107	0.143	0.115	0.2	0.192	0.171
Vitvi01g01576	VIT_01s0010g02890	Armadillo/beta-catenin repeat protein / U-box domain-containing	0.143	0.139	0.132	0.143	0.122	0.143	0.142
Vitvi01g01577	VIT_01s0010g02900	Proteasome 20S beta subunit E1 (PBE1) (PRCE)	0	0	0	0	0	0	0
Vitvi01g01578	VIT_01s0010g02910	ATP binding protein	0.2	0.199	0.16	0.163	0.2	0.165	0.182
Vitvi01g01580	VIT_01s0010g02920	Pre-mRNA-splicing factor ATP-dependent RNA helicase PRP16	0.02	0.02	0.019	0.019	0.02	0.02	0.02
Vitvi01g01585	NA	NA	0.8	0	0	0.8	0.161	0	0
Vitvi01g01586	VIT_01s0010g03020	Calcium-binding protein CML	0.8	0.703	0	0.8	0	0	0
Vitvi01g01589	VIT_01s0010g03050	Unknown protein	0.114	0.114	0.111	0.107	0.111	0.109	0.114
Vitvi01g01592	VIT_01s0010g03070	ER (ERECTA, quantitative resistance to plectosphaerella 1)	1	0	0	1	0	0	0
Vitvi01g01595	NA	CTV.20	0.6	0	0	0.577	0	0.6	0.521
Vitvi01g01611	NA	No hit	0.533	0	0	0.453	0.087	0.533	0.497
Vitvi01g01615	VIT_01s0010g03290	Beta 1,3-glycosyltransferase I	0.533	0.533	0.134	0.366	0.153	0.286	0.259
Vitvi01g01618	VIT_01s0010g03300	Protein processing in endoplasmic reticulum	0.1	0.098	0.098	0.096	0.095	0.1	0.098
Vitvi01g01620	VIT_01s0010g03310	Unknown protein	0	0	0	0	0	0	0
Vitvi01g01621	VIT_01s0010g03320	Kelch repeat-containing F-box protein	0.05	0.046	0.046	0.05	0.05	0.049	0.049
Vitvi01g01624	VIT_01s0010g03350	GTPase EngC	0.1	0.096	0.1	0.096	0.098	0.095	0.096
Vitvi01g01627	VIT_01s0010g03360	Signal peptidase complex subunit 1	0.057	0.053	0.057	0.053	0.055	0.057	0.057
Vitvi01g01628	VIT_01s0010g03370	Ribosomal protein L17-2 60S	0.05	0.049	0.045	0.05	0.047	0.049	0.049
Vitvi01g01629	VIT_01s0010g03390	Gag-pol polyprotein	0.044	0.04	0.042	0.044	0.041	0.043	0.043
Vitvi01g01631	VIT_01s0010g03400	Exostosin	0.029	0.028	0.028	0.029	0.027	0.026	0.027
Vitvi01g01632	VIT_01s0010g03410	Pentatricopeptide (PPR) repeat-containing protein	0	0	0	0	0	0	0
Vitvi01g01634	NA	NA	0.35	0.27	0.068	0.254	0.35	0.261	0.295
Vitvi01g01635	VIT_01s0010g03460	Caffeoyl-CoA O-methyltransferase	0.7	0.465	0	0	0.7	0	0.519
Vitvi01g01640	VIT_01s0010g03530	Phagocytosis and cell motility protein ELMO1	0.4	0.161	0.4	0.151	0	0.155	0
Vitvi01g01641	VIT_01s0010g03540	Microtubule associated protein (MAP65-6)	0.667	0	0.667	0	0	0.664	0.512
Vitvi01g01642	VIT_01s0010g03550	Nuclear transcription factor Y subunit B related	1	0	0	0	1	0	0
Vitvi01g01645	VIT_01s0010g03570	NLI interacting factor (NIF)	0.171	0.171	0.152	0.144	0.157	0.154	0.157
Vitvi01g01646	VIT_01s0010g03580; VIT_01s0010g03590	Asynaptic 1 ASY1	0.133	0.133	0.133	0.087	0.085	0.123	0.127
Vitvi01g01648	VIT_01s0010g03620	LHCA2 (Photosystem I light harvesting complex gene 2)	0.143	0.143	0.143	0.14	0.117	0.118	0.125
Vitvi01g01650	VIT_01s0010g03630	Zinc finger (MYND type)	0.075	0.068	0.068	0.07	0.074	0.075	0.074
Vitvi01g01651	VIT_01s0010g03640	DnaJ homolog, subfamily A, member 3	0	0	0	0	0	0	0
Vitvi01g01652	VIT_01s0010g03650	Alkylated DNA repair protein alkB	0.143	0.132	0.134	0.131	0.143	0.133	0.132
Vitvi01g01653	VIT_01s0010g03660	Unknown protein	0	0	0	0	0	0	0
Vitvi01g01654	VIT_01s0010g03670	Unknown protein	0	0	0	0	0	0	0
Vitvi01g01655	VIT_01s0010g03680	Unknown protein	0.075	0.063	0.067	0.073	0.073	0.075	0.074
Vitvi01g01657	NA	NA	0.075	0.068	0.069	0.066	0.075	0.072	0.075
Vitvi01g01658	VIT_01s0010g03690	Splicing factor YT521-B	0.086	0.083	0.082	0.086	0.078	0.08	0.077
Vitvi01g01659	VIT_01s0010g03700	Zinc finger (Ran-binding)	0	0	0	0	0	0	0
Vitvi01g01660	VIT_01s0010g03710	Squamosa promoter-binding protein 2 (SPL2)	0.2	0.192	0.178	0.2	0.142	0.135	0.15
Vitvi01g01661	VIT_01s0010g03720	4-coumarate:CoA ligase	0.8	0	0.477	0	0.8	0	0
Vitvi01g01662	VIT_01s0010g03730	F-box domain containing protein	0.04	0.039	0.037	0.038	0.039	0.04	0.04
Vitvi01g01663	VIT_01s0010g03740	Transcription termination factor mitochondrial mTERF	0	0	0	0	0	0	0
Vitvi01g01664	VIT_01s0010g03760	DNAJ heat shock N-terminal domain-containing protein	0	0	0	0	0	0	0
Vitvi01g01666	VIT_01s0010g03780	Histidine kinase (AHK3)	0	0	0	0	0	0	0
Vitvi01g01667	VIT_01s0010g03790	Nuclear transport factor 2B	0	0	0	0	0	0	0
Vitvi01g01669	VIT_01s0010g03820	Receptor kinase TRKa	0.6	0.252	0	0.6	0.331	0.223	0.073
Vitvi01g01670	VIT_01s0010g03830	Unknown protein	0	0	0	0	0	0	0
Vitvi01g01671	VIT_01s0010g03850	Calmodulin-binding protein	0	0	0	0	0	0	0
Vitvi01g01672	NA	No hit	0.333	0.296	0.237	0.228	0.142	0.28	0.333
Vitvi01g01673	VIT_01s0010g03890	Unknown	0.133	0.133	0.133	0.128	0.102	0.122	0.118
Vitvi01g01677	VIT_01s0010g03900	SEPALLATA3	0	0	0	0	0	0	0
Vitvi01g01678	VIT_01s0010g03910	Squamosa promoter-binding protein 13 (SPL13)	0.229	0.192	0.136	0.203	0.229	0.194	0.205
Vitvi01g01680	VIT_01s0010g03930	WRKY DNA-binding protein 75	0.133	0.107	0.115	0.12	0.133	0.127	0.132
Vitvi01g01682	VIT_01s0010g03940	Sphingosine-1-phosphate lyase	0.022	0.02	0.022	0.021	0.021	0.022	0.022
Vitvi01g01683	VIT_01s0010g03950	Pentatricopeptide (PPR) repeat-containing protein	0.1	0.1	0.092	0.097	0.1	0.092	0.096
Vitvi01g01684	VIT_01s0010g03960	Unknown	0.2	0.2	0.188	0.167	0.162	0.187	0.168
Vitvi01g01686	VIT_01s0010g03980	Unknown protein	0.057	0.053	0.05	0.055	0.057	0.056	0.056
Vitvi01g01687	VIT_01s0010g03990	Unknown protein	0.6	0	0.059	0.6	0	0.262	0
Vitvi01g01688	NA	NA	0.667	0.05	0	0.667	0	0.467	0.477
Vitvi01g01690	NA	NA	0.8	0	0	0.8	0	0.185	0.144
Vitvi01g01700	VIT_01s0146g00060	Glucose-6-phosphate 1-dehydrogenase 2, chloroplast precursor	0.089	0.084	0.077	0.084	0.086	0.084	0.089
Vitvi01g01701	VIT_01s0146g00070	11-beta-hydroxysteroid dehydrogenase	0.178	0.157	0.12	0.176	0.15	0.177	0.178
Vitvi01g01703	VIT_01s0146g00090	11-beta-hydroxysteroid dehydrogenase	0.933	0	0	0.933	0	0.062	0
Vitvi01g01704	VIT_01s0146g00100	ACT domain containing protein (ACR4)	0.04	0.037	0.04	0.039	0.04	0.038	0.04
Vitvi01g01705	VIT_01s0146g00110	Peptidyl-prolyl cis-trans isomerase B (cyclophilin B)	0	0	0	0	0	0	0
Vitvi01g01706	VIT_01s0146g00120	Amidohydrolase	0.167	0.145	0.149	0.167	0.142	0.146	0.147
Vitvi01g01707	VIT_01s0146g00130; VIT_01s0146g00140	GYF domain-containing protein	0.1	0.1	0.096	0.097	0.097	0.098	0.096
Vitvi01g01708	VIT_01s0146g00150	BCL-2-associated athanogene 5	0.28	0.28	0.204	0.187	0.168	0.202	0.202
Vitvi01g01710	VIT_01s0146g00170	N-ethylammeline chlorohydrolase BH0746	0.05	0.044	0.048	0.05	0.045	0.05	0.049
Vitvi01g01711	VIT_01s0146g00180	Auxin responsive SAUR protein	0.6	0.23	0.247	0.6	0.361	0	0.201
Vitvi01g01713	NA	NA	1	1	0	0	0	0	0
Vitvi01g01714	NA	No hit	0.567	0.567	0.433	0.176	0.449	0	0.258
Vitvi01g01716	VIT_01s0146g00240	LOI1 (lovastatin insensitive 1)	0.05	0.05	0.045	0.048	0.05	0.039	0.044
Vitvi01g01718	VIT_01s0146g00250	PBS1 (avrPphB susceptible 1)	0.06	0.06	0.055	0.059	0.059	0.056	0.056
Vitvi01g01719	VIT_01s0146g00260	Nodulin MtN3	0	0	0	0	0	0	0
Vitvi01g01720	VIT_01s0146g00270	Delta3,5-delta2,4-dienoyl-CoA isomerase	0.08	0.08	0.078	0.077	0.079	0.075	0.076
Vitvi01g01721	NA	NA	0.6	0.3	0.183	0	0.6	0	0
Vitvi01g01722	VIT_01s0146g00280	NAC domain-containing protein 83	0	0	0	0	0	0	0
Vitvi01g01723	VIT_01s0146g00300	Proteasome 20S beta subunit F1 (PBF1)	0.8	0.59	0	0	0.8	0	0
Vitvi01g01724	VIT_01s0146g00310	Pyruvate dehydrogenase E1 component subunit beta	0	0	0	0	0	0	0
Vitvi01g01726	VIT_01s0146g00330	Hydroxyproline-rich glycoprotein family protein	0.089	0.078	0.083	0.089	0.079	0.085	0.083
Vitvi01g01727	VIT_01s0146g00340	Leucine-rich repeat protein kinase	0.3	0	0.243	0.187	0.292	0.3	0.27
Vitvi01g01728	VIT_01s0146g00350	Somatic embryogenesis protein kinase	0.76	0	0	0.239	0	0.76	0.648
Vitvi01g01729	VIT_01s0146g00360	Constans-like 14	0	0	0	0	0	0	0
Vitvi01g01730	VIT_01s0146g00370	Armadillo/beta-catenin repeat	0.033	0.033	0.03	0.033	0.031	0.031	0.032
Vitvi01g01731	VIT_01s0146g00380	LITAF-domain-containing protein	0.044	0.044	0.044	0.041	0.042	0.044	0.043
Vitvi01g01732	VIT_01s0146g00390	F-type H+-transporting ATPase subunit 8	0.4	0.4	0.266	0.4	0.207	0.257	0.222
Vitvi01g01733	VIT_01s0146g00400	Humj1	0.2	0.118	0.081	0.185	0.192	0.189	0.2
Vitvi01g01734	VIT_01s0146g00410	GEM-like protein 5	0.111	0.102	0.109	0.103	0.109	0.108	0.111
Vitvi01g01737	VIT_01s0146g00440	Unknown protein	0.289	0.239	0.222	0.208	0.254	0.289	0.266
Vitvi01g01738	VIT_01s0146g00450	Transport inhibitor response 1 protein	0.057	0.056	0.054	0.056	0.054	0.057	0.056
Vitvi01g01740	VIT_01s0146g00490	EMB2261 (embryo defective 2261)	0.1	0.1	0.086	0.086	0.099	0.09	0.094
Vitvi01g01741	NA	NA	0.6	0	0.54	0	0	0.592	0.6
Vitvi01g01742	VIT_01s0146g00520	Sterile alpha motif (SAM) domain-containing	0	0	0	0	0	0	0
Vitvi01g01743	VIT_01s0146g00530	No hit	0	0	0	0	0	0	0
Vitvi01g01745	VIT_01s0244g00010	Basic helix-loop-helix (bHLH) family	0.02	0.019	0.019	0.02	0.017	0.018	0.018
Vitvi01g01747	VIT_01s0244g00020	TRNA nucleotidyltransferase (CCA-adding enzyme)	0.086	0.082	0.086	0.082	0.08	0.084	0.086
Vitvi01g01748	VIT_01s0244g00030	ACP4 (Acyl carrier protein 4)	0.12	0.101	0.115	0.12	0.081	0.116	0.111
Vitvi01g01749	VIT_01s0244g00060	C-Terminal Domain Phosphatase-like 3	0	0	0	0	0	0	0
Vitvi01g01750	VIT_01s0244g00070	Unknown protein	0.057	0.052	0.056	0.057	0.052	0.057	0.055
Vitvi01g01751	VIT_01s0244g00090	feronia receptor-like kinase	0.7	0	0.7	0.408	0	0.28	0.095
Vitvi01g01753	VIT_01s0244g00100	Serine carboxypeptidase S10	0.1	0.083	0.097	0.068	0.092	0.087	0.1
Vitvi01g01754	VIT_01s0244g00110	Unknown protein	0.1	0.08	0.1	0.098	0.071	0.088	0.086
Vitvi01g01756	VIT_01s0244g00120	Pentatricopeptide (PPR) repeat-containing protein	0.133	0.133	0.12	0.115	0.133	0.112	0.119
Vitvi01g01757	VIT_01s0244g00130	Inducer of CBF expression 1 ICE1	0.35	0.303	0.301	0.35	0.311	0.132	0.188
Vitvi01g01758	VIT_01s0244g00140	Aspartate kinase	0.08	0.08	0.065	0.069	0.073	0.075	0.074
Vitvi01g01759	VIT_01s0244g00150	Auxin response factor 2	0	0	0	0	0	0	0
Vitvi01g01760	VIT_01s0244g00160	Unknown protein	0.2	0.174	0.155	0.169	0.2	0.164	0.177
Vitvi01g01761	VIT_01s0150g00020	Receptor protein kinase	0.2	0.199	0.107	0.18	0.2	0.049	0.183
Vitvi01g01762	VIT_01s0150g00030	ARF GTPase activator SCARFACE	0	0	0	0	0	0	0
Vitvi01g01763	VIT_01s0150g00040	Unknown protein	0.075	0.072	0.073	0.073	0.075	0.071	0.071
Vitvi01g01764	VIT_01s0150g00060	SOUL heme-binding	0.2	0.183	0.195	0.2	0.106	0.139	0.124
Vitvi01g01765	VIT_01s0150g00070	SUVH4 (SU(VAR)3-9 homolog 4)	0.15	0.105	0.15	0.106	0.1	0.127	0.12
Vitvi01g01768	VIT_01s0150g00090	AML5 (arabidopsis mei2-like protein 5)	0	0	0	0	0	0	0
Vitvi01g01769	VIT_01s0150g00100	Ubiquitin thioesterase protein OTUB1	0.075	0.069	0.074	0.07	0.069	0.075	0.073
Vitvi01g01770	VIT_01s0150g00110	Unknown protein	0	0	0	0	0	0	0
Vitvi01g01772	VIT_01s0150g00130	Unknown protein	0.057	0.053	0.055	0.055	0.053	0.055	0.057
Vitvi01g01773	VIT_01s0150g00140	ORTH2/VIM1 (variant in methylation 1)	0.257	0.167	0.198	0.206	0.214	0.257	0.245
Vitvi01g01774	VIT_01s0150g00150	Glycyl tRNA synthetase	0.029	0.028	0.027	0.028	0.026	0.029	0.028
Vitvi01g01776	VIT_01s0150g00160	Ubiquinol-cytochrome C reductase iron-sulfur subunit, mitochondrial	0	0	0	0	0	0	0
Vitvi01g01777	VIT_01s0150g00170	SEC14 cytosolic factor	0.067	0.064	0.065	0.067	0.066	0.062	0.066
Vitvi01g01778	VIT_01s0150g00180	Exostosin	0.143	0.126	0.123	0.143	0.125	0.125	0.127
Vitvi01g01779	VIT_01s0150g00190	Transaldolase	0	0	0	0	0	0	0
Vitvi01g01780	VIT_01s0150g00200	Peptidyl-prolyl cis-trans isomerase, FKBP-type	0.143	0.117	0.13	0.143	0.112	0.14	0.135
Vitvi01g01782	VIT_01s0150g00210	CYP51A	0.289	0.214	0.221	0.289	0.219	0.219	0.216
Vitvi01g01783	VIT_01s0150g00220	Unknown protein	0.022	0.022	0.021	0.021	0.022	0.022	0.022
Vitvi01g01785	VIT_01s0150g00260	Peptide transporter PTR2-B	0.1	0.1	0.097	0.098	0.097	0.099	0.1
Vitvi01g01788	VIT_01s0150g00270	Unknown protein	0.089	0.077	0.084	0.089	0.075	0.081	0.079
Vitvi01g01789	VIT_01s0150g00280	Unknown protein	0.343	0.25	0.291	0.343	0.242	0.268	0.258
Vitvi01g01790	VIT_01s0150g00290	NEF1 (no exine formation 1)	0	0	0	0	0	0	0
Vitvi01g01791	VIT_01s0150g00300	Indole-3-acetic acid amido synthetase	0.8	0.526	0	0.8	0	0	0.215
Vitvi01g01792	VIT_01s0150g00310	Ribosomal protein S27 (ARS27A) 40S	0	0	0	0	0	0	0
Vitvi01g01793	VIT_01s0150g00320	Nudix hydrolase 13	0	0	0	0	0	0	0
Vitvi01g01794	VIT_01s0150g00330	U-box domain-containing protein	0.1	0.082	0.066	0.071	0.099	0.1	0.096
Vitvi01g01796	VIT_01s0150g00350	Zinc finger (DHHC type)	0.06	0.059	0.06	0.059	0.054	0.054	0.055
Vitvi01g01797	VIT_01s0150g00360	Unknown	0.233	0.214	0.233	0.181	0.194	0.168	0.169
Vitvi01g01798	VIT_01s0150g00380	Unknown protein	0.275	0.206	0.275	0.242	0.227	0.237	0.234
Vitvi01g01799	VIT_01s0150g00390	Minichromosome maintenance protein 2	0.1	0.096	0.1	0.085	0.056	0.085	0.086
Vitvi01g01800	VIT_01s0150g00400	Calnexin 1 (CNX1)	0	0	0	0	0	0	0
Vitvi01g01801	VIT_01s0150g00410	unknown	0.222	0.179	0.198	0.198	0.222	0.199	0.213
Vitvi01g01802	VIT_01s0150g00430	Unknown protein	0.029	0.025	0.027	0.028	0.028	0.028	0.029
Vitvi01g01803	VIT_01s0150g00440	Respiratory burst oxidase protein D (RBOHD)	0.2	0.169	0.192	0.156	0.191	0.179	0.2
Vitvi01g01805	VIT_01s0150g00460	Xyloglucan endotransglucosylase/hydrolase precursor	0.171	0.118	0.171	0.17	0.156	0.13	0.16
Vitvi01g01806	VIT_01s0150g00480	Protein binding protein	0.733	0.329	0	0	0.733	0.038	0.624
Vitvi01g01807	VIT_01s0150g00500	Glyceraldehyde-3-phosphate dehydrogenase	1	0	0	0	0	0	1
Vitvi01g01808	VIT_01s0150g00510	Protein phosphatase 2C	0.5	0.5	0.408	0.371	0.126	0.258	0.221
Vitvi01g01809	VIT_01s0150g00520	Ribosomal protein L21 (RPL21E) 60S	0.125	0.125	0.124	0.118	0.107	0.118	0.118
Vitvi01g01810	VIT_01s0150g00530	Unknown protein	0.6	0.586	0.6	0.14	0	0	0
Vitvi01g01811	VIT_01s0150g00540	Unknown protein	0.533	0.269	0.367	0.088	0.533	0.041	0.326
Vitvi01g01812	VIT_01s0150g00550	Histone-lysine N-methyltransferase ASHR2	0.171	0.153	0.137	0.168	0.171	0.152	0.155
Vitvi01g01813	VIT_01s0150g00570	NADH dehydrogenase (ubiquinone) 1 alpha subcomplex 2	0.05	0.048	0.05	0.05	0.046	0.05	0.049
Vitvi01g01814	VIT_01s0150g00580	Ribosomal protein L10 (RPL10B) 60S	0.111	0.106	0.103	0.107	0.111	0.105	0.106
Vitvi01g01815	VIT_01s0150g00590	U2 small nuclear ribonucleoprotein A'	0	0	0	0	0	0	0
Vitvi01g01816	VIT_01s0150g00600	Nucleotide exchange factor SIL1	0	0	0	0	0	0	0
Vitvi01g01820	VIT_01s0150g00610	SnRK1-interacting protein 1	0.022	0.02	0.021	0.021	0.022	0.021	0.022
Vitvi01g01821	VIT_01s0150g00620	Unknown protein	0.111	0.111	0.109	0.11	0.109	0.106	0.108
Vitvi01g01822	VIT_01s0150g00630	Exostosin-like	0.267	0.229	0.218	0.263	0.267	0.17	0.229
Vitvi01g01824	VIT_01s0150g00640	Unknown protein	0	0	0	0	0	0	0
Vitvi01g01826	VIT_01s0150g00120	Ethylene-responsive transcription factor ERF114	0.275	0.157	0.219	0.252	0.275	0.253	0.244
Vitvi01g01827	VIT_01s0011g03470	Ethylene-responsive transcription factor ERF118	0.114	0.11	0.109	0.114	0.105	0.111	0.107
Vitvi01g01832	NA	No hit	0.6	0	0	0	0.6	0.331	0.552
Vitvi01g01834	VIT_01s0011g00060	No hit	0.2	0.114	0.2	0.167	0.182	0.171	0.166
Vitvi01g01837	VIT_01s0011g00130	Squamosa promoter-binding protein 6 (SPL6)	0.267	0.156	0.168	0.267	0.203	0.241	0.221
Vitvi01g01838	VIT_01s0011g00160	Alpha-1,4-glucan-protein synthase	0	0	0	0	0	0	0
Vitvi01g01839	NA	NA	0.4	0.251	0.238	0.283	0	0.4	0.271
Vitvi01g01840	VIT_01s0011g00440	Unknown	0.2	0.2	0.17	0.199	0.186	0.163	0.169
Vitvi01g01841	VIT_01s0011g00580	Pentatricopeptide (PPR) repeat-containing protein	0	0	0	0	0	0	0
Vitvi01g01842	VIT_01s0011g00630	Pentatricopeptide (PPR) repeat-containing	0.2	0.2	0.177	0.186	0.181	0.161	0.168
Vitvi01g01843	VIT_01s0011g00660	Pentatricopeptide (PPR) repeat	0.133	0.129	0.115	0.126	0.113	0.133	0.133
Vitvi01g01844	VIT_01s0011g00720	WRKY DNA-binding protein 57	0.1	0.094	0.097	0.1	0.094	0.098	0.097
Vitvi01g01845	VIT_01s0011g00820	Remorin	0.1	0.1	0.096	0.1	0.083	0.089	0.086
Vitvi01g01846	VIT_01s0011g00830	Nodulin	0.067	0.064	0.056	0.067	0.062	0.067	0.066
Vitvi01g01847	VIT_01s0011g00920	Pentatricopeptide repeat	0	0	0	0	0	0	0
Vitvi01g01848	VIT_01s0011g00950	RPM1 (resistance to p. syringae pv maculicola 1)	0.5	0.178	0.099	0.226	0.5	0.347	0.379
Vitvi01g01852	VIT_01s0011g01000; VIT_01s0011g00990	RPM1 (resistance to p. syringae pv maculicola 1)	0.867	0	0	0	0	0.867	0.658
Vitvi01g01853	VIT_01s0011g01000; VIT_01s0011g01010	RPM1 (resistance to p. syringae pv maculicola 1)	0.8	0	0	0	0	0.8	0.544
Vitvi01g01854	VIT_01s0011g01040	RPM1 (resistance to p. syringae pv maculicola 1)	0.075	0.074	0.072	0.075	0.074	0.069	0.071
Vitvi01g01855	VIT_01s0011g01050	Vacuolar sorting receptor 6	0	0	0	0	0	0	0
Vitvi01g01856	VIT_01s0011g01070	No hit	0.167	0.153	0.153	0.167	0.161	0.156	0.157
Vitvi01g01857	VIT_01s0011g01090	Unknown protein	0.067	0.065	0.065	0.065	0.065	0.064	0.067
Vitvi01g01858	VIT_01s0011g01100	Pentatricopeptide (PPR) repeat-containing protein	0.167	0.149	0.142	0.141	0.167	0.142	0.149
Vitvi01g01859	VIT_01s0011g01140	Cationic amino acid transporter 5	0.1	0.088	0.084	0.094	0.09	0.097	0.1
Vitvi01g01860	VIT_01s0011g01210	No hit	0.6	0.496	0	0	0	0.51	0.6
Vitvi01g01861	VIT_01s0011g01250	No hit	0.3	0.198	0.196	0.108	0.26	0.3	0.289
Vitvi01g01863	VIT_01s0011g01330	RNA recognition motif (RRM)-containing protein	0.8	0	0	0.297	0	0.8	0.593
Vitvi01g01864	VIT_01s0011g01340	RNA recognition motif (RRM)-containing protein	0.6	0.6	0.389	0.431	0	0.108	0.3
Vitvi01g01865	VIT_01s0011g01350	No hit	0.35	0.214	0.183	0.302	0.253	0.35	0.304
Vitvi01g01866	VIT_01s0011g01370	Thioredoxin O1 ATO1	0.12	0.111	0.108	0.118	0.112	0.11	0.12
Vitvi01g01867	VIT_01s0011g01380	Thioredoxin O1 ATO1	0.25	0.25	0.162	0.177	0.159	0.165	0.166
Vitvi01g01868	VIT_01s0011g01400	No hit	0.25	0.188	0.25	0.23	0.183	0.218	0.221
Vitvi01g01869	VIT_01s0011g01430	No hit	0.4	0.224	0	0	0.123	0.4	0.331
Vitvi01g01873	NA	NA	0.7	0	0	0	0.7	0.63	0.438
Vitvi01g01874	VIT_01s0011g01650	Peptidylprolyl isomerase, FKBP-type	0.033	0.033	0.033	0.033	0.032	0.031	0.032
Vitvi01g01875	VIT_01s0011g01670	Unknown	0	0	0	0	0	0	0
Vitvi01g01876	VIT_01s0011g01720	Unknown protein	0.1	0.1	0.09	0.069	0.09	0.085	0.096
Vitvi01g01877	VIT_01s0011g01730	ATPP2-A9 (Phloem protein 2-A9)	0.075	0.075	0.071	0.072	0.068	0.066	0.065
Vitvi01g01878	VIT_01s0011g01740	Lectin	0.15	0.122	0.132	0.15	0.109	0.111	0.108
Vitvi01g01880	NA	Unknown protein	0.8	0.465	0.8	0	0	0	0
Vitvi01g01881	VIT_01s0011g01760	Lectin	0.489	0.489	0.254	0.254	0.282	0.256	0.402
Vitvi01g01882	VIT_01s0011g01770	No hit	0	0	0	0	0	0	0
Vitvi01g01883	VIT_01s0011g01780	F-box protein PP2-B12 (Protein phloem protein 2-like B12)	0.2	0.182	0.121	0.2	0.2	0.097	0.157
Vitvi01g01884	VIT_01s0011g01790	Galactose-binding like	0.4	0.308	0.357	0.4	0	0.188	0
Vitvi01g01886	VIT_01s0011g01860	No hit	0.333	0.278	0.232	0.253	0.177	0.333	0.279
Vitvi01g01887	VIT_01s0011g01920	Phosphate-induced protein 1	0.4	0.4	0.042	0.217	0.021	0.347	0.173
Vitvi01g01888	VIT_01s0011g01980	fasciclin arabinogalactan-protein (FLA21)	0	0	0	0	0	0	0
Vitvi01g01889	NA	NA	0.8	0.8	0.099	0	0	0	0
Vitvi01g01891	VIT_01s0011g02010	No hit	0.2	0.082	0.2	0.158	0.171	0.081	0.147
Vitvi01g01892	VIT_01s0011g02050	No hit	0.025	0.025	0.025	0.024	0.025	0.025	0.025
Vitvi01g01893	VIT_01s0011g02070	Metal-dependent phosphohydrolase HD domain-containing protein	0.04	0.038	0.037	0.037	0.033	0.04	0.038
Vitvi01g01895	NA	NA	0.45	0.21	0.438	0.45	0.248	0.113	0.188
Vitvi01g01897	VIT_01s0011g02380	Unknown	0.5	0.5	0.017	0	0.452	0.391	0.253
Vitvi01g01898	VIT_01s0011g02390	Unknown	0.5	0.5	0.331	0.186	0.203	0.34	0.291
Vitvi01g01902	VIT_01s0011g02420	unknown	0.55	0.132	0.076	0.32	0.308	0.55	0.464
Vitvi01g01903	VIT_01s0011g02430	Metal-dependent phosphohydrolase HD domain-containing protein	0.029	0.027	0.027	0.026	0.028	0.028	0.029
Vitvi01g01904	VIT_01s0011g02440	Metal-dependent phosphohydrolase HD domain-containing protein-like	0.5	0.251	0	0	0.488	0.5	0.454
Vitvi01g01905	VIT_01s0011g02440	NA	0.333	0.333	0.248	0.274	0.318	0.227	0.296
Vitvi01g01906	VIT_01s0011g02450	No hit	0.8	0	0	0	0	0.8	0.513
Vitvi01g01907	VIT_01s0011g02500	No hit	1	0	0	0	0	1	0
Vitvi01g01915	VIT_01s0011g02600	No hit	0.667	0.25	0.311	0.667	0.112	0.043	0.19
Vitvi01g01917	VIT_01s0011g02620	No hit	1	0	0	1	0	0	0
Vitvi01g01919	VIT_01s0011g02660	No hit	1	0	0	1	0	0	0
Vitvi01g01921	VIT_01s0011g02680	Myb-related protein 3R-1 (Plant c-MYB-like protein 1) MYB3R1	0.8	0.352	0.577	0.8	0	0	0
Vitvi01g01922	VIT_01s0011g02710	No hit	0	0	0	0	0	0	0
Vitvi01g01924	VIT_01s0011g02790	IDA (inflorescence deficient in abscission)	0.133	0.133	0.107	0.127	0.119	0.115	0.114
Vitvi01g01925	VIT_01s0011g02890	Unknown protein	0.35	0.185	0.211	0.273	0.35	0.266	0.31
Vitvi01g01926	VIT_01s0011g02900	No hit	0.3	0.191	0.169	0.248	0.3	0.196	0.251
Vitvi01g01927	VIT_01s0011g02980	ILP1 (Increased level of polyploidy1-1d)	0.114	0.114	0.102	0.102	0.114	0.111	0.11
Vitvi01g01928	VIT_01s0011g03000	No hit	0.6	0.348	0.2	0.029	0	0.412	0.6
Vitvi01g01931	VIT_01s0011g03340	No hit	0.24	0.24	0.218	0.176	0.196	0.219	0.232
Vitvi01g01932	VIT_01s0011g03360	Unknown	0.5	0.162	0.048	0.204	0.347	0.5	0.454
Vitvi01g01933	NA	NA	0.333	0.258	0.222	0.333	0.216	0.254	0.236
Vitvi01g01934	VIT_01s0011g03430	No hit	0.35	0.217	0.165	0.168	0.182	0.345	0.35
Vitvi01g01935	VIT_01s0011g03440	DNA mismatch repair protein	0.2	0.172	0.164	0.185	0.154	0.2	0.192
Vitvi01g01936	VIT_01s0011g03550	Unknown	0.467	0.258	0.165	0.105	0.367	0.467	0.415
Vitvi01g01938	VIT_01s0011g03580	Unknown protein	0.044	0.042	0.044	0.043	0.041	0.043	0.043
Vitvi01g01939	VIT_01s0011g03600	JAGGED	1	0	0	1	0	0	0
Vitvi01g01940	NA	NA	0.8	0	0.236	0.8	0	0	0
Vitvi01g01941	VIT_01s0011g03650	Map kinase substrate 1 MKS1	0.24	0.151	0.228	0.24	0.211	0.205	0.197
Vitvi01g01942	VIT_01s0011g03680	ER6 protein universal stress protein (USP) family	0.029	0.028	0.027	0.026	0.026	0.028	0.029
Vitvi01g01943	VIT_01s0011g03690	ER6 protein universal stress protein (USP) family	0.1	0.099	0.092	0.091	0.086	0.094	0.1
Vitvi01g01944	VIT_01s0011g03700	NA	0.15	0.134	0.142	0.131	0.136	0.14	0.15
Vitvi01g01945	VIT_01s0011g03710	Thioesterase family	0.133	0.094	0.133	0.112	0.114	0.133	0.131
Vitvi01g01946	VIT_01s0011g03720	BEE1 (BR Enhanced expression 1)	0.26	0.16	0.26	0.19	0.149	0.238	0.22
Vitvi01g01948	VIT_01s0011g03810	Receptor protein kinase	0.067	0.067	0.037	0.06	0.055	0.066	0.066
Vitvi01g01949	VIT_01s0011g03930	No hit	0.4	0.4	0.129	0.311	0.304	0.309	0.282
Vitvi01g01950	VIT_01s0011g03940	Unknown	1	1	0	0	0	0	0
Vitvi01g01952	VIT_01s0011g03960	Protein kinase	0.667	0.118	0.104	0	0.023	0.667	0.501
Vitvi01g01953	VIT_01s0011g03990	Receptor serine/threonine kinase PR5K-l	0.667	0.113	0	0	0.161	0.667	0.539
Vitvi01g01954	VIT_01s0011g04040	No hit	0.16	0.098	0.135	0.151	0.16	0.135	0.145
Vitvi01g01955	VIT_01s0011g04140	Octicosapeptide/Phox/Bem1p (PB1) domain-containing protein	0	0	0	0	0	0	0
Vitvi01g01956	VIT_01s0011g04160	Phosphatidic acid phosphatase alpha	0.175	0.161	0.156	0.157	0.161	0.163	0.175
Vitvi01g01957	VIT_01s0011g04170	Phosphatidic acid phosphatase alpha	0.089	0.086	0.087	0.087	0.089	0.086	0.089
Vitvi01g01958	VIT_01s0011g04190	Unknown	0.3	0.252	0.3	0.269	0.126	0.278	0.242
Vitvi01g01959	NA	NA	0.4	0.188	0.356	0	0	0.4	0.127
Vitvi01g01960	VIT_01s0011g04250	Zinc finger (B-box type)	0.171	0.14	0.156	0.171	0.157	0.156	0.164
Vitvi01g01962	VIT_01s0011g04450	MATE efflux family protein	0.171	0.134	0.151	0.156	0.162	0.171	0.164
Vitvi01g01965	VIT_01s0011g04570	No hit	0	0	0	0	0	0	0
Vitvi01g01968	NA	NA	0.05	0.047	0.046	0.033	0.045	0.049	0.05
Vitvi01g01969	VIT_01s0011g04730	Unknown protein	0.133	0.078	0.127	0.129	0.067	0.133	0.124
Vitvi01g01970	NA	NA	0.2	0.2	0.172	0.166	0.164	0.182	0.187
Vitvi01g01971	VIT_01s0011g04830	Extensin	0	0	0	0	0	0	0
Vitvi01g01972	VIT_01s0011g04840	No hit	0.2	0.19	0.2	0.194	0.198	0.153	0.191
Vitvi01g01973	VIT_01s0011g04910	Serine carboxypeptidase CPVL precursor	0.16	0.125	0.16	0.137	0.142	0.135	0.135
Vitvi01g01974	VIT_01s0011g04940	No hit	0.04	0.034	0.039	0.04	0.036	0.037	0.036
Vitvi01g01976	VIT_01s0011g05110	Major latex protein 22	0	0	0	0	0	0	0
Vitvi01g01977	VIT_01s0011g05120	Major latex	0.7	0	0	0.04	0	0.7	0.497
Vitvi01g01978	VIT_01s0011g05140	Major latex-like protein ripening protein [grip61]	0.5	0.089	0.499	0.266	0	0.055	0.5
Vitvi01g01979	VIT_01s0011g05150	Bet v I allergen	0.3	0.239	0.3	0.172	0.205	0.232	0.212
Vitvi01g01980	VIT_01s0011g05170	Major Latex Protein Family	0.9	0	0	0	0	0.075	0.9
Vitvi01g01981	VIT_01s0011g05180	Bet v I allergen	0.267	0.219	0.191	0.267	0.186	0.231	0.257
Vitvi01g01982		Bet v I allergen	0.867	0	0	0.088	0	0.232	0.867
Vitvi01g01983	Vitvi01g01983	No hit	0.067	0.067	0.066	0.066	0.062	0.057	0.06
Vitvi01g01984	Vitvi01g01984	CRR3 (chlororespiratory reduction 3)	0	0	0	0	0	0	0
Vitvi01g01986	Vitvi01g01986	Actin related protein 2/3 complex, subunit 2	0.075	0.072	0.075	0.073	0.071	0.074	0.075
Vitvi01g01987	Vitvi01g01987	Fw2.2 ORFX	0.467	0.167	0.2	0.336	0.14	0.467	0.406
Vitvi01g01988	Vitvi01g01988	Fw2.2 ORFX	0.4	0.293	0.4	0.142	0.023	0.033	0.021
Vitvi01g01990	Vitvi01g01990	Ubiquitin carboxyl-terminal hydrolase L5	0.2	0.161	0.2	0.196	0.157	0.138	0.141
Vitvi01g01991	Vitvi01g01991	no hit	0.2	0.2	0.171	0.159	0.181	0.178	0.175
Vitvi01g01992	Vitvi01g01992	No hit	0.467	0.396	0	0.467	0.403	0.256	0.237
Vitvi01g01993	Vitvi01g01993	Unknown protein	0.133	0.068	0.125	0.128	0.123	0.091	0.133
Vitvi01g01995	Vitvi01g01995	ARR1 typeB	0.022	0.022	0.022	0.022	0.022	0.021	0.021
Vitvi01g01996	Vitvi01g01996	No hit	0.1	0.1	0.097	0.097	0.091	0.093	0.092
Vitvi01g01997	Vitvi01g01997	S-adenosyl-L-methionine:salicylic acid carboxyl methyltransferase	0.4	0.253	0.327	0.255	0.4	0.213	0.332
Vitvi01g01998	Vitvi01g01998	Jasmonate O-methyltransferase	0.8	0.711	0.8	0	0	0	0
Vitvi01g01999	Vitvi01g01999	S-adenosyl-L-methionine:salicylic acid carboxyl methyltransferase	0.8	0.583	0.8	0	0	0	0
Vitvi01g02000	Vitvi01g02000	S-adenosyl-L-methionine:salicylic acid carboxyl methyltransferase	0.8	0.663	0.625	0	0	0	0.8
Vitvi01g02001	Vitvi01g02001	S-adenosyl-L-methionine:carboxyl methyltransferase	0.514	0.2	0.272	0.284	0.283	0.514	0.467
Vitvi01g02002	Vitvi01g02002	No hit	0.9	0	0.339	0.9	0	0	0
Vitvi01g02003	Vitvi01g02003	Blight-associated protein p12 precursor	0.8	0	0	0	0	0.8	0.144
Vitvi01g02004	Vitvi01g02004	Cytochrome b561	0.9	0.9	0	0.602	0	0	0
Vitvi01g02007	Vitvi01g02007	NA	0.3	0.134	0.23	0.292	0.09	0.3	0.262
Vitvi01g02009	Vitvi01g02009	Deoxymugineic acid synthase	0	0	0	0	0	0	0
Vitvi01g02011	Vitvi01g02011	Deoxymugineic acid synthase	0.733	0.31	0	0	0.733	0.27	0.346
Vitvi01g02012	Vitvi01g02012	Protease inhibitor/seed storage/lipid transfer protein (LTP)	0.8	0	0.071	0.8	0	0	0
Vitvi01g02013	Vitvi01g02013	Glutamate decarboxylase	0	0	0	0	0	0	0
Vitvi01g02017	Vitvi01g02017	No hit	0.2	0.071	0.2	0.196	0.035	0.163	0.13
Vitvi01g02019	Vitvi01g02019	NA	0.9	0	0	0	0	0.9	0.452
Vitvi01g02021	Vitvi01g02021	CIP4 (COP1-interacting protein 4)	0.143	0.143	0.135	0.136	0.138	0.136	0.132
Vitvi01g02022	Vitvi01g02022	No hit	0.033	0.031	0.033	0.033	0.032	0.03	0.031
Vitvi01g02023	Vitvi01g02023	Proteasome 20S beta subunit B (PBB2) (PRCFC)	0	0	0	0	0	0	0
Vitvi01g02024	Vitvi01g02024	Cellulase	0	0	0	0	0	0	0
Vitvi01g02026	Vitvi01g02026	CYP71E1	0.16	0.153	0.11	0.088	0.16	0.145	0.157
Vitvi01g02027	Vitvi01g02027	NA	0.2	0.2	0.144	0.136	0.197	0.178	0.198
Vitvi01g02028	Vitvi01g02028	Coenzyme Q biosynthesis Coq4 protein	0.086	0.079	0.086	0.086	0.077	0.083	0.08
Vitvi01g02029	Vitvi01g02029	no hit	0.25	0.194	0.25	0.25	0.134	0.198	0.178
Vitvi01g02030	Vitvi01g02030	Unknown protein	0.1	0.096	0.091	0.098	0.1	0.087	0.098
Vitvi01g02031	Vitvi01g02031	unknown	0.333	0.221	0.333	0.268	0.202	0.212	0.235
Vitvi01g02034	Vitvi01g02034	NA	0.15	0.144	0.142	0.15	0.113	0.131	0.123
Vitvi01g02035	Vitvi01g02035	Unknown protein	0	0	0	0	0	0	0
Vitvi01g02036	Vitvi01g02036	Ribosomal protein L27A (RPL27aC) 60S	0	0	0	0	0	0	0
Vitvi01g02037	Vitvi01g02037	Maturase	0.9	0.305	0	0	0.9	0	0
Vitvi01g02038	Vitvi01g02038	No hit	0.7	0.245	0.38	0.7	0	0.185	0
Vitvi01g02039	Vitvi01g02039	Unknown protein	0.4	0.245	0.356	0.4	0.067	0.217	0.144
Vitvi01g02040	Vitvi01g02040	No hit	0.25	0.25	0.198	0.204	0.241	0.233	0.235
Vitvi01g02041	Vitvi01g02041	LysM receptor-like kinase	0.2	0.193	0.139	0.126	0.163	0.2	0.186
Vitvi01g02042	Vitvi01g02042	NA	0	0	0	0	0	0	0
Vitvi01g02043	Vitvi01g02043	NA	0.4	0	0.069	0.4	0.308	0.206	0
Vitvi01g02046	Vitvi01g02046	Retrotransposon protein, Unclassified	0.667	0.667	0	0.204	0.274	0.166	0.498
Vitvi01g02047	Vitvi01g02047	CRS2-associated factor 2, chloroplastic	0.28	0.264	0.28	0.253	0.012	0.223	0.184
Vitvi01g02048	Vitvi01g02048	Unknown protein	0.16	0.151	0.113	0.147	0.156	0.134	0.16
Vitvi01g02049	Vitvi01g02049	NA	0.55	0.55	0.215	0.273	0.2	0.348	0.306
Vitvi01g02050	Vitvi01g02050	CRS2-associated factor 2	0.5	0	0.5	0.431	0	0.378	0.298
Vitvi01g02052	Vitvi01g02052	Pentatricopeptide (PPR) repeat	0	0	0	0	0	0	0
Vitvi01g02053	Vitvi01g02053	CRS2-associated factor 2	0	0	0	0	0	0	0
Vitvi01g02056	Vitvi01g02056	Iron sulfur cluster assembly protein 1	0	0	0	0	0	0	0
Vitvi01g02057	Vitvi01g02057	Protein disulfide isomerase	0.4	0.197	0.242	0.354	0.248	0.4	0.35
Vitvi01g02058	Vitvi01g02058	Protein disulfide isomerase	0.26	0.173	0.2	0.204	0.15	0.26	0.235
Vitvi01g02059	Vitvi01g02059	No hit	0.05	0.04	0.05	0.045	0.048	0.048	0.05
Vitvi01g02060	Vitvi01g02060	Subtilisin-like serine protease 2	0.05	0.041	0.05	0.046	0.034	0.046	0.047
Vitvi01g02061	Vitvi01g02061	Protein disulfide isomerase	0.2	0.2	0.166	0.173	0.177	0.154	0.161
Vitvi01g02062	Vitvi01g02062	Unknown	0.8	0.11	0	0	0.8	0	0
Vitvi01g02065	Vitvi01g02065	Pentatricopeptide (PPR) repeat-containing protein	0.086	0.084	0.081	0.086	0.085	0.079	0.08
Vitvi01g02067	Vitvi01g02067	Adaptor-related protein complex 1, sigma 2	0.025	0.024	0.024	0.025	0.024	0.025	0.025
Vitvi01g02068		NA	1	0	0	0	0	0	1
Vitvi01g02069	Vitvi01g02069	No hit	0.4	0	0.014	0.254	0.232	0.044	0.4
Vitvi01g02070		AERO1 (arabidopsis endoplasmic reticulum oxidoreductins 1)	0.95	0	0.201	0	0	0	0.95
Vitvi01g02071	Vitvi01g02071	ADP-ribosylation factor A1B	0.233	0.183	0.189	0.207	0.211	0.224	0.233
Vitvi01g02076	Vitvi01g02076	No hit	0.9	0	0	0	0.9	0	0.557
Vitvi01g02077	Vitvi01g02077	No hit	0.867	0	0	0	0.867	0	0.634
Vitvi01g02078	Vitvi01g02078	No hit	0.1	0.056	0.008	0.063	0.1	0.08	0.083
Vitvi01g02079	Vitvi01g02079	NA	0.2	0.136	0.179	0.14	0.16	0.2	0.184
Vitvi01g02080	Vitvi01g02080	Splicing factor	0.067	0.065	0.066	0.066	0.067	0.066	0.066
Vitvi01g02081	Vitvi01g02081	No hit	0.171	0.12	0.151	0.159	0.171	0.148	0.17
Vitvi01g02085	Vitvi01g02085	Bromo adjacent homology (BAH) domain-containing protein	0.9	0	0.346	0	0.9	0	0
Vitvi01g02086	Vitvi01g02086	Cytochrome c	1	0	1	0	0	0	0
Vitvi01g02091	Vitvi01g02091	Unknown protein	0	0	0	0	0	0	0
Vitvi01g02092	Vitvi01g02092	NA	0.12	0.099	0.12	0.11	0.103	0.112	0.112
Vitvi01g02093	Vitvi01g02093	ARL1 (ARG1-like 1)	0.089	0.085	0.083	0.085	0.081	0.089	0.088
Vitvi01g02096	Vitvi01g02096	Unknown	0.32	0.274	0.182	0.238	0.246	0.241	0.32
Vitvi01g02097	Vitvi01g02097	Cupin family protein	0.1	0.1	0.052	0.095	0.069	0.081	0.067
Vitvi01g02098	Vitvi01g02098	Histone deacetylase complex, SIN3 component	0	0	0	0	0	0	0
Vitvi01g02099	Vitvi01g02099	Zinc finger (C3HC4-type ring finger)	0.022	0.022	0.022	0.022	0.022	0.021	0.021
Vitvi01g02100	Vitvi01g02100	Unknown	0.4	0.29	0.4	0.32	0.371	0	0.284
Vitvi01g02101	Vitvi01g02101	Unknown protein	0.1	0.096	0.09	0.1	0.093	0.091	0.092
Vitvi01g02109	Vitvi01g02109	Pectate lyase, N-terminal	0.6	0	0.6	0.286	0	0	0.187
Vitvi01g02116	Vitvi01g02116	Squamosa promoter-binding protein 12 (SPL12)	1	1	0	0	0	0	0
Vitvi01g02117	Vitvi01g02117	Squamosa promoter-binding protein 12 (SPL12)	1	1	0	0	0	0	0
Vitvi01g02122	Vitvi01g02122	No hit	0.7	0.442	0	0.423	0.7	0	0.529
Vitvi01g02127	Vitvi01g02127	Unknown protein	0.178	0.171	0.178	0.146	0.149	0.162	0.162
Vitvi01g02129	Vitvi01g02129	Haloacid dehalogenase hydrolase	0	0	0	0	0	0	0
Vitvi01g02131	Vitvi01g02131	Glutathione S-transferase 10 GSTU10	0.9	0	0	0	0	0.9	0.451
Vitvi01g02132	Vitvi01g02132	Glutathione S-transferase 10 GSTU10	0.578	0.24	0.188	0.337	0.254	0.578	0.509
Vitvi01g02136	Vitvi01g02136	Negatively light-regulated protein	0	0	0	0	0	0	0
Vitvi01g02137	Vitvi01g02137	No hit	0.5	0	0.404	0	0.207	0.5	0.384
Vitvi01g02138	Vitvi01g02138	No hit	1	0	0	1	0	0	0
Vitvi01g02139	Vitvi01g02139	Proteasome 26S regulatory subunit (RPN6)	0	0	0	0	0	0	0
Vitvi01g02145	Vitvi01g02145	NA	0.9	0.359	0	0.9	0	0	0
Vitvi01g02150	Vitvi01g02150	Mitotic checkpoint protein BUB3	0.114	0.102	0.114	0.102	0.101	0.109	0.106
Vitvi01g02155	Vitvi01g02155	NA	0.4	0	0.289	0.4	0	0.356	0.259
Vitvi01g02157	Vitvi01g02157	WRKY DNA-binding protein 3	0.1	0.092	0.09	0.099	0.1	0.092	0.094
Vitvi01g02158	Vitvi01g02158	Unknown	0.6	0.077	0.6	0.341	0	0	0
Vitvi01g02159	Vitvi01g02159	No hit	1	1	0	0	0	0	0
Vitvi01g02160	Vitvi01g02160	Aspartate/glutamate/uridylate kinase	0.114	0.102	0.109	0.098	0.104	0.114	0.114
Vitvi01g02174	Vitvi01g02174	No hit	0.08	0.08	0.077	0.072	0.068	0.079	0.077
Vitvi01g02178	Vitvi01g02178	Unknown	0.2	0.096	0.147	0.18	0.097	0.2	0.187
Vitvi01g02181	Vitvi01g02181	NA	1	1	0	0	0	0	0
Vitvi01g02185	Vitvi01g02185	NA	0.24	0.224	0.24	0.217	0.167	0.205	0.193
Vitvi01g02188	Vitvi01g02188	Argonaute (AGO1)	0.7	0.7	0	0	0.635	0	0.302
Vitvi01g02194	Vitvi01g02194	No hit	0.3	0.247	0.177	0.208	0.233	0.228	0.3
Vitvi01g02195	Vitvi01g02195	Gibberellin 2-oxidase 8 ATGA2OX8	0.25	0.22	0.193	0.215	0.245	0.237	0.25
Vitvi01g02197	Vitvi01g02197	NA	1	1	0	0	0	0	0
Vitvi01g02198	Vitvi01g02198	NA	0.8	0.8	0	0	0.355	0	0.059
Vitvi01g02199	Vitvi01g02199	NA	0.8	0.8	0.284	0	0	0	0
Vitvi01g02200	Vitvi01g02200	NA	1	1	0	0	0	0	0
Vitvi01g02201	Vitvi01g02201	Regulator of nonsense transcripts 1	0.6	0.062	0	0	0	0.6	0.441
Vitvi01g02203	Vitvi01g02203	No hit	0.7	0	0	0.36	0.7	0.111	0.401
Vitvi01g02204	Vitvi01g02204	NA	0.333	0.206	0.333	0.052	0.327	0.254	0.281
Vitvi01g02205	Vitvi01g02205	Anionic peroxidase	0.733	0.068	0.733	0.31	0.291	0	0
Vitvi01g02206	Vitvi01g02206	Anionic peroxidase	1	0	1	0	0	0	0
Vitvi01g02207	Vitvi01g02207	Anionic peroxidase	0.75	0.206	0.75	0.568	0.024	0	0
Vitvi01g02209	Vitvi01g02209	Anionic peroxidase	0.667	0.381	0.667	0.375	0	0.157	0
Vitvi01g02210	Vitvi01g02210	Anionic peroxidase	0.6	0.233	0.6	0.364	0	0.159	0
Vitvi01g02212	Vitvi01g02212	Lipase GDSL	0.167	0.134	0.122	0.137	0.163	0.144	0.167
Vitvi01g02215	Vitvi01g02215	No hit	0.6	0.58	0.34	0.6	0	0	0
Vitvi01g02219	Vitvi01g02219	Lysine histidine transporter 2	0.6	0	0.556	0	0	0.6	0.429
Vitvi01g02220	Vitvi01g02220	No hit	0.2	0.1	0.2	0.145	0.142	0.197	0.175
Vitvi01g02224	Vitvi01g02224	Chaperone BCS1 mitochondrial	0.067	0.063	0.066	0.067	0.048	0.059	0.055
Vitvi01g02227	Vitvi01g02227	AAA-type ATPase	0.533	0.342	0.533	0.509	0	0.243	0.174
Vitvi01g02228	Vitvi01g02228	Calmodulin	0.4	0.188	0.268	0.249	0.4	0.246	0.272
Vitvi01g02229	Vitvi01g02229	Calmodulin CML37	0.467	0.207	0.346	0.467	0.396	0.188	0.325
Vitvi01g02230	Vitvi01g02230	Calcium-binding protein CML	0.4	0.167	0.319	0.4	0.241	0.078	0.105
Vitvi01g02231	Vitvi01g02231	Calmodulin CML37	0.45	0.296	0.398	0.45	0.171	0.099	0.069
Vitvi01g02232	Vitvi01g02232	Calcium-binding protein CML	0.467	0.207	0.174	0.342	0.4	0.467	0.389
Vitvi01g02234	Vitvi01g02234	Calcium-binding EF-hand	0.8	0.337	0	0.8	0	0	0
Vitvi01g02235	Vitvi01g02235	NA	0.6	0	0.096	0	0	0.6	0.194
Vitvi01g02236	Vitvi01g02236	NA	0.6	0.6	0.515	0.241	0	0	0
Vitvi01g02237	Vitvi01g02237	Unknown	0.8	0	0.8	0	0	0.624	0.243
Vitvi01g02242	Vitvi01g02242	No hit	0.6	0	0	0.6	0	0.536	0.504
Vitvi01g02243	Vitvi01g02243	HcrVf1 protein	0.45	0.158	0.071	0.101	0.334	0.45	0.41
Vitvi01g02244	Vitvi01g02244	NA	0.4	0.023	0.105	0.051	0.4	0.291	0.399
Vitvi01g02248	Vitvi01g02248	No hit	0.6	0.07	0.6	0.324	0.375	0.215	0.308
Vitvi01g02249	Vitvi01g02249	NA	0.8	0	0	0	0	0.8	0.093
Vitvi01g02251	Vitvi01g02251	HcrVf1 protein	0.6	0.211	0	0.085	0.549	0.6	0.561
Vitvi01g02252	Vitvi01g02252	HcrVf1 protein	0.8	0	0.269	0	0	0.8	0.488
Vitvi01g02254	Vitvi01g02254	HcrVf1 protein	0.3	0.077	0.08	0.051	0.278	0.295	0.3
Vitvi01g02256	Vitvi01g02256	NA	0	0	0	0	0	0	0
Vitvi01g02258	Vitvi01g02258	Ribosomal protein L17 (RPL17B) 60S	0	0	0	0	0	0	0
Vitvi01g02259	Vitvi01g02259	HcrVf1 protein	0.4	0.165	0.119	0.151	0.292	0.4	0.362
Vitvi01g02261	Vitvi01g02261	Caffeoyl-CoA O-methyltransferase	0.733	0.305	0	0.117	0.733	0	0.581
Vitvi01g02263	Vitvi01g02263	Caffeoyl-CoA O-methyltransferase	0.714	0.593	0	0	0.629	0	0.714
Vitvi01g02264	Vitvi01g02264	No hit	0.9	0.138	0	0.9	0	0	0
Vitvi01g02265	Vitvi01g02265	Caffeoyl-CoA O-methyltransferase	0.667	0.547	0	0.123	0.57	0	0.667
Vitvi01g02267	Vitvi01g02267	NA	0.6	0	0.6	0	0.033	0.599	0.444
Vitvi01g02268	Vitvi01g02268	Rubber elongation factor (REF)	0.02	0.02	0.018	0.019	0.019	0.019	0.02
Vitvi01g02269	Vitvi01g02269	RW1	0.08	0.08	0.076	0.074	0.079	0.075	0.077
Vitvi01g02270	Vitvi01g02270	Unknown protein	0.044	0.043	0.043	0.044	0.04	0.04	0.042
Vitvi01g02271	Vitvi01g02271	DnaJ homolog, subfamily B, member 12	0.04	0.036	0.037	0.04	0.033	0.039	0.038
Vitvi01g02272	Vitvi01g02272	Unknown protein	0.086	0.086	0.086	0.085	0.073	0.078	0.081
Vitvi01g02274	Vitvi01g02274	Unknown	0.24	0.18	0.212	0.205	0.217	0.24	0.236
Vitvi01g02275	Vitvi01g02275	Unknown protein	0.333	0.176	0.24	0.189	0.333	0.263	0.249
Vitvi01g02276	Vitvi01g02276	Unknown protein	0	0	0	0	0	0	0
Vitvi01g02278	Vitvi01g02278	Unknown protein	0	0	0	0	0	0	0
Vitvi01g02281		Unknown protein	1	0	0	0	0	0	1
Vitvi01g02283	Vitvi01g02283	Unknown protein	0.1	0.089	0.093	0.093	0.091	0.097	0.1
Vitvi01g02289	Vitvi01g02289	Unknown protein	0.086	0.081	0.084	0.08	0.082	0.081	0.086
Vitvi01g02290	Vitvi01g02290	No hit	0.5	0	0.208	0.152	0.125	0.5	0.365
Vitvi01g02291	Vitvi01g02291	No hit	0.04	0.04	0.037	0.037	0.036	0.036	0.037
Vitvi01g02293	Vitvi01g02293	TIFY 9 (Jasmonate ZIM domain-containing protein 10)	0.2	0.17	0.189	0.2	0.17	0.159	0.167
Vitvi01g02295	Vitvi01g02295	Zinc finger (C3HC4-type ring finger)	0.8	0	0	0.388	0.8	0	0
Vitvi01g02296	Vitvi01g02296	Cytokinin-repressed protein CR9	0.1	0.086	0.1	0.097	0.08	0.099	0.097
Vitvi01g02298	Vitvi01g02298	GT2-like trihelix DNA-binding protein	0.044	0.044	0.042	0.044	0.041	0.044	0.042
Vitvi01g02299	Vitvi01g02299	No hit	0.229	0.193	0.217	0.18	0.188	0.21	0.229
Vitvi01g02300	Vitvi01g02300	C2 domain-containing protein	0.267	0.174	0.26	0.267	0.194	0.19	0.181
Vitvi01g02301	Vitvi01g02301	No hit	0.6	0	0.055	0	0.6	0	0.08
Vitvi01g02303	Vitvi01g02303	Unknown protein	0.467	0.467	0.298	0.303	0.232	0.173	0.162
Vitvi01g02305	Vitvi01g02305	NAD(P)H dehydrogenase	0.56	0.56	0.305	0.501	0.092	0.243	0.187
Vitvi01g02306	Vitvi01g02306	Cytochrome b6/f complex subunit IV petD	0.3	0.242	0.235	0.3	0.139	0.216	0.186
Vitvi01g02307	Vitvi01g02307	ATP synthase CF1 beta subunit	0.28	0.269	0.243	0.28	0.101	0.232	0.2
Vitvi01g02309	Vitvi01g02309	Maturase K	0.44	0.44	0.235	0.422	0.223	0.208	0.186
Vitvi01g02310	Vitvi01g02310	Unknown protein	0.733	0.733	0.32	0.616	0.298	0	0
Vitvi01g02311	Vitvi01g02311	unknown	0.8	0.714	0	0.8	0	0	0
Vitvi01g02312	Vitvi01g02312	Photosystem II PsbF protein	0.3	0.3	0.216	0.29	0.128	0.207	0.174
Vitvi01g02314	Vitvi01g02314	Cytochrome c-type biogenesis protein CcmF	0.4	0.4	0.281	0.388	0.243	0.244	0.226
Vitvi01g02315	Vitvi01g02315	NADH dehydrogenase (ubiquinone) Fe-S protein 2	0.3	0.3	0.204	0.29	0.226	0.18	0.186
Vitvi01g02317	Vitvi01g02317	NADH dehydrogenase subunit 7	0.325	0.325	0.235	0.315	0.218	0.224	0.208
Vitvi01g02318	Vitvi01g02318	NADH dehydrogenase subunit 7	0.533	0.533	0.187	0.531	0.128	0.216	0.138
Vitvi02g00001	Vitvi02g00001	No hit	0	0	0	0	0	0	0
Vitvi02g00002	Vitvi02g00002	ARID/BRIGHT DNA-binding domain-containing protein	0.04	0.04	0.038	0.039	0.037	0.037	0.036
Vitvi02g00005	Vitvi02g00005	Ubiquitin-conjugating enzyme E2 H	0.089	0.088	0.086	0.088	0.087	0.087	0.089
Vitvi02g00006	Vitvi02g00006	Unknown protein	0.167	0.161	0.161	0.154	0.156	0.158	0.167
Vitvi02g00007	Vitvi02g00007	Arginine/serine-rich splicing factor 10	0.067	0.064	0.066	0.064	0.064	0.067	0.066
Vitvi02g00008	Vitvi02g00008	Adaptor-related protein complex 2, beta 1 subunit	0	0	0	0	0	0	0
Vitvi02g00009	Vitvi02g00009	DNA excision repair protein ERCC-3	0	0	0	0	0	0	0
Vitvi02g00011	Vitvi02g00011	CCT motif constans-like	0.067	0.039	0.063	0.059	0.056	0.067	0.064
Vitvi02g00012	Vitvi02g00012	Hydroxyproline-rich glycoprotein	0	0	0	0	0	0	0
Vitvi02g00013	Vitvi02g00013	Ring-H2 zinc finger protein RHA1b	0.156	0.131	0.149	0.142	0.14	0.156	0.151
Vitvi02g00014	Vitvi02g00014	PRLI-interacting factor G	0.033	0.031	0.031	0.033	0.032	0.032	0.032
Vitvi02g00015	Vitvi02g00015	Bisphosphoglycerate mutase	0.4	0.4	0.322	0.251	0.132	0.279	0.239
Vitvi02g00016	Vitvi02g00016	No hit	0	0	0	0	0	0	0
Vitvi02g00017	Vitvi02g00017	fringe protein	0.257	0.2	0.231	0.257	0.196	0.182	0.206
Vitvi02g00018	Vitvi02g00018	Chlororespiratory reduction 4 (CRR4)	0.114	0.112	0.114	0.104	0.109	0.104	0.107
Vitvi02g00019	Vitvi02g00019	NA	0.8	0	0	0	0.8	0	0.378
Vitvi02g00020	Vitvi02g00020	Beta-carotene hydroxylase	0.28	0.154	0.253	0.226	0.278	0.091	0.28
Vitvi02g00021	Vitvi02g00021	SP1L5 (SPIRAL1-like5)	0.8	0	0	0.8	0	0.445	0
Vitvi02g00022	Vitvi02g00022	Polygalacturonase GH28	0.16	0.16	0.144	0.15	0.116	0.11	0.123
Vitvi02g00023	Vitvi02g00023	MAPK (MPK4)	0.057	0.054	0.053	0.051	0.056	0.055	0.057
Vitvi02g00025	Vitvi02g00025	Heat shock protein 90-1	0.45	0.45	0.343	0.356	0.357	0.225	0.291
Vitvi02g00027	Vitvi02g00027	No hit	0.333	0.283	0.214	0.185	0.254	0.333	0.316
Vitvi02g00029	Vitvi02g00029	Unknown protein	0.114	0.111	0.103	0.114	0.102	0.105	0.102
Vitvi02g00030	Vitvi02g00030	Monodehydroascorbate reductase, chloroplast precursor	0	0	0	0	0	0	0
Vitvi02g00031	Vitvi02g00031	Heavy-metal-associated domain-containing protein	0.4	0.134	0.207	0.263	0.125	0.4	0.346
Vitvi02g00032	Vitvi02g00032	1-aminocyclopropane-1-carboxylate synthase	0.2	0.163	0.199	0.2	0.179	0.148	0.162
Vitvi02g00034	Vitvi02g00034	2-C-methyl-D-erythritol 2,4-cyclodiphosphate synthase, chloroplast	0.067	0.061	0.064	0.067	0.066	0.062	0.063
Vitvi02g00035	Vitvi02g00035	Unknown protein	0	0	0	0	0	0	0
Vitvi02g00037	Vitvi02g00037	D111/G-patch domain-containing protein	0.067	0.062	0.066	0.064	0.066	0.066	0.067
Vitvi02g00038	Vitvi02g00038	DNA topoisomerase VIA	1	0	0	1	0	0	0
Vitvi02g00039	Vitvi02g00039	WRKY DNA-binding protein 27	0.143	0.129	0.117	0.126	0.143	0.133	0.138
Vitvi02g00040	Vitvi02g00040	Cellulase	1	0	0	0	1	0	0
Vitvi02g00041	Vitvi02g00041	Transducin protein	0.1	0.1	0.096	0.093	0.098	0.1	0.098
Vitvi02g00043	Vitvi02g00043	EMB3001 (embryo defective 3001)	0.04	0.039	0.04	0.04	0.04	0.039	0.039
Vitvi02g00044	Vitvi02g00044	Serine/threonine-protein phosphatase PP1	0	0	0	0	0	0	0
Vitvi02g00045	Vitvi02g00045	Unknown protein	0.111	0.109	0.106	0.107	0.111	0.106	0.109
Vitvi02g00046	Vitvi02g00046	Unknown protein	0.4	0.317	0.252	0.275	0.386	0.264	0.4
Vitvi02g00048	Vitvi02g00048	Respiratory burst oxidase protein F (RBOHF)	0.314	0.175	0.243	0.252	0.26	0.314	0.286
Vitvi02g00050	Vitvi02g00050	NA	0.4	0.138	0.088	0.145	0.348	0.4	0.361
Vitvi02g00051	Vitvi02g00051	Unknown protein	0.25	0.176	0.25	0.193	0.215	0.201	0.205
Vitvi02g00056	Vitvi02g00056	Glycoside hydrolase, family 5	0.8	0	0	0	0.8	0.201	0.715
Vitvi02g00057	Vitvi02g00057	NA	0.05	0.043	0.039	0.044	0.044	0.05	0.049
Vitvi02g00059	Vitvi02g00059	BTI2 (VIRB2- interacting protein 2)	0	0	0	0	0	0	0
Vitvi02g00060	Vitvi02g00060	AAA-type ATPase	0.4	0.283	0.26	0.316	0.4	0.169	0.309
Vitvi02g00062	Vitvi02g00062	CAAX amino terminal protease	0.029	0.027	0.027	0.028	0.029	0.026	0.027
Vitvi02g00063	Vitvi02g00063	Tiny root hair 1	0.133	0.133	0.119	0.125	0.117	0.113	0.114
Vitvi02g00065	Vitvi02g00065	Calcium-dependent protein kinase 6 CDPK6	0.06	0.054	0.055	0.06	0.055	0.06	0.058
Vitvi02g00066	Vitvi02g00066	Aluminum-activated malate transporter 9	0.3	0.25	0.277	0.277	0.3	0.167	0.243
Vitvi02g00067	Vitvi02g00067	Loricrin	0	0	0	0	0	0	0
Vitvi02g00068	Vitvi02g00068	Transmembrane protein FT27/PFT27	0	0	0	0	0	0	0
Vitvi02g00070	Vitvi02g00070	Pinoresinol forming dirigent protein	1	1	0	0	0	0	0
Vitvi02g00071	Vitvi02g00071	Cation/hydrogen exchanger (CHX18)	0.244	0.201	0.223	0.211	0.197	0.244	0.225
Vitvi02g00072	Vitvi02g00072	NA	0.8	0.285	0	0.8	0	0	0
Vitvi02g00073	Vitvi02g00073	Cation/hydrogen exchanger (CHX18)	0.04	0.037	0.04	0.038	0.036	0.037	0.036
Vitvi02g00075	Vitvi02g00075	F-box family protein	0.2	0.184	0.175	0.2	0.194	0.163	0.178
Vitvi02g00076	Vitvi02g00076	Lactoylglutathione lyase	0	0	0	0	0	0	0
Vitvi02g00077	Vitvi02g00077	Unknown	0	0	0	0	0	0	0
Vitvi02g00078	Vitvi02g00078	BTB/POZ domain-containing protein POB1	0.022	0.022	0.022	0.022	0.021	0.022	0.022
Vitvi02g00079	Vitvi02g00079	Unknown	0.04	0.037	0.04	0.038	0.04	0.033	0.038
Vitvi02g00080	Vitvi02g00080	6-phosphogluconate dehydrogenase	0	0	0	0	0	0	0
Vitvi02g00081	Vitvi02g00081	Multidrug resistance-associated protein 14	0.2	0.178	0.184	0.159	0	0.2	0.172
Vitvi02g00082	Vitvi02g00082	Multidrug resistance-associated protein 14	0.05	0.049	0.049	0.05	0.041	0.05	0.046
Vitvi02g00083	Vitvi02g00083	ABC transporter C member 15	0.2	0.184	0.166	0.2	0.191	0.123	0.123
Vitvi02g00085	Vitvi02g00085	ABC transporter C member 15	0.8	0	0.8	0	0.157	0	0
Vitvi02g00086	Vitvi02g00086	Multidrug resistance-associated protein 14	0.6	0.01	0	0.246	0	0.6	0.47
Vitvi02g00087	Vitvi02g00087	V-type H+-transporting ATPase subunit E	0.04	0.038	0.04	0.04	0.037	0.038	0.038
Vitvi02g00088	Vitvi02g00088	Beta-1,3-galactosyltransferase sqv-2	0.086	0.077	0.086	0.079	0.08	0.083	0.083
Vitvi02g00089	Vitvi02g00089	BZip transcription factor G- box binding factor 3	0.125	0.121	0.125	0.123	0.122	0.121	0.123
Vitvi02g00090	Vitvi02g00090	Aldose 1-epimerase	0.15	0.142	0.124	0.15	0.137	0.106	0.123
Vitvi02g00091	Vitvi02g00091	Receptor protein kinase	0.5	0.392	0.296	0.5	0.214	0	0
Vitvi02g00092	Vitvi02g00092	Ubiquitin-conjugating enzyme E2 D/E	0.02	0.019	0.02	0.02	0.02	0.02	0.02
Vitvi02g00093	Vitvi02g00093	Ethylene-responsive transcription factor cytokinin response factor 2	0.4	0.211	0.222	0.4	0.35	0.226	0.16
Vitvi02g00095	Vitvi02g00095	CHCH domain containing protein	0	0	0	0	0	0	0
Vitvi02g00096	Vitvi02g00096	unknown	0.8	0.541	0.23	0.8	0	0	0
Vitvi02g00097	Vitvi02g00097	Protein kinase	0.2	0.189	0.163	0.135	0.2	0.163	0.178
Vitvi02g00098	Vitvi02g00098	Phytochrome A supressor spa1 (SPA1)	0.022	0.022	0.022	0.021	0.021	0.021	0.021
Vitvi02g00099	Vitvi02g00099	No hit	0.3	0.219	0.148	0.3	0.295	0.151	0.208
Vitvi02g00100	Vitvi02g00100	Cell cycle control crn (Crooked neck) protein	0.044	0.044	0.043	0.043	0.044	0.044	0.044
Vitvi02g00101	Vitvi02g00101	COP1-interactive protein 1 / CIP1	0.1	0.094	0.098	0.1	0.086	0.1	0.094
Vitvi02g00103	Vitvi02g00103	Carrier protein, Mitochondrial	0.02	0.019	0.019	0.019	0.02	0.018	0.019
Vitvi02g00105	Vitvi02g00105	Extra-large G-protein (XLG1)	0.025	0.024	0.024	0.023	0.025	0.024	0.024
Vitvi02g00106	Vitvi02g00106	Leaf senescence protein	0.029	0.027	0.029	0.028	0.028	0.025	0.027
Vitvi02g00109	Vitvi02g00109	Amino acid permease	0.156	0.137	0.141	0.117	0.156	0.136	0.146
Vitvi02g00110	Vitvi02g00110	UDP-glucuronosyl/UDP-glucosyltransferase	0.36	0.251	0.169	0.246	0.36	0.341	0.32
Vitvi02g00111	Vitvi02g00111	SEH1H (SEH1H)	0	0	0	0	0	0	0
Vitvi02g00112	Vitvi02g00112	NADPH HC toxin reductase	0.75	0	0.144	0.267	0.75	0.218	0.397
Vitvi02g00113	Vitvi02g00113	Unknown protein	0.08	0.07	0.073	0.075	0.068	0.08	0.077
Vitvi02g00114	Vitvi02g00114	WRKY DNA-binding protein 53	0.16	0.14	0.142	0.155	0.16	0.148	0.14
Vitvi02g00115	Vitvi02g00115	Esterase	0.2	0.2	0.141	0.153	0.148	0.183	0.177
Vitvi02g00117	Vitvi02g00117	No hit	0	0	0	0	0	0	0
Vitvi02g00118	Vitvi02g00118	Polygalacturonase GH28	0.05	0.046	0.048	0.047	0.044	0.05	0.05
Vitvi02g00119	Vitvi02g00119	Abscisic acid receptor PYL8 RCAR3	0.06	0.06	0.058	0.06	0.056	0.056	0.057
Vitvi02g00120	Vitvi02g00120	Primase polypeptide 1	0.05	0.05	0.048	0.044	0.037	0.045	0.045
Vitvi02g00121	Vitvi02g00121	Ethylene-responsive transcription factor related to APETALA2 4	0.286	0.188	0.251	0.195	0.213	0.286	0.256
Vitvi02g00123	Vitvi02g00123	Unknown protein	0	0	0	0	0	0	0
Vitvi02g00125	Vitvi02g00125	Endo-1,4-beta-glucanase	0.267	0.22	0.228	0.201	0.256	0.201	0.267
Vitvi02g00126	Vitvi02g00126	Protein phosphatase 2C DBP	0.4	0.291	0.4	0.193	0.364	0.114	0.277
Vitvi02g00127	Vitvi02g00127	Leucine-rich repeat family protein stress	0.111	0.104	0.103	0.107	0.111	0.106	0.104
Vitvi02g00128	Vitvi02g00128	Acyl-CoA synthetase long-chain member 2	0	0	0	0	0	0	0
Vitvi02g00129	Vitvi02g00129	Preprotein translocase YidC subunit	0.089	0.089	0.085	0.085	0.086	0.083	0.084
Vitvi02g00130	Vitvi02g00130	Zinc finger (C3HC4-type ring finger) family protein ATL1E	0.111	0.111	0.093	0.103	0.111	0.109	0.108
Vitvi02g00131	Vitvi02g00131	PHD finger transcription factor	0.1	0.1	0.095	0.095	0.097	0.095	0.096
Vitvi02g00132	Vitvi02g00132	No hit	0.171	0.159	0.146	0.155	0.167	0.164	0.171
Vitvi02g00133	Vitvi02g00133	Unknown protein	0.167	0.149	0.167	0.167	0.131	0.146	0.141
Vitvi02g00135	Vitvi02g00135	Translation initiation factor eIF-3 subunit 10	0.044	0.044	0.044	0.044	0.044	0.043	0.043
Vitvi02g00136	Vitvi02g00136	Proteasome 26S regulatory subunit (RPN8)	0.143	0.136	0.135	0.134	0.137	0.136	0.143
Vitvi02g00137	Vitvi02g00137	Nucleoside diphosphate kinase 3, (NDK3)	0.225	0.19	0.172	0.185	0.208	0.225	0.216
Vitvi02g00138	Vitvi02g00138	Unknown	0	0	0	0	0	0	0
Vitvi02g00139	Vitvi02g00139	Unknown protein	0.143	0.137	0.14	0.143	0.131	0.136	0.135
Vitvi02g00142	Vitvi02g00142	NA	1	1	0	0	0	0	0
Vitvi02g00143	Vitvi02g00143	UDP-glucose 4-epimerase GEPI48	0.16	0.107	0.151	0.16	0.146	0.12	0.135
Vitvi02g00144	Vitvi02g00144	Dynamin-like protein 2b	0	0	0	0	0	0	0
Vitvi02g00145	Vitvi02g00145	UDP-glucose 4-epimerase GEPI48	0	0	0	0	0	0	0
Vitvi02g00146	Vitvi02g00146	Triacylglycerol lipase	0.133	0.121	0.125	0.133	0.128	0.125	0.128
Vitvi02g00147	Vitvi02g00147	Harpin-induced 1	0.9	0	0.9	0	0.615	0	0
Vitvi02g00149	Vitvi02g00149	Phosphatidylinositol 4-kinase type-II	0	0	0	0	0	0	0
Vitvi02g00150	Vitvi02g00150	No hit	0.3	0.3	0.216	0.196	0.217	0.252	0.277
Vitvi02g00151	Vitvi02g00151	Lipase GDSL	0.2	0.11	0.2	0.167	0.16	0.156	0.151
Vitvi02g00152	Vitvi02g00152	SOS3 (salt overly sensitive 3)	0	0	0	0	0	0	0
Vitvi02g00153	Vitvi02g00153	PHD finger transcription factor	0.111	0.111	0.107	0.104	0.103	0.107	0.105
Vitvi02g00155	Vitvi02g00155	Seven in absentia SINA5	0.05	0.05	0.049	0.049	0.049	0.046	0.047
Vitvi02g00156	Vitvi02g00156	Unknown protein	0.057	0.056	0.055	0.057	0.051	0.056	0.054
Vitvi02g00157	Vitvi02g00157	F-box family protein	0	0	0	0	0	0	0
Vitvi02g00158	Vitvi02g00158	Unknown protein	0	0	0	0	0	0	0
Vitvi02g00159	Vitvi02g00159	RNA polymerase II transcriptional coactivator KELP	0.025	0.024	0.025	0.023	0.024	0.024	0.024
Vitvi02g00160	Vitvi02g00160	Unknown	0.175	0.155	0.175	0.151	0.167	0.152	0.157
Vitvi02g00161	Vitvi02g00161	GDA2	0	0	0	0	0	0	0
Vitvi02g00162	Vitvi02g00162	3-oxoacyl-[acyl-carrier-protein] synthase	0.867	0.097	0	0	0.867	0	0.347
Vitvi02g00163	Vitvi02g00163	Auxin response factor 9	0.143	0.113	0.137	0.143	0.11	0.14	0.132
Vitvi02g00169	Vitvi02g00169	NA	1	0	0	1	0	0	0
Vitvi02g00170	Vitvi02g00170	Cellulose synthase CSLG3	0.7	0	0.7	0	0.575	0	0.169
Vitvi02g00171	Vitvi02g00171	Cellulose synthase CSLG3	0.5	0.201	0.5	0.212	0.035	0.145	0.237
Vitvi02g00173	Vitvi02g00173	Cellulose synthase CSLG3	0.733	0.036	0.23	0.733	0	0.087	0.079
Vitvi02g00174	Vitvi02g00174	No hit	0.7	0	0	0	0.59	0.221	0.7
Vitvi02g00175	Vitvi02g00175	Ribosomal protein S6	0.067	0.058	0.067	0.063	0.061	0.058	0.06
Vitvi02g00176	Vitvi02g00176	Proteasome 26S regulatory subunit (RPN12)	0	0	0	0	0	0	0
Vitvi02g00177	Vitvi02g00177	Abl interactor 3 (ABIL3)	0.133	0.133	0.132	0.119	0.111	0.119	0.117
Vitvi02g00178	Vitvi02g00178	No hit	0.2	0.2	0.171	0.164	0.162	0.187	0.193
Vitvi02g00179	Vitvi02g00179	Unknown	0	0	0	0	0	0	0
Vitvi02g00180	Vitvi02g00180	RWP-RK domain-containing protein	0.125	0.125	0.117	0.122	0.118	0.123	0.123
Vitvi02g00181	Vitvi02g00181	Nodulin MtN3 family protein	0.4	0	0.289	0.093	0	0.4	0.096
Vitvi02g00182	Vitvi02g00182	Kinesin light chain	0	0	0	0	0	0	0
Vitvi02g00184	Vitvi02g00184	1,4-alpha-D-glucan maltohydrolase	0	0	0	0	0	0	0
Vitvi02g00186	Vitvi02g00186	Unknown	0.1	0.081	0.1	0.079	0.092	0.093	0.099
Vitvi02g00187	Vitvi02g00187	Heat shock protein 70	0	0	0	0	0	0	0
Vitvi02g00188	Vitvi02g00188	Glutamine-dependent NAD(+) synthetase	0.044	0.044	0.044	0.043	0.044	0.043	0.044
Vitvi02g00189	Vitvi02g00189	ABC transporter F member 3	0	0	0	0	0	0	0
Vitvi02g00191	Vitvi02g00191	Trehalase precursor	0.111	0.108	0.096	0.102	0.111	0.104	0.109
Vitvi02g00192	Vitvi02g00192	Short-chain dehydrogenase/reductase	0.4	0.4	0.353	0.295	0.255	0	0.258
Vitvi02g00194	Vitvi02g00194	Methyltransferase type 11	0.143	0.143	0.132	0.131	0.138	0.13	0.131
Vitvi02g00198	Vitvi02g00198	WD-40 repeat	0.089	0.084	0.089	0.088	0.087	0.087	0.086
Vitvi02g00199	Vitvi02g00199	Dof zinc finger protein DOF4.6	0.1	0.1	0.084	0.095	0.095	0.087	0.093
Vitvi02g00200	Vitvi02g00200	ORMDL protein	0	0	0	0	0	0	0
Vitvi02g00201	Vitvi02g00201	PRLI-interacting factor G	0.086	0.086	0.086	0.079	0.084	0.078	0.083
Vitvi02g00202	Vitvi02g00202	LHW (lonesome highway)	0.167	0.152	0.167	0.139	0.137	0.136	0.138
Vitvi02g00204	Vitvi02g00204	Zinc finger (HIT type)	0.075	0.075	0.071	0.073	0.072	0.071	0.072
Vitvi02g00205	Vitvi02g00205	UBX domain-containing protein	0	0	0	0	0	0	0
Vitvi02g00207	Vitvi02g00207	WNK kinase 6	0.089	0.087	0.088	0.089	0.088	0.088	0.089
Vitvi02g00208	Vitvi02g00208	Yippee	0.16	0.14	0.154	0.16	0.134	0.148	0.16
Vitvi02g00209	Vitvi02g00209	Oligopeptide transporter OPT7	0.229	0.215	0.181	0.166	0.221	0.159	0.229
Vitvi02g00210	Vitvi02g00210	N6-adenosine-methyltransferase MT-A70	0	0	0	0	0	0	0
Vitvi02g00211	Vitvi02g00211	Plastocyanin domain-containing protein	0.3	0.237	0.247	0.3	0.253	0.224	0.244
Vitvi02g00212	Vitvi02g00212	Major Facilitator Super	0.08	0.08	0.075	0.08	0.077	0.073	0.075
Vitvi02g00213	Vitvi02g00213	Carbon-carbon lyase	0.08	0.073	0.079	0.08	0.072	0.072	0.071
Vitvi02g00214	Vitvi02g00214	GAMM1 protein	0.089	0.086	0.089	0.086	0.088	0.088	0.087
Vitvi02g00215	Vitvi02g00215	Unknown protein	0	0	0	0	0	0	0
Vitvi02g00216	Vitvi02g00216	Unknown protein	0.2	0.2	0.115	0.196	0.084	0.19	0.198
Vitvi02g00218	Vitvi02g00218	Ste20-related protein kinase	0.02	0.02	0.02	0.02	0.02	0.02	0.02
Vitvi02g00219	Vitvi02g00219	unknown	0.1	0.09	0.086	0.1	0.099	0.088	0.087
Vitvi02g00220	Vitvi02g00220	Metal-nicotianamine transporter YSL1	0.233	0.212	0.233	0.204	0.161	0.207	0.189
Vitvi02g00221	Vitvi02g00221	Unknown protein	0	0	0	0	0	0	0
Vitvi02g00222	Vitvi02g00222	RabGAP/TBC domain-containing protein	0	0	0	0	0	0	0
Vitvi02g00223	Vitvi02g00223	Unknown protein	0	0	0	0	0	0	0
Vitvi02g00224	Vitvi02g00224	Late embryogenesis abundant protein	0.2	0.18	0.188	0.2	0.155	0.188	0.191
Vitvi02g00225	Vitvi02g00225	O-succinylhomoserine sulfhydrylase	0.18	0.171	0.12	0.144	0.165	0.171	0.18
Vitvi02g00226	Vitvi02g00226	CYP78A8	0.6	0.419	0	0.159	0.6	0	0
Vitvi02g00227	Vitvi02g00227	RNA polymerase II mediator complex	0	0	0	0	0	0	0
Vitvi02g00228	Vitvi02g00228	Homeobox-leucine zipper protein ATHB-12	0.32	0.301	0.206	0.18	0.32	0.187	0.291
Vitvi02g00230	Vitvi02g00230	Glyoxal oxidase	0.267	0.243	0.186	0.174	0.139	0.264	0.267
Vitvi02g00231	Vitvi02g00231	Basic helix-loop-helix (bHLH) family	0.8	0	0.173	0	0.8	0	0
Vitvi02g00232	Vitvi02g00232	BDG1 (BODYGUARD1) hydrolase	0.125	0.103	0.125	0.101	0.11	0.12	0.123
Vitvi02g00235	Vitvi02g00235	Unknown protein	0.24	0.24	0.202	0.186	0.204	0.165	0.185
Vitvi02g00236	Vitvi02g00236	Cellulase CEL2	0.8	0	0	0.105	0	0.058	0.8
Vitvi02g00237	Vitvi02g00237	Transmembrane receptor	0	0	0	0	0	0	0
Vitvi02g00238	Vitvi02g00238	Unknown protein	0.067	0.057	0.054	0.059	0.045	0.061	0.067
Vitvi02g00241	Vitvi02g00241	Glutaredoxin family protein	0.6	0.329	0	0.6	0	0.213	0
Vitvi02g00245	Vitvi02g00245	RNA-binding protein RBP37	0.022	0.022	0.022	0.022	0.021	0.022	0.022
Vitvi02g00246	Vitvi02g00246	PHD finger transcription factor	0.06	0.059	0.058	0.058	0.06	0.058	0.058
Vitvi02g00247	Vitvi02g00247	Ubiquitin thiolesterase 4	0	0	0	0	0	0	0
Vitvi02g00248	Vitvi02g00248	Glucan endo-1,3-beta-glucosidase 7 precursor	0.16	0.15	0.16	0.151	0.134	0.138	0.137
Vitvi02g00249	Vitvi02g00249	Ribosomal protein P1 acidic 60S	0	0	0	0	0	0	0
Vitvi02g00250	Vitvi02g00250	Starch synthase	0	0	0	0	0	0	0
Vitvi02g00251	Vitvi02g00251	No hit	0.175	0.148	0.15	0.175	0.154	0.146	0.152
Vitvi02g00255	Vitvi02g00255	Membrane-related CP5	0.06	0.06	0.058	0.06	0.06	0.055	0.056
Vitvi02g00256	Vitvi02g00256	Beta-1,3-galactosyltransferase sqv-2	0	0	0	0	0	0	0
Vitvi02g00257	Vitvi02g00257	Ankyrin 3, epithelial isoform a	0.4	0.337	0.237	0.244	0.4	0.228	0.339
Vitvi02g00258	Vitvi02g00258	Subtilisin protease	0.1	0.071	0.087	0.088	0.075	0.1	0.1
Vitvi02g00259	Vitvi02g00259	Subtilisin serine protease	1	0	1	0	0	0	0
Vitvi02g00260	Vitvi02g00260	Subtilase	0.5	0.198	0	0.332	0	0.5	0.417
Vitvi02g00261	Vitvi02g00261	Ribosomal protein L11	0	0	0	0	0	0	0
Vitvi02g00262	Vitvi02g00262	NA	0.8	0	0.8	0	0	0	0.591
Vitvi02g00263	Vitvi02g00263	Quercetin 3-O-methyltransferase 1	0.133	0.103	0.118	0.116	0.125	0.133	0.131
Vitvi02g00269	Vitvi02g00269	NA	0.2	0.2	0.17	0.173	0.11	0.137	0.123
Vitvi02g00270	Vitvi02g00270	Naringenin,2-oxoglutarate 3-dioxygenase	0.143	0.143	0.127	0.117	0.133	0.135	0.138
Vitvi02g00271	Vitvi02g00271	flavanone 3-beta-hydroxylase	0.3	0.274	0.3	0.218	0.086	0.246	0.218
Vitvi02g00272	Vitvi02g00272	Soluble inorganic pyrophosphatase	0.2	0.029	0	0.12	0.2	0.166	0.109
Vitvi02g00273	Vitvi02g00273	F-box domain containing protein	0.175	0.175	0.147	0.162	0.164	0.16	0.15
Vitvi02g00274	Vitvi02g00274	Import inner membrane translocase subunit Tim13, Mitochondrial	0.111	0.111	0.11	0.107	0.108	0.11	0.109
Vitvi02g00275	Vitvi02g00275	NGA1 (NGATHA1)	0.28	0.194	0.209	0.263	0.28	0.241	0.248
Vitvi02g00276	Vitvi02g00276	Copper chaperone (CCH)	0.667	0.667	0.035	0	0.436	0.014	0.231
Vitvi02g00277	Vitvi02g00277	NAC domain-containing protein 14	0.067	0.067	0.061	0.061	0.065	0.06	0.061
Vitvi02g00278	Vitvi02g00278	Zinc finger (C3HC4-type ring finger)	0.6	0.389	0.6	0.154	0	0.288	0.221
Vitvi02g00279	Vitvi02g00279	Unknown protein	0.05	0.05	0.046	0.048	0.047	0.05	0.049
Vitvi02g00280	Vitvi02g00280	Zinc finger (C3HC4-type ring finger)	0.6	0	0	0.293	0.6	0.461	0.428
Vitvi02g00282	Vitvi02g00282	Unknown protein	0.167	0.167	0.163	0.164	0.164	0.158	0.162
Vitvi02g00283	Vitvi02g00283	Cinnamyl alcohol dehydrogenase	0.075	0.071	0.075	0.068	0.07	0.065	0.068
Vitvi02g00284	Vitvi02g00284	Nuclear pore complex protein Nup98-Nup96	0	0	0	0	0	0	0
Vitvi02g00286	Vitvi02g00286	Ethylene-responsive transcription factor related to APETALA2 11	0.333	0.249	0.273	0.333	0.273	0.209	0.275
Vitvi02g00288	Vitvi02g00288	2-oxoglutarate-dependent dioxygenase	0.6	0.478	0	0.238	0.6	0	0
Vitvi02g00290	Vitvi02g00290	Unknown protein	0.067	0.065	0.063	0.063	0.067	0.062	0.065
Vitvi02g00291	Vitvi02g00291	Trihelix DNA-binding protein (GT2)	0.02	0.019	0.019	0.02	0.02	0.019	0.02
Vitvi02g00293	Vitvi02g00293	Fringe protein	0.1	0.091	0.091	0.094	0.1	0.082	0.092
Vitvi02g00294	Vitvi02g00294	Protein kinase	0	0	0	0	0	0	0
Vitvi02g00295	Vitvi02g00295	Aquaporin NIP5;1	0.311	0.288	0.204	0.255	0.311	0.124	0.275
Vitvi02g00296	Vitvi02g00296	Aminopeptidase N	0	0	0	0	0	0	0
Vitvi02g00297	Vitvi02g00297	Hydroxyproline-rich glycoprotein	0.08	0.075	0.077	0.08	0.079	0.077	0.078
Vitvi02g00298	Vitvi02g00298	Potassium channel tetramerisation domain-containing protein	0.067	0.058	0.065	0.061	0.067	0.061	0.061
Vitvi02g00301	Vitvi02g00301	Arsenite transport protein (ArsB)	0.067	0.055	0.064	0.067	0.064	0.066	0.062
Vitvi02g00302	Vitvi02g00302	NA	0.6	0.094	0.6	0.469	0.3	0	0
Vitvi02g00303	Vitvi02g00303	CYP86A2	0.267	0.169	0.267	0.264	0.206	0.222	0.203
Vitvi02g00304	Vitvi02g00304	H(+)-ATPase 4 AHA4	0.25	0.175	0.25	0.223	0.207	0.203	0.195
Vitvi02g00308	Vitvi02g00308	YDA (YODA)	0.044	0.044	0.042	0.044	0.043	0.044	0.044
Vitvi02g00309	Vitvi02g00309	3-ketoacyl-CoA reductase 3	0.2	0.163	0.2	0.18	0.146	0.191	0.177
Vitvi02g00310	Vitvi02g00310	Aquaporin TMP-C	0	0	0	0	0	0	0
Vitvi02g00311	Vitvi02g00311	Growth-on protein GRO10	0	0	0	0	0	0	0
Vitvi02g00313	Vitvi02g00313	MurE pigment defective embryo (PDE316)	0.114	0.113	0.11	0.106	0.114	0.106	0.108
Vitvi02g00314	Vitvi02g00314	Unknown protein	0.057	0.056	0.052	0.052	0.057	0.057	0.057
Vitvi02g00315	Vitvi02g00315	GMP synthase	0	0	0	0	0	0	0
Vitvi02g00316	Vitvi02g00316	Gibberellin 20-oxidase	0.05	0.046	0.046	0.047	0.045	0.05	0.046
Vitvi02g00317	Vitvi02g00317	Enhancer of GLABRA3	0.533	0	0.231	0.064	0.533	0.323	0.52
Vitvi02g00318	Vitvi02g00318	Tyrosyl-tRNA synthetase	0.089	0.085	0.087	0.087	0.084	0.089	0.088
Vitvi02g00319	Vitvi02g00319	Kinesin motor domain containing protein	0.171	0.164	0.171	0.163	0.139	0.165	0.161
Vitvi02g00320	Vitvi02g00320	Carrier protein, Mitochondrial	0.16	0.16	0.137	0.128	0.148	0.135	0.142
Vitvi02g00322	Vitvi02g00322	Unknown protein	0	0	0	0	0	0	0
Vitvi02g00324	Vitvi02g00324	Haloacid dehalogenase hydrolase	0.1	0.097	0.096	0.095	0.1	0.094	0.099
Vitvi02g00325	Vitvi02g00325	No hit	0.333	0.303	0.277	0.274	0.151	0.333	0.276
Vitvi02g00326	Vitvi02g00326	Gamma-glutamylcysteine synthetase	0	0	0	0	0	0	0
Vitvi02g00327	Vitvi02g00327	Tubulin beta-6 chain	0.2	0.192	0.2	0.182	0.153	0.178	0.171
Vitvi02g00328	Vitvi02g00328	Protein kinase	0.125	0.115	0.119	0.125	0.113	0.12	0.118
Vitvi02g00329	Vitvi02g00329	Transcription factor jumonji (jmjC) DIDO1	0	0	0	0	0	0	0
Vitvi02g00330	Vitvi02g00330	DNA binding / hydrolase, acting on ester bonds	0.1	0.093	0.091	0.091	0.082	0.1	0.098
Vitvi02g00331	Vitvi02g00331	DNA-binding family protein	0.025	0.025	0.024	0.025	0.024	0.023	0.023
Vitvi02g00332	Vitvi02g00332	Phospholipid hydroperoxide glutathione peroxidase	0.2	0.178	0.2	0.175	0.168	0.176	0.179
Vitvi02g00333	Vitvi02g00333	Phospholipid hydroperoxide glutathione peroxidase	0	0	0	0	0	0	0
Vitvi02g00334	Vitvi02g00334	Phosphoribosylanthranilate transferase	0.6	0	0.6	0.305	0.21	0.217	0.37
Vitvi02g00335	Vitvi02g00335	Glutathione S-transferase 1 GSTT1	0.111	0.111	0.109	0.103	0.105	0.106	0.108
Vitvi02g00337	Vitvi02g00337	Cu2+-exporting ATPase HMA5 (heavy metal ATPase 5)	0.4	0.233	0.4	0.254	0.252	0.335	0.305
Vitvi02g00338	Vitvi02g00338	4-coumarate-CoA ligase	0.06	0.056	0.057	0.056	0.06	0.055	0.056
Vitvi02g00339	Vitvi02g00339	Serine racemase	0.167	0.164	0.162	0.145	0.151	0.167	0.164
Vitvi02g00340	Vitvi02g00340	Tubulin beta-8 chain	0.35	0.35	0.161	0.22	0.342	0.254	0.27
Vitvi02g00341	Vitvi02g00341	RNA-binding protein NOB1	0.044	0.044	0.041	0.04	0.043	0.041	0.042
Vitvi02g00342	Vitvi02g00342	ATP binding protein	0.143	0.137	0.133	0.133	0.138	0.137	0.143
Vitvi02g00343	Vitvi02g00343	NA	0.267	0.17	0.218	0.248	0.227	0.233	0.267
Vitvi02g00344	Vitvi02g00344	Translation initiation factor eIF-2B alpha subunit	0.114	0.103	0.113	0.096	0.111	0.098	0.114
Vitvi02g00346	Vitvi02g00346	Myosin-related	0.2	0.176	0.15	0.2	0.171	0.167	0.17
Vitvi02g00348	Vitvi02g00348	Remorin	0.367	0.11	0.364	0.244	0.125	0.367	0.326
Vitvi02g00349	Vitvi02g00349	ATP-dependent RNA helicase DDX6/DHH1	0.075	0.075	0.073	0.068	0.07	0.071	0.072
Vitvi02g00354	Vitvi02g00354	YDA (YODA)	0.467	0.467	0.308	0.253	0.323	0	0.256
Vitvi02g00363	Vitvi02g00363	Transcription initiation factor TFIIE beta subunit	0.05	0.049	0.048	0.049	0.05	0.047	0.049
Vitvi02g00364	Vitvi02g00364	Unknown protein	0	0	0	0	0	0	0
Vitvi02g00365	Vitvi02g00365	DEAD box RNA helicase	0	0	0	0	0	0	0
Vitvi02g00366	Vitvi02g00366	TET10 (tetraspanin10)	0.1	0.093	0.091	0.097	0.094	0.095	0.1
Vitvi02g00367	Vitvi02g00367	Small subunit ribosomal protein S1	0.12	0.115	0.12	0.114	0.106	0.115	0.112
Vitvi02g00370	Vitvi02g00370	Scarecrow transcription factor 29 (SCL29)	1	0	0	1	0	0	0
Vitvi02g00372	Vitvi02g00372	No hit	0	0	0	0	0	0	0
Vitvi02g00373	Vitvi02g00373	Rab/Ypt GTPase Ara4-interacting protein	0	0	0	0	0	0	0
Vitvi02g00374	Vitvi02g00374	Rab/Ypt GTPase Ara4-interacting protein	0.32	0.277	0.226	0.32	0.247	0.201	0.227
Vitvi02g00375	Vitvi02g00375	Phosphatidylinositol glycan, class U	0.057	0.054	0.054	0.053	0.057	0.053	0.054
Vitvi02g00377	Vitvi02g00377	CYP87A2	0.2	0.175	0.191	0.119	0.084	0.2	0.198
Vitvi02g00378	Vitvi02g00378	GCS1/HAP2 (generative cell-specific 1)	0.167	0.166	0.161	0.126	0.167	0.121	0.154
Vitvi02g00379	Vitvi02g00379	CCR4-NOT transcription complex subunit 2	0.06	0.058	0.059	0.057	0.058	0.059	0.06
Vitvi02g00380	Vitvi02g00380	MAPKKK HA-tagged protein kinase	0.133	0.127	0.126	0.133	0.096	0.078	0.107
Vitvi02g00381	Vitvi02g00381	Calmodulin binding protein	0.114	0.101	0.108	0.114	0.105	0.109	0.113
Vitvi02g00382	Vitvi02g00382	Rhomboid ATRBL2	0.111	0.111	0.099	0.106	0.106	0.11	0.108
Vitvi02g00383	Vitvi02g00383	DNA replication factor C complex subunit 2	0.143	0.143	0.13	0.13	0.131	0.131	0.13
Vitvi02g00384	Vitvi02g00384	Zinc finger (C3HC4-type ring finger)	0	0	0	0	0	0	0
Vitvi02g00385	Vitvi02g00385	Unknown protein	0.133	0.133	0.122	0.119	0.124	0.125	0.122
Vitvi02g00386	Vitvi02g00386	Unknown	0.025	0.024	0.024	0.022	0.025	0.023	0.025
Vitvi02g00387	Vitvi02g00387	Heat shock transcription factor B2B	0.029	0.028	0.027	0.026	0.028	0.028	0.029
Vitvi02g00388	Vitvi02g00388	Unknown protein	0.16	0.15	0.16	0.149	0.138	0.144	0.154
Vitvi02g00389	Vitvi02g00389	DEAD-box ATP dependent DNA helicase	0.029	0.029	0.028	0.028	0.028	0.027	0.027
Vitvi02g00390	Vitvi02g00390	UDP-glucose 4-epimerase	0.222	0.195	0.222	0.186	0.19	0.191	0.192
Vitvi02g00391	Vitvi02g00391	Thaumatin [Vitis vinifera]	0.56	0.395	0.106	0.093	0.131	0.56	0.476
Vitvi02g00393	Vitvi02g00393	Osmotin	0.56	0.099	0.136	0.215	0.22	0.56	0.509
Vitvi02g00394	Vitvi02g00394	C2 domain protein	0.08	0.066	0.076	0.08	0.071	0.079	0.076
Vitvi02g00395	Vitvi02g00395	S-N-methylcoclaurine 3'-hydroxylase	0.133	0.117	0.113	0.133	0.1	0.133	0.109
Vitvi02g00398	Vitvi02g00398	ATPP2-A13	0	0	0	0	0	0	0
Vitvi02g00399	Vitvi02g00399	SEU1 protein	0.25	0.233	0.25	0.221	0.214	0.192	0.228
Vitvi02g00401	Vitvi02g00401	Unknown protein	0.025	0.025	0.025	0.025	0.023	0.024	0.025
Vitvi02g00402	Vitvi02g00402	Beta-ketoacyl-CoA synthase	0.1	0.094	0.094	0.093	0.1	0.098	0.099
Vitvi02g00403	Vitvi02g00403	MATE efflux family protein	0	0	0	0	0	0	0
Vitvi02g00404	Vitvi02g00404	Sugar transporter 1	0.12	0.106	0.108	0.115	0.112	0.119	0.12
Vitvi02g00406	Vitvi02g00406	DREB sub A-4 of ERF/AP2 transcription factor	0.8	0.8	0	0	0	0.451	0
Vitvi02g00407	Vitvi02g00407	DWARF and delayed flowering 2	0.2	0.182	0.122	0.166	0.2	0.166	0.164
Vitvi02g00408	Vitvi02g00408	No hit	0.8	0	0	0.8	0.421	0	0.047
Vitvi02g00409	Vitvi02g00409	Unknown	0.8	0.8	0	0.127	0	0	0
Vitvi02g00410	Vitvi02g00410	UDP-galactose transporter 2 ATUTR2/UTR2	0.067	0.067	0.064	0.063	0.065	0.059	0.061
Vitvi02g00411	Vitvi02g00411	Ran-binding protein 1 RanBP1 domain containing	0.029	0.028	0.027	0.028	0.028	0.028	0.029
Vitvi02g00412	Vitvi02g00412	Salutaridine reductase	0.1	0.079	0.064	0.023	0.071	0.1	0.097
Vitvi02g00413	Vitvi02g00413	Calcium-dependent protein kinase 1 CDPK protein kinase	0.175	0.175	0.158	0.171	0.167	0.157	0.16
Vitvi02g00414	Vitvi02g00414	DNA-directed RNA polymerase II subunit A	0.029	0.029	0.028	0.027	0.027	0.028	0.028
Vitvi02g00415	Vitvi02g00415	Beta-lactamase, class A	0.02	0.018	0.019	0.02	0.02	0.019	0.02
Vitvi02g00416	Vitvi02g00416	Glucose-methanol-choline (GMC) oxidoreductase	0.075	0.063	0.071	0.066	0.063	0.075	0.071
Vitvi02g00417	Vitvi02g00417	Copper amine oxidase	0	0	0	0	0	0	0
Vitvi02g00418	Vitvi02g00418	NA	0.1	0.099	0.064	0.1	0.087	0.098	0.095
Vitvi02g00419	Vitvi02g00419	Unknown protein	0.167	0.145	0.142	0.167	0.147	0.152	0.148
Vitvi02g00420	Vitvi02g00420	Hydroxymethylglutaryl-CoA synthase	0	0	0	0	0	0	0
Vitvi02g00421	Vitvi02g00421	TCP family transcription factor TCP9	0	0	0	0	0	0	0
Vitvi02g00422	Vitvi02g00422	Subtilisin protease C1	0.1	0.1	0.099	0.065	0.085	0.1	0.094
Vitvi02g00423	Vitvi02g00423	DTDP-D-glucose 4,6-dehydratase	0	0	0	0	0	0	0
Vitvi02g00424	Vitvi02g00424	Phospholipase D beta 1	0.311	0.311	0.222	0.238	0.291	0.22	0.267
Vitvi02g00425	Vitvi02g00425	Homeodomain transcription factor (KNAT7)	0.1	0.1	0.097	0.096	0.098	0.096	0.098
Vitvi02g00426	Vitvi02g00426	Unknown protein	0	0	0	0	0	0	0
Vitvi02g00427	Vitvi02g00427	MADS-box agamous-like 19	0.2	0.182	0.2	0.157	0.146	0.199	0.191
Vitvi02g00429	Vitvi02g00429	Senescence-inducible chloroplast stay-green protein 1	0	0	0	0	0	0	0
Vitvi02g00430	Vitvi02g00430	Senescence-inducible chloroplast stay-green protein 2	0.6	0.6	0	0.204	0.199	0.066	0.124
Vitvi02g00431	Vitvi02g00431	Cell division cycle 20-like protein 1	0.143	0.133	0.143	0.129	0.125	0.128	0.129
Vitvi02g00433	Vitvi02g00433	Expansin7	0.6	0.414	0.318	0	0.207	0.6	0.526
Vitvi02g00434	Vitvi02g00434	Unknown protein	0.15	0.144	0.15	0.146	0.133	0.149	0.144
Vitvi02g00435	Vitvi02g00435	Leucoanthocyanidin dioxgenase	0	0	0	0	0	0	0
Vitvi02g00436	Vitvi02g00436	Glyoxylate reductase	0.05	0.045	0.05	0.05	0.044	0.049	0.05
Vitvi02g00437	Vitvi02g00437	Glycerate dehydrogenase	0.2	0.186	0.199	0.2	0.175	0.19	0.175
Vitvi02g00440	Vitvi02g00440	Splicing factor YT521-B	0.086	0.086	0.083	0.085	0.079	0.084	0.084
Vitvi02g00441	Vitvi02g00441	Unknown protein	0.143	0.128	0.142	0.143	0.12	0.13	0.128
Vitvi02g00442	Vitvi02g00442	Subtilisin stomatal density and distribution	0.1	0.099	0.092	0.092	0.083	0.1	0.095
Vitvi02g00444	Vitvi02g00444	Copper chaperone for superoxide dismutase	0	0	0	0	0	0	0
Vitvi02g00445	Vitvi02g00445	Nudix hydrolase 14	0.125	0.119	0.111	0.125	0.119	0.113	0.117
Vitvi02g00446	Vitvi02g00446	CYP76B1	0.1	0.084	0.095	0.088	0.1	0.091	0.099
Vitvi02g00447	Vitvi02g00447	NA	0.9	0	0.9	0	0	0.083	0
Vitvi02g00448	Vitvi02g00448	Phosphoglycerate mutase	0.05	0.05	0.048	0.048	0.048	0.047	0.047
Vitvi02g00450	Vitvi02g00450	Phosphate translocator protein2, Plastidic	0.111	0.111	0.111	0.108	0.098	0.103	0.107
Vitvi02g00454	Vitvi02g00454	Unknown protein	0.2	0.185	0.182	0.2	0.183	0.178	0.183
Vitvi02g00457	Vitvi02g00457	1-aminocyclopropane-1-carboxylate synthase	0	0	0	0	0	0	0
Vitvi02g00458	Vitvi02g00458	Unknown protein	0	0	0	0	0	0	0
Vitvi02g00459	Vitvi02g00459	Ycf49	0.167	0.152	0.167	0.143	0.138	0.151	0.147
Vitvi02g00460	Vitvi02g00460	Unknown protein	1	0	0	0	1	0	0
Vitvi02g00461	Vitvi02g00461	Zf A20 and AN1 domain-containing stress-associated protein 1	0	0	0	0	0	0	0
Vitvi02g00462	Vitvi02g00462	Microtubule motor PAK (phosphatidic acid kinase) KHC	0.286	0.148	0.244	0.255	0.225	0.286	0.263
Vitvi02g00463	Vitvi02g00463	Zf A20 and AN1 domain-containing stress-associated protein 1	0.314	0.314	0.235	0.29	0.275	0.074	0.238
Vitvi02g00464	Vitvi02g00464	Microtubule motor PAK (phosphatidic acid kinase) KHC	0.4	0.37	0.129	0.218	0.337	0.346	0.4
Vitvi02g00465	Vitvi02g00465	AT-hook DNA-binding protein	0.6	0	0.6	0	0.087	0	0.067
Vitvi02g00466	Vitvi02g00466	MATE efflux family protein	0.533	0.277	0.533	0.312	0.206	0.383	0.342
Vitvi02g00467	Vitvi02g00467	ACT domain-containing protein (ACR8)	0.075	0.075	0.063	0.069	0.073	0.067	0.072
Vitvi02g00468	Vitvi02g00468	High mobility group HMG-I and HMG-Y, DNA-binding	0	0	0	0	0	0	0
Vitvi02g00469	Vitvi02g00469	ATP-dependent Clp protease proteolytic subunit (ClpP2)	0	0	0	0	0	0	0
Vitvi02g00470	Vitvi02g00470	TFIIH basal transcription factor complex TTD-A subunit	0.12	0.098	0.12	0.098	0.109	0.099	0.106
Vitvi02g00471	Vitvi02g00471	Cornichon family	0.1	0.1	0.095	0.099	0.097	0.095	0.099
Vitvi02g00473	Vitvi02g00473	Glycogenin glucosyltransferase	0.16	0.128	0.146	0.153	0.14	0.16	0.154
Vitvi02g00474	Vitvi02g00474	Pentatricopeptide (PPR) repeat-containing protein	0.4	0.4	0.156	0.335	0.391	0	0.298
Vitvi02g00475	Vitvi02g00475	Cyclobutane pyrimidine dimer photolyase	0.04	0.04	0.038	0.036	0.036	0.038	0.039
Vitvi02g00476	Vitvi02g00476	unknown	0.133	0.114	0.074	0.111	0.133	0.097	0.121
Vitvi02g00477	Vitvi02g00477	Unknown protein	0.075	0.069	0.075	0.064	0.07	0.07	0.073
Vitvi02g00479	Vitvi02g00479	Glycine-rich protein-like	0	0	0	0	0	0	0
Vitvi02g00480	Vitvi02g00480	Translation release factor	0.125	0.114	0.124	0.125	0.116	0.12	0.119
Vitvi02g00481	Vitvi02g00481	unknown	0.12	0.12	0.101	0.116	0.113	0.101	0.098
Vitvi02g00482	Vitvi02g00482	Aminomethyltransferase	0	0	0	0	0	0	0
Vitvi02g00483	Vitvi02g00483	Receptor protein kinase	0.286	0.134	0.264	0.286	0.238	0.248	0.233
Vitvi02g00485	Vitvi02g00485	Calmodulin (A)	0.044	0.04	0.044	0.044	0.041	0.043	0.042
Vitvi02g00486	Vitvi02g00486	Esterase/lipase/thioesterase family	0.133	0.132	0.13	0.121	0.133	0.128	0.132
Vitvi02g00488	Vitvi02g00488	Zinc finger (C2H2 type) family	0	0	0	0	0	0	0
Vitvi02g00489	Vitvi02g00489	UDP-D- glcucuronate 4-epimerase 5 GAE5	0.4	0.033	0.4	0.4	0.089	0.37	0.322
Vitvi02g00495	Vitvi02g00495	NA	0	0	0	0	0	0	0
[truncated: 21,848 more rows]

## Sheet: Cabernet sauvignon
12X.v2 VCOST.v3	12Xv1 VIT code	Gene description	tau
Vitvi01g01807	VIT_01s0150g00500	Glyceraldehyde-3-phosphate dehydrogenase	1
Vitvi01g01980	VIT_01s0011g05170	Major Latex Protein Family	0.9
Vitvi01g01982	VIT_01s0011g05190	Bet v I allergen	0.867
Vitvi01g02068	NA	NA	1
Vitvi01g02070	VIT_01s0127g00910	AERO1 (arabidopsis endoplasmic reticulum oxidoreductins 1)	0.95
Vitvi01g02281	VIT_01s0010g04010	Unknown protein	1
Vitvi02g00863	NA	NA	1
Vitvi03g00704	VIT_03s0088g00160	Serine carboxypeptidase SCPL17	1
Vitvi03g01637	VIT_03s0088g00350	Unknown	0.9
Vitvi04g00722	VIT_04s0069g00620	Glutamate receptor 2.8	1
Vitvi04g01173	NA	NA	1
Vitvi04g01980	VIT_04s0069g00900	Zinc knuckle	1
Vitvi05g00271	VIT_05s0020g01070	IAA31	0.867
Vitvi05g01913	VIT_05s0049g00070	PhSUP1 SUPERMAN	0.9
Vitvi05g02072	NA	No hit	0.933
Vitvi06g01893	VIT_06s0009g02980	Cytochrome P450, family 79, subfamily A, polypeptide 2	0.9
Vitvi07g00496	VIT_07s0005g02310	Expansin EXPA17	0.933
Vitvi07g01415	VIT_00s0218g00220	UDP-glucoronosyl/UDP-glucosyl transferase	0.9
Vitvi07g01591	VIT_07s0129g00150	BTB/POZ domain-containing protein	1
Vitvi07g01828	VIT_07s0031g01510	Unknown protein	1
Vitvi07g02880	VIT_00s0231g00080	No hit	0.867
Vitvi08g01704	NA	NA	1
Vitvi08g02113	VIT_08s0040g00750	Zinc finger (C2H2 type) family	1
Vitvi08g02256	VIT_08s0007g02750	No hit	1
Vitvi09g00889	VIT_09s0096g00390	Disease resistance protein (NBS-LRR class)	1
Vitvi09g01187	VIT_09s0018g00830	Leucine-rich repeat family	1
Vitvi09g01268	NA	NA	1
Vitvi10g00183	NA	No hit	1
Vitvi10g00295	VIT_00s0429g00020	Threonine synthase, chloroplast precursor (TS)	1
Vitvi10g00903	NA	Leucin-rich repeat protein kinase	1
Vitvi10g01176	VIT_10s0092g00650	Receptor kinase RK20-1	1
Vitvi10g02153	NA	NA	1
Vitvi10g02222	VIT_00s0398g00010	Protein kinase CRK10	1
Vitvi10g02254	VIT_00s0880g00010	NA	1
Vitvi10g02415	VIT_00s2472g00010	Enhancer of mRNA-decapping protein 4	0.85
Vitvi10g02416	NA	NA	1
Vitvi11g00749	VIT_11s0037g00660	CF2	1
Vitvi11g00897	NA	NA	0.9
Vitvi12g00375	VIT_12s0059g00690	2-alkenal reductase	1
Vitvi12g00636	NA	NA	1
Vitvi12g01794	VIT_12s0034g00940	Proteasome 26S regulatory subunit (RPN6)	1
Vitvi12g02102	NA	NA	1
Vitvi12g02305	VIT_12s0028g03520	S-receptor kinase	1
Vitvi12g02433	VIT_12s0134g00260	Receptor-like protein kinase ARK1	1
Vitvi12g02595	VIT_12s0034g00100	No hit	1
Vitvi12g02627	NA	MEKK1	1
Vitvi13g01698	VIT_13s0064g00530	R protein MLA10	1
Vitvi13g02477	NA	No hit	0.867
Vitvi14g02813	NA	NA	0.9
Vitvi14g03026	VIT_14s0066g01490	UDP-glucoronosyl and UDP-glucosyl transferase	1
Vitvi15g00189	NA	TIR-NBS disease resistance	1
Vitvi15g00279	NA	NA	1
Vitvi15g01006	VIT_15s0046g01160	NADPH HC toxin reductase	1
Vitvi15g01756	NA	NA	1
Vitvi16g00050	NA	NA	1
Vitvi16g00461	VIT_16s0013g01730	Receptor Like Protein 35	1
Vitvi16g01696	VIT_16s0013g01700	Disease resistance protein	1
Vitvi16g01956	VIT_16s0050g01820	Minichromosome maintenance protein 3	1
Vitvi17g01545	VIT_17s0000g08430	No hit	1
Vitvi18g00818	NA	Ribosomal protein SA (p40) 40S	1
Vitvi18g01691	VIT_18s0072g01110	GASA like	1
Vitvi18g02055	NA	No hit	1
Vitvi18g02153	VIT_18s0041g02240	ATATH7 (ABC2 homolog7)	1
Vitvi18g03057	VIT_18s0117g00430	No hit	1
Vitvi18g03188	NA	NA	1
Vitvi18g03216	NA	NA	1
Vitvi18g03383	VIT_00s0238g00040	R protein disease resistance protein	0.867
Vitvi19g00052	VIT_19s0014g00680	RKF1 (receptor-like kinase in flowers 1)	1
Vitvi19g01608	NA	NA	1
Vitvi19g01898	NA	NA	0.9
Vitvi19g02194	NA	NA	1

## Sheet: Cabernet cortis
12X.v2 VCOST.v3	12Xv1 VIT code	Gene description	tau
Vitvi00g00673	NA	NA	1
Vitvi00g00757	VIT_00s0526g00010	WD-40 repeat family protein / beige-related	1
Vitvi00g01079	NA	NA	1
Vitvi00g01109	VIT_00s1395g00010	Root phototropism protein 3 (Non-phototropic hypocotyl protein 3)	0.9
Vitvi00g01259	VIT_00s2077g00020	Alkaline alpha galactosidase II	1
Vitvi00g01835	VIT_00s0396g00070	NADH dehydrogenase subunit 1	0.9
Vitvi00g02040	VIT_00s0762g00020	S-locus lectin protein kinase	1
Vitvi00g02204	NA	NA	1
Vitvi00g02295	NA	NA	0.9
Vitvi01g00457	VIT_01s0011g05390	Invertase/pectin methylesterase inhibitor	1
Vitvi01g00541	VIT_01s0011g06310	Inositol polyphosphate related phosphatase	1
Vitvi01g00691	VIT_01s0127g00180; VIT_01s0127g00170	UbiE/COQ5 methyltransferase	1
Vitvi01g01016	VIT_01s0026g02470	NA	0.9
Vitvi01g01079	VIT_01s0182g00160	Xyloglucan fucosyltransferase	1
Vitvi01g01366	NA	NA	1
Vitvi01g01514	VIT_01s0010g02320	Vinorine synthase	0.9
Vitvi01g01713	NA	NA	1
Vitvi01g01950	VIT_01s0011g03940	Unknown	1
Vitvi01g02004	Vitvi01g02004	Cytochrome b561	0.9
Vitvi01g02116	Vitvi01g02116	Squamosa promoter-binding protein 12 (SPL12)	1
Vitvi01g02117	Vitvi01g02117	Squamosa promoter-binding protein 12 (SPL12)	1
Vitvi01g02159	Vitvi01g02159	No hit	1
Vitvi01g02181	Vitvi01g02181	NA	1
Vitvi01g02197	Vitvi01g02197	NA	1
Vitvi01g02200	Vitvi01g02200	NA	1
Vitvi02g00070	Vitvi02g00070	Pinoresinol forming dirigent protein	1
Vitvi02g00142	Vitvi02g00142	NA	1
Vitvi02g00532	Vitvi02g00532	Protease inhibitor/seed storage/lipid transfer protein (LTP)	1
Vitvi02g01227	Vitvi02g01227	Anthranilate N-hydroxycinnamoyl/benzoyltransferase	0.9
Vitvi02g01388	Vitvi02g01388	Potassium channel AKT5	1
Vitvi02g01604	Vitvi02g01604	NA	1
Vitvi02g01641	Vitvi02g01641	NA	0.9
Vitvi03g00163	Vitvi03g00163	NA	1
Vitvi03g00666	Vitvi03g00666	LIM domain protein WLIM1	1
Vitvi03g01113	Vitvi03g01113	NA	1
Vitvi03g01678	Vitvi03g01678	NA	1
Vitvi04g00215	Vitvi04g00215	NA	1
Vitvi04g00705	Vitvi04g00705	Unknown	0.9
Vitvi04g01083	Vitvi04g01083	NA	0.9
Vitvi04g01378	Vitvi04g01378	Peroxidase 72	1
Vitvi04g01796	Vitvi04g01796	Small molecular heat shock protein 17.5	1
Vitvi04g01966	Vitvi04g01966	Ring-H2 finger protein ATL5F	0.9
Vitvi05g00198	Vitvi05g00198	No hit	0.9
Vitvi05g00310	Vitvi05g00310	FPF1 (flowering promoting factor 1)	1
Vitvi05g00313	Vitvi05g00313	Heavy-metal-associated domain-containing protein	1
Vitvi05g00929	Vitvi05g00929	Disease resistance-responsive	1
Vitvi05g01892	Vitvi05g01892	GCN5 N-acetyltransferase (GNAT)	1
Vitvi05g02086	Vitvi05g02086	Protein kinase Xa21	1
Vitvi06g00171	Vitvi06g00171	NA	0.9
Vitvi06g01100	Vitvi06g01100	Anthocyanin 3-O-galactosyltransferase	0.867
Vitvi06g01862	Vitvi06g01862	Zinc-FINGER protein 2	1
Vitvi07g00004	Vitvi07g00004	HAT dimerisation domain-containing protein	1
Vitvi07g00074	Vitvi07g00074	Coated vesicle membrane protein	1
Vitvi07g00556	Vitvi07g00556	NA	0.9
Vitvi07g00615	Vitvi07g00615	Ribulose bisphosphate carboxylase, large chain	1
Vitvi07g01245	Vitvi07g01245	NA	1
Vitvi07g01438	Vitvi07g01438	NA	0.9
Vitvi07g01475	Vitvi07g01475	Basic helix-loop-helix (bHLH) family	1
Vitvi07g01653	Vitvi07g01653	CYP81E1 Isoflavone 2'-hydroxylase	0.867
Vitvi07g01740	Vitvi07g01740	HEC1 (HECATE 1)	1
Vitvi07g01954	Vitvi07g01954	NA	1
Vitvi07g02000	Vitvi07g02000	1-acyl-sn-glycerol-3-phosphate acyltransferase	0.933
Vitvi07g02026	Vitvi07g02026	Lipase GDSL	1
Vitvi07g02249	Vitvi07g02249	Pectinacetylesterase	0.933
Vitvi07g02340	Vitvi07g02340	NA	0.933
Vitvi07g02341	Vitvi07g02341	No hit	1
Vitvi07g02367	Vitvi07g02367	NA	1
Vitvi07g02416	Vitvi07g02416	HAT dimerisation domain-containing protein	1
Vitvi07g02444	Vitvi07g02444	NA	0.9
Vitvi07g02516	Vitvi07g02516	Methyl jasmonate esterase	1
Vitvi07g02808	Vitvi07g02808	TIR-NBS-LRR disease resistance	1
Vitvi07g02809	Vitvi07g02809	Pentatricopeptide repeat-containing protein	1
Vitvi07g02810	Vitvi07g02810	Pentatricopeptide (PPR) repeat-containing protein	1
Vitvi07g02930	Vitvi07g02930	No hit	1
Vitvi07g02972	Vitvi07g02972	Ankyrin repeat protein	0.9
Vitvi07g03106	Vitvi07g03106	Glycosyl hydrolase family 43 protein	0.933
Vitvi08g00060	Vitvi08g00060	Phytochrome kinase substrate 1,	1
Vitvi08g00183	Vitvi08g00183	NA	1
Vitvi08g00281	Vitvi08g00281	Caffeic acid methyltransferase	1
Vitvi08g00834	Vitvi08g00834	Xanthine/uracil permease	1
Vitvi08g00958	Vitvi08g00958	Cyclin B-type	1
Vitvi08g01385	Vitvi08g01385	Lysine decarboxylase-like protein	1
Vitvi08g01822	Vitvi08g01822	Binding	1
Vitvi08g02080	Vitvi08g02080	Protein phosphatase 1D	0.867
Vitvi08g02288	Vitvi08g02288	UGT73C2 (UDP-glucosyl transferase 73C2)	0.857
Vitvi09g00241	Vitvi09g00241	Leucine-rich repeat protein kinase	1
Vitvi09g00550	Vitvi09g00550	Ankyrin	1
Vitvi09g00741	Vitvi09g00741	NA	0.867
Vitvi09g00776	Vitvi09g00776	Pentatricopeptide (PPR) repeat-containing protein	0.9
Vitvi09g00866	Vitvi09g00866	NA	1
Vitvi09g01031	Vitvi09g01031	Glycerol kinase	1
Vitvi09g01504	Vitvi09g01504	NA	1
Vitvi09g01509	Vitvi09g01509	NA	0.9
Vitvi09g01530	Vitvi09g01530	Myosin-like protein XIK	0.96
Vitvi09g01569	Vitvi09g01569	Unknown protein	0.933
Vitvi09g01648	Vitvi09g01648	NA	0.96
Vitvi09g01714	Vitvi09g01714	No hit	1
Vitvi09g01764	Vitvi09g01764	R protein MLA10	1
Vitvi09g01806	Vitvi09g01806	CC-NBS-LRR class	1
Vitvi09g01980	Vitvi09g01980	No hit	1
Vitvi09g01984	Vitvi09g01984	SAUR_C	1
Vitvi09g01993	Vitvi09g01993	Unknown	0.9
Vitvi09g02002	Vitvi09g02002	Beta-amyrin synthase	0.85
Vitvi10g00009	Vitvi10g00009	NA	1
Vitvi10g00746	Vitvi10g00746	Glycosyl hydrolase family 17 protein	1
Vitvi10g00806	Vitvi10g00806	NA	1
Vitvi10g00807	Vitvi10g00807	NA	1
Vitvi10g00808	Vitvi10g00808	NA	1
Vitvi10g01199	Vitvi10g01199	No hit	0.9
Vitvi10g01289	Vitvi10g01289	Phospholipid-transporting ATPase	1
Vitvi10g02070	Vitvi10g02070	Unknown	0.9
Vitvi10g02090	Vitvi10g02090	Ankyrin repeat protein	1
Vitvi10g02206	Vitvi10g02206	Unknown	1
Vitvi10g02210	Vitvi10g02210	NA	1
Vitvi10g02280	Vitvi10g02280	NA	1
Vitvi11g00276	Vitvi11g00276	Lachrymatory factor synthase	0.9
Vitvi11g00891	Vitvi11g00891	NA	1
Vitvi11g01266	Vitvi11g01266	Xyloglucan endotransglucosylase/hydrolase 23	0.933
Vitvi11g01451	Vitvi11g01451	NA	1
Vitvi11g01551	Vitvi11g01551	Unknown	0.9
Vitvi12g00271	Vitvi12g00271	STT3B (staurosporin and temperature sensitive 3-like B)	1
Vitvi12g00702	Vitvi12g00702	NA	1
Vitvi12g00955	Vitvi12g00955	NA	1
Vitvi12g00958	Vitvi12g00958	NA	1
Vitvi12g01829	Vitvi12g01829	No hit	1
Vitvi12g01888	Vitvi12g01888	No hit	1
Vitvi12g01920	Vitvi12g01920	NBS-LRR resistance-like protein B8	1
Vitvi12g02186	Vitvi12g02186	ATP binding	1
Vitvi12g02229	Vitvi12g02229	Zinc finger (C3HC4-type ring finger)	1
Vitvi12g02252	Vitvi12g02252	NA	1
Vitvi12g02445	Vitvi12g02445	Anthocyanin 5-aromatic acyltransferase	1
Vitvi12g02451	Vitvi12g02451	Anthocyanin 5-aromatic acyltransferase	1
Vitvi12g02551	Vitvi12g02551	Gamma-glutamyltranspeptidase	0.867
Vitvi12g02629	Vitvi12g02629	No hit	1
Vitvi12g02639	Vitvi12g02639	RPS4 (resistant to p. syringae 4)	1
Vitvi13g00546	Vitvi13g00546	Lateral organ boundaries protein 11	1
Vitvi13g00618	Vitvi13g00618	BTB/POZ; NPH3	1
Vitvi13g01195	Vitvi13g01195	Molybdopterin biosynthesis MoaE	1
Vitvi13g01245	Vitvi13g01245	ARF GTPase activator, ARF-GAP Domain 6	0.9
Vitvi13g01339	Vitvi13g01339	NA	1
Vitvi13g01436	Vitvi13g01436	(-)-a-terpineol synthase	0.867
Vitvi13g01851	Vitvi13g01851	Unknown	0.933
Vitvi13g01909	Vitvi13g01909	unknown	0.867
Vitvi13g02181	Vitvi13g02181	Proline transporter 1 (ProT1)	1
Vitvi13g02200	Vitvi13g02200	Phagocytosis and cell motility protein ELMO1	0.9
Vitvi13g02534	Vitvi13g02534	Beta-primeverosidase	0.9
Vitvi13g02544	Vitvi13g02544	AP2-associated kinase	1
Vitvi14g00645	Vitvi14g00645	Unknown protein	1
Vitvi14g01270	Vitvi14g01270	NA	1
Vitvi14g01589	Vitvi14g01589	4-coumarate-CoA ligase	0.9
Vitvi14g01881	Vitvi14g01881	Unknown protein	1
Vitvi14g02573	Vitvi14g02573	NA	0.9
Vitvi14g02963	Vitvi14g02963	NA	0.933
Vitvi15g00284	Vitvi15g00284	NA	1
Vitvi15g00285	Vitvi15g00285	Serine/threonine-protein phosphatase BSL3	1
Vitvi15g00751	Vitvi15g00751	NA	1
Vitvi15g01057	Vitvi15g01057	MATE efflux family protein	1
Vitvi15g01125	Vitvi15g01125	Unknown	1
Vitvi15g01529	Vitvi15g01529	Unknown protein	1
Vitvi15g01676	Vitvi15g01676	Barwin endoglucanase	1
Vitvi16g00052	Vitvi16g00052	U3 small nucleolar RNA-associated protein 22	1
Vitvi16g00103	Vitvi16g00103	Myb domain protein 3	1
Vitvi16g00107	Vitvi16g00107	NA	1
Vitvi16g00235	Vitvi16g00235	Unknown	1
Vitvi16g00394	Vitvi16g00394	NA	1
Vitvi16g00541	Vitvi16g00541	NA	0.9
Vitvi16g00787	Vitvi16g00787	R protein PRF disease resistance protein	0.9
Vitvi16g01025	Vitvi16g01025	HcrVf3 protein	1
Vitvi16g01114	Vitvi16g01114	NA	0.9
Vitvi16g01882	Vitvi16g01882	UDP-glycosyltransferase 88A4	0.9
Vitvi16g01883	Vitvi16g01883	HcrVf1 protein	0.9
Vitvi16g01887	Vitvi16g01887	Unknown	1
Vitvi17g00065	Vitvi17g00065	No hit	1
Vitvi17g00202	Vitvi17g00202	NA	1
Vitvi17g00638	Vitvi17g00638	Exonuclease	1
Vitvi17g00639	Vitvi17g00639	Exonuclease	0.9
Vitvi17g01060	Vitvi17g01060	Unknown	1
Vitvi17g01268	Vitvi17g01268	NA	1
Vitvi17g01476	Vitvi17g01476	Retrovirus Pol polyprotein from transposon TNT 1-94	0.933
Vitvi17g01507	Vitvi17g01507	NA	1
Vitvi18g00124	Vitvi18g00124	OPCL1 (OPC-8:0 COA ligase1)	1
Vitvi18g00206	Vitvi18g00206	No hit	0.9
Vitvi18g00757	Vitvi18g00757	Wuschel homeobox 4	1
Vitvi18g01158	Vitvi18g01158	NA	1
Vitvi18g01476	Vitvi18g01476	Zinc finger (C3HC4-type ring finger)	0.9
Vitvi18g01631	Vitvi18g01631	Alginate_lyase2	1
Vitvi18g01888	Vitvi18g01888	NA	0.9
Vitvi18g01921	Vitvi18g01921	NA	0.9
Vitvi18g01922	Vitvi18g01922	NA	1
Vitvi18g02154	Vitvi18g02154	12-oxophytodienoate reductase 2	1
Vitvi18g02218	Vitvi18g02218	NA	1
Vitvi18g02705	Vitvi18g02705	NA	1
Vitvi18g02742	Vitvi18g02742	CYP721A1	0.9
Vitvi18g02981	Vitvi18g02981	Unknown	0.9
Vitvi18g03002	Vitvi18g03002	Anaphase-promoting complex component APC1	1
Vitvi18g03009	Vitvi18g03009	unknown	0.933
Vitvi18g03014	Vitvi18g03014	Sucrose-phosphate synthase - like protein	0.85
Vitvi18g03070	Vitvi18g03070	Nematode resistance-like protein	1
Vitvi18g03169	Vitvi18g03169	TIR-NBS-LRR disease resistance	0.867
Vitvi18g03174	Vitvi18g03174	No hit	1
Vitvi18g03196	Vitvi18g03196	R protein L6	0.9
Vitvi18g03220	Vitvi18g03220	TIR-NBS-LRR-TIR disease resistance protein	0.9
Vitvi18g03296	Vitvi18g03296	CTV.22	1
Vitvi18g03358	Vitvi18g03358	Disease resistance protein	0.9
Vitvi18g03362	Vitvi18g03362	TIR-NBS disease resistance	1
Vitvi18g03367	Vitvi18g03367	R protein L6	1
Vitvi18g03403	Vitvi18g03403	Gag-pol polyprotein	1
Vitvi19g00082	Vitvi19g00082	Sesquiterpene synthase	1
Vitvi19g00324	Vitvi19g00324	Curculin (mannose-binding) lectin	1
Vitvi19g00350	Vitvi19g00350	NA	1
Vitvi19g00381	Vitvi19g00381	(-)-germacrene D synthase	1
Vitvi19g00438	Vitvi19g00438	NA	1
Vitvi19g00564	Vitvi19g00564	Lipase GDSL	1
Vitvi19g00592	Vitvi19g00592	Na+/H+ exchanger 4	1
Vitvi19g01014	Vitvi19g01014	CYP72A1	1
Vitvi19g01055	Vitvi19g01055	CYP72A1	1
Vitvi19g01089	Vitvi19g01089	NA	1
Vitvi19g01307	Vitvi19g01307	NA	0.867
Vitvi19g01461	Vitvi19g01461	NA	0.9
Vitvi19g01578	Vitvi19g01578	Unknown	1
Vitvi19g01744	Vitvi19g01744	Unknown protein	1
Vitvi19g01770	Vitvi19g01770	Protein kinase 5	1
Vitvi19g01803	Vitvi19g01803	Receptor kinase 2	0.9
Vitvi19g01982	Vitvi19g01982	NA	0.95
Vitvi19g02155	Vitvi19g02155	CYP72A59	1

## Sheet: Cabernet volos
12X.v2 VCOST.v3	12Xv1 VIT code	Gene description	tau
Vitvi00g01149	VIT_00s1557g00020	Lectin-receptor like protein kinase 3	1
Vitvi01g01642	VIT_01s0010g03550	Nuclear transcription factor Y subunit B related	1
Vitvi01g02037	Vitvi01g02037	Maturase	0.9
Vitvi01g02076	Vitvi01g02076	No hit	0.9
Vitvi01g02077	Vitvi01g02077	No hit	0.867
Vitvi01g02085	Vitvi01g02085	Bromo adjacent homology (BAH) domain-containing protein	0.9
Vitvi02g00040	Vitvi02g00040	Cellulase	1
Vitvi02g00162	Vitvi02g00162	3-oxoacyl-[acyl-carrier-protein] synthase	0.867
Vitvi02g00460	Vitvi02g00460	Unknown protein	1
Vitvi02g00647	Vitvi02g00647	No hit	1
Vitvi02g01495	Vitvi02g01495	No hit	1
Vitvi03g00108	Vitvi03g00108	Amidase	1
Vitvi03g00866	Vitvi03g00866	Kinesin family member 22	0.9
Vitvi03g01377	Vitvi03g01377	R protein PRF disease resistance protein	0.867
Vitvi03g01379	Vitvi03g01379	R protein PRF disease resistance protein	0.9
Vitvi03g01383	Vitvi03g01383	Disease resistance RPP8 2	0.9
Vitvi03g01468	Vitvi03g01468	Auxin-induced SAUR	1
Vitvi03g01478	Vitvi03g01478	Dihydroflavonol 4-reductase	0.88
Vitvi03g01798	Vitvi03g01798	NA	0.9
Vitvi03g01849	Vitvi03g01849	Disease resistance protein RGA4	0.9
Vitvi04g00075	Vitvi04g00075	Abscisic acid receptor PYL2 RCAR14	0.933
Vitvi04g00304	Vitvi04g00304	Histidine kinase 1 AHK3	0.9
Vitvi04g00345	Vitvi04g00345	Unknown	0.867
Vitvi04g00385	Vitvi04g00385	Molybdate transporter 1	0.9
Vitvi04g00592	Vitvi04g00592	NAC domain-containing protein 25	0.9
Vitvi04g00710	Vitvi04g00710	Glutamate receptor 2.8	1
Vitvi04g00973	Vitvi04g00973	Ammonium transporter 1;2	0.9
Vitvi04g01011	Vitvi04g01011	ARR22 Type A	0.9
Vitvi04g01139	Vitvi04g01139	CBS domain-containing protein	1
Vitvi04g01171	Vitvi04g01171	NA	1
Vitvi04g01619	Vitvi04g01619	NA	1
Vitvi04g01959	Vitvi04g01959	No hit	1
Vitvi04g01985	Vitvi04g01985	WRKY DNA-binding protein 51	0.9
Vitvi04g02087	Vitvi04g02087	No hit	1
Vitvi05g01248	Vitvi05g01248	NA	0.867
Vitvi05g01326	Vitvi05g01326	No hit	0.9
Vitvi05g01678	Vitvi05g01678	NA	1
Vitvi05g02070	Vitvi05g02070	NA	0.933
Vitvi06g01210	Vitvi06g01210	NA	1
Vitvi06g01411	Vitvi06g01411	CBF transcription factor	1
Vitvi06g01499	Vitvi06g01499	Aspartyl-tRNA synthetase	0.9
Vitvi07g00001	Vitvi07g00001	No hit	1
Vitvi07g01264	Vitvi07g01264	Ternary complex factor MIP1	1
Vitvi07g01297	Vitvi07g01297	Lipase GDSL	1
Vitvi07g01314	Vitvi07g01314	R protein disease resistance protein	0.9
Vitvi07g01532	Vitvi07g01532	Basic helix-loop-helix (bHLH) family	1
Vitvi07g02204	Vitvi07g02204	NADH glutamate synthase	0.867
Vitvi07g02254	Vitvi07g02254	Pectinesterase family	1
Vitvi07g02507	Vitvi07g02507	NA	1
Vitvi07g02595	Vitvi07g02595	No hit	1
Vitvi07g02975	Vitvi07g02975	NA	0.9
Vitvi07g03028	Vitvi07g03028	NA	1
Vitvi07g03076	Vitvi07g03076	Sinapyl alcohol dehydrogenase	0.9
Vitvi07g03184	Vitvi07g03184	No hit	1
Vitvi08g00789	Vitvi08g00789	Aldose reductase	1
Vitvi08g01058	Vitvi08g01058	Peroxidase ATP2a	1
Vitvi08g01115	Vitvi08g01115	NA	0.9
Vitvi08g01590	Vitvi08g01590	NA	1
Vitvi08g01700	Vitvi08g01700	NA	1
Vitvi08g01995	Vitvi08g01995	Unknown protein	1
Vitvi08g02318	Vitvi08g02318	NA	0.867
Vitvi08g02366	Vitvi08g02366	NA	0.933
Vitvi08g02374	Vitvi08g02374	Polygalacturonase PG1	0.933
Vitvi09g00364	Vitvi09g00364	NA	1
Vitvi09g01924	Vitvi09g01924	Anthocyaninless2 (ANL2)	0.9
Vitvi09g01955	Vitvi09g01955	Mannosyl-oligosaccharide 1,2-alpha-mannosidase	1
Vitvi10g01138	Vitvi10g01138	CYP71D7	1
Vitvi10g01408	Vitvi10g01408	SET domain-containing protein 2	1
Vitvi10g01686	Vitvi10g01686	No hit	1
Vitvi10g01710	Vitvi10g01710	Unknown protein	1
Vitvi10g02032	Vitvi10g02032	No hit	0.933
Vitvi10g02080	Vitvi10g02080	NA	0.9
Vitvi10g02245	Vitvi10g02245	NA	1
Vitvi11g00879	Vitvi11g00879	CYP706A12	0.886
Vitvi11g01568	Vitvi11g01568	Anaphase-promoting complex subunit 8	1
Vitvi11g01637	Vitvi11g01637	R protein MLA10	0.85
Vitvi12g00124	Vitvi12g00124	S-receptor kinase	1
Vitvi12g00833	Vitvi12g00833	NA	0.9
Vitvi12g01775	Vitvi12g01775	MEKK1	1
Vitvi12g02282	Vitvi12g02282	Isoflavone methyltransferase/Orcinol O-methyltransferase 2 oomt2	0.9
Vitvi12g02395	Vitvi12g02395	No hit	1
Vitvi12g02531	Vitvi12g02531	No hit	1
Vitvi13g00821	Vitvi13g00821	no hit	1
Vitvi13g02019	Vitvi13g02019	no hit	0.9
Vitvi13g02302	Vitvi13g02302	No hit	0.867
Vitvi14g00198	Vitvi14g00198	Unknown	0.9
Vitvi14g00219	Vitvi14g00219	NA	0.9
Vitvi14g00510	Vitvi14g00510	Ankyrin repeat	0.9
Vitvi14g00656	Vitvi14g00656	NA	0.867
Vitvi14g00668	Vitvi14g00668	Polyubiquitin (UBQ4)	0.86
Vitvi14g02535	Vitvi14g02535	Germin-like protein 3 [Vitis vinifera]	1
Vitvi14g02623	Vitvi14g02623	HAT dimerisation domain-containing protein	1
Vitvi15g00620	Vitvi15g00620	Squamosa promoter-binding protein 8 (SPL8)	1
Vitvi15g01256	Vitvi15g01256	Vacuolar protein sorting 41 (VPS41)	0.9
Vitvi15g01320	Vitvi15g01320	No hit	0.9
Vitvi16g00800	Vitvi16g00800	4,5-DOPA dioxygenase extradiol	0.933
Vitvi16g01677	Vitvi16g01677	No hit	1
Vitvi16g01736	Vitvi16g01736	NA	1
Vitvi16g01775	Vitvi16g01775	Sulfate transporter protein	1
Vitvi16g01839	Vitvi16g01839	No hit	0.867
Vitvi16g01998	Vitvi16g01998	Ser/Thr receptor-like kinase1	1
Vitvi17g00229	Vitvi17g00229	TFL1 (Terminal flower 1)	1
Vitvi17g00459	Vitvi17g00459	No hit	1
Vitvi17g01387	Vitvi17g01387	unknown	1
Vitvi17g01432	Vitvi17g01432	No hit	1
Vitvi17g01703	Vitvi17g01703	NA	1
Vitvi18g00481	Vitvi18g00481	Purine permease 1 (PUP1)	1
Vitvi18g01250	Vitvi18g01250	Cellulase	1
Vitvi18g01343	Vitvi18g01343	NA	0.9
Vitvi18g01345	Vitvi18g01345	NA	0.9
Vitvi18g01405	Vitvi18g01405	Auxin-binding protein ABP19	1
Vitvi18g01753	Vitvi18g01753	NA	1
Vitvi18g01804	Vitvi18g01804	NA	0.9
Vitvi18g01868	Vitvi18g01868	Myb domain protein 4	1
Vitvi18g02889	Vitvi18g02889	No hit	1
Vitvi18g02980	Vitvi18g02980	No hit	1
Vitvi18g03106	Vitvi18g03106	NA	0.9
Vitvi18g03121	Vitvi18g03121	NA	0.933
Vitvi18g03122	Vitvi18g03122	Anthocyanidin 5,3-O-glucosyltransferase	1
Vitvi19g00106	Vitvi19g00106	Peptide-N4-asparagine amidase A	1
Vitvi19g00279	Vitvi19g00279	NA	1
Vitvi19g01244	Vitvi19g01244	RKF1 (receptor-like kinase in flowers 1)	1
Vitvi19g01813	Vitvi19g01813	NA	0.867
Vitvi19g02005	Vitvi19g02005	No hit	1

## Sheet: Sauvignon blanc
12X.v2 VCOST.v3	12Xv1 VIT code	Gene description	tau
Vitvi00g00864	VIT_00s0646g00010	Hydrolase, alpha/beta fold	0.9
Vitvi00g02047	VIT_00s0809g00010	Unknown	0.9
Vitvi00g02077	VIT_00s0895g00010	Glucan 1,3-beta-glucosidase	0.867
Vitvi01g01123	NA	No hit	1
Vitvi01g01852	VIT_01s0011g01000; VIT_01s0011g00990	RPM1 (resistance to p. syringae pv maculicola 1)	0.867
Vitvi01g01907	VIT_01s0011g02500	No hit	1
Vitvi01g02019	Vitvi01g02019	NA	0.9
Vitvi01g02131	Vitvi01g02131	Glutathione S-transferase 10 GSTU10	0.9
Vitvi02g01167	Vitvi02g01167	Amino acid permease	0.9
Vitvi02g01468	Vitvi02g01468	NA	0.9
Vitvi03g00460	Vitvi03g00460	Blue (type 1) copper domain	0.85
Vitvi03g00664	Vitvi03g00664	NA	0.9
Vitvi03g01546	Vitvi03g01546	NA	0.9
Vitvi04g00021	Vitvi04g00021	Clavata1 receptor kinase (CLV1)	0.85
Vitvi04g00029	Vitvi04g00029	Clavata1 receptor kinase (CLV1)	0.85
Vitvi04g00715	Vitvi04g00715	Glutamate receptor protein	0.9
Vitvi04g02024	Vitvi04g02024	NA	1
Vitvi04g02076	Vitvi04g02076	Protein kinase CRK1 CRK1 protein(Cdc2-related kinase 1)	0.9
Vitvi05g00222	Vitvi05g00222	Glycosyl hydrolase family 3 protein	1
Vitvi05g00227	Vitvi05g00227	Alpha-L-arabinofuranosidase	1
Vitvi05g01034	Vitvi05g01034	NA	0.9
Vitvi05g01267	Vitvi05g01267	unknown	1
Vitvi05g01526	Vitvi05g01526	NA	0.9
Vitvi05g01552	Vitvi05g01552	NA	0.9
Vitvi05g01852	Vitvi05g01852	NA	0.9
Vitvi05g02064	Vitvi05g02064	No hit	1
Vitvi06g01648	Vitvi06g01648	Kiwellin Ripening-related protein grip22	0.85
Vitvi07g01769	Vitvi07g01769	Patatin	0.867
Vitvi07g02184	Vitvi07g02184	NA	0.9
Vitvi07g02377	Vitvi07g02377	NA	0.9
Vitvi07g02622	Vitvi07g02622	NA	1
Vitvi08g01939	Vitvi08g01939	Polcalcin	1
Vitvi08g02069	Vitvi08g02069	NA	0.9
Vitvi09g00681	Vitvi09g00681	Disease resistance protein	0.9
Vitvi09g01557	Vitvi09g01557	FRK1 (FLG22-induced receptor-like kinase 1)	0.9
Vitvi09g01948	Vitvi09g01948	HcrVf2 protein	0.85
Vitvi09g01989	Vitvi09g01989	Unknown	1
Vitvi09g02043	Vitvi09g02043	NA	0.9
Vitvi10g00005	Vitvi10g00005	Receptor kinase RK20-1	0.867
Vitvi10g00439	Vitvi10g00439	Ent-kaurene synthase	0.9
Vitvi11g00175	Vitvi11g00175	Amine oxidase	1
Vitvi11g00747	Vitvi11g00747	NA	1
Vitvi11g01053	Vitvi11g01053	Auxin responsive SAUR protein	1
Vitvi11g01182	Vitvi11g01182	Leucine-rich repeat	0.9
Vitvi11g01716	Vitvi11g01716	Receptor kinase CHRK1	0.9
Vitvi12g01310	Vitvi12g01310	NA	1
Vitvi12g02156	Vitvi12g02156	NA	1
Vitvi12g02237	Vitvi12g02237	Peroxidase	0.9
Vitvi12g02241	Vitvi12g02241	Isoflavone methyltransferase/ Orcinol O-methyltransferase 1 oomt1	1
Vitvi12g02434	Vitvi12g02434	S-locus lectin protein kinase	0.9
Vitvi13g00929	Vitvi13g00929	NA	1
Vitvi14g00588	Vitvi14g00588	NA	1
Vitvi14g02664	Vitvi14g02664	Aldo/keto reductase AKR	0.9
Vitvi14g02690	Vitvi14g02690	Ankyrin repeat	0.9
Vitvi14g02695	Vitvi14g02695	Metal ion binding	0.9
Vitvi15g00494	Vitvi15g00494	Disease resistance family protein	0.9
Vitvi16g01174	Vitvi16g01174	Kinesin motor protein	0.9
Vitvi16g01249	Vitvi16g01249	NA	0.9
Vitvi16g01980	Vitvi16g01980	Chitinase [Vitis vinifera]	0.9
Vitvi16g02124	Vitvi16g02124	Brassinosteroid insensitive 1-associated receptor kinase 1	1
Vitvi18g00422	Vitvi18g00422	Cis-zeatin O-beta-D-glucosyltransferase	0.9
Vitvi18g01109	Vitvi18g01109	Zinc finger (C2H2 type) family	0.9
Vitvi18g02114	Vitvi18g02114	NA	1
Vitvi18g02768	Vitvi18g02768	BEL1-like homeodomain 10	1
Vitvi18g03095	Vitvi18g03095	TIR-NBS-LRR disease resistance	0.9
Vitvi19g00128	Vitvi19g00128	ABC transporter G member 14	1
Vitvi19g00229	Vitvi19g00229	Unknown protein	0.9
Vitvi19g00390	Vitvi19g00390	NA	0.9
Vitvi19g01612	Vitvi19g01612	Polygalacturonase PGA3	0.9

## Sheet: Sauvignion rytos
12X.v2 VCOST.v3	12Xv1 VIT code	Gene description	tau
Vitvi00g00491	VIT_00s0342g00030	NADP dependent malic enzyme	1
Vitvi01g00179	VIT_01s0011g02240	Metal-nicotianamine transporter YSL7	1
Vitvi01g01356	VIT_01s0010g01070	No hit	1
Vitvi01g01410	NA	NA	1
Vitvi01g01433	VIT_01s0010g01620	No hit	1
Vitvi01g01592	VIT_01s0010g03070	ER (ERECTA, quantitative resistance to plectosphaerella 1)	1
Vitvi01g01703	VIT_01s0146g00090	11-beta-hydroxysteroid dehydrogenase	0.933
Vitvi01g01917	VIT_01s0011g02620	No hit	1
Vitvi01g01919	VIT_01s0011g02660	No hit	1
Vitvi01g01939	VIT_01s0011g03600	JAGGED	1
Vitvi01g02002	Vitvi01g02002	No hit	0.9
Vitvi01g02138	Vitvi01g02138	No hit	1
Vitvi01g02145	Vitvi01g02145	NA	0.9
Vitvi01g02264	Vitvi01g02264	No hit	0.9
Vitvi02g00038	Vitvi02g00038	DNA topoisomerase VIA	1
Vitvi02g00169	Vitvi02g00169	NA	1
Vitvi02g00370	Vitvi02g00370	Scarecrow transcription factor 29 (SCL29)	1
Vitvi02g00515	Vitvi02g00515	Unknown	1
Vitvi02g00653	Vitvi02g00653	Expansin-like B1	0.9
Vitvi02g01003	Vitvi02g01003	Pinoresinol-lariciresinol reductase	0.933
Vitvi02g01037	Vitvi02g01037	N2, N2-dimethylguanosine tRNA methyltransferases-like protein	0.9
Vitvi02g01431	Vitvi02g01431	Pectin methlyesterase inhibitor protein 1	1
Vitvi02g01624	Vitvi02g01624	No hit	1
Vitvi02g01631	Vitvi02g01631	NA	1
Vitvi03g00094	Vitvi03g00094	R protein PRF disease resistance protein	0.9
Vitvi03g00264	Vitvi03g00264	Cellulose synthase CSLD4	1
Vitvi03g00445	Vitvi03g00445	Map kinase substrate 1 MKS1	0.867
Vitvi03g00534	Vitvi03g00534	Abscisic acid-specific glucosyltransferase	1
Vitvi03g00904	Vitvi03g00904	Histone deacetylase HD2C	1
Vitvi03g01680	Vitvi03g01680	Arginine-tRNA-protein transferase 1	1
Vitvi03g01752	Vitvi03g01752	Apocytochrome b	0.9
Vitvi03g01755	Vitvi03g01755	unknown	0.867
Vitvi03g01782	Vitvi03g01782	unknown	1
Vitvi04g00013	Vitvi04g00013	IAA6	0.933
Vitvi04g00031	Vitvi04g00031	Clavata1 receptor kinase (CLV1)	1
Vitvi04g00318	Vitvi04g00318	FAD-binding domain-containing protein	1
Vitvi04g00707	Vitvi04g00707	Glutamate receptor 2.8	1
Vitvi04g00843	Vitvi04g00843	Myosin-like protein XIA	1
Vitvi04g00920	Vitvi04g00920	NA	0.933
Vitvi04g01140	Vitvi04g01140	NA	1
Vitvi04g01876	Vitvi04g01876	No hit	1
Vitvi04g01950	Vitvi04g01950	Glutamate receptor 2.8	1
Vitvi04g02214	Vitvi04g02214	MTN21	0.9
Vitvi05g00319	Vitvi05g00319	Benzodiazepine receptor	1
Vitvi05g00528	Vitvi05g00528	Lipid transfer protein	1
Vitvi05g00529	Vitvi05g00529	Protease inhibitor/seed storage/lipid transfer protein (LTP)	0.867
Vitvi05g00533	Vitvi05g00533	Inositol polyphosphate 5'-phosphatase	1
Vitvi05g00581	Vitvi05g00581	NA	1
Vitvi05g00583	Vitvi05g00583	NA	1
Vitvi05g00687	Vitvi05g00687	NA	1
Vitvi05g01164	Vitvi05g01164	Tripeptidyl-peptidase 2	1
Vitvi05g01285	Vitvi05g01285	UDP-glucose:flavonoid 7-O-glucosyltransferase	1
Vitvi05g01291	Vitvi05g01291	UDP-glucose transferase (UGT75B2)	1
Vitvi05g01736	Vitvi05g01736	Replication factor A 1, rfa1	0.9
Vitvi05g01749	Vitvi05g01749	NA	1
Vitvi05g01900	Vitvi05g01900	NA	0.9
Vitvi05g01934	Vitvi05g01934	Unknown	0.9
Vitvi05g02049	Vitvi05g02049	Cystatin	1
Vitvi05g02220	Vitvi05g02220	NA	0.9
Vitvi05g02257	Vitvi05g02257	Ribosomal protein S3A (RPS3aA) 40S	1
Vitvi06g00195	Vitvi06g00195	No transmitting tract	1
Vitvi06g00266	Vitvi06g00266	Glycosyl transferase family 2 protein	1
Vitvi06g00656	Vitvi06g00656	Microsomal omega-3 fatty acid desaturase	0.9
Vitvi06g00940	Vitvi06g00940	Transposon CACTA	0.9
Vitvi06g01287	Vitvi06g01287	NA	1
Vitvi06g01746	Vitvi06g01746	CYP71E	1
Vitvi06g01941	Vitvi06g01941	NA	1
Vitvi07g00780	Vitvi07g00780	NA	0.9
Vitvi07g01993	Vitvi07g01993	F-box family protein	1
Vitvi07g02115	Vitvi07g02115	Chlorophyllase 1	0.867
Vitvi07g02124	Vitvi07g02124	Chlorophyllase 1	1
Vitvi07g02581	Vitvi07g02581	NA	1
Vitvi07g02710	Vitvi07g02710	unknown	0.933
Vitvi07g02770	Vitvi07g02770	NA	0.85
Vitvi07g02939	Vitvi07g02939	NA	1
Vitvi08g00020	Vitvi08g00020	Serine/threonine protein phosphatase PP1	1
Vitvi08g00728	Vitvi08g00728	Male sterility 2 (MS2)	0.9
Vitvi08g00802	Vitvi08g00802	Wound-induced protein WI12	0.9
Vitvi08g00898	Vitvi08g00898	No hit	0.9
Vitvi08g00944	Vitvi08g00944	CYP94A1	0.9
Vitvi08g00957	Vitvi08g00957	Glutathione S-transferase 25 GSTU7	0.867
Vitvi08g00969	Vitvi08g00969	NA	0.9
Vitvi08g01019	Vitvi08g01019	T-complex protein 1 epsilon subunit	0.933
Vitvi08g01020	Vitvi08g01020	NA	1
Vitvi08g01034	Vitvi08g01034	NA	1
Vitvi08g01086	Vitvi08g01086	No hit	1
Vitvi08g01470	Vitvi08g01470	ABI5 (ABA insensitive 5)	0.9
Vitvi08g01575	Vitvi08g01575	Oxidoreductase, 2OG-Fe(II) oxygenase	1
Vitvi08g02093	Vitvi08g02093	No hit	1
Vitvi08g02154	Vitvi08g02154	No hit	0.85
Vitvi08g02347	Vitvi08g02347	Lectin protein kinase	1
Vitvi08g02398	Vitvi08g02398	Disease resistance protein	1
Vitvi09g00608	Vitvi09g00608	DNA polymerase V	0.9
Vitvi09g00715	Vitvi09g00715	NA	0.9
Vitvi09g00768	Vitvi09g00768	F-box domain containing protein	0.9
Vitvi09g01328	Vitvi09g01328	NA	0.867
Vitvi09g01936	Vitvi09g01936	No hit	1
Vitvi09g01979	Vitvi09g01979	No hit	1
Vitvi09g01999	Vitvi09g01999	No hit	1
Vitvi09g02072	Vitvi09g02072	CC-NBS-LRR class	1
Vitvi09g02073	Vitvi09g02073	Disease resistance protein (CC-NBS-LRR class)	1
Vitvi10g00026	Vitvi10g00026	Xyloglucan endotransglucosylase/hydrolase 8	1
Vitvi10g00330	Vitvi10g00330	Mother of ft (MFT)	0.9
Vitvi10g00551	Vitvi10g00551	Carboxylic ester hydrolase	0.9
Vitvi10g00581	Vitvi10g00581	Dof zinc finger protein DOF1.5	1
Vitvi10g00660	Vitvi10g00660	Unknown protein	1
Vitvi10g00692	Vitvi10g00692	SRG1 (senescence-related gene 1) oxidoreductase	0.867
Vitvi10g00788	Vitvi10g00788	No hit	1
Vitvi10g01198	Vitvi10g01198	NA	0.9
Vitvi10g01441	Vitvi10g01441	NA	1
Vitvi10g01521	Vitvi10g01521	NA	1
Vitvi10g01659	Vitvi10g01659	Unknown	1
Vitvi10g01830	Vitvi10g01830	SRG1 (senescence-related gene 1) oxidoreductase	1
Vitvi10g02075	Vitvi10g02075	ZFWD1 (zinc finger WD40 repeat protein 1)	0.9
Vitvi10g02170	Vitvi10g02170	Myrcene synthase	1
Vitvi11g00009	Vitvi11g00009	Glycosyl hydrolase family 17 protein	1
Vitvi11g00052	Vitvi11g00052	LHCA6 (Photosystem I light harvesting complex gene 6)	0.9
Vitvi11g00433	Vitvi11g00433	NA	1
Vitvi11g00454	Vitvi11g00454	Nitrate transporter	1
Vitvi11g00501	Vitvi11g00501	RAB GTPase activator	1
Vitvi11g00712	Vitvi11g00712	Serine carboxypeptidase S10	1
Vitvi11g00957	Vitvi11g00957	NA	1
Vitvi11g01061	Vitvi11g01061	PUMILIO 5 (APUM5)	0.85
Vitvi11g01486	Vitvi11g01486	Unknown protein	1
Vitvi11g01527	Vitvi11g01527	No hit	1
Vitvi11g01554	Vitvi11g01554	No hit	1
Vitvi11g01636	Vitvi11g01636	Unknown protein	1
Vitvi12g00224	Vitvi12g00224	Sodium/calcium exchanger family protein	1
Vitvi12g00351	Vitvi12g00351	EF hand	0.9
Vitvi12g00560	Vitvi12g00560	formin homology 2 domain-containing protein 5	1
Vitvi12g00627	Vitvi12g00627	Cyclin D6	0.9
Vitvi12g00767	Vitvi12g00767	Steroid 22-alpha-hydroxylase	0.9
Vitvi12g01132	Vitvi12g01132	NA	1
Vitvi12g01264	Vitvi12g01264	Diacylglycerol kinase	0.9
Vitvi12g01312	Vitvi12g01312	NA	0.933
Vitvi12g01584	Vitvi12g01584	NA	1
Vitvi12g01844	Vitvi12g01844	R protein MLA10	1
Vitvi12g01935	Vitvi12g01935	NA	1
Vitvi12g01943	Vitvi12g01943	Leucine Rich Repeat receptor-like kinase	1
Vitvi12g02258	Vitvi12g02258	No hit	1
Vitvi12g02355	Vitvi12g02355	unknown	1
Vitvi13g00701	Vitvi13g00701	OPCL1 (OPC-8:0 COA ligase1)	0.9
Vitvi13g00702	Vitvi13g00702	Monocopper oxidase SKS1 (SKU5 Similar 1)	1
Vitvi13g01015	Vitvi13g01015	NA	1
Vitvi13g01098	Vitvi13g01098	Pentatricopeptide (PPR) repeat-containing protein	1
Vitvi13g01184	Vitvi13g01184	Cinnamyl alcohol dehydrogenase	0.9
Vitvi13g01452	Vitvi13g01452	NA	0.9
Vitvi13g01636	Vitvi13g01636	Serine carboxypeptidase	1
Vitvi13g01667	Vitvi13g01667	Cinnamyl alcohol dehydrogenase	0.9
Vitvi13g01744	Vitvi13g01744	Zinc finger (C3HC4-type ring finger)BIG BROTHER	1
Vitvi13g01926	Vitvi13g01926	NA	1
Vitvi13g02068	Vitvi13g02068	No hit	1
Vitvi13g02402	Vitvi13g02402	Annexin ANN3	1
Vitvi13g02462	Vitvi13g02462	Disease resistance protein	0.9
Vitvi13g02549	Vitvi13g02549	S-receptor kinase	1
Vitvi13g02566	Vitvi13g02566	Myb family	1
Vitvi14g00080	Vitvi14g00080	Unknown	1
Vitvi14g00268	Vitvi14g00268	Xyloglucanase inhibitor	1
Vitvi14g00359	Vitvi14g00359	SOD Cu/Zn superoxide dismutase	1
Vitvi14g00817	Vitvi14g00817	NA	1
Vitvi14g00819	Vitvi14g00819	NA	0.933
Vitvi14g01350	Vitvi14g01350	Alpha-1,4-glucan-protein synthase 1	1
Vitvi14g01689	Vitvi14g01689	NA	1
Vitvi14g01707	Vitvi14g01707	Ramosa 2	1
Vitvi14g01778	Vitvi14g01778	Homogentisate solanesyltransferase	0.9
Vitvi14g02534	Vitvi14g02534	Germin-like protein 3 [Vitis vinifera]	1
Vitvi14g02543	Vitvi14g02543	Germin	1
Vitvi14g02572	Vitvi14g02572	RPS2 (resistant to p. syringae 2)	1
Vitvi14g02589	Vitvi14g02589	NA	0.9
Vitvi14g02590	Vitvi14g02590	NA	0.9
Vitvi14g02596	Vitvi14g02596	NA	1
Vitvi14g02640	Vitvi14g02640	GCN5 N-acetyltransferase (GNAT)	1
Vitvi14g02722	Vitvi14g02722	No hit	1
Vitvi14g02723	Vitvi14g02723	NA	1
Vitvi14g02841	Vitvi14g02841	Unknown	1
Vitvi14g02847	Vitvi14g02847	NA	1
Vitvi14g03086	Vitvi14g03086	Pectinesterase family	0.9
Vitvi15g00237	Vitvi15g00237	Cinnamyl alcohol dehydrogenase	0.9
Vitvi15g00290	Vitvi15g00290	NA	1
Vitvi15g00523	Vitvi15g00523	CYP72A1	1
Vitvi15g00585	Vitvi15g00585	NA	1
Vitvi15g00769	Vitvi15g00769	NA	1
Vitvi15g00888	Vitvi15g00888	Unknown protein	1
Vitvi15g01230	Vitvi15g01230	NA	1
Vitvi15g01326	Vitvi15g01326	Aminopeptidase	1
Vitvi15g01425	Vitvi15g01425	No hit	1
Vitvi16g00120	Vitvi16g00120	Transcription factor jumonji (jmj)	1
Vitvi16g00230	Vitvi16g00230	NA	1
Vitvi16g00231	Vitvi16g00231	NA	0.9
Vitvi16g00243	Vitvi16g00243	NA	0.867
Vitvi16g00444	Vitvi16g00444	NA	1
Vitvi16g00970	Vitvi16g00970	Calmodulin-binding region IQD24	1
Vitvi16g01022	Vitvi16g01022	B57	1
Vitvi16g01437	Vitvi16g01437	Ethylene-responsive transcription factor ERF105	1
Vitvi16g01508	Vitvi16g01508	Shikimate kinase	0.9
Vitvi16g01577	Vitvi16g01577	No hit	1
Vitvi16g01816	Vitvi16g01816	NA	1
Vitvi16g01952	Vitvi16g01952	Unknown	1
Vitvi16g02154	Vitvi16g02154	No hit	0.9
Vitvi17g00007	Vitvi17g00007	NA	0.9
Vitvi17g00462	Vitvi17g00462	NA	1
Vitvi17g01203	Vitvi17g01203	Kinase interacting protein	1
Vitvi18g00179	Vitvi18g00179	Zinc finger (C3HC4-type ring finger)	1
Vitvi18g00289	Vitvi18g00289	Nodulin MtN21 family	1
Vitvi18g00291	Vitvi18g00291	Nodulin MtN21 family	0.9
Vitvi18g00602	Vitvi18g00602	Homeobox protein knotted-1 like 1 (KNAT1)	0.9
Vitvi18g00792	Vitvi18g00792	ABA 8'-hydroxylase CYP707A1	1
Vitvi18g00999	Vitvi18g00999	Ethylene-responsive protein	1
Vitvi18g01075	Vitvi18g01075	Heat shock protein-related	0.9
Vitvi18g01234	Vitvi18g01234	NA	1
Vitvi18g01342	Vitvi18g01342	No hit	0.933
Vitvi18g01461	Vitvi18g01461	No hit	0.9
Vitvi18g01472	Vitvi18g01472	NA	0.933
Vitvi18g01497	Vitvi18g01497	NA	1
Vitvi18g01555	Vitvi18g01555	CF9	0.9
Vitvi18g01587	Vitvi18g01587	Laccase	0.85
Vitvi18g02094	Vitvi18g02094	Disease resistance protein (TIR-NBS-LRR class)	1
Vitvi18g02157	Vitvi18g02157	No hit	0.9
Vitvi18g02160	Vitvi18g02160	NA	1
Vitvi18g02161	Vitvi18g02161	NA	0.9
Vitvi18g02164	Vitvi18g02164	No hit	0.867
Vitvi18g02225	Vitvi18g02225	NA	0.9
Vitvi18g02241	Vitvi18g02241	Ethylene-responsive transcription factor ERF021	0.9
Vitvi18g02567	Vitvi18g02567	Sulfate transporter 1.3	1
Vitvi18g02840	Vitvi18g02840	Protein kinase Xa21	1
Vitvi18g02880	Vitvi18g02880	Unknown	1
Vitvi18g02899	Vitvi18g02899	Laccase	1
Vitvi18g02924	Vitvi18g02924	Laccase	1
Vitvi18g03022	Vitvi18g03022	Laccase	1
Vitvi18g03032	Vitvi18g03032	Laccase	1
Vitvi18g03058	Vitvi18g03058	Laccase	0.867
Vitvi18g03060	Vitvi18g03060	NA	1
Vitvi18g03151	Vitvi18g03151	No hit	1
Vitvi18g03264	Vitvi18g03264	NA	0.933
Vitvi18g03265	Vitvi18g03265	F-box family protein	0.95
Vitvi18g03380	Vitvi18g03380	TIR-NBS-LRR disease resistance	0.9
Vitvi19g00022	Vitvi19g00022	NA	0.867
Vitvi19g00307	Vitvi19g00307	Unknown protein	0.9
Vitvi19g00954	Vitvi19g00954	CYP72A15	1
Vitvi19g01242	Vitvi19g01242	NA	0.9
Vitvi19g01371	Vitvi19g01371	CYP72A59	1
Vitvi19g01651	Vitvi19g01651	RPS5 (resistant to p. syringae 5)	0.9
Vitvi19g01691	Vitvi19g01691	No hit	0.9
Vitvi19g01847	Vitvi19g01847	Glutamate receptor 2.8	1
Vitvi19g02268	Vitvi19g02268	No hit	0.9
Vitvi19g02284	Vitvi19g02284	Leucoanthocyanidin dioxygenase 2; 51024-52213	1

## Sheet: Sauvignon nepis
12X.v2 VCOST.v3	12Xv1 VIT code	Gene description	tau
Vitvi00g00495	NA	NA	1
Vitvi00g02312	NA	NA	0.9
Vitvi01g00191	VIT_01s0011g02350	Plasma-membrane choline transporter	0.9
Vitvi01g02086	Vitvi01g02086	Cytochrome c	1
Vitvi01g02206	Vitvi01g02206	Anionic peroxidase	1
Vitvi02g00147	Vitvi02g00147	Harpin-induced 1	0.9
Vitvi02g00259	Vitvi02g00259	Subtilisin serine protease	1
Vitvi02g00447	Vitvi02g00447	NA	0.9
Vitvi02g00720	Vitvi02g00720	No hit	1
Vitvi02g00721	Vitvi02g00721	Beta-1,3-glucanase precursor	0.875
Vitvi02g01463	Vitvi02g01463	Unknown	1
Vitvi02g01472	Vitvi02g01472	Norcoclaurine synthase	1
Vitvi03g00040	Vitvi03g00040	ferulate 5-hydroxylase	1
Vitvi03g00886	Vitvi03g00886	NA	0.9
Vitvi03g00910	Vitvi03g00910	Concanavalin A lectin	0.92
Vitvi03g01066	Vitvi03g01066	Magnesium-dependent phosphatase-1 family protein	0.9
Vitvi03g01353	Vitvi03g01353	NA	1
Vitvi03g01374	Vitvi03g01374	R protein PRF disease resistance protein	1
Vitvi03g01401	Vitvi03g01401	NA	0.933
Vitvi03g01756	Vitvi03g01756	Copper transporter 4	1
Vitvi03g01757	Vitvi03g01757	NA	1
Vitvi03g01788	Vitvi03g01788	NA	1
Vitvi04g00241	Vitvi04g00241	Unknown protein	1
Vitvi04g00601	Vitvi04g00601	Unknown protein	1
Vitvi04g00987	Vitvi04g00987	NA	1
Vitvi04g01309	Vitvi04g01309	Myb family	0.9
Vitvi04g01537	Vitvi04g01537	Pto-like serine/threonine kinase	1
Vitvi04g02178	Vitvi04g02178	NA	0.9
Vitvi04g02244	Vitvi04g02244	NA	1
Vitvi05g00089	Vitvi05g00089	Glycosyl hydrolase family 3 beta xylosidase BXL1	0.9
Vitvi05g00205	Vitvi05g00205	Chloroplast envelope membrane protein	0.9
Vitvi05g00541	Vitvi05g00541	TSO1 (chinese for 'ugly')	1
Vitvi05g01122	Vitvi05g01122	NA	1
Vitvi05g01231	Vitvi05g01231	Ankyrin repeat protein	1
Vitvi05g01662	Vitvi05g01662	Allyl alcohol dehydrogenase	1
Vitvi05g02060	Vitvi05g02060	No hit	1
Vitvi05g02097	Vitvi05g02097	Ankyrin repeat protein	1
Vitvi05g02167	Vitvi05g02167	Ankyrin repeat	0.95
Vitvi06g00183	Vitvi06g00183	No hit	1
Vitvi06g00317	Vitvi06g00317	unknown	1
Vitvi06g01409	Vitvi06g01409	Unknown protein	1
Vitvi06g01514	Vitvi06g01514	ABC transporter B member 14	0.9
Vitvi06g01853	Vitvi06g01853	NA	0.9
Vitvi07g00057	Vitvi07g00057	fatty acid elongase	1
Vitvi07g00279	Vitvi07g00279	NA	1
Vitvi07g01411	Vitvi07g01411	Anthocyanidine rhamnosyl-transferase	0.933
Vitvi07g01487	Vitvi07g01487	NA	1
Vitvi07g01751	Vitvi07g01751	ABA 8'-hydroxylase CYP707A2	1
Vitvi07g02093	Vitvi07g02093	No hit	1
Vitvi07g02128	Vitvi07g02128	No hit	1
Vitvi07g02181	Vitvi07g02181	HAK5 (High affinity K+ transporter 5)	0.867
Vitvi08g00272	Vitvi08g00272	CXE carboxylesterase	1
Vitvi08g00776	Vitvi08g00776	NA	1
Vitvi08g01770	Vitvi08g01770	Pinene synthase	1
Vitvi09g00065	Vitvi09g00065	Receptor-like protein kinase 3	1
Vitvi09g00168	Vitvi09g00168	NA	1
Vitvi09g00857	Vitvi09g00857	CYP82M1v4	1
Vitvi09g01181	Vitvi09g01181	HcrVf1 protein	1
Vitvi09g02012	Vitvi09g02012	Beta-amyrin synthase	0.867
Vitvi10g00478	Vitvi10g00478	Unknown	1
Vitvi10g00561	Vitvi10g00561	Lipase class 3	1
Vitvi10g00860	Vitvi10g00860	S-adenosyl-L-methionine:scoulerine 9-O-methyltransferase	1
Vitvi10g00879	Vitvi10g00879	PINOID	1
Vitvi10g00931	Vitvi10g00931	Receptor kinase TRKe	0.9
Vitvi10g01635	Vitvi10g01635	No hit	1
Vitvi10g01682	Vitvi10g01682	No hit	0.9
Vitvi10g01863	Vitvi10g01863	Lupeol synthase	0.971
Vitvi10g01875	Vitvi10g01875	Beta-amyrin synthase	0.971
Vitvi10g01894	Vitvi10g01894	Breast cancer susceptibility1	0.9
Vitvi10g02056	Vitvi10g02056	GRAM domain-containing protein / ABA-responsive	0.933
Vitvi10g02125	Vitvi10g02125	VviTPS145	0.867
Vitvi10g02314	Vitvi10g02314	S-locus lectin protein kinase	1
Vitvi10g02351	Vitvi10g02351	Receptor kinase TRKa	1
Vitvi10g02388	Vitvi10g02388	F-box family protein	1
Vitvi11g00357	Vitvi11g00357	Sulfate transporter 3.5	1
Vitvi11g00497	Vitvi11g00497	IAA29	0.9
Vitvi11g01293	Vitvi11g01293	Pathogenesis-related protein 1 precursor (PRP 1)	1
Vitvi11g01671	Vitvi11g01671	Membrane protein	1
Vitvi12g00186	Vitvi12g00186	Copper-binding family protein	1
Vitvi12g00342	Vitvi12g00342	Beta-expansin (EXPB3)	1
Vitvi12g00386	Vitvi12g00386	SLAH1 (SLAC1 homologue 1)	1
Vitvi12g00546	Vitvi12g00546	CRK10 (cysteine-rich RLK10)	1
Vitvi12g00629	Vitvi12g00629	NA	1
Vitvi12g00692	Vitvi12g00692	CF9	1
Vitvi12g00693	Vitvi12g00693	NA	1
Vitvi12g01125	Vitvi12g01125	NA	1
Vitvi12g01136	Vitvi12g01136	NA	1
Vitvi12g02029	Vitvi12g02029	Bromodomain containing	1
Vitvi12g02178	Vitvi12g02178	R-linalool synthase	1
Vitvi12g02245	Vitvi12g02245	Isoflavone methyltransferase/ Orcinol O-methyltransferase 1 oomt1	1
Vitvi12g02318	Vitvi12g02318	Ankyrin repeat	0.9
Vitvi12g02389	Vitvi12g02389	Caffeic acid O-methyltransferase	1
Vitvi12g02393	Vitvi12g02393	Caffeic acid O-methyltransferase	0.914
Vitvi12g02448	Vitvi12g02448	Quercetin 3-O-glucoside-6''-O-malonyltransferase	0.9
Vitvi12g02727	Vitvi12g02727	No hit	0.9
Vitvi13g00127	Vitvi13g00127	Steroid sulfotransferase	0.9
Vitvi13g00447	Vitvi13g00447	NA	1
Vitvi13g00592	Vitvi13g00592	Protein kinase	1
Vitvi13g00864	Vitvi13g00864	flavonol 3-sulfotransferase	0.933
Vitvi13g01085	Vitvi13g01085	Argonaute4-2	1
Vitvi13g01307	Vitvi13g01307	Pinene synthase	1
Vitvi13g01445	Vitvi13g01445	Pinene synthase	1
Vitvi13g01451	Vitvi13g01451	Pinene synthase	1
Vitvi13g01554	Vitvi13g01554	Alpha galactosidase	1
Vitvi13g01590	Vitvi13g01590	NA	1
Vitvi13g01695	Vitvi13g01695	No hit	1
Vitvi13g01889	Vitvi13g01889	R protein PRF disease resistance protein	0.9
Vitvi13g02035	Vitvi13g02035	NA	1
Vitvi13g02301	Vitvi13g02301	Pol protein	1
Vitvi13g02352	Vitvi13g02352	Disease resistance protein RGA2	0.925
Vitvi13g02353	Vitvi13g02353	Orotate phosphoribosyltransferase	1
Vitvi13g02465	Vitvi13g02465	R protein disease resistance protein	0.9
Vitvi13g02592	Vitvi13g02592	Pinene synthase	1
Vitvi14g00868	Vitvi14g00868	NA	1
Vitvi14g01248	Vitvi14g01248	RAV1-like ethylene-responsive transcription factor	1
Vitvi14g02420	Vitvi14g02420	use manual no short name no function	1
Vitvi14g02516	Vitvi14g02516	NA	0.9
Vitvi14g02706	Vitvi14g02706	R protein disease resistance protein	0.867
Vitvi14g02708	Vitvi14g02708	No hit	1
Vitvi14g02870	Vitvi14g02870	RNA exonuclease 1	1
Vitvi14g03096	Vitvi14g03096	Blue (type 1) copper domain	0.9
Vitvi15g00359	Vitvi15g00359	Avr9/Cf-9 rapidly elicited protein	1
Vitvi15g00385	Vitvi15g00385	NA	1
Vitvi15g00462	Vitvi15g00462	NA	1
Vitvi15g00966	Vitvi15g00966	NA	1
Vitvi15g01245	Vitvi15g01245	Tetratricopeptide helical	1
Vitvi15g01586	Vitvi15g01586	Wax synthase	1
Vitvi16g00665	Vitvi16g00665	SRG1 (senescence-related gene 1) oxidoreductase	0.96
Vitvi16g00889	Vitvi16g00889	CXE carboxylesterase CXE20	1
Vitvi16g00948	Vitvi16g00948	ARR2 typeB	1
Vitvi16g01161	Vitvi16g01161	BTI3 (VIRB2- interacting protein 3)	1
Vitvi16g01254	Vitvi16g01254	NA	1
Vitvi16g01473	Vitvi16g01473	Stilbene synthase	1
Vitvi16g01932	Vitvi16g01932	C2 domain-containing protein	1
Vitvi17g00235	Vitvi17g00235	Exonuclease	1
Vitvi17g00244	Vitvi17g00244	NA	0.9
Vitvi17g01367	Vitvi17g01367	No hit	0.933
Vitvi17g01543	Vitvi17g01543	Zinc finger (C3HC4-type ring finger)	1
Vitvi17g01640	Vitvi17g01640	Gag-pol polyprotein	1
Vitvi17g01735	Vitvi17g01735	Linalool synthase	0.867
Vitvi18g00180	Vitvi18g00180	Zinc finger (C3HC4-type ring finger)	1
Vitvi18g00246	Vitvi18g00246	Beta-galactosidase / lactase	1
Vitvi18g00441	Vitvi18g00441	Cupin, RmlC-type	1
Vitvi18g00476	Vitvi18g00476	Peroxidase GvPx2b, class III [Vitis vinifera]	0.9
Vitvi18g00664	Vitvi18g00664	Voltage dependent anion channel 2	1
Vitvi18g00737	Vitvi18g00737	C2 domain-containing protein	1
Vitvi18g01599	Vitvi18g01599	Nicotianamine aminotransferase B	1
Vitvi18g01669	Vitvi18g01669	Caffeate 3-O-methyltransferase 1	0.9
Vitvi18g01845	Vitvi18g01845	R protein L6	1
Vitvi18g02089	Vitvi18g02089	TIR-NBS-LRR-TIR disease resistance protein	0.9
Vitvi18g02287	Vitvi18g02287	Germacrene-D synthase	1
Vitvi18g02386	Vitvi18g02386	Nicotianamine aminotransferase A	0.9
Vitvi18g02399	Vitvi18g02399	Avr9 elicitor response	0.975
Vitvi18g02450	Vitvi18g02450	(-)-germacrene D synthase	0.867
Vitvi18g02521	Vitvi18g02521	No hit	1
Vitvi18g02622	Vitvi18g02622	Unknown	0.9
Vitvi18g02694	Vitvi18g02694	Patatin	1
Vitvi18g02825	Vitvi18g02825	unknown	0.9
Vitvi18g03186	Vitvi18g03186	No hit	0.933
Vitvi18g03228	Vitvi18g03228	1,4-beta-mannan endohydrolase	0.9
Vitvi18g03229	Vitvi18g03229	PIF transposase	1
Vitvi19g00656	Vitvi19g00656	Pectinesterase QRT1 (QUARTET 1);	1
Vitvi19g00939	Vitvi19g00939	Unknown	0.9
Vitvi19g00980	Vitvi19g00980	No hit	1
Vitvi19g01053	Vitvi19g01053	NA	1
Vitvi19g01412	Vitvi19g01412	Agenet domain-containing protein	0.95
Vitvi19g01814	Vitvi19g01814	NA	0.9
Vitvi19g02090	Vitvi19g02090	NA	1
Vitvi19g02219	Vitvi19g02219	Calcineurin phosphoesterase	1
Vitvi19g02221	Vitvi19g02221	Unknown	1
Vitvi19g02286	Vitvi19g02286	1-aminocyclopropane-1-carboxylate oxidase	1
